# Supplementary material for: Genome mapping and expression analyses of human intronic noncoding RNAs reveal tissue-specific patterns and enrichment in genes related to regulation of transcription
Source: Genome Biol. 2007 Mar 26;8(3):R43. doi: 10.1186/gb-2007-8-3-r43 (PMC1868932; doi:10.1186/gb-2007-8-3-r43)
Supplement: Additional data file 1 — Sense/antisense transcript pairs with overlapping exons and with no exon overlap (wholly intronic) identified in the RefSeq and mRNA data from GenBank [file gb-2007-8-3-r43-S1.xls]

## Sheet: Table_NAT_loci
Additional data file 1. Sense/antisense transcript pairs with overlapping exons and with no exon overlap (wholly intronic) identified in the present work comprising RefSeq and mRNA data from Genbank.
ID	S/ASpair Type	RefSeq Reference Dataset Cluster hg17 Genomic Coordinates	RefSeq Reference Dataset Cluster Genomic Strand	RefSeq Reference Dataset Cluster Sequences	mRNA and RefSeq Cluster hg17 Genomic Coordinates	mRNA and RefSeq Cluster Genomic Strand	mRNA and RefSeq Cluster Sequences	Complex Loci hg17 Genomic Coordinates	EST NATs from published papers that are found in our complex loci	Yelin et al. Paper (paper sequences that are present in our RefSeq reference complex loci or in our other complex loci with no RefSeq)	Chen et al. Paper (paper sequences that are present in our RefSeq reference complex loci or in our other complex loci with no RefSeq)
S/ASpair_0001	Antisense Exon-Overlapping	chr1:100310730-100328074	+	NM_019083,AK002081,BC075811,BC057226,AK001149,	chr1:100326423-100355822	-	BC063395,	chr17:35097880-35140273	AA010614,	AA010614,NM_004448,	NM_004448,BC063395,
S/ASpair_0002	Antisense Exon-Overlapping	chr1:100443784-100469348	+	NM_003729,CR595281,CR606775,BC012604,CR595704,CR620930,Y11651,	chr1:100464692-100469347	-	AJ308026,AJ308025,	chr17:35138937-35140566	AA010614,	AA010614,NM_032339,	NO
S/ASpair_0003	Antisense Exon-Overlapping	chr1:101167204-101203665	-	NM_015958,CR597128,AF157319,AK125485,BC034669,CR593052,AF248965,AF161492,BC053857,CR616993,BC009620,CR615163,AF132964,CR610508,CR594915,CR617565,	chr1:101167782-101169674	+	AK096849,BC037865,	chr19:47597499-47848011	AA024944,	AA024944,NM_005357,	BC037865,
S/ASpair_0004	Antisense Exon-Overlapping	chr1:101167204-101203665	-	NM_015958,CR597128,AF157319,AK125485,BC034669,CR593052,AF248965,AF161492,BC053857,CR616993,BC009620,CR615163,AF132964,CR610508,CR594915,CR617565,	chr1:101203430-101264841	+	AK128685,BC036921,BC008839,	chr22:37377156-37402325	AA029876,	AA029876,NM_015373,	NM_015373,AK128685,
S/ASpair_0005	Antisense Exon-Overlapping	chr1:108389487-108454940	-	NM_213651,NM_013386,AJ619961,BC014519,AF123303,AJ619987,BC068561,	chr1:108454590-108457407	+	AK124173,	chr6:138186505-138246143	AA046400,AI769960,	AA046400,AI769960,NM_006290,	BC041790,AK124173,
S/ASpair_0006	Antisense Exon-Overlapping	chr1:108946987-108956462	+	NM_018061,BC007757,BC024275,AK001192,BC040127,AL833950,BC016296,BC034581,BC053838,BC009453,	chr1:108945417-108947188	-	NM_014847,CR598011,D63478,AJ243670,CR617355,AJ243668,AJ243669,BC003170,AK124294,	chr1:150992256-151057058	AA054954,	AA054954,NM_014847,BC003170,	AA054954,NM_014847,
S/ASpair_0007	Antisense Exon-Overlapping	chr1:109070565-109112892	-	NM_152763,AK095517,BC030647,AL832216,	chr1:109111881-109113186	+	NM_170739,NM_170738,NM_016050,CR600024,AK127603,BC005002,AF151871,AB049638,CR622463,	chr11:65959127-66001383	AA085309,	AA085309,	AK094060,AK127603,
S/ASpair_0008	Antisense Exon-Overlapping	chr1:109131869-109185060	+	NM_013296,U54999,BC027732,AY136740,CR602234,CR456786,	chr1:109184172-109218141	-	NM_016167,AF172066,AL050299,BC023517,AK075301,BC062683,	chr6:13723538-13819932	AA120892,	AA120892,NM_005493,NM_016167,	NM_005493,
S/ASpair_0009	Antisense Exon-Overlapping	chr1:110593176-110601346	+	NM_022768,BC062316,AK022541,AF368063,AF368062,BC047479,BC042587,BC006397,	chr1:110541039-110593835	-	AF130102,	chr6:13723538-13729917	AA120892,	AA120892,NM_016167,	NO
S/ASpair_0010	Antisense Exon-Overlapping	chr1:110593176-110601346	+	NM_022768,BC062316,AK022541,AF368063,AF368062,BC047479,BC042587,BC006397,	chr1:110599088-110600820	-	NM_005493,AF064606,BC053374,BC019886,BC063849,AB008515,AB055311,AF306510,BC052781,	chr6:13723538-13819932	AA120892,	AA120892,NM_016167,NM_005493,	NM_005493,
S/ASpair_0011	Antisense Exon-Overlapping	chr1:11060943-11094209	-	NM_001001998,NM_002685,X66113,BC039901,BC009908,AK093955,L01457,BC008460,AK123365,BC073788,BC028687,CR594914,	chr1:11062794-11067420	+	NM_001264,AF030130,L20815,BC031993,	chr6:31190506-31215816	AA126588,	AA126588,NM_014068,	BX640954,NM_001264,
S/ASpair_0012	Antisense Exon-Overlapping	chr1:111371997-111394863	-	NM_178454,AL833098,AK075350,CR626576,CR613969,CR598225,AY358492,CR607093,CR602380,BC047025,	chr1:111394291-111439766	+	NM_014069,AF484420,AB031480,	chr6:31190506-31215816	AA126588,	AA126588,NM_014068,NM_014069,	BX640954,
S/ASpair_0013	Antisense Exon-Overlapping	chr1:111441843-111459073	-	NM_024901,CR612515,AK026110,AL713773,CR590904,BC004557,	chr1:111454990-111456942	+	NM_031952,NM_173360,BC047333,BC032832,AY027526,AX747999,AK093225,	chr5:95008314-95044470	AA126663,	AA126663,NM_031952,	NM_173362,AK093225,
S/ASpair_0014	Antisense Exon-Overlapping	chr1:111694555-111703923	-	NM_024102,AF052183,BC011778,AB073603,AF478464,BC016946,AY225316,CR616007,BC001679,BC009411,BC006477,CR607217,AK022860,	chr1:111703808-111716113	+	G36718,	chr2:227425270-227489980	AA128603,	AA128603,NM_005544,	NO
S/ASpair_0015	Antisense Exon-Overlapping	chr1:111980412-112010461	-	NM_198926,NM_019099,BC031558,AL137198,AL137199,AK055667,	chr1:112010261-112022240	+	AK055685,	chr17:39603600-39619565	AA130054,	AA130054,	NM_080863,
S/ASpair_0016	Antisense Exon-Overlapping	chr1:112010261-112022240	+	NM_007204,AL133598,CR617207,BC034953,AF106019,AK001506,AF155803,BC011556,BC031062,AF171063,	chr1:111980412-112010461	-	AL832701,AL832689,	chr3:4510136-4864079	AA179296,AA436480,	AA179296,AA436480,	NM_002222,AL832689,
S/ASpair_0017	Antisense Exon-Overlapping	chr1:112778185-112875489	-	NM_017744,NM_138727,NM_198327,NM_198328,NM_138729,NM_138728,AK095837,BC047392,BC027898,BX640667,BX538338,BC037830,AK097837,AK000291,BX537988,CR600185,AB081319,AB081320,AK021719,BC065501,AB081317,AB081318,	chr1:112873825-112926284	+	BC039547,	chr3:4510136-4864079	AA179296,AA436480,	AA179296,AA436480,	NM_002222,
S/ASpair_0018	Antisense Exon-Overlapping	chr1:112778185-112875489	-	NM_017744,NM_138727,NM_198327,NM_198328,NM_138729,NM_138728,AK095837,BC047392,BC027898,BX640667,BX538338,BC037830,AK097837,AK000291,BX537988,CR600185,AB081319,AB081320,AK021719,BC065501,AB081317,AB081318,	chr1:112776559-112779699	+	AL137379,AK127454,	chr16:56749315-57132592	AA191298,AA729982,	AA191298,	AA729982,
S/ASpair_0019	Antisense Exon-Overlapping	chr1:112873825-112926284	+	NM_006135,BX648738,CR407657,BT019364,BC034391,BC000144,U56637,CR541819,	chr1:112778185-112875489	-	NM_022770,BC005879,BC014437,CR457283,CR613063,CR604342,CR611482,CR614103,AK023974,	chr16:56749315-57132592	AA191298,AA729982,	AA191298,	AA729982,
S/ASpair_0020	Antisense Exon-Overlapping	chr1:112929085-112955403	+	NM_020963,AB046851,AL832805,BC004499,AK023297,BC009312,AK057353,BC025339,BC002548,AL833353,BX647787,AK074174,	chr1:112948352-112949637	-	CR623118,CR601890,AK055148,	chr16:56749315-57132592	AA191298,AA729982,	AA191298,	AA729982,
S/ASpair_0021	Antisense Exon-Overlapping	chr1:113327873-113379834	+	NM_014813,AB018349,AK123606,AK074825,AL161998,	chr1:113379331-113381388	-	AK027208,	chr16:56749315-57132592	AA191298,AA729982,	AA191298,	AA729982,
S/ASpair_0022	Antisense Exon-Overlapping	chr1:114149719-114159734	-	NM_006594,BC014146,AK001045,AX748284,AK093740,AF092094,AK057567,	chr1:114111299-114155901	+	NM_014157,AL136785,CR533506,AF161550,	chr16:56749315-57132592	AA191298,AA729982,	AA191298,	AA729982,NM_014157,
S/ASpair_0023	Antisense Exon-Overlapping	chr1:1149206-1173236	+	NM_153254,BC027945,AK093438,AX748126,AK124125,	chr1:1148359-1152514	-	NM_020465,NM_022910,BC011795,AK055038,AB044946,AK126729,AK126574,AK124005,AK126733,CR590492,AF007138,AB044944,AB033006,AB021172,AK131248,AB044945,AF308608,BC001527,AL136584,	chr16:56749315-57132592	AA191298,AA729982,	AA191298,	AA729982,NM_022910,
S/ASpair_0024	Antisense Exon-Overlapping	chr1:1149206-1173236	+	NM_153254,BC027945,AK093438,AX748126,AK124125,	chr1:1148359-1154858	-	NM_024860,CR616142,BC022451,AK127136,AK024801,	chr16:56749315-57132592	AA191298,AA729982,	AA191298,NM_024860,	AA729982,AK127136,
S/ASpair_0025	Antisense Exon-Overlapping	chr1:116091040-116095789	-	NM_005599,M96740,	chr1:116092509-116098580	+	AL050132,	chr5:88049815-88298852	AA211868,BG188942,	AA211868,NM_002397,	BG188942,NM_002397,
S/ASpair_0026	Antisense Exon-Overlapping	chr1:11642691-11649005	-	NM_012168,AF174594,BC025233,AF187318,BC014957,CR542110,	chr1:11648698-11657649	+	NM_014168,CR616340,AK001321,AF201938,BC000921,CR609377,AF161482,	chr2:170473936-170506931	AA255696,BG221162,	AA255696,BG221162,NM_003142,NM_014168,	NM_003142,NM_014168,
S/ASpair_0027	Antisense Exon-Overlapping	chr1:116627878-116659438	+	NM_001001586,NM_000701,J03007,BC050359,BC001330,CR614469,BC003077,CR622256,CR622871,U16798,X04297,D00099,	chr1:116627933-116640808	-	NM_178445,	chr3:133759684-133861631	AA258335,	AA258335,NM_032169,	NM_032169,
S/ASpair_0028	Antisense Exon-Overlapping	chr1:116627878-116659438	+	NM_001001586,NM_000701,J03007,BC050359,BC001330,CR614469,BC003077,CR622256,CR622871,U16798,X04297,D00099,	chr1:116653664-116673239	-	NM_016557,BC069438,AF110640,	chr3:133759684-133861631	AA258335,	AA258335,NM_032169,NM_016557,	NM_032169,
S/ASpair_0029	Antisense Exon-Overlapping	chr1:117256476-117291081	+	NM_004258,Z33642,	chr1:117280146-117314154	-	AK123279,	chr7:155932877-155969294	CD366837,AA262100,	AA262100,NM_030936,	CD366837,NM_030936,
S/ASpair_0030	Antisense Exon-Overlapping	chr1:11780945-11801243	-	NM_005957,AY046563,AY046565,BC053509,AY046564,AY046562,AY046560,AY046561,AJ237672,	chr1:11800534-11837451	+	AK126189,	chr7:155932877-155969294	CD366837,AA262100,	AA262100,NM_030936,	CD366837,NM_030936,
S/ASpair_0031	Antisense Exon-Overlapping	chr1:11780945-11801243	-	NM_005957,AY046563,AY046565,BC053509,AY046564,AY046562,AY046560,AY046561,AJ237672,	chr1:11761065-11783907	+	AK097731,	chr1:46716388-46781930	AA298044,	AA298044,NM_003684,	NM_003684,AK097731,
S/ASpair_0032	Antisense Exon-Overlapping	chr1:11800534-11837451	+	NM_021735,NM_021737,NM_021736,NM_001286,X99475,BC050457,X99474,X96391,X99473,X83378,D28475,	chr1:11780945-11801243	-	BC040631,	chr18:5944713-6404901	AA299821,	AA299821,AK026733,	NO
S/ASpair_0033	Antisense Exon-Overlapping	chr1:118184389-118215091	+	NM_006784,CR620639,BC058836,AF083217,AK022858,	chr1:118208330-118439888	-	BC047537,	chr15:65334192-65601236	AA308021,	AA308021,NM_022784,	NM_022784,BC047537,
S/ASpair_0034	Antisense Exon-Overlapping	chr1:118208330-118439888	-	NM_206996,BC043251,AY555274,AL833485,AK126327,AX747199,AL137581,AK091816,BX648110,AK126319,	chr1:118218035-118221207	+	CR610131,AK124301,	chr15:65334192-65581195	AA308021,	AA308021,NM_022784,	NM_022784,
S/ASpair_0035	Antisense Exon-Overlapping	chr1:119137708-119244221	-	NM_152380,AK127536,AK096396,BX537778,	chr1:119137916-119138263	+	NM_013337,AF155330,CR607232,BC002324,CR622134,AK000830,	chr17:609087-1034506	AA311488,	AA311488,NM_016080,	NM_016080,
S/ASpair_0036	Antisense Exon-Overlapping	chr1:119285883-119395329	-	NM_015836,NM_201263,CR621696,BC044575,AJ242739,BC039889,CR599172,BC021722,	chr1:119395061-119530638	+	BC027928,AK093801,AX748314,BC047230,	chr17:609087-1034506	AA311488,	AA311488,NM_016080,	NM_016080,
S/ASpair_0037	Antisense Exon-Overlapping	chr1:11974635-12007833	+	NM_014874,AL137666,BC017061,AF036536,AK001189,D86987,AK022453,AK021947,AY028429,	chr1:11982727-11985919	-	NM_018146,CR610396,CR606252,AF177344,CR598330,CR606431,AK001443,CR620136,CR626293,CR592397,CR626756,BC011550,CR591937,CR590735,BC050614,CR593905,CR610400,CR613251,	chr17:609087-1034506	AA311488,	AA311488,NM_016080,NM_018146,	NM_016080,NM_018146,
S/ASpair_0038	Antisense Exon-Overlapping	chr1:120166220-120324318	-	NM_024408,AF308601,BC071562,AX721311,AF315356,U77493,AK027869,	chr1:120169135-120169585	+	NM_016080,AK122678,AF061730,CR615687,AF151908,CR592137,CR617060,CR595057,CR619919,CR609415,CR607351,BC008605,AF177343,CR621780,CR604225,CR601449,AK001488,AF177342,BC010902,CR623217,CR618520,CR619295,BC015848,CR603503,	chr17:609087-1034506	AA311488,	AA311488,NM_018146,NM_016080,	NM_018146,NM_016080,
S/ASpair_0039	Antisense Exon-Overlapping	chr1:1229217-1249167	-	NM_194458,NM_194315,NM_058167,NM_194316,NM_194457,CR607169,CR601173,CR605285,AF296658,AK056065,CR610022,CR592102,AK098803,CR590185,AK075017,	chr1:1229229-1229838	+	NM_005679,NM_139353,BC028131,AK097031,CR605319,L39059,	chr16:82736393-82778163	AA315184,	AA315184,NM_005679,	NO
S/ASpair_0040	Antisense Exon-Overlapping	chr1:1267679-1284912	-	NM_030649,BC051194,AK098490,CR624645,AB051503,BC004874,AX748381,BC021851,AK093954,BC047001,AF411981,BC029929,	chr1:1283900-1286979	+	NM_139174,AK093046,AK131102,AK093523,AX747882,AF447586,BC033491,AX748183,	chr16:82768962-82788273	AA315184,	AA315184,NM_005679,	AK131102,
S/ASpair_0041	Antisense Exon-Overlapping	chr1:1283900-1286979	+	NM_153339,CR604312,AK075292,AK027721,BC034304,	chr1:1286900-1299974	-	NM_178452,BC024009,AL833336,AL833327,AK057238,AK058059,BX648657,AL833328,	chr16:82736393-82778163	AA315184,	AA315184,NM_005679,	NO
S/ASpair_0042	Antisense Exon-Overlapping	chr1:1283900-1286979	+	NM_153339,CR604312,AK075292,AK027721,BC034304,	chr1:1267679-1284912	-	AL137334,	chr16:82766335-82778163	AA315184,	AA315184,NM_005679,	NO
S/ASpair_0043	Antisense Exon-Overlapping	chr1:13655558-13689758	+	NM_006474,NM_001006624,NM_198389,NM_001006625,AB127958,AF030428,AF390106,AY194238,CR615370,AK075345,AK075327,CR602323,CR605194,AJ225022,BC022812,BC014668,	chr1:13688818-13688998	-	AK131565,	chr12:13017606-13044490	AA362711,AI380369,	AA362711,AI380369,NM_015987,	NO
S/ASpair_0044	Antisense Exon-Overlapping	chr1:13772041-13896881	+	NM_012231,NM_015866,NM_001007257,D45132,BC032768,BX647310,BC014468,U17838,U23736,CR612351,	chr1:13896689-13896834	-	AK057955,BC042978,AK093401,AX748102,	chr12:13019071-13044490	AA362711,AI380369,	AA362711,AI380369,NM_015987,	NO
S/ASpair_0045	Antisense Exon-Overlapping	chr1:142996653-143002577	+	NM_005105,BC017770,BC017088,BC071577,AF182415,AF127761,AK075009,CR541823,AF299118,AF231511,AF161463,CR541805,AF198620,	chr1:142998279-143005120	-	AK097497,	chr20:19141290-19651543	AA393627,	AA393627,NM_020689,	NO
S/ASpair_0046	Antisense Exon-Overlapping	chr1:142998279-143005120	-	NM_206994,NM_057163,AY077708,AY081843,	chr1:142999476-143001922	+	BC036408,	chr16:13921524-13949840	BX103000,AA402486,	AA402486,NM_005236,	BX103000,NM_005236,
S/ASpair_0047	Antisense Exon-Overlapping	chr1:143065033-143075590	+	NM_006099,BT007036,BC030556,AL133016,BC001154,AK027557,AB021868,AK125158,CR457090,CR590421,AL122061,	chr1:143075189-143079505	-	AK025105,	chr2:9297492-9496404	AA412251,	AA412251,NM_003887,	NO
S/ASpair_0048	Antisense Exon-Overlapping	chr1:143939150-143992265	+	NM_004284,AK001342,BC008649,AK027631,AF054177,BC001171,AK026183,BC053354,AF537213,BC077717,BC005038,BC043501,D17100,	chr1:143955356-144214515	-	AK002090,BC046497,	chr2:175237376-175465061	AA421029,	AA421029,NM_003387,	NO
S/ASpair_0049	Antisense Exon-Overlapping	chr1:146567319-146577146	+	NM_000566,X14355,CR622515,CR608315,X14356,CR591922,L03418,	chr1:146576409-146578440	-	BC038361,AK056384,	chr21:33022297-33066040	AA421138,	AA421138,NM_016631,	NM_016631,BC038361,
S/ASpair_0050	Antisense Exon-Overlapping	chr1:147334959-147346486	+	NM_019032,NM_025008,AY358122,AF217974,AF289612,BX647294,BC027478,BC071852,CR599036,CR592841,CR598356,AK092509,AF370411,AL122085,	chr1:147334114-147343703	-	AF116661,	chr12:25096473-25152535	AA421152,BM982519,	AA421152,NM_006152,	BM982519,NM_006152,
S/ASpair_0051	Antisense Exon-Overlapping	chr1:147334959-147346486	+	NM_019032,NM_025008,AY358122,AF217974,AF289612,BX647294,BC027478,BC071852,CR599036,CR592841,CR598356,AK092509,AF370411,AL122085,	chr1:147345751-147347664	-	NM_018272,BC031047,AX747924,BC028415,BC057795,BC047415,AK001783,AY423543,AK093102,	chr12:25096473-25239361	AA421152,BM982519,	AA421152,NM_006152,	BM982519,NM_006152,
S/ASpair_0052	Antisense Exon-Overlapping	chr1:147767627-147781187	+	NM_003568,AF230929,BC005830,CR536481,AJ009985,	chr1:147778759-147793914	-	NM_006152,CR601375,U10485,BC029391,	chr12:25096473-25239361	AA421152,BM982519,	AA421152,NM_006152,	BM982519,NM_006152,
S/ASpair_0053	Antisense Exon-Overlapping	chr1:147833289-147836942	+	NM_017860,CR598699,BC002469,AK000526,AY358436,	chr1:147836522-147845160	-	NM_018195,BC005403,AK094203,BX538107,BC030546,AK001588,AK125340,BC048133,AB096251,BC072455,	chr11:111450221-111462690	CA446932,AA428084,	AA428084,NM_012459,BC000711,NM_018195,	CA446932,NM_018195,
S/ASpair_0054	Antisense Exon-Overlapping	chr1:147836522-147845160	-	NM_020239,BC012796,CR601047,AF286592,AF286041,BC041604,CR605469,AF187845,CR600921,	chr1:147844952-147854045	+	NM_012459,AF165967,AF150087,AF152350,BC000711,AK025397,	chr11:111450221-111462690	CA446932,AA428084,	AA428084,NM_018195,NM_012459,BC000711,	CA446932,NM_018195,
S/ASpair_0055	Antisense Exon-Overlapping	chr1:147844952-147854045	+	NM_006818,CR614314,CR604725,CR599332,AK057755,BC021703,BC007079,CR603022,BC019253,U16954,CR612384,BC008445,CR608900,BC009624,AK056089,CR606316,CR604855,CR593527,CR608615,BC032996,CR602062,BC022448,	chr1:147843307-147845198	-	BC041481,BC035159,AK097747,AX747969,AK093167,	chr17:40098012-40123202	AA429502,	AA429502,	BC041481,
S/ASpair_0056	Antisense Exon-Overlapping	chr1:147856153-147909003	+	NM_144618,AK092230,CR626488,AX747418,AX721086,BC027033,	chr1:147847930-147856321	-	AL833348,	chr8:71683366-71743990	AA430217,H86191,	AA430217,H86191,NM_016027,	NM_016027,AL833348,
S/ASpair_0057	Antisense Exon-Overlapping	chr1:147942198-147945298	+	NM_024575,AK027120,AF271774,BC063014,	chr1:147945298-147951409	-	NM_017873,NM_177999,AK023004,BX648923,AK000555,BC001719,BC065913,	chr9:129467989-129483998	AA430309,	AA430309,NM_017873,	NM_014064,NM_177999,
S/ASpair_0058	Antisense Exon-Overlapping	chr1:147945298-147951409	-	NM_212551,BC031649,AL122088,BX647911,AY037156,	chr1:147942200-147945298	+	NM_014064,BC033234,BC001396,AF110776,	chr9:129467989-129483998	AA430309,	AA430309,NM_017873,	NM_177999,NM_014064,
S/ASpair_0059	Antisense Exon-Overlapping	chr1:147951590-147955846	+	NM_001002234,NM_024041,CR620396,AK056322,BC000264,CR607615,	chr1:147955536-147961565	-	NM_018455,BC007334,AK026313,BC008972,AF217515,AK023669,	chr16:79567199-79624208	AA431265,	AA431265,NM_018455,	NM_020188,NM_018455,
S/ASpair_0060	Antisense Exon-Overlapping	chr1:148067104-148077454	+	NM_020832,BC032463,AB037862,BC020245,CR749307,AK023105,	chr1:148065576-148067478	-	AF118072,	chr11:73559948-73643395	AA435982,	AA435982,AF111853,	NO
S/ASpair_0061	Antisense Exon-Overlapping	chr1:148325854-148369131	+	NM_020127,AY358610,AK026989,AL136917,BC002933,BC008301,AF254260,AK075001,	chr1:148368654-148369124	-	BC039366,BC048427,	chr11:73636180-73713397	AA435982,BE908446,BG720775,	AA435982,BE908446,BG720775,	NO
S/ASpair_0062	Antisense Exon-Overlapping	chr1:148397614-148484628	+	NM_030918,AY044866,BC012184,AF060509,BC051817,BC071825,	chr1:148443816-148484533	-	NM_182904,AY327887,CR602823,AY313448,AY358521,BC040582,AL833965,	chr11:73559948-73700347	AA435982,BE908446,BG720775,	AA435982,BE908446,BG720775,AF111853,	NO
S/ASpair_0063	Antisense Exon-Overlapping	chr1:148545196-148549113	-	NM_031420,AB049636,CR623678,AK026363,BC004517,	chr1:148548518-148556881	+	BC020168,	chr7:42925438-43376178	AA446164,AW188133,	AA446164,AW188133,	NM_015052,BC020168,
S/ASpair_0064	Antisense Exon-Overlapping	chr1:148997631-149009742	-	NM_001009931,AB180729,	chr1:148974854-148999844	+	AK056171,	chr20:45271567-45418974	AA448457,	AA448457,NM_012408,	NO
S/ASpair_0065	Antisense Exon-Overlapping	chr1:150392440-150398623	-	NM_080388,BC019099,AY221961,BC010541,U92985,	chr1:150392588-150392770	+	AF116716,	chr20:45271567-45418974	AA448457,	AA448457,NM_012408,	NO
S/ASpair_0066	Antisense Exon-Overlapping	chr1:150413933-150417587	+	NM_006271,BT006938,X58079,AK126904,BC072006,BC014392,	chr1:150404351-150416909	-	BC047609,	chr20:45271567-45418974	AA448457,	AA448457,NM_012408,	NO
S/ASpair_0067	Antisense Exon-Overlapping	chr1:150444226-150447381	+	NM_012437,CR610984,CR590362,BC004494,BC000761,AF086837,BT006753,AK024555,	chr1:150447337-150456552	-	AF130087,	chr20:45271567-45418974	AA448457,	AA448457,NM_012408,	NO
S/ASpair_0068	Antisense Exon-Overlapping	chr1:150753448-150759912	+	NM_130898,CR624438,CR610829,AY049977,CR592077,CR624400,AF394167,BX647716,BC038962,AB052778,AF468007,CR621422,	chr1:150759820-150763524	-	AF143741,	chr9:113053023-113252506	AA460669,BG283573,	AA460669,BG283573,	NO
S/ASpair_0069	Antisense Exon-Overlapping	chr1:15170831-15189850	+	NM_201628,AK095631,AK125794,BX648256,	chr1:14670519-15186525	-	NM_017688,CR603733,AK092607,AJ276691,BC001477,AK000157,	chr9:113053023-113252506	AA460669,BG283573,	AA460669,BG283573,	NO
S/ASpair_0070	Antisense Exon-Overlapping	chr1:15170831-15189850	+	NM_201628,AK095631,AK125794,BX648256,	chr1:15187754-15224266	-	NM_001859,BC061924,CR605076,CR593760,AK129613,U83460,BC013611,BC004315,AL831843,	chr9:113053023-113252506	AA460669,BG283573,	AA460669,BG283573,	NO
S/ASpair_0071	Antisense Exon-Overlapping	chr1:15187754-15224266	-	NM_182534,AK074283,AK124431,	chr1:15186654-15189849	+	NM_004697,AF016369,AY572489,BC001588,CR603092,CR457105,BC007424,CR590713,U82756,	chr9:113053023-113252506	AA460669,BG283573,	AA460669,BG283573,	NO
S/ASpair_0072	Antisense Exon-Overlapping	chr1:15187754-15224266	-	NM_182534,AK074283,AK124431,	chr1:15170831-15189850	+	AK056926,	chr9:113053023-113252506	AA460669,BG283573,	AA460669,BG283573,	NO
S/ASpair_0073	Antisense Exon-Overlapping	chr1:151978454-151990763	-	NM_007112,AK074796,CR590329,L38969,BC018786,	chr1:151985984-151989533	+	BC007072,	chr1:164926900-165015320	AA464382,	AA464382,	NO
S/ASpair_0074	Antisense Exon-Overlapping	chr1:151978454-151990763	-	NM_007112,AK074796,CR590329,L38969,BC018786,	chr1:151983320-151996695	+	BC042557,	chr11:110669380-110684668	AA470052,BG703046,	AA470052,BG703046,	AB096245,BC042557,
S/ASpair_0075	Antisense Exon-Overlapping	chr1:151983320-151996695	+	NM_198883,NM_002455,CR605982,CR614718,CR619225,CR591813,BC001906,BC035616,AX775989,BC036919,	chr1:151996690-152001882	-	NM_031432,AK057848,BC015547,CR611362,AF125106,AF254133,AF237290,CR457281,AK022317,	chr9:131407859-131436209	AA488219,	AA488219,NM_031432,	NO
S/ASpair_0076	Antisense Exon-Overlapping	chr1:151983320-151996695	+	NM_198883,NM_002455,CR605982,CR614718,CR619225,CR591813,BC001906,BC035616,AX775989,BC036919,	chr1:151996690-152010265	-	AK095035,	chr1:38997729-39009094	AA505369,	AA505369,	NO
S/ASpair_0077	Antisense Exon-Overlapping	chr1:151983320-151996695	+	NM_198883,NM_002455,CR605982,CR614718,CR619225,CR591813,BC001906,BC035616,AX775989,BC036919,	chr1:151996690-152010286	-	NM_170603,NM_052949,NM_170602,NM_170604,AF448437,AX721071,AY048119,AK097292,AY048120,AY048121,	chr19:43585626-43608785	AA507844,AA923524,	AA507844,AA923524,	NO
S/ASpair_0078	Antisense Exon-Overlapping	chr1:151983320-151996695	+	NM_198883,NM_002455,CR605982,CR614718,CR619225,CR591813,BC001906,BC035616,AX775989,BC036919,	chr1:151978454-151990763	-	BC044607,	chr17:72071403-72093524	AA524333,	AA524333,NM_006456,	BC038114,
S/ASpair_0079	Antisense Exon-Overlapping	chr1:152060447-152072711	+	NM_020897,BC028024,AB040968,BC000066,AK055840,AF488550,	chr1:152072703-152084298	-	AK055935,CR601950,BX647993,BC042949,AB073602,AK129904,BC013869,	chr17:72065447-72093524	AA524333,	AA524333,NM_006456,	BC038114,BC042949,
S/ASpair_0080	Antisense Exon-Overlapping	chr1:152091753-152103529	+	NM_002004,BC010004,CR590457,J05262,AK021828,CR599124,CR625993,M29863,D14697,CR596980,CR598280,AK022841,	chr1:152099721-152103194	-	AK024090,BC068043,BC080590,	chr17:72071122-72093524	AA524333,	AA524333,NM_006456,AK024090,	BC038114,
S/ASpair_0081	Antisense Exon-Overlapping	chr1:152091753-152103529	+	NM_002004,BC010004,CR590457,J05262,AK021828,CR599124,CR625993,M29863,D14697,CR596980,CR598280,AK022841,	chr1:152099727-152107040	-	NM_001437,BC006461,X99101,AF051427,AF061055,AY438022,BC024181,AF060555,AF074598,AF061054,AF124790,BX247957,AB006590,AF074599,AB006589,AF051428,	chr14:63389454-63875070	AA533106,	AA533106,NM_015180,	NO
S/ASpair_0082	Antisense Exon-Overlapping	chr1:152099727-152107040	-	NM_173639,AK093295,BC062571,BC080538,AX748038,	chr1:152091753-152103529	+	AB002294,CR602547,	chr16:30994724-31013777	AA541285,	AA541285,	NO
S/ASpair_0083	Antisense Exon-Overlapping	chr1:152099727-152107040	-	NM_173639,AK093295,BC062571,BC080538,AX748038,	chr1:152103760-152113977	+	NM_024006,NM_206824,AF176924,AK131087,CR623242,AK129513,BC000828,AY358456,BC002911,AY521634,AY423044,AY466113,	chr16:30993269-31013777	AA541285,	AA541285,NM_014699,	BC035589,
S/ASpair_0084	Antisense Exon-Overlapping	chr1:152119817-152345396	-	NM_018489,AF257305,AB037841,	chr1:152344937-152346807	+	CR618714,	chr16:30993269-31002688	AA541285,	AA541285,NM_014699,	BC035589,
S/ASpair_0085	Antisense Exon-Overlapping	chr1:152119817-152345396	-	NM_018489,AF257305,AB037841,	chr1:152344894-152347195	+	AK095859,AK098232,AB051518,AK057804,BC017394,AK095218,BC015989,	chr11:93034473-93114308	AA572740,	AA572740,NM_024116,	AK057804,
S/ASpair_0086	Antisense Exon-Overlapping	chr1:152442307-152471864	-	NM_139120,NM_139119,NM_139121,NM_139118,NM_018253,BC003500,BC014906,CR622167,AK023976,BC001655,BC044887,AF206328,AF203474,AK125590,BC008766,BC001843,AK001737,AF466401,BC009358,AY604179,CR749789,BC025272,	chr1:152470813-152521861	+	AK054569,	chr2:85677946-85685734	AA603744,CK300297,	AA603744,NM_005911,BC001686,	CK300297,NM_005911,
S/ASpair_0087	Antisense Exon-Overlapping	chr1:152532582-152640081	-	NM_032292,BC071650,AK026693,D17063,BC064933,AK098734,AK000210,AL136565,AK022985,BX648802,BX648043,BC052260,BX537764,AB046826,BC036740,AY236966,	chr1:152528662-152534443	+	NM_001005267,NM_001005266,NM_001005268,NM_173609,NM_001005269,AY271967,AY271966,AY271964,AY271965,AK096745,BC062412,	chr15:43561974-43636220	AA603952,	AA603952,NM_013309,	NM_013309,NM_173609,
S/ASpair_0088	Antisense Exon-Overlapping	chr1:152976953-152995659	+	NM_014655,AB007915,BC039854,BC008843,AK074912,AK075002,	chr1:152976359-152977509	-	BC066991,	chr2:86742175-86762636	AA609638,	AA609638,NM_005667,	NO
S/ASpair_0089	Antisense Exon-Overlapping	chr1:153187122-153213566	-	NM_006365,AK095626,U49857,BC043285,BC065916,BC010558,BC054045,BC059943,CR600735,BC016405,BC050741,BC050448,	chr1:153187161-153187416	+	BC002892,S49953,	chr2:16026985-16037721	AA609982,	AA609982,NM_005378,	NO
S/ASpair_0090	Antisense Exon-Overlapping	chr1:153377355-153384348	-	NM_015590,NM_017725,NM_182679,BC040147,BC032436,BC056904,CR605231,AK125763,AK000256,	chr1:153380038-153382277	+	CR603803,	chr6:100096985-100123693	AA609983,AI589453,	AA609983,NM_005190,	AI589453,BC041123,
S/ASpair_0091	Antisense Exon-Overlapping	chr1:153377355-153384348	-	NM_015590,NM_017725,NM_182679,BC040147,BC032436,BC056904,CR605231,AK125763,AK000256,	chr1:153379366-153382298	+	G42919,	chr22:35001827-35108512	AA626455,	AA626455,NM_002473,	NO
S/ASpair_0092	Antisense Exon-Overlapping	chr1:153402159-153408590	+	NM_021817,BC029864,AB049054,AK090712,	chr1:153400533-153403401	-	AL831946,	chr10:99208073-99248503	AA649209,	AA649209,NM_022362,	NM_022362,AL831946,
S/ASpair_0093	Antisense Exon-Overlapping	chr1:153424813-153442397	+	NM_021948,NM_198427,BC035457,BC029313,BC009117,BC022938,BC027971,AL137504,BC029348,BC010571,AY007241,AF228710,BC013234,AY358372,AF229053,AK126588,BC023209,	chr1:153424530-153427752	-	AF400499,AF400502,AF400500,AF400501,	chr15:23009774-23235275	AA678360,	AA678360,NM_000462,	NO
S/ASpair_0094	Antisense Exon-Overlapping	chr1:153505144-153511300	-	NM_030980,AK022733,AK021901,AK095697,BC000575,AY391837,	chr1:153504760-153508732	+	CR597959,	chr15:23133489-23235275	AA678360,	AA678360,NM_000462,	NO
S/ASpair_0095	Antisense Exon-Overlapping	chr1:153598544-153664715	+	NM_002529,NM_001007792,NM_001007204,CR625585,X06704,BC062580,X85960,M23102,AK126428,	chr1:153623738-153641739	-	L25446,	chr15:23133489-23235275	AA678360,	AA678360,NM_000462,	NO
S/ASpair_0096	Antisense Exon-Overlapping	chr1:153623738-153641739	-	NM_014215,J05046,	chr1:153598544-153664715	+	NM_002302,D63521,	chr5:135293991-135318622	AA700647,	AA700647,NM_002302,	BC044938,NM_002302,
S/ASpair_0097	Antisense Exon-Overlapping	chr1:153717706-153828235	-	NM_198236,NM_014784,AL832790,BC057394,AB002378,	chr1:153731283-153739403	+	NM_020425,AF311339,BC070260,AL050201,	chr6:88049419-88108193	AA702791,	AA702791,NM_020425,	NM_020425,
S/ASpair_0098	Antisense Exon-Overlapping	chr1:154986697-155041129	+	NM_001763,X79309,CR603267,BC031645,M27735,X04450,M28825,	chr1:154980785-154986740	-	NM_018538,AK056138,AY049028,BX537371,AK125447,AF311285,	chr1:42941826-42979753	AA706311,	AA706311,NM_018538,	NO
S/ASpair_0099	Antisense Exon-Overlapping	chr1:155782831-155838014	+	NM_005531,AY138863,M63838,AK094968,AF208043,BC017059,CR603557,CR620182,CR621058,AF086545,	chr1:155792955-155798850	-	AK125860,	chr8:22354277-22458863	AA709195,N55308,	AA709195,N55308,	NM_005605,AK125860,
S/ASpair_0100	Antisense Exon-Overlapping	chr1:155954487-155986005	+	NM_021189,AY358332,AF529206,BC033819,AF062733,AK001560,AF363367,CR605082,AY046418,	chr1:155978849-155979866	-	BC035328,	chr4:140996586-141432838	AA723728,	AA723728,	NO
S/ASpair_0101	Antisense Exon-Overlapping	chr1:155954487-155986005	+	NM_021189,AY358332,AF529206,BC033819,AF062733,AK001560,AF363367,CR605082,AY046418,	chr1:155979702-155985267	-	BC040304,	chr4:140996586-141432838	AA723728,	AA723728,	NO
S/ASpair_0102	Antisense Exon-Overlapping	chr1:15598614-15664179	+	NM_015291,AK022530,AL137715,BX648982,AL833299,CR749567,AB023179,BC031991,CR749259,AX747219,AK023805,AK091848,BC047363,	chr1:15644172-15656911	-	BX647902,	chr4:140996586-141432838	AA723728,	AA723728,	NO
S/ASpair_0103	Antisense Exon-Overlapping	chr1:15598614-15664179	+	NM_015291,AK022530,AL137715,BX648982,AL833299,CR749567,AB023179,BC031991,CR749259,AX747219,AK023805,AK091848,BC047363,	chr1:15641448-15643101	-	AK097500,	chr17:10227186-10468429	AA724590,AI208901,	AA724590,	AI208901,
S/ASpair_0104	Antisense Exon-Overlapping	chr1:15644172-15656911	-	NM_024758,AK130034,AY057097,BC005090,	chr1:15598614-15664179	+	BC015381,	chr1:189759124-189792561	BU682916,AA743123,	AA743123,NM_004600,	BU682916,
S/ASpair_0105	Antisense Exon-Overlapping	chr1:156609613-156620354	+	NM_020125,AF144235,AF146761,AK074669,	chr1:156617341-156618243	-	AF318321,	chr17:77790941-77824862	AA745672,	AA745672,	NO
S/ASpair_0106	Antisense Exon-Overlapping	chr1:156609613-156620354	+	NM_020125,AF144235,AF146761,AK074669,	chr1:156617337-156638210	-	AK130766,	chr17:77790941-77824862	AA745672,	AA745672,	NO
S/ASpair_0107	Antisense Exon-Overlapping	chr1:156700972-156708413	-	NM_003564,AY007127,CR609777,CR609407,CR611788,CR613098,CR604476,CR620277,CR621323,CR592851,CR607405,CR608575,CR612553,CR617101,CR590142,BC002616,CR607855,CR591926,CR590131,CR620855,CR542126,CR614100,D21261,CR602105,CR625445,CR606060,CR626596,CR542136,CR623124,BC009357,CR608276,CR621369,CR618095,CR624026,CR601283,CR611080,CR623657,CR592747,CR603278,CR604118,CR613520,CR624984,CR599010,CR609748,CR61…	chr1:156702679-156708345	+	CR618512,	chr17:77780236-77812294	AA745672,	AA745672,NM_004207,	NO
S/ASpair_0108	Antisense Exon-Overlapping	chr1:156988200-156998233	+	NM_003768,BT007252,AK095879,BC022554,CR609118,BC002426,CR591754,CR541733,CR607286,CR592001,X86809,Y13736,CR593121,CR616241,	chr1:156985062-156991732	-	NM_139062,NM_001893,CR598920,AK128863,U29171,BC003558,CR600739,BC015775,AB091044,CR593622,	chr17:77780236-77824862	AA745672,	AA745672,NM_004207,	NO
S/ASpair_0109	Antisense Exon-Overlapping	chr1:156998578-157045314	-	NM_015726,AK026481,CR749801,U06631,BC080597,AK093176,BC013107,	chr1:157044600-157047301	+	NM_152655,NM_199126,BC052956,BC026081,BC063820,AK056389,AK074345,AF086428,	chr19:42261177-42355468	AA757980,BF212211,	AA757980,BF212211,	NO
S/ASpair_0110	Antisense Exon-Overlapping	chr1:157072135-157126528	-	NM_004371,U24105,BC038447,AK129830,	chr1:157072135-157075484	+	NM_144689,BC026210,AK056753,	chr19:42261177-42355468	AA757980,BF212211,	AA757980,BF212211,	NO
S/ASpair_0111	Antisense Exon-Overlapping	chr1:157072135-157126528	-	NM_004371,U24105,BC038447,AK129830,	chr1:157126135-157141811	+	BC046376,	chr19:42289479-42355468	AA757980,BF212211,	AA757980,BF212211,	NO
S/ASpair_0112	Antisense Exon-Overlapping	chr1:157126135-157141811	+	NM_015331,CR596089,D87442,BC047621,AF240468,CR605263,AY359120,	chr1:157072135-157126528	-	NM_018409,AL161975,AB037746,AK126913,	chr4:186506433-186692202	AA761061,	AA761061,NM_018409,	NM_031953,NM_018409,
S/ASpair_0113	Antisense Exon-Overlapping	chr1:157461609-157494666	-	NM_001778,X06341,M59904,CR457012,M37766,BT019813,BC030224,BC016182,	chr1:157467294-157468388	+	AK091277,	chr1:11974635-12007833	AA761811,	AA761811,NM_014874,	AA761811,NM_014874,
S/ASpair_0114	Antisense Exon-Overlapping	chr1:157727889-157737662	-	NM_080878,AY065973,AY358905,	chr1:157715328-157732784	+	CR612362,	chr6:76061327-76260216	AA769952,	AA769952,AB033101,	NO
S/ASpair_0115	Antisense Exon-Overlapping	chr1:157883420-157900908	-	NM_012394,AF151065,AF117237,BC012464,AK024531,AF165883,BC047042,	chr1:157883436-157900837	+	G36744,	chr8:82355326-82359932	AA778636,	AA778636,NM_001444,	NO
S/ASpair_0116	Antisense Exon-Overlapping	chr1:157900945-157908303	+	NM_005600,CR609891,CR602066,CR593362,CR606194,CR622990,CR616950,BC046149,CR626659,CR541846,AF069987,CR541814,CR618564,	chr1:157903844-157915531	-	AL832990,	chr3:188921867-188946177	AA778666,	AA778666,NM_001706,	NO
S/ASpair_0117	Antisense Exon-Overlapping	chr1:157942347-157948582	+	NM_012475,NM_016572,AL157417,AF233442,BC003130,AF177758,AF217979,	chr1:157948421-157948570	-	NM_016936,CR615790,AF108461,AF108460,BC013750,AK056282,U19346,	chr16:4793206-4872364	BM893934,AA779416,	AA779416,NM_016936,	BM893934,NM_016936,
S/ASpair_0118	Antisense Exon-Overlapping	chr1:157949254-157960874	+	NM_000309,CR595368,CR606372,CR625269,CR618454,CR594122,CR609680,CR613738,BC002357,CR615446,CR604029,CR623976,D38537,CR623872,CR611657,U26446,AK094855,	chr1:157954173-157960387	-	NM_198926,NM_019099,BC031558,AL137198,AL137199,AK055667,	chr1:111980412-112022240	AA781424,AA029859,	AA781424,AA029859,NM_007204,NM_019099,	NO
S/ASpair_0119	Antisense Exon-Overlapping	chr1:157954173-157960387	-	NM_003779,CR614082,AK056851,Y12509,CR599499,BC006099,AF038661,AK092493,CR592876,BC009985,AK023311,CR605946,CR607487,BC000276,CR612341,AB024435,AF020921,	chr1:157955736-157957265	+	CR625235,AK092511,BC041428,	chr1:111980412-112010461	AA781424,AA029859,	AA781424,AA029859,NM_019099,	BC041428,
S/ASpair_0120	Antisense Exon-Overlapping	chr1:157954173-157960387	-	NM_003779,CR614082,AK056851,Y12509,CR599499,BC006099,AF038661,AK092493,CR592876,BC009985,AK023311,CR605946,CR607487,BC000276,CR612341,AB024435,AF020921,	chr1:157949254-157960874	+	NM_007204,AL133598,CR617207,BC034953,AF106019,AK001506,AF155803,BC011556,BC031062,AF171063,	chr1:111980412-112022240	AA781424,AA029859,	AA781424,AA029859,NM_019099,NM_007204,	NO
S/ASpair_0121	Antisense Exon-Overlapping	chr1:158008923-158026160	+	NM_032174,BC014946,AK027704,BX537951,AK022832,	chr1:158012528-158021034	-	G36470,	chr15:32312752-32417552	AA781747,	AA781747,NM_005135,	NO
S/ASpair_0122	Antisense Exon-Overlapping	chr1:15919665-16150625	+	NM_015001,AK127577,AF085964,AK092332,AL096858,AB023146,AF356524,	chr1:15906280-15919948	-	NM_139018,AX747710,AY358545,AY303545,AF375481,AK092757,AF251706,AF375480,BC028199,	chr17:70178312-70255068	AA806096,AI026730,	AA806096,AI026730,	AI026730,NM_175738,
S/ASpair_0123	Antisense Exon-Overlapping	chr1:162363107-162399758	-	NM_000696,AF172093,BC070030,BC011410,U34252,U50203,X75425,CR615650,CR625299,	chr1:162399645-162410855	+	NM_173472,AY248899,AF230334,BC028122,	chr3:10043128-10124915	AA824244,	AA824244,NM_033084,	NO
S/ASpair_0124	Antisense Exon-Overlapping	chr1:162427937-162528650	-	NM_019026,CR626447,AF274935,CR607946,BC000104,AY359027,CR601444,AY763589,CR621470,AF277194,AB020980,CR614153,CR614041,CR611739,CR604565,AF070626,CR622258,CR617534,AK093302,	chr1:162528502-162608995	+	BC014866,	chr8:103333679-103493671	AA827170,	AA827170,NM_015902,	AL833555,
S/ASpair_0125	Antisense Exon-Overlapping	chr1:162528502-162608995	+	NM_012474,BT006860,AB062451,CR608443,D78335,BC002906,AF236637,CR456857,	chr1:162427937-162528650	-	AK095151,	chr8:103325013-103493671	AA827170,	AA827170,NM_015902,	AL833555,AK095151,
S/ASpair_0126	Antisense Exon-Overlapping	chr1:162528502-162608995	+	NM_012474,BT006860,AB062451,CR608443,D78335,BC002906,AF236637,CR456857,	chr1:162603490-162612512	-	BC047082,	chr8:103333679-103493671	AA827170,	AA827170,NM_015902,	AL833555,
S/ASpair_0127	Antisense Exon-Overlapping	chr1:163557409-163577137	-	NM_053053,CR619512,BC015401,BC036497,CR618254,	chr1:163564609-163566827	+	AF090904,	chr8:103333679-103493671	AA827170,	AA827170,NM_015902,AF090904,	AL833555,
S/ASpair_0128	Antisense Exon-Overlapping	chr1:163753740-163791526	-	NM_005814,U79725,BC074876,BC069789,BC069705,BC069723,BC069761,BC069745,BC074830,	chr1:163753732-163754061	+	NM_213720,BC065232,CR594120,CR621040,BC053570,	chr22:22429762-22434695	AA827701,AI862775,	AA827701,AI862775,	NO
S/ASpair_0129	Antisense Exon-Overlapping	chr1:164330988-164407143	+	NM_052862,AK025425,AY530954,AK130798,CR618640,BC013186,AL833211,AL137762,CR618927,BC072399,AF545852,	chr1:164328280-164331569	-	BC021142,	chr16:10878540-11120954	AA831337,	AA831337,	NO
S/ASpair_0130	Antisense Exon-Overlapping	chr1:16439026-16469945	+	NM_015609,CR626328,CR614958,AJ295987,BC023988,CR598986,AB097045,AB097043,CR593854,CR624498,AB097044,CR619226,AL050028,CR619544,AB097042,BX640985,BC065538,CR619138,CR602743,AB097046,CR616707,BC010631,CR615655,	chr1:16467482-16509225	-	AK093856,AX748339,	chr16:10878540-11120954	AA831337,	AA831337,	NO
S/ASpair_0131	Antisense Exon-Overlapping	chr1:164637569-164776731	+	NM_018442,AX748387,AF116725,AF124434,BC025262,AL136738,AK093970,AK000984,AF150734,	chr1:164617632-164764566	-	NM_014015,CR599313,CR590912,CR596795,AF108145,BC052989,BC001083,BC037569,CR611608,CR607364,AF129929,BC071683,	chr16:10878540-11120954	AA831337,	AA831337,NM_014015,	NM_014015,
S/ASpair_0132	Antisense Exon-Overlapping	chr1:16467482-16509225	-	NM_198546,AK128106,BC022039,AY327405,	chr1:16468161-16469945	+	AK096075,	chr11:44537175-44929416	AA836747,	AA836747,AK026607,	NO
S/ASpair_0133	Antisense Exon-Overlapping	chr1:165807219-165833618	+	NM_001677,NM_001001787,CR622201,CR407616,CR596103,X03747,BC000006,BT009787,U16799,	chr1:165833429-166068844	-	NM_002231,BT019762,X53795,CR606617,CR615871,S48196,BC000726,BC001821,CR609000,CR542255,AY303776,CR593263,BT019761,U20770,CR407650,	chr11:44537175-44929416	AA836747,	AA836747,AK026607,	NO
S/ASpair_0134	Antisense Exon-Overlapping	chr1:166095772-166128370	-	NM_021179,AK098712,BC008388,BC026073,BC008389,CR599271,AL049687,	chr1:166095334-166097457	+	AL832417,	chr11:44537175-44929416	AA836747,	AA836747,AK026607,	NO
S/ASpair_0135	Antisense Exon-Overlapping	chr1:166362903-166554797	+	NM_018186,BC011012,BC011445,BC062689,AK023532,AL354614,CR626458,AK127098,AK096493,AK001568,	chr1:166493331-166495765	-	CR597335,AK027515,	chr11:44537175-44929416	AA836747,	AA836747,AK026607,AK027515,	NO
S/ASpair_0136	Antisense Exon-Overlapping	chr1:166362903-166554797	+	NM_018186,BC011012,BC011445,BC062689,AK023532,AL354614,CR626458,AK127098,AK096493,AK001568,	chr1:166550425-166595066	-	NM_130783,BC019342,AK027715,AY358087,AK075547,	chr11:44537175-44929416	AA836747,	AA836747,AK026607,AK027715,	NM_130783,
S/ASpair_0137	Antisense Exon-Overlapping	chr1:166493331-166495765	-	NM_033418,CR609500,CR600232,AL035369,BC008679,CR602834,	chr1:166362903-166554797	+	G43165,	chr6:90368043-90405193	AA854114,	AA854114,	AL122090,
S/ASpair_0138	Antisense Exon-Overlapping	chr1:167949321-167986774	+	NM_002021,CR619998,BC047129,M64082,AK097039,	chr1:167966538-167968431	-	NM_020466,BC009782,AK024783,AK094994,AL122090,	chr6:90199651-90405193	AA854114,	AA854114,NM_014942,	NM_014942,AL122090,
S/ASpair_0139	Antisense Exon-Overlapping	chr1:168186309-168294307	+	NM_015172,BC001260,BC006090,AK022492,AF488829,AL162004,AK000190,BC045713,BC026108,AL096857,BC066968,BC058930,AK095231,AB029019,AL133635,AF253978,	chr1:168185208-168186985	-	NM_014942,BC042173,AL117504,AK074189,AK092235,AB023174,AK096867,CR608573,BC001078,	chr6:90199651-90405193	AA854114,	AA854114,NM_014942,	AL122090,NM_014942,
S/ASpair_0140	Antisense Exon-Overlapping	chr1:169233146-169312628	+	NM_016227,NM_014283,AL035291,AJ250075,AF097535,	chr1:169232558-169234263	-	AF147414,	chr6:90199651-90400274	AA854114,	AA854114,NM_014942,	NM_014942,
S/ASpair_0141	Antisense Exon-Overlapping	chr1:170178118-170189609	+	NM_004905,D14662,CR609026,CR598010,CR594578,CR600822,CR623331,CR614645,CR611099,BC035857,BC053550,BC025421,CR595962,CR606922,AJ844621,CR608793,CR604144,CR599058,CR618386,CR621206,CR591733,	chr1:170187906-170190180	-	BC065727,	chr10:51235233-51260739	AA855085,AI769661,	AA855085,NM_005437,	AI769661,NM_005437,
S/ASpair_0142	Antisense Exon-Overlapping	chr1:170525475-170559339	+	NM_018122,BC045173,AL833633,AK001376,AK022754,	chr1:170558747-170559217	-	G36872,	chr18:41684462-41801238	AA861134,	AA861134,AK023817,	NO
S/ASpair_0143	Antisense Exon-Overlapping	chr1:170525475-170559339	+	NM_018122,BC045173,AL833633,AK001376,AK022754,	chr1:170523440-170525620	-	CR600899,CR614808,BC063017,	chr16:1817222-1850456	AA862630,BG111431,	AA862630,BG111431,	NM_152764,BC063017,
S/ASpair_0144	Antisense Exon-Overlapping	chr1:170860205-171696101	+	NM_014857,AL157958,BC041888,AL035303,AB019493,AF279778,AL049701,BC018630,AB019491,AK095838,AL049702,AB019489,BC012094,AK074409,CR627374,AB019492,BC062541,AB007940,AB019490,	chr1:171246024-171246320	-	AK129559,	chrX:47755318-48192927	AA872170,	AA872170,	AK129559,
S/ASpair_0145	Antisense Exon-Overlapping	chr1:170860205-171696101	+	NM_014857,AL157958,BC041888,AL035303,AB019493,AF279778,AL049701,BC018630,AB019491,AK095838,AL049702,AB019489,BC012094,AK074409,CR627374,AB019492,BC062541,AB007940,AB019490,	chr1:171696095-171700153	-	G36507,	chrX:47554315-48192927	BM974864,AA872170,	AA872170,	BM974864,
S/ASpair_0146	Antisense Exon-Overlapping	chr1:174794521-175175212	+	NM_004841,NM_170692,BC041045,BC078167,AF047711,AK075169,AK022662,BC063442,BC030292,	chr1:174792300-174794785	-	NM_174962,	chrX:47755318-48192927	AA872170,	AA872170,	NO
S/ASpair_0147	Antisense Exon-Overlapping	chr1:175425957-176053945	+	NM_018037,NM_152663,BC047391,AK098470,BC045691,AK001106,	chr1:175425098-175427077	-	NM_021015,NM_175723,U90842,BC016640,AX740219,	chrX:47755318-48192927	AA872170,	AA872170,	NO
S/ASpair_0148	Antisense Exon-Overlapping	chr1:175425957-176053945	+	NM_018037,NM_152663,BC047391,AK098470,BC045691,AK001106,	chr1:175620119-175620850	-	NM_175711,NM_021014,BC005904,S82471,U90840,	chrX:47755318-48192927	AA872170,	AA872170,	NO
S/ASpair_0149	Antisense Exon-Overlapping	chr1:176066512-176255527	+	NM_144696,NM_182766,AL833914,AK058167,BX647935,AK093460,AK057502,	chr1:176251332-176276744	-	NM_033518,AF318358,AF276889,AK094788,BC027721,BC019246,	chrX:47755318-48192927	AA872170,	AA872170,	NO
S/ASpair_0150	Antisense Exon-Overlapping	chr1:176582834-176620868	+	NM_015602,AK023204,AK001780,AK021613,CR591258,BC023247,	chr1:176582399-176583387	-	D49356,	chrX:47755318-48192927	AA872170,	AA872170,	NO
S/ASpair_0151	Antisense Exon-Overlapping	chr1:176582834-176620868	+	NM_015602,AK023204,AK001780,AK021613,CR591258,BC023247,	chr1:176620118-176620640	-	AK125416,	chr14:101675965-101759762	AA885446,	AA885446,	AA885446,
S/ASpair_0152	Antisense Exon-Overlapping	chr1:176931099-176975845	+	NM_033343,AB055704,BC011759,AF282899,AF179849,AY053457,AB037683,AB055703,	chr1:176970457-176975473	-	BC033110,CR594182,BC065478,BC080562,AK057023,BC064353,BC019592,BC043620,BC037415,	chr17:37954758-37960757	AA888098,	AA888098,NM_000413,	NM_000413,BC037415,
S/ASpair_0153	Antisense Exon-Overlapping	chr1:177644832-177723694	-	NM_005819,CR610805,CR541873,CR541856,CR591752,CR608098,AK056657,CR609438,BC039118,BC009944,AJ002078,	chr1:177646227-177649256	+	Y10203,	chr6:26070982-26093329	AA904655,BG207097,	AA904655,NM_006355,	BG207097,NM_006355,
S/ASpair_0154	Antisense Exon-Overlapping	chr1:177644832-177723694	-	NM_005819,CR610805,CR541873,CR541856,CR591752,CR608098,AK056657,CR609438,BC039118,BC009944,AJ002078,	chr1:177613982-177646896	+	AX747644,AK092637,	chr12:14847773-14950808	AA905180,	AA905180,	NO
S/ASpair_0155	Antisense Exon-Overlapping	chr1:179540161-179588542	+	NM_030588,NM_001357,U03643,BC032742,AK130564,Y10658,BC014246,BC071950,AF086352,AK096582,BC058896,BC008773,L13848,BC025245,	chr1:179537982-179540383	-	AK074308,	chr12:14847773-14950808	AA905180,	AA905180,	NO
S/ASpair_0156	Antisense Exon-Overlapping	chr1:181391295-181455654	-	NM_025191,AK023095,AL117441,AF288393,	chr1:181393692-181393943	+	NM_000900,BC005272,CR450358,BC070314,CR623037,M58549,X53331,BT006733,X07362,	chr12:14847773-14950808	AA905180,	AA905180,	NO
S/ASpair_0157	Antisense Exon-Overlapping	chr1:182997068-183015343	+	NM_005807,CR595257,AK131434,AK057197,AY653038,U70136,AY653037,	chr1:183014616-183076114	-	NM_021071,BC074727,AY690666,AF290204,	chr12:14847773-14950808	AA905180,	AA905180,NM_021071,	NO
S/ASpair_0158	Antisense Exon-Overlapping	chr1:189760410-189792561	+	NM_004600,CR592331,BC036658,M25077,AY205314,AY205315,J04137,CR616562,AK024044,S57803,	chr1:189759124-189760846	-	AK094350,	chr9:127782714-127822366	AA905613,	AA905613,	AK074108,
S/ASpair_0159	Antisense Exon-Overlapping	chr1:194613276-194633372	+	NM_020204,AJ277915,AY273889,CR625363,AJ296272,AK097614,AJ277914,	chr1:194612917-194613967	-	AF086096,	chr9:127782714-127822366	AA905613,	AA905613,	AK074108,AF086096,
S/ASpair_0160	Antisense Exon-Overlapping	chr1:198597239-198647322	-	NM_012134,BC080187,AK126474,X54162,BC001755,	chr1:198596621-198600762	+	NM_013357,AF195513,	chr8:31007900-31150820	AA905633,	AA905633,NM_000553,	NM_000553,
S/ASpair_0161	Antisense Exon-Overlapping	chr1:198683423-198842426	+	NM_020216,BC001064,CR600517,AJ296161,BC012166,AK129946,AK026644,AJ242586,AL390139,AK097372,	chr1:198703515-198705990	-	AY077841,	chr8:30972863-31150820	AA905633,	AA905633,NM_000553,	NM_000553,AY077841,
S/ASpair_0162	Antisense Exon-Overlapping	chr1:198833634-198845523	-	NM_138795,CR597275,AK127138,AB118752,BC015408,CR624011,	chr1:198838432-198839884	+	BC045573,BC038753,	chr19:8415455-8459998	AA913808,	AA913808,NM_031203,	NM_005968,BC038753,
S/ASpair_0163	Antisense Exon-Overlapping	chr1:198833634-198845523	-	NM_138795,CR597275,AK127138,AB118752,BC015408,CR624011,	chr1:198833420-198834371	+	NM_017907,CR610955,CR615692,CR610683,CR609345,AF289583,CR595901,CR623336,BC001706,CR593078,CR457247,CR619743,CR601471,CR597246,CR613122,CR624050,AK000632,CR609270,CR626401,	chr11:71469553-71499475	AA527451,AA928744,	AA928744,	AA527451,BC035223,
S/ASpair_0164	Antisense Exon-Overlapping	chr1:199049493-199289354	+	NM_032103,NM_032104,NM_002481,NM_032105,AB050641,BC034430,AB003062,AF324888,AB050642,BC071166,	chr1:199270579-199668065	-	NM_014042,AF077206,BC005393,AL080071,BC005156,CR603805,	chr11:71469553-71501474	AA527451,AA928744,	AA928744,NM_014042,	AA527451,BC035223,
S/ASpair_0165	Antisense Exon-Overlapping	chr1:199270579-199668065	-	NM_016243,BC018732,CR622867,AK074654,CR617411,AK075304,CR598161,AF125533,BC000034,AF093822,AF087912,CR603725,CR625837,CR600634,AF091084,CR610895,AK123705,CR623377,CR594361,CR619842,AY359026,CR618130,CR614397,CR596793,AF169481,CR620511,CR616863,CR626777,CR626578,CR604208,	chr1:199049493-199289354	+	AF345626,	chr7:85917881-86138843	AA928772,	AA928772,NM_000840,	NO
S/ASpair_0166	Antisense Exon-Overlapping	chr1:199270579-199668065	-	NM_016243,BC018732,CR622867,AK074654,CR617411,AK075304,CR598161,AF125533,BC000034,AF093822,AF087912,CR603725,CR625837,CR600634,AF091084,CR610895,AK123705,CR623377,CR594361,CR619842,AY359026,CR618130,CR614397,CR596793,AF169481,CR620511,CR616863,CR626777,CR626578,CR604208,	chr1:199283587-199289354	+	AF345337,	chr7:85917881-86138843	AA928772,	AA928772,NM_000840,	NO
S/ASpair_0167	Antisense Exon-Overlapping	chr1:200496445-200554909	+	NM_014827,AB014563,AK095858,CR627446,BX649148,BX648271,BC014268,CR627439,BC038513,BC048271,	chr1:200500958-200501628	-	AL831944,CR622844,	chr22:49071901-49175083	AI129111,AA932027,	AA932027,NM_014678,	AI129111,AB014585,
S/ASpair_0168	Antisense Exon-Overlapping	chr1:200831848-200852788	-	NM_018208,AK001623,BC010082,AB073608,	chr1:200842193-200843792	+	AK124072,	chr7:6273960-6659278	AA969047,	AA969047,	NM_006854,
S/ASpair_0169	Antisense Exon-Overlapping	chr1:201104176-201112602	-	NM_032833,CR595060,BC065280,AL833746,AK027650,	chr1:201104175-201105527	+	AK000313,	chr7:6274633-6659278	AA969047,	AA969047,	NM_006854,
S/ASpair_0170	Antisense Exon-Overlapping	chr1:201104176-201112602	-	NM_032833,CR595060,BC065280,AL833746,AK027650,	chr1:201112190-201113201	+	G36655,	chr7:6274633-6659278	AA969047,	AA969047,	NM_006854,
S/ASpair_0171	Antisense Exon-Overlapping	chr1:201217168-201409318	+	NM_002393,AK097184,BC067299,CR605311,AF007111,AK097188,CR749470,BX640923,BC025993,	chr1:201308134-201311165	-	AK092111,AB116525,CR749616,BC041364,	chr7:6274633-6659278	AA969047,	AA969047,	NM_006854,
S/ASpair_0172	Antisense Exon-Overlapping	chr1:201217168-201409318	+	NM_002393,AK097184,BC067299,CR605311,AF007111,AK097188,CR749470,BX640923,BC025993,	chr1:201317986-201322990	-	AL133055,	chr7:6274633-6659278	AA969047,	AA969047,	NM_006854,
S/ASpair_0173	Antisense Exon-Overlapping	chr1:201217168-201409318	+	NM_002393,AK097184,BC067299,CR605311,AF007111,AK097188,CR749470,BX640923,BC025993,	chr1:201270705-201276016	-	NM_024067,BC005121,CR620057,AK056149,BC001076,	chr7:6274633-6659278	AA969047,	AA969047,	NM_006854,
S/ASpair_0174	Antisense Exon-Overlapping	chr1:2014071-2148996	+	NM_002744,L14283,BC014270,AK097627,BC008058,CR609425,BT007082,AK131526,CR594257,Z15108,	chr1:2104688-2108877	-	AK123300,	chr7:6274633-6659278	AA969047,	AA969047,	NM_006854,
S/ASpair_0175	Antisense Exon-Overlapping	chr1:2014071-2148996	+	NM_002744,L14283,BC014270,AK097627,BC008058,CR609425,BT007082,AK131526,CR594257,Z15108,	chr1:2148069-2149304	-	AK125577,	chr7:6274633-6659278	AA969047,	AA969047,	NM_006854,
S/ASpair_0176	Antisense Exon-Overlapping	chr1:2014071-2148996	+	NM_002744,L14283,BC014270,AK097627,BC008058,CR609425,BT007082,AK131526,CR594257,Z15108,	chr1:2148065-2176321	-	CR591715,	chr7:6274633-6659278	AA969047,	AA969047,	NM_006854,
S/ASpair_0177	Antisense Exon-Overlapping	chr1:201529439-201723621	+	NM_015090,NM_001005387,NM_001005389,NM_001005388,BX537841,AK127424,AX746553,AK172728,AB177861,AK128699,AB018299,BX641047,BC008124,AK027553,BC033367,BC040674,AK090639,BX641048,AK097802,CR749402,	chr1:201721084-201723607	-	AL390175,	chr7:6274633-6659278	AA969047,	AA969047,	NM_006854,
S/ASpair_0178	Antisense Exon-Overlapping	chr1:201743722-201778793	+	NM_005076,AK124736,X67734,CR749495,X68274,	chr1:201776516-201778788	-	AL832182,	chr7:6274633-6659278	AA969047,	AA969047,	NM_006854,
S/ASpair_0179	Antisense Exon-Overlapping	chr1:202269822-202303707	+	NM_181644,AK057733,AX747240,AX746641,CR599236,AK091896,AK090831,AY358107,BC036549,AK127321,AL713676,	chr1:202298353-202333657	-	NM_018106,CR533511,CR609834,BC001239,CR616747,AK001341,AL136674,CR624979,CR618376,AF201931,CR591069,CR611955,AY359090,	chr7:6274633-6659278	AA969047,	AA969047,NM_018106,	NM_006854,
S/ASpair_0180	Antisense Exon-Overlapping	chr1:202298353-202333657	-	NM_001973,NM_021795,BC040145,M85164,BC063676,M85165,	chr1:202332701-202333489	+	CR624128,	chr11:77452555-77458220	AA975096,	AA975096,NM_003251,	NO
S/ASpair_0181	Antisense Exon-Overlapping	chr1:202298353-202333657	-	NM_001973,NM_021795,BC040145,M85164,BC063676,M85165,	chr1:202269822-202303707	+	NM_004549,AF087659,AF369952,AF070652,AK023013,AK098173,AK022785,AF087899,AF369951,CR533448,BC007323,AL050278,	chr11:77452555-77468913	AA975096,	AA975096,NM_003251,NM_004549,BC007323,	NO
S/ASpair_0182	Antisense Exon-Overlapping	chr1:202418072-202450960	-	NM_022731,AB049824,BC000805,AJ012584,AK025133,CR457339,AY823399,	chr1:202418004-202418870	+	G36895,	chr18:72819777-72973713	AA984226,AI205687,	AA984226,NM_002385,	AI205687,
S/ASpair_0183	Antisense Exon-Overlapping	chr1:203032191-203058617	+	NM_014002,D63485,AK093798,AY660028,AF241789,AB016590,	chr1:203052844-203059456	-	AK097116,	chr18:72819777-72973713	AA984226,AI205687,	AA984226,NM_002385,	AI205687,
S/ASpair_0184	Antisense Exon-Overlapping	chr1:203580262-203594487	-	NM_023938,BC018959,AK093826,AX748327,AY352640,BC000765,	chr1:203580141-203580640	+	AK124971,	chr22:19596268-19636656	AA991376,	AA991376,NM_005207,	NM_005207,AK124971,
S/ASpair_0185	Antisense Exon-Overlapping	chr1:20554232-20557578	-	NM_018584,CR604926,AY204901,	chr1:20554237-20557045	+	AF390550,	chr16:3372087-3391026	AA993065,	AA993065,	NO
S/ASpair_0186	Antisense Exon-Overlapping	chr1:206317772-206344060	+	NM_025228,AL049667,BX648450,AK122792,CR603000,AK092905,CR609673,AK125601,AK126139,	chr1:206344056-206346299	-	NM_033415,CR749678,CR610326,Z36779,BC056161,BC067125,CR610870,BC003700,CR592168,BX648486,	chr19:18962699-19029985		AB002363,NM_033415,	BC020586,NM_033415,
S/ASpair_0187	Antisense Exon-Overlapping	chr1:206317772-206344060	+	NM_025228,AL049667,BX648450,AK122792,CR603000,AK092905,CR609673,AK125601,AK126139,	chr1:206340948-206342693	-	NM_014338,CR456540,AF086277,CR616159,CR624548,CR610646,AF035304,CR596708,AL050371,CR603600,BC001482,CR608013,CR611660,CR615708,BC009315,	chr22:30216815-30382755		AB011114,NM_014338,	NO
S/ASpair_0188	Antisense Exon-Overlapping	chr1:20705254-20723309	+	NM_032409,BC028215,BC009534,AK075225,AK130746,AF316873,AB053323,CR597726,CR601045,	chr1:20714456-20733306	-	BC021187,AL117582,	chr11:61204486-61281700		AB014559,	NO
S/ASpair_0189	Antisense Exon-Overlapping	chr1:20705254-20723309	+	NM_032409,BC028215,BC009534,AK075225,AK130746,AF316873,AB053323,CR597726,CR601045,	chr1:20719288-20723077	-	AK124842,	chr15:49527267-49702259	BX096324,	AB020663,	BX096324,NM_015263,
S/ASpair_0190	Antisense Exon-Overlapping	chr1:20705254-20723309	+	NM_032409,BC028215,BC009534,AK075225,AK130746,AF316873,AB053323,CR597726,CR601045,	chr1:20719606-20721371	-	AK023439,BC015394,AK025189,AB023191,	chr10:74604455-74678626		AB023191,	NM_015190,AB023191,
S/ASpair_0191	Antisense Exon-Overlapping	chr1:20714456-20733306	-	NM_005216,CR593467,CR609132,CR610582,CR618795,AK090466,CR600697,BC002594,CR594607,CR617144,CR593741,CR609695,CR599123,CR606279,CR591162,CR622568,CR618307,CR607247,CR610703,CR612841,CR622429,CR619937,CR612175,AB062391,CR608166,CR619566,CR595104,CR618510,CR624247,D29643,	chr1:20705254-20723309	+	AK096472,CR590020,	chr12:51719015-51744430		AB028998,	NM_015319,AK096472,
S/ASpair_0192	Antisense Exon-Overlapping	chr1:207821125-207877972	+	NM_018254,AK001738,AK125810,AB037764,CR621031,BC031608,AK131312,	chr1:207876069-207876569	-	NM_004569,BT006804,CR605373,BC004100,BC071849,L19783,	chr14:67069785-67136731		AB033026,NM_004569,	NO
S/ASpair_0193	Antisense Exon-Overlapping	chr1:20814485-20859093	-	NM_016287,BC046170,CR599334,AF113534,BC053327,BC032139,AK023129,AL833978,	chr1:20815015-20846751	+	CR595735,	chr16:2167185-2186524		AB037727,	NO
S/ASpair_0194	Antisense Exon-Overlapping	chr1:208502136-208597279	-	NM_015434,AK001363,AL117576,AK001598,BC033918,AK022509,BC009918,BC020523,BC030716,AL133049,AK022589,	chr1:208503456-208503863	+	NM_206835,NM_032271,AK090624,BC024267,AL136921,AY569455,AX746540,	chr16:2145786-2186524		AB037727,NM_032271,	NO
S/ASpair_0195	Antisense Exon-Overlapping	chr1:213992229-214192819	-	NM_018040,BC042193,AK001114,BC027719,BC063474,AK024701,	chr1:214169932-214170355	+	BC040938,BC020473,	chr19:11170971-11234128		AB037816,	NM_020812,
S/ASpair_0196	Antisense Exon-Overlapping	chr1:2148065-2176321	-	NM_182533,AK055593,AK127994,BC041041,AK126870,BC066360,AF461903,CR601891,AF469129,	chr1:2014071-2148996	+	NM_018687,AF271350,AY358356,	chr19:11170971-11234128		AB037816,NM_018687,	NM_020812,NM_018687,
S/ASpair_0197	Antisense Exon-Overlapping	chr1:215735606-215774594	+	NM_138794,AY341430,BC016711,AK123628,CR593519,AK129913,	chr1:215774346-215774597	-	BC021024,	chr1:148065576-148077454		AB037862,	NM_020832,
S/ASpair_0198	Antisense Exon-Overlapping	chr1:21894044-22009096	-	NM_005529,CR621055,AF479675,M64283,AK126516,S76436,X62515,M85289,BC033152,	chr1:21884064-21897020	+	G43164,	chr19:2279676-2305799		AB040965,	NO
S/ASpair_0199	Antisense Exon-Overlapping	chr1:220274526-220340367	-	NM_005426,AL357233,U58334,AJ318888,U09582,BC040247,BC046150,BC058918,	chr1:220274336-220274952	+	BC032798,	chr7:98269713-98386374		AB046845,	NO
S/ASpair_0200	Antisense Exon-Overlapping	chr1:220721772-220824619	-	NM_206840,NM_002533,BC012105,U78772,U68140,AF401208,BC005897,	chr1:220714050-220722479	+	AK096529,	chr7:98269713-98386374		AB046845,	NO
S/ASpair_0201	Antisense Exon-Overlapping	chr1:220879866-220928518	-	NM_025160,BC034498,BC031471,AY304473,BC052301,AK024669,BC063817,CR593691,	chr1:220923734-220928287	+	NM_003496,AF110377,AK001533,AF076974,	chr7:98120764-98386374		AB046845,NM_003496,	NO
S/ASpair_0202	Antisense Exon-Overlapping	chr1:222304566-222339996	+	NM_000120,CR597496,L25878,CR612771,BC008291,CR625608,X07936,CR593306,M36374,CR612904,BC003567,L25879,CR541963,J03518,Y00424,CR602725,	chr1:222339975-222376804	-	CR614581,	chr22:40246308-40265110		AB051452,	AB051452,
S/ASpair_0203	Antisense Exon-Overlapping	chr1:223391324-223481981	+	NM_020247,AK092784,AB073905,AF218003,AK074693,BX648860,AX747728,BC005171,AJ278126,AK126466,AK090494,AK123980,AK126200,AX746479,	chr1:223477450-223481896	-	NM_001098,CR613743,CR595461,BC014092,U80040,BC026196,CR621307,CR456365,CR592345,CR596181,CR596278,CR619036,CR596641,CR536568,	chr22:40189626-40265110		AB051452,NM_001098,	AB051452,BC014092,
S/ASpair_0204	Antisense Exon-Overlapping	chr1:224222975-224275667	+	NM_053052,AK055266,CR611957,BC018760,BC011145,AK093736,BX648570,AY090635,BC025231,CR613612,BC014059,AK054633,BC001332,CR603918,CR606698,CR605301,CR626436,BC032775,BC004418,CR600713,BC007786,	chr1:224225676-224226785	-	NM_032561,AK057349,CR456440,BC031998,AF324466,	chr22:36626846-36674103		AB051455,BC001090,NM_032561,	NM_032561,
S/ASpair_0205	Antisense Exon-Overlapping	chr1:224222975-224275667	+	NM_053052,AK055266,CR611957,BC018760,BC011145,AK093736,BX648570,AY090635,BC025231,CR613612,BC014059,AK054633,BC001332,CR603918,CR606698,CR605301,CR626436,BC032775,BC004418,CR600713,BC007786,	chr1:224224874-224229847	-	NM_138479,BC028411,BC054115,BC068594,AK074989,	chr1:23431248-23443584		AB051497,	AB051497,
S/ASpair_0206	Antisense Exon-Overlapping	chr1:224224874-224229847	-	NM_023007,AK022579,AK023030,BC011928,AK026908,	chr1:224226028-224228788	+	NM_001008896,BC007899,	chr1:23431248-23443634		AB051497,BC007899,	AB051497,BC007899,
S/ASpair_0207	Antisense Exon-Overlapping	chr1:224224874-224229847	-	NM_023007,AK022579,AK023030,BC011928,AK026908,	chr1:224227284-224228788	+	BC073899,	chr11:9737121-10272296		AB051553,BC011143,	NM_030962,
S/ASpair_0208	Antisense Exon-Overlapping	chr1:224224874-224229847	-	NM_023007,AK022579,AK023030,BC011928,AK026908,	chr1:224222975-224275667	+	AK097936,CR625828,	chr12:12517483-12606584		AB052156,AB051487,	NO
S/ASpair_0209	Antisense Exon-Overlapping	chr1:224702596-224855686	+	NM_052843,AB046776,AL833724,BC043916,AJ002535,AK097489,AL832357,	chr1:224697943-224708100	-	AK094655,	chr12:12518424-12606584		AB052156,AB051487,	NO
S/ASpair_0210	Antisense Exon-Overlapping	chr1:224702596-224855686	+	NM_052843,AB046776,AL833724,BC043916,AJ002535,AK097489,AL832357,	chr1:224764879-224768833	-	AF086507,	chr12:12518424-12606584		AB052156,AB051487,	NO
S/ASpair_0211	Antisense Exon-Overlapping	chr1:224902376-224911082	-	NM_016102,BC023999,AF156271,BC033788,AK055426,	chr1:224904625-224907203	+	CR602808,	chr11:64650395-64658579		AB058713,	NM_032431,
S/ASpair_0212	Antisense Exon-Overlapping	chr1:225713600-225747409	+	NM_004578,CR615332,BC002438,M28211,CR604401,AF498934,CR617877,BC004309,CR604213,CR602754,	chr1:225713406-225714081	-	NM_004927,BC004378,CR600382,CR598452,AK129795,AB062395,CR593043,AK123252,CR625371,AK129986,U39400,	chr11:64646304-64658579		AB058713,NM_004927,	NM_032431,NM_004927,
S/ASpair_0213	Antisense Exon-Overlapping	chr1:227145020-227156602	-	NM_000029,M69110,CR618903,CR592799,CR601683,K02215,CR618811,BT006851,CR625415,CR591984,CR618295,CR606672,CR619790,CR595628,BC011519,CR615499,CR615493,CR625369,CR607898,CR607896,	chr1:227153188-227153238	+	NM_173579,AK097543,	chr11:125798464-126381163		AB058770,	BC065255,NM_173579,
S/ASpair_0214	Antisense Exon-Overlapping	chr1:227779585-227796723	+	NM_032018,BC015740,BC068478,AY358611,AL512744,AK027613,AK027317,	chr1:227775217-227780333	-	NM_032531,AF480410,BC042432,BC065255,AB058770,AY358743,BC071838,AK092047,AY358760,	chr11:125798464-126381163		AB058770,	NM_173579,BC065255,
S/ASpair_0215	Antisense Exon-Overlapping	chr1:228069296-228483607	+	NM_018662,AF222980,AK096457,AJ506178,BC038954,AK025293,AB007926,AJ506177,	chr1:228309028-228309168	-	BC031955,	chr11:125798464-126378565		AB058770,	BC065255,
S/ASpair_0216	Antisense Exon-Overlapping	chr1:2284858-2355308	-	NM_024848,BC063141,BC021704,AK024003,	chr1:2348973-2352110	+	NM_006278,CR614162,AF035249,CR595607,AF525084,CR456858,CR618582,CR620801,CR623753,CR616626,CR598875,CR595606,CR610249,CR616349,AF516603,L23767,CR605032,BC010645,AB009393,AK021929,CR613427,CR618526,CR604023,CR603316,AF516604,AY040826,CR614499,CR621052,CR624587,CR602167,X74570,AF516602,	chr11:125730765-126378565		AB058770,NM_006278,AK021929,	BC065255,
S/ASpair_0217	Antisense Exon-Overlapping	chr1:23091294-23155488	+	NM_015013,BC016639,BC025362,AL833812,AB011173,BC048134,BC040194,	chr1:23150141-23151838	-	AB000464,AB000466,L37199,AB000465,BC032331,AK054619,	chr4:2973631-3002123		AF040965,AB000465,	AK025692,AB000464,
S/ASpair_0218	Antisense Exon-Overlapping	chr1:231048279-231052006	-	NM_182972,AY278023,AY278024,BC065759,BC028143,CR624437,	chr1:231046750-231048953	+	NM_144573,AF176780,AK127535,BC017827,AF114264,BX648546,S67069,AY211912,BC055084,AK057954,	chr1:78059054-78121597		AF114264,	NM_199343,AY211912,
S/ASpair_0219	Antisense Exon-Overlapping	chr1:232465175-232554503	-	NM_002508,M30269,M27445,CR609449,BC045606,	chr1:232553701-232555820	+	AF130046,	chr5:108698310-108773471		AF130046,	NO
S/ASpair_0220	Antisense Exon-Overlapping	chr1:232631873-232698247	+	NM_003272,CR614154,BC012100,CR602894,AF027826,CR610907,CR608564,CR541770,AY242135,	chr1:232695188-232700610	-	NM_022059,AY358909,AF337812,CR623711,BC044930,CR611932,BC017588,AK027389,AF275260,AF301016,	chr17:4581457-4589966	AI879404,	AF161414,NM_022059,	AI879404,NM_022059,
S/ASpair_0221	Antisense Exon-Overlapping	chr1:233007606-233040333	+	NM_006499,NM_201544,NM_201543,NM_201545,AF074001,CR593714,CR617625,BC015818,AF342816,AK098613,BC016486,AF342815,AY037304,L78132,AF074002,D17044,CR606435,AF074000,X91790,AF468213,	chr1:233012410-233013849	-	AF032110,AK126001,BX648746,AF238323,BC034573,BC067890,CR611202,AF032109,	chr6:30018257-30137396		AF238323,	NO
S/ASpair_0222	Antisense Exon-Overlapping	chr1:233007606-233040333	+	NM_006499,NM_201544,NM_201543,NM_201545,AF074001,CR593714,CR617625,BC015818,AF342816,AK098613,BC016486,AF342815,AY037304,L78132,AF074002,D17044,CR606435,AF074000,X91790,AF468213,	chr1:233038348-233072390	-	NM_004371,U24105,BC038447,AK129830,	chr1:157072135-157141811		AF240468,NM_004371,	NM_015331,NM_004371,
S/ASpair_0223	Antisense Exon-Overlapping	chr1:23431248-23441241	-	NM_030634,AK092364,AL834485,BC056400,AB051497,AX747503,	chr1:23440766-23443584	+	NM_033332,NM_003671,NM_033331,AF023158,AF064104,AK126388,AF064105,	chr9:96291984-96461667		AF241831,NM_033332,	AK025144,NM_033332,
S/ASpair_0224	Antisense Exon-Overlapping	chr1:23431248-23441241	-	NM_030634,AK092364,AL834485,BC056400,AB051497,AX747503,	chr1:23440770-23443634	+	AF113671,	chr2:231106438-231235822		AF255565,	NO
S/ASpair_0225	Antisense Exon-Overlapping	chr1:234371751-234379976	-	NM_021186,BC069521,	chr1:234351516-234417658	+	AF085934,	chr2:231106438-231235822		AF255565,	NO
S/ASpair_0226	Antisense Exon-Overlapping	chr1:23440770-23443634	+	NM_001008896,BC007899,	chr1:23431248-23441241	-	BC035463,	chr3:180763447-180805136		AF285120,	NO
S/ASpair_0227	Antisense Exon-Overlapping	chr1:238021691-238084984	+	NM_003679,BC005297,AF056032,CR593684,CR613404,CR601734,Y13153,	chr1:238082945-238083838	-	NM_178042,NM_004301,NM_177989,AB061315,CR613774,AK098691,CR594699,BC000949,CR621230,AB060168,BC036371,CR533529,AB015907,AF041474,CR602120,AL136608,CR597700,AK021756,BC001391,	chr3:180763410-180805136		AF285120,NM_004301,	NM_004301,
S/ASpair_0228	Antisense Exon-Overlapping	chr1:238021691-238084984	+	NM_003679,BC005297,AF056032,CR593684,CR613404,CR601734,Y13153,	chr1:238082549-238129698	-	NM_017425,BC032457,CR625142,BC019224,CR602938,AF334735,	chr11:124010903-124070492		AF300796,NM_017425,	NM_017425,
S/ASpair_0229	Antisense Exon-Overlapping	chr1:23815268-23831701	+	NM_003198,BC002883,CR595017,L47345,AF116729,BC020448,	chr1:23818515-23820914	-	AK092342,	chr17:59133928-59173062		AF308302,	NO
S/ASpair_0230	Antisense Exon-Overlapping	chr1:23815268-23831701	+	NM_003198,BC002883,CR595017,L47345,AF116729,BC020448,	chr1:23826750-23829991	-	AK126747,	chr22:21726148-21808795	AI002099,	AI002099,NM_014433,	NO
S/ASpair_0231	Antisense Exon-Overlapping	chr1:239745399-240007155	+	NM_006642,AF039690,AF161348,AF250731,AK023586,BC032454,BC045832,CR618020,	chr1:239977576-240332927	-	CR607632,CR597272,	chr22:21726148-21808795	AI002099,	AI002099,NM_014433,	NO
S/ASpair_0232	Antisense Exon-Overlapping	chr1:239745399-240007155	+	NM_006642,AF039690,AF161348,AF250731,AK023586,BC032454,BC045832,CR618020,	chr1:239989068-239990246	-	NM_002073,J03260,CR456495,CR624484,AF493899,BC078163,BC026342,BC037333,	chr22:21726148-21808795	AI002099,	AI002099,NM_014433,NM_002073,	NO
S/ASpair_0233	Antisense Exon-Overlapping	chr1:239745399-240007155	+	NM_006642,AF039690,AF161348,AF250731,AK023586,BC032454,BC045832,CR618020,	chr1:240005913-240007614	-	BC002926,AX747902,BC068994,BC080575,AK093072,BC013280,BC018894,BC018895,	chr19:13904167-13933260	AI004745,	AI004745,NM_024825,BC002926,	NO
S/ASpair_0234	Antisense Exon-Overlapping	chr1:239977576-240332927	-	NM_005465,NM_181690,AY005799,AF124141,AF085234,AJ245709,AF135794,BC020479,AL117525,	chr1:239985672-239989433	+	NM_198078,BC029588,BC061917,	chr21:42280009-42318098	AI005148,	AI005148,NM_020727,	NO
S/ASpair_0235	Antisense Exon-Overlapping	chr1:239977576-240332927	-	NM_005465,NM_181690,AY005799,AF124141,AF085234,AJ245709,AF135794,BC020479,AL117525,	chr1:239745399-240007155	+	AL389879,	chr22:22501246-22505869	AI005676,AI004525,	AI005676,	AI004525,BC057830,
S/ASpair_0236	Antisense Exon-Overlapping	chr1:241324680-241334363	+	NM_198076,BC062419,BC064399,CR592197,BC018519,AL122072,AK125259,AF086182,AK130498,AK000866,	chr1:241329982-241331005	-	NM_001002862,NM_198440,BC057830,AK125830,CR456372,AK096976,AL389876,	chr22:22453704-22505755	AI005676,AI004525,	AI005676,NM_003073,	AI004525,BC057830,
S/ASpair_0237	Antisense Exon-Overlapping	chr1:241324680-241334363	+	NM_198076,BC062419,BC064399,CR592197,BC018519,AL122072,AK125259,AF086182,AK130498,AK000866,	chr1:241329982-241332809	-	AX747610,AK092582,	chr22:22453704-22503487	AI005676,	AI005676,NM_003073,	NO
S/ASpair_0238	Antisense Exon-Overlapping	chr1:241324680-241334363	+	NM_198076,BC062419,BC064399,CR592197,BC018519,AL122072,AK125259,AF086182,AK130498,AK000866,	chr1:241331477-241336018	-	NM_173480,BX537601,BC028974,AX721132,	chr19:2847958-2895931	BM976288,AI015324,	AI015324,	BM976288,NM_173480,
S/ASpair_0239	Antisense Exon-Overlapping	chr1:241459325-241612334	+	NM_032328,AX746687,AK090927,BC005357,AK001393,	chr1:241458702-241460431	-	AK124141,	chr11:64608283-64613155	AI015611,	AI015611,NM_006782,	NM_006782,AK124141,
S/ASpair_0240	Antisense Exon-Overlapping	chr1:243213419-243257480	+	NM_016002,CR621663,CR612370,CR595124,AF151807,CR620016,CR602614,CR601818,CR621491,AK075178,CR618077,BC026185,	chr1:243257025-243257174	-	AK126661,	chr16:23307317-23371991	AI022922,	AI022922,BC000549,	NM_153603,AK126661,
S/ASpair_0241	Antisense Exon-Overlapping	chr1:24428795-24488730	-	NM_178122,AX746563,BC040212,AK090659,BC017650,BC063891,BC047705,AK025957,BC035061,BC034315,CR591554,	chr1:24487590-24544704	+	NM_177453,BC029604,BC047510,BC031256,AY424281,BX648346,AK126273,AK055774,AX775925,	chr4:80054675-80217771	AI024933,	AI024933,	NM_198892,BC029604,
S/ASpair_0242	Antisense Exon-Overlapping	chr1:24487590-24544704	+	NM_020448,BC001265,CR626180,CR601331,CR597336,BX538110,BX640883,BC063583,U90918,BC012492,	chr1:24428795-24488730	-	AK021620,	chr4:80165461-80217771	AI024933,	AI024933,	BC029604,
S/ASpair_0243	Antisense Exon-Overlapping	chr1:2521455-2528915	-	NM_003820,CR598295,AF153978,BC018882,AY358879,CR609758,CR456909,AF373877,U81232,AF373878,CR622712,CR625233,CR615544,BC029848,BC002794,AK124010,U70321,	chr1:2528270-2540973	+	AK094144,	chr4:80165461-80217771	AI024933,	AI024933,	BC029604,
S/ASpair_0244	Antisense Exon-Overlapping	chr1:25314047-25409972	-	NM_207035,NM_020317,BC001892,AK027318,AF247168,CR598998,BC065040,CR591414,AF267856,BC041843,	chr1:25316314-25318827	+	NM_198892,NM_017593,BC036021,AK075278,CR608097,G64295,AF527532,AL137275,AL137661,	chr4:80054675-80217771	AI024933,	AI024933,	BC029604,NM_198892,
S/ASpair_0245	Antisense Exon-Overlapping	chr1:25410105-25434166	+	NM_014313,BC066908,AF087880,AY071927,CR592818,AL136627,CR596941,AF081282,AY358650,BC007341,	chr1:25434115-25501999	-	BX537832,	chr4:80054675-80190518	AI024933,	AI024933,	NM_198892,
S/ASpair_0246	Antisense Exon-Overlapping	chr1:25434115-25501999	-	NM_138616,NM_020485,NM_138618,NM_138617,AB018645,AB018644,AY603478,S57967,AF510066,X63095,X63096,AB030388,M34015,AF510065,AK127547,AB049753,AF510068,X63098,X54534,BC075081,AF056965,AF510067,	chr1:25428943-25434165	+	AK021725,AB015331,BX641162,	chr4:80165461-80217771	AI024933,	AI024933,AK021725,	BC029604,
S/ASpair_0247	Antisense Exon-Overlapping	chr1:2550399-2555070	+	NM_152371,AK075273,CR749706,BC022547,AF425266,AL359575,AK057027,AK094901,	chr1:2550478-2596591	-	BC039497,G36496,	chr16:68881171-68938151	AI028142,AA768540,AI962768,	AI028142,AA768540,AI962768,NM_007242,	NM_007242,BC039497,
S/ASpair_0248	Antisense Exon-Overlapping	chr1:25830587-25843573	+	NM_019557,CR593585,BX647921,CR606265,CR618060,AB075880,AK056721,CR625612,AL512766,AY007100,AK127164,BC017175,CR609063,AF173891,	chr1:25829128-25831434	-	AK095091,	chr3:53855609-53874866	AA721647,AI033911,	AI033911,NM_018725,	AA721647,NM_018725,
S/ASpair_0249	Antisense Exon-Overlapping	chr1:26289809-26292155	+	NM_031286,BC030135,CR593489,AF466367,AF304163,AK024884,AF247790,AJ297915,	chr1:26291961-26328996	-	NM_016605,AF251040,BC000259,AK027412,AK026729,BC052993,	chr5:137648858-137713315	AI038600,	AI038600,NM_016605,	AK097710,BC000259,
S/ASpair_0250	Antisense Exon-Overlapping	chr1:26291961-26328996	-	NM_183008,NM_145346,NM_145345,BX648412,BC038106,AK094198,AY007163,AK093258,AF520989,AF370425,CR749413,AF521017,AK074358,BX647774,CR590200,CR625017,AK090792,AK097368,CR612365,AX748018,AX746618,AF521018,	chr1:26291763-26292155	+	AK097758,	chr6:116525985-116673545	AI040785,	AI040785,	NO
S/ASpair_0251	Antisense Exon-Overlapping	chr1:26291961-26328996	-	NM_183008,NM_145346,NM_145345,BX648412,BC038106,AK094198,AY007163,AK093258,AF520989,AF370425,CR749413,AF521017,AK074358,BX647774,CR590200,CR625017,AK090792,AK097368,CR612365,AX748018,AX746618,AF521018,	chr1:26328588-26331156	+	NM_000493,	chr6:116528692-116673545	AI040785,	AI040785,	NO
S/ASpair_0252	Antisense Exon-Overlapping	chr1:26291961-26328996	-	NM_183008,NM_145346,NM_145345,BX648412,BC038106,AK094198,AY007163,AK093258,AF520989,AF370425,CR749413,AF521017,AK074358,BX647774,CR590200,CR625017,AK090792,AK097368,CR612365,AX748018,AX746618,AF521018,	chr1:26289809-26292155	+	S68531,	chr6:116528692-116673545	AI040785,	AI040785,	NO
S/ASpair_0253	Antisense Exon-Overlapping	chr1:29034244-29267574	+	NM_004437,NM_203343,NM_203342,M14993,M61733,AL833483,J03796,BC039079,AF156225,	chr1:29061830-29271037	-	NM_033222,NM_021144,BC040032,AF098483,BC044568,AF432220,BC033817,U94319,AF098482,BC064135,BC022971,CR611837,AF063020,BC013160,BX649155,	chr9:15412732-15500989	AI066599,	AI066599,NM_021144,	BX649155,
S/ASpair_0254	Antisense Exon-Overlapping	chr1:29034244-29267574	+	NM_004437,NM_203343,NM_203342,M14993,M61733,AL833483,J03796,BC039079,AF156225,	chr1:29266556-29269320	-	NM_003084,CR624760,BC014985,U71300,U66413,BC036031,	chr9:15412732-15500989	AI066599,	AI066599,NM_021144,	BX649155,
S/ASpair_0255	Antisense Exon-Overlapping	chr1:30853219-30865980	-	NM_002379,CR604652,AK075519,CR622727,M55683,	chr1:30865275-30866999	+	AK026895,	chr9:15454066-15500989	AI066599,	AI066599,NM_021144,	BX649155,AK026895,
S/ASpair_0256	Antisense Exon-Overlapping	chr1:30853219-30865980	-	NM_002379,CR604652,AK075519,CR622727,M55683,	chr1:30860033-30868686	+	AK024516,	chr9:15454066-15500989	AI066599,	AI066599,NM_021144,	BX649155,
S/ASpair_0257	Antisense Exon-Overlapping	chr1:32314380-32332978	+	NM_175852,BC029686,AK096939,BC080578,AF516206,BC046565,AL832636,AL832338,AL832637,	chr1:32322661-32330651	-	NM_153694,AF492003,AF517774,BC062662,AK125930,	chr12:100593873-100635718	AI075991,	AI075991,NM_020244,	NM_020244,NM_153694,
S/ASpair_0258	Antisense Exon-Overlapping	chr1:32335295-32340079	+	NM_024296,AK092702,BC022848,BC002462,	chr1:32332532-32336584	-	G36720,	chr6:90596334-90982596	AI081835,	AI081835,	NO
S/ASpair_0259	Antisense Exon-Overlapping	chr1:32348048-32357042	-	NM_019118,BC004885,AF258548,AK075260,BC001256,AY358586,BC038842,	chr1:32343790-32350884	+	AK027193,	chr6:90596334-90982596	AI081835,	AI081835,	NO
S/ASpair_0260	Antisense Exon-Overlapping	chr1:32496891-32499001	+	NM_052841,BC035354,AF296450,	chr1:32495965-32498917	-	AL833645,	chr6:90596334-90982596	AI081835,	AI081835,	NO
S/ASpair_0261	Antisense Exon-Overlapping	chr1:32496891-32499001	+	NM_052841,BC035354,AF296450,	chr1:32495965-32497250	-	NM_021813,AJ271878,AF357835,BC070239,	chr6:90596334-91063182	AI081835,	AI081835,NM_021813,	NO
S/ASpair_0262	Antisense Exon-Overlapping	chr1:32599751-32735485	+	NM_144621,AF548353,AY157873,BC029654,AK092326,BC015239,AK074546,BC015067,AX747483,AL442095,	chr1:32734866-32785278	-	NM_012115,AF165161,BC012574,BC027850,BC056685,AF154415,AF164678,AK002070,BC029386,AB037736,BC042577,AJ420582,	chr6:90596334-91063182	AI081835,	AI081835,NM_021813,	NO
S/ASpair_0263	Antisense Exon-Overlapping	chr1:32785915-32815351	+	NM_005610,BC003092,BT007309,BC053904,X71810,BC015123,X74262,BC075836,CR611583,CR600272,	chr1:32815071-32829966	-	NM_005216,CR593467,CR609132,CR610582,CR618795,AK090466,CR600697,BC002594,CR594607,CR617144,CR593741,CR609695,CR599123,CR606279,CR591162,CR622568,CR618307,CR607247,CR610703,CR612841,CR622429,CR619937,CR612175,AB062391,CR608166,CR619566,CR595104,CR618510,CR624247,D29643,	chr1:20705254-20733306	AI084387,	AI084387,NM_005216,BC002594,	AK130746,AK090466,
S/ASpair_0264	Antisense Exon-Overlapping	chr1:32815071-32829966	-	NM_030786,AK024707,	chr1:32816948-32820904	+	NM_032409,BC028215,BC009534,AK075225,AK130746,AF316873,AB053323,CR597726,CR601045,	chr1:20705254-20733306	AI084387,	AI084387,NM_005216,BC002594,	AK090466,AK130746,
S/ASpair_0265	Antisense Exon-Overlapping	chr1:32815071-32829966	-	NM_030786,AK024707,	chr1:32785915-32815351	+	AK092972,	chr2:85741637-85788063	AI123683,AA621053,	AI123683,AA621053,NM_006590,	NO
S/ASpair_0266	Antisense Exon-Overlapping	chr1:32909933-32952847	-	NM_003680,AK125213,BC035242,AK126444,BC016689,BC001933,U89436,AK127182,CR626320,AK026535,U40714,BC004151,CR622576,	chr1:32952136-32993572	+	AK124808,	chr2:85741637-85788063	AI123683,AA621053,	AI123683,AA621053,NM_006590,	NO
S/ASpair_0267	Antisense Exon-Overlapping	chr1:33021191-33029339	+	NM_002143,BT019789,BC001777,BT019750,D16593,	chr1:33029287-33036096	-	AK024174,BC057834,	chr2:85741637-85788063	AI123683,AA621053,	AI123683,AA621053,NM_006590,	NO
S/ASpair_0268	Antisense Exon-Overlapping	chr1:33144118-33171570	-	NM_001625,NM_172199,NM_013411,U54645,CR608413,U39945,U84371,CR606245,CR621972,BC026705,CR607055,CR616468,CR623201,CR606091,BC070127,CR609421,CR615469,CR620027,BC009405,CR594112,AB005621,AB005622,CR596653,CR590067,CR616874,AY080900,CR596376,CR605326,AY080899,	chr1:33121769-33167163	+	AB053312,	chr2:201806396-201854508	AI126061,	AI126061,NM_003879,	NM_003879,AB053312,
S/ASpair_0269	Antisense Exon-Overlapping	chr1:33280096-33316744	-	NM_018207,AX776017,AK001621,AX775827,AK122896,AX775831,BC012152,BC011689,AX775829,BC007999,BC001222,	chr1:33297545-33300992	+	AK127465,	chr10:128658955-129140769	AI126604,	AI126604,NM_001380,	NO
S/ASpair_0270	Antisense Exon-Overlapping	chr1:34847450-34994473	-	NM_138428,BC034598,BC011880,BX648912,BC073851,BC064320,AK074853,	chr1:34993897-34994987	+	AL161979,AF143871,	chr16:49257623-49272730	AI129753,	AI129753,	AK055837,AL161979,
S/ASpair_0271	Antisense Exon-Overlapping	chr1:35116229-35166662	-	NM_007167,NM_145310,BC007070,AF055470,AL833263,AL832911,BC029439,BC068534,BC033903,AK092067,BT007117,AL389985,AK129824,	chr1:35140726-35142286	+	AX748242,AK126217,AK093650,	chr4:89988118-90389727	AI138324,	AI138324,NM_014883,	NM_014883,AK126217,
S/ASpair_0272	Antisense Exon-Overlapping	chr1:35848570-35853883	-	NM_152374,AK096303,CR621322,BC026909,	chr1:35848571-35849269	+	AK024926,G43143,	chr1:85496189-85755954	AI138360,	AI138360,	NM_012137,AK024926,
S/ASpair_0273	Antisense Exon-Overlapping	chr1:36004502-36058992	+	NM_012199,BC063275,AK001622,AK002003,AF093097,	chr1:36058856-36058989	-	G36944,	chr1:85496190-85755954	AI138360,	AI138360,	NM_012137,
S/ASpair_0274	Antisense Exon-Overlapping	chr1:36359134-36440048	+	NM_005119,BC054046,AK025735,BC037554,BC010997,BC002501,CR614227,BC019076,BC065519,AF117756,	chr1:36376279-36423832	-	AK125723,	chr1:85443953-85577667	AI138360,	AI138360,NM_003921,	NO
S/ASpair_0275	Antisense Exon-Overlapping	chr1:36441811-36463913	+	NM_024676,AY240960,BC036763,AK026591,AK056459,BC048273,	chr1:36456725-36458848	-	NM_174983,CR623233,CR607935,CR601769,BC036706,BC068439,CR600462,	chr19:3457318-3508571	AI138384,BG029787,	AI138384,BG029787,	NM_016263,
S/ASpair_0276	Antisense Exon-Overlapping	chr1:36528121-36532586	-	NM_032881,AF166092,BC007623,AF394685,	chr1:36528753-36530917	+	NM_016263,AF433157,AF102508,BT007115,AB013462,BC013413,AF083810,AB033068,AF080397,AB013463,AF102507,	chr19:3457318-3508571	AI138384,BG029787,	AI138384,BG029787,	NM_016263,
S/ASpair_0277	Antisense Exon-Overlapping	chr1:37691613-37701550	+	NM_003462,AK126963,BC039074,BC046117,AF006386,BX647913,	chr1:37701511-37730615	-	CR601211,	chr3:198218140-198244984	AI140985,	AI140985,NM_005929,	NM_005929,
S/ASpair_0278	Antisense Exon-Overlapping	chr1:37827246-37844482	+	NM_018101,AK022606,BC008079,AK022104,BC000703,BC016944,AY508815,AK001330,CR617852,BC001651,	chr1:37843911-37844339	-	BC032042,	chr3:198218087-198244984	AI140985,	AI140985,NM_005929,	NM_005929,BC032042,
S/ASpair_0279	Antisense Exon-Overlapping	chr1:37937707-37942960	-	NM_024640,AY172561,CR606796,CR615600,BC068057,BC067857,CR625266,AK027129,AY286019,BC080186,BC008984,CR612568,CR593798,AY286020,	chr1:37936924-37940031	+	NM_014950,BC050719,AY598321,AB023214,BX248777,	chr14:64023310-64070161	AI143865,AI125785,	AI143865,AI125785,NM_006977,NM_014950,	NO
S/ASpair_0280	Antisense Exon-Overlapping	chr1:37937707-37942960	-	NM_024640,AY172561,CR606796,CR615600,BC068057,BC067857,CR625266,AK027129,AY286019,BC080186,BC008984,CR612568,CR593798,AY286020,	chr1:37941744-37944219	+	AK097323,	chr14:63924799-63996476	AI143865,	AI143865,NM_005956,	NM_005956,AK097323,
S/ASpair_0281	Antisense Exon-Overlapping	chr1:37995462-38081816	-	NM_005540,M74161,AK022846,AL833055,BC062317,BC042529,BC058932,	chr1:37994529-37996495	+	BC071807,AK095554,	chr4:141536045-141661309	AI150252,BG613633,	AI150252,BG613633,NM_032547,	NO
S/ASpair_0282	Antisense Exon-Overlapping	chr1:38997729-39008870	-	NM_012333,CR613581,BT007109,BC008686,BC039090,CR608844,D50692,CR601874,AB007191,CR595258,CR456936,CR616182,	chr1:39006605-39009094	+	AK022067,	chr10:24023681-24876783	AI150294,	AI150294,AB033043,	NO
S/ASpair_0283	Antisense Exon-Overlapping	chr1:39626411-39660700	+	NM_181809,AY303954,	chr1:39657046-39694442	-	NM_024510,CR611760,AX747777,BC004171,AK056342,BC003595,CR611733,AK074950,AK027743,AF269290,AK054876,AK092865,AK090484,	chr17:77969860-78001994	AI185922,BF513394,	AI185922,BF513394,NM_024510,	NO
S/ASpair_0284	Antisense Exon-Overlapping	chr1:39873623-39898678	+	NM_203457,NM_006112,NM_203456,AF042386,AF042385,CR617834,AK094660,BC004898,AF104012,CR592103,BC008451,CR595696,AK130628,AF104013,CR625617,AL833576,	chr1:39892996-39923626	-	AY245869,	chr2:201470725-201514074	AI187776,AA676451,	AI187776,AA676451,	NM_014670,AY245869,
S/ASpair_0285	Antisense Exon-Overlapping	chr1:40826458-40906368	+	NM_014223,AK126386,CR599274,D85425,CR590607,U62296,AK127677,U78774,BT020081,CR596697,Z70024,Z74792,BC005003,S74703,CR601428,AF191744,AK000346,AL713771,D89986,CR608652,	chr1:40825145-40826831	-	NM_016410,AF229832,CR592776,AK024753,AF275810,BC007457,BC021168,CR601311,BC006974,CR606161,CR621695,BC016698,CR596621,AF132968,BC020796,AF161525,BC018603,	chr9:33244163-33271521	AI191761,	AI191761,NM_004323,	NO
S/ASpair_0286	Antisense Exon-Overlapping	chr1:41150362-41158002	-	NM_144990,AK097609,BC050353,BC037879,BC022037,	chr1:41149355-41178654	+	AF090887,	chr10:97879462-97955034	AI191962,	AI191962,	BC030967,
S/ASpair_0287	Antisense Exon-Overlapping	chr1:41150362-41158002	-	NM_144990,AK097609,BC050353,BC037879,BC022037,	chr1:41150375-41151761	+	BC031678,	chr10:97878803-97955034	AI191962,	AI191962,	BC030967,BC031678,
S/ASpair_0288	Antisense Exon-Overlapping	chr1:41161967-41376893	-	NM_012236,CR457161,BX640721,AK023124,BC009752,CR590672,AF149046,AF149045,BC021252,	chr1:41162048-41162342	+	NM_013314,AF068181,AK027779,BC018906,CR598772,AF068180,	chr10:97879462-98021316	AI191962,	AI191962,NM_013314,	BC030967,
S/ASpair_0289	Antisense Exon-Overlapping	chr1:42941826-42952016	-	NM_199342,BC029427,	chr1:42951888-42979753	+	NM_014803,CR600301,AB002333,CR627437,BC030967,	chr10:97879462-98021316	AI191962,	AI191962,NM_013314,	BC030967,
S/ASpair_0290	Antisense Exon-Overlapping	chr1:43298949-43405700	-	NM_006824,CR456975,CR590575,BC009175,CR613349,CR605987,CR605280,CR614881,U86602,CR616272,BT006920,BC073924,CR613176,	chr1:43307119-43345642	+	AF090886,	chr13:19146896-19255082	AI193523,BM970278,	AI193523,NM_018282,	BM970278,AK090873,
S/ASpair_0291	Antisense Exon-Overlapping	chr1:43493719-43497964	+	NM_001255,CR604441,CR593228,BT007388,CR616813,BC009426,BC015998,CR599336,CR608787,CR591723,CR617348,BC006272,BC000624,BC031294,BC013303,BC001088,CR608726,BC010044,CR611701,CR601346,CR622481,BC012803,CR607618,BC024257,BC009425,AF099644,CR615732,U05340,BC012827,CR614624,	chr1:43497934-43502801	-	BC045098,	chr22:23138263-23215337	AI198582,	AI198582,NM_000675,	NO
S/ASpair_0292	Antisense Exon-Overlapping	chr1:43564555-43587414	+	NM_015284,AK126972,AL117402,BC052802,BC041069,BC082968,AB007936,AK027078,AK001249,	chr1:43585924-43589011	-	AF085944,	chr22:23138263-23162878	AI198582,	AI198582,NM_000675,	NO
S/ASpair_0293	Antisense Exon-Overlapping	chr1:43564555-43587414	+	NM_015284,AK126972,AL117402,BC052802,BC041069,BC082968,AB007936,AK027078,AK001249,	chr1:43570472-43572675	-	AK091970,AX747284,	chr22:23138263-23162878	AI198582,	AI198582,NM_000675,	NO
S/ASpair_0294	Antisense Exon-Overlapping	chr1:43585924-43589011	-	NM_031207,AY037165,AK096244,BC019041,AF284751,AF284750,AY775560,BC006140,	chr1:43564555-43587414	+	NM_178839,BC045113,AK056644,AY358310,	chr2:79324012-80787651	AI200793,	AI200793,	NO
S/ASpair_0295	Antisense Exon-Overlapping	chr1:43784922-43840231	+	NM_014663,Z70219,AB014577,BC002558,	chr1:43834504-43841899	-	AY182024,	chr2:79324012-80787651	AI200793,	AI200793,	NO
S/ASpair_0296	Antisense Exon-Overlapping	chr1:44540020-44786489	+	NM_018150,BC073835,AK025744,CR609124,CR604881,CR618869,AK056424,BC034221,AK124639,AK001459,AK124790,	chr1:44770032-44809207	-	BC033332,	chr2:79324012-80787651	AI200793,	AI200793,	NO
S/ASpair_0297	Antisense Exon-Overlapping	chr1:44770032-44809207	-	NM_024587,CR457348,CR592706,CR608781,AK026006,BC064520,AL832539,	chr1:44788971-44789088	+	BX538303,	chr4:57142869-57174628	AI200829,AI634924,	AI200829,AI634924,	NM_006452,BX538303,
S/ASpair_0298	Antisense Exon-Overlapping	chr1:45464008-45475180	-	NM_012222,AB032927,AB032921,AB032929,AB032922,AB032926,CR601333,AB032928,AB032924,CR617363,AB032923,AB032925,BC003178,AB025227,CR595712,CR589986,AB032920,	chr1:45474435-45478740	+	BC035182,BC044307,AK125216,AK091594,	chr6:147204730-147748584	AI201041,AI809490,BG219031,BG484493,	AI201041,AI809490,BG219031,BG484493,	NM_139244,BC044307,
S/ASpair_0299	Antisense Exon-Overlapping	chr1:45474435-45478740	+	NM_025077,BC009364,AY169960,CR457320,CR591540,AK024011,CR598664,CR623437,AK093320,CR612827,CR594683,CR601438,CR608938,	chr1:45478648-45625926	-	BC027981,	chr20:13641863-13713565	AI204275,	AI204275,NM_016649,	NO
S/ASpair_0300	Antisense Exon-Overlapping	chr1:45478648-45625926	-	NM_007170,AB057597,BC022194,AJ132545,BC033085,BX648441,AK027573,	chr1:45477843-45478738	+	AK123201,	chr8:17148851-17201343	AI217836,	AI217836,	AK123201,
S/ASpair_0301	Antisense Exon-Overlapping	chr1:45645801-45656702	-	NM_181697,NM_002574,NM_181696,BT019740,X67951,BC007063,BC021683,CR595111,CR407652,CR592546,AK131049,L19184,CR593924,CR620467,D17083,CR612185,	chr1:45634949-45647981	+	AL117549,	chr8:17199913-17315207	AI217836,	AI217836,AF073482,	AF073482,AL117549,
S/ASpair_0302	Antisense Exon-Overlapping	chr1:45718810-45753660	+	NM_152298,NM_002482,NM_172164,CR619825,BT006757,M97856,CR615803,AK056161,BC010105,CR614144,BC011580,CR601103,AK092829,AF035191,CR611251,CR621701,BC053608,AF113699,BC009933,CR601591,BC003113,CR605878,AK131249,	chr1:45717632-45719476	-	NM_017651,AK092262,BC065712,AJ459825,AJ606362,AY133243,AL136797,AJ459824,BC029417,BX648311,AX747438,	chr6:135544146-135860576	AI239814,BX090126,AV743667,AW581938,	AI239814,AV743667,AW581938,NM_005375,NM_017651,	BX090126,NM_005375,
S/ASpair_0303	Antisense Exon-Overlapping	chr1:45981305-46213916	+	NM_015112,BC015816,AK055291,AB047005,AK027123,AL833919,AK096519,AB018350,BC065499,BC006166,	chr1:46206586-46210447	-	NM_033505,BC015430,BC021229,AB051511,AK095620,	chr2:26442692-26530402	AI242594,AA459569,	AI242594,AA459569,	AY358172,AB051511,
S/ASpair_0304	Antisense Exon-Overlapping	chr1:46366373-46397997	-	NM_017739,CR749700,AB057356,AY358592,AK056186,AF250859,AK055301,BC001471,AK000284,AK022727,	chr1:46381026-46449345	+	BC035094,	chr15:58558672-59308810	AI253203,AW663525,	AI253203,AW663525,	BC035094,
S/ASpair_0305	Antisense Exon-Overlapping	chr1:46425437-46456165	+	NM_003579,X97795,CR591799,CR594300,	chr1:46456093-46481295	-	AK090623,	chr3:14073569-14503973	AI262094,AI657008,	AI262094,AI657008,NM_003043,	NO
S/ASpair_0306	Antisense Exon-Overlapping	chr1:46456093-46481295	-	NM_006369,X86018,BX537366,AF370430,BC004953,AK125827,AK024051,BC042988,	chr1:46458497-46460714	+	CR604058,CR618638,	chr3:14091857-14503973	AI262094,AI657008,	AI262094,AI657008,NM_003043,	NO
S/ASpair_0307	Antisense Exon-Overlapping	chr1:46735111-46781930	-	NM_198973,NM_003684,BX648559,AY355461,AB000409,AK096423,CR605253,BC002755,BX538193,CR603808,	chr1:46716388-46747947	+	NM_144636,CR598522,CR596652,AK056271,BC033775,CR598357,BC017082,	chr3:14091857-14503973	AI262094,AI657008,	AI262094,AI657008,NM_003043,	NO
S/ASpair_0308	Antisense Exon-Overlapping	chr1:47393983-47409912	-	NM_003189,S53678,S53245,X51990,M61108,S53686,S53691,M29038,	chr1:47403489-47408439	+	AK027155,	chr3:14091857-14503973	AI262094,AI657008,	AI262094,AI657008,NM_003043,	NO
S/ASpair_0309	Antisense Exon-Overlapping	chr1:53020204-53072686	+	NM_001004339,AY271826,	chr1:53057776-53059991	-	NM_004628,BC016620,D21089,X65024,CR615074,	chr3:14091857-14503973	AI262094,AI657008,	AI262094,AI657008,NM_003043,NM_004628,	NO
S/ASpair_0310	Antisense Exon-Overlapping	chr1:53073677-53099467	-	NM_018281,BC040480,BC038389,CR614256,AL832874,AK001810,AF258590,BC044574,BC051887,	chr1:53073626-53073857	+	AK057625,	chr15:39927637-39975425	AI262923,	AI262923,	NO
S/ASpair_0311	Antisense Exon-Overlapping	chr1:53264877-53320310	-	NM_006671,BC012119,AK093921,AX748366,U76362,BC017242,BC000651,	chr1:53292269-53296302	+	AK092600,	chr13:19105821-19145582	AI263863,	AI263863,BC003542,	BC003542,AK092600,
S/ASpair_0312	Antisense Exon-Overlapping	chr1:53374122-53391888	+	NM_000098,M58581,BC002445,CR598552,BC005172,U09648,	chr1:53391792-53398310	-	BC016788,	chr6:150232046-150332758	AI264238,AI793024,	AI264238,AI793024,NM_032832,	NM_032832,BC016788,
S/ASpair_0313	Antisense Exon-Overlapping	chr1:54099255-54123309	-	NM_016126,AF416725,AF100747,AF417114,L32869,BC005245,X79302,	chr1:54097246-54100088	+	AK055679,	chr16:27122317-27140544	AI268287,	AI268287,NM_024773,	NM_024773,AK055679,
S/ASpair_0314	Antisense Exon-Overlapping	chr1:54641558-54816886	+	NM_015547,NM_147161,AK091112,AB014607,AF416921,AK023937,BC001517,AF416922,	chr1:54786876-54787440	-	G65678,	chr12:29381556-29425410	AI279458,AW062345,	AI279458,NM_016570,	AW062345,AL834128,
S/ASpair_0315	Antisense Exon-Overlapping	chr1:54641558-54816886	+	NM_015547,NM_147161,AK091112,AB014607,AF416921,AK023937,BC001517,AF416922,	chr1:54786871-54801250	-	BC020346,	chr19:50528532-50546618	AI279514,	AI279514,	NO
S/ASpair_0316	Antisense Exon-Overlapping	chr1:54786871-54801250	-	NM_176782,AX747244,AK091901,BC015993,BC020874,AY358629,	chr1:54787303-54789122	+	CR613691,	chr19:50535838-50546618	AI279514,	AI279514,	NO
S/ASpair_0317	Antisense Exon-Overlapping	chr1:54786871-54801250	-	NM_176782,AX747244,AK091901,BC015993,BC020874,AY358629,	chr1:54641558-54816886	+	X52222,	chr19:50535838-50546835	AI279514,	AI279514,	NO
S/ASpair_0318	Antisense Exon-Overlapping	chr1:56671960-56757278	-	NM_177414,NM_003713,AB000889,U79294,BC009196,AF480883,AF043329,AF017786,AK123105,BT019589,CR599005,	chr1:56757256-56757587	+	NM_005386,NM_181689,CR615297,U25033,U25034,CR620236,AB002392,BT019426,CR624181,CR597280,CR599948,BC001768,CR601930,CR593008,CR622140,CR611594,CR598063,	chr20:35579234-35589728	AI279802,	AI279802,NM_006698,	AK074498,NM_005386,
S/ASpair_0319	Antisense Exon-Overlapping	chr1:61920170-62341195	+	NM_176877,NM_176878,NM_005799,NM_170605,AK130492,AB044807,AJ224747,AF397170,BC021135,AJ224748,AJ001306,	chr1:62339050-62342258	-	G43615,	chr14:52243668-52264598	AI288752,	AI288752,NM_002806,	NO
S/ASpair_0320	Antisense Exon-Overlapping	chr1:6202944-6215617	+	NM_173795,AK127700,BC034459,AK056658,	chr1:6215520-6216004	-	AL831948,	chr12:46399301-46439128	AI289879,	AI289879,	NM_006105,AL831948,
S/ASpair_0321	Antisense Exon-Overlapping	chr1:6202944-6215617	+	NM_173795,AK127700,BC034459,AK056658,	chr1:6215518-6230298	-	NM_005385,BX957215,BC072680,CR749571,S65996,L04288,BX641127,CR749415,BX640751,BC020672,BC051318,BC035644,BX957218,AK126234,	chr3:42564465-42665232	AI290987,BU632018,AI376027,	AI290987,NM_005385,	BU632018,AI376027,
S/ASpair_0322	Antisense Exon-Overlapping	chr1:6215518-6230298	-	NM_012405,NM_170705,CR541671,AL117548,AK092890,AF064084,CR541711,BC028168,BC017037,	chr1:6202944-6215617	+	NM_032970,NM_004206,CR621586,CR600923,AK074576,AY359041,CR615911,CR600018,BC006178,AF039568,CR595143,CR597095,BC018437,CR606001,CR749670,	chr3:42564465-42665232	AI290987,BU632018,AI376027,	AI290987,NM_005385,	BU632018,AI376027,
S/ASpair_0323	Antisense Exon-Overlapping	chr1:62614347-62632115	+	NM_003368,CR593195,AL117575,BC011881,BC018745,BC050525,AF117386,BC023216,AB014458,BC032364,BC040140,	chr1:62624523-62626064	-	AK123156,	chr20:44070954-44084119	AI291517,BG829476,	AI291517,BG829476,	NM_004994,AK123156,
S/ASpair_0324	Antisense Exon-Overlapping	chr1:64922799-65010936	+	NM_018211,AB046799,AK001632,AL359613,BC065303,	chr1:65009129-65009543	-	BC053344,	chr1:110541039-110601346	AI298209,	AI298209,NM_022768,	NO
S/ASpair_0325	Antisense Exon-Overlapping	chr1:64922799-65010936	+	NM_018211,AB046799,AK001632,AL359613,BC065303,	chr1:65010935-65144208	-	BC069719,BC069755,BC069701,BC069656,AF118066,BC069739,	chr1:110593176-110601346	AI298209,	AI298209,NM_022768,	NO
S/ASpair_0326	Antisense Exon-Overlapping	chr1:65010935-65144208	-	NM_002227,BC023604,M64174,BX647675,BC009079,BC062431,	chr1:64922799-65010936	+	AK125532,	chr3:64476370-64648706	AI307246,	AI307246,AB037733,	NO
S/ASpair_0327	Antisense Exon-Overlapping	chr1:65598339-65815197	+	NM_001003680,NM_002303,NM_001003679,U52914,U66495,U50748,U66496,U52912,U52913,BC031086,U66497,U43168,	chr1:65750022-65754468	-	AK056845,BC071789,	chr3:64476370-64648706	AI307246,	AI307246,AB037733,	NO
S/ASpair_0328	Antisense Exon-Overlapping	chr1:6619507-6629911	+	NM_138350,BC022081,CR609298,CR601567,BC005114,CR600833,CR620139,AK096217,	chr1:6628494-6696145	-	AF086538,	chr3:64476370-64648706	AI307246,	AI307246,AB037733,	NO
S/ASpair_0329	Antisense Exon-Overlapping	chr1:6619507-6629911	+	NM_138350,BC022081,CR609298,CR601567,BC005114,CR600833,CR620139,AK096217,	chr1:6628497-6629736	-	AL832788,AK057923,BC040632,	chr3:64476370-64972181	AI307246,	AI307246,AB037733,	NO
S/ASpair_0330	Antisense Exon-Overlapping	chr1:6628494-6696145	-	NM_018198,AK095386,AK001599,BC006086,AL833841,AK093709,BC008772,BC014145,AX748271,AF306696,CR603964,AL109978,AF306695,AF306694,AK025491,	chr1:6629445-6629911	+	BC041908,	chr5:140874773-140978691	AI311853,	AI311853,NM_005219,	BC041908,
S/ASpair_0331	Antisense Exon-Overlapping	chr1:6628494-6696145	-	NM_018198,AK095386,AK001599,BC006086,AL833841,AK093709,BC008772,BC014145,AX748271,AF306696,CR603964,AL109978,AF306695,AF306694,AK025491,	chr1:6619507-6629911	+	AK055966,	chr5:94065202-94646035	AI341827,	AI341827,NM_024717,	NO
S/ASpair_0332	Antisense Exon-Overlapping	chr1:66990595-67102591	-	NM_024763,NM_207014,AK127011,BX648840,AL133617,BC032406,CR620846,AK026782,	chr1:66990595-66991014	+	CR614705,	chr5:94065202-94646035	AI341827,	AI341827,NM_024717,	NO
S/ASpair_0333	Antisense Exon-Overlapping	chr1:67102661-67165734	+	NM_020948,CR627441,BC017423,AY124190,AY124188,AY124187,AB046830,AY124189,AF515448,AY124186,AY124194,AF515446,AF515447,AY124193,AL831987,AY124191,BC066898,AY124192,	chr1:67125361-67125846	-	BC030767,	chr5:169592524-169657400	AI343374,	AI343374,	NM_005565,BC030767,
S/ASpair_0334	Antisense Exon-Overlapping	chr1:68276173-68410287	-	NM_024911,NM_001002292,CR624611,AK074583,AK074990,BC007211,BX648748,AK026744,AB097018,BX538320,AK074984,CR591378,AY359035,	chr1:68010007-68380691	+	NM_004505,BX647719,AY143550,X63547,X63546,BC029495,	chr17:4949754-5019048	AI344299,AI220516,	AI344299,NM_014519,	AI220516,NM_004505,
S/ASpair_0335	Antisense Exon-Overlapping	chr1:71030057-71225518	-	NM_198713,NM_000957,NM_198714,NM_198719,NM_198716,NM_198720,NM_198715,NM_198712,NM_198717,NM_198718,AY387856,U13216,S69326,D86097,L26976,X83860,S68874,X83857,X83858,X83861,D38297,X83863,X83862,L27488,D38300,X83859,D38301,U13217,AY429108,D38299,D86098,U13214,U13215,L27490,D38298,BC024229,U13218,S69200,L27489,	chr1:71224210-71244882	+	AK056005,	chr17:4949754-4967121	AI344299,	AI344299,NM_014519,	NO
S/ASpair_0336	Antisense Exon-Overlapping	chr1:75306140-75339238	+	NM_001001933,BC036423,BC040321,	chr1:75307680-75310282	-	NM_014519,BC016039,AK057506,CR620901,Y15067,CR592276,	chr17:4949754-5019048	AI344299,AI220516,	AI344299,NM_014519,	AI220516,NM_004505,
S/ASpair_0337	Antisense Exon-Overlapping	chr1:7778646-7839503	+	NM_016831,AL157954,BC026102,AB047686,	chr1:7837410-7907560	-	AF118071,	chr14:59020952-59041187	AI344951,	AI344951,NM_016475,BC010359,	NO
S/ASpair_0338	Antisense Exon-Overlapping	chr1:78059054-78067245	-	NM_199343,AK075118,	chr1:78066334-78121597	+	BC008047,BC020255,	chr10:99614748-99780575	AI347195,	AI347195,NM_018058,	NO
S/ASpair_0339	Antisense Exon-Overlapping	chr1:7837410-7907560	-	NM_006786,NM_021995,AF104118,AF140630,AY358375,BC025776,	chr1:7778646-7839503	+	AK125454,	chr10:99614748-99780575	AI347195,	AI347195,NM_018058,	NO
S/ASpair_0340	Antisense Exon-Overlapping	chr1:84045309-84176854	-	NM_024686,AK026686,BC048970,BC028350,AK094174,AY170843,AK128604,AK126792,BC060878,BC032829,	chr1:84047409-84060690	+	AY358194,	chr22:45479048-45891852	AI347410,	AI347410,BC001292,	AK125705,
S/ASpair_0341	Antisense Exon-Overlapping	chr1:84656941-84677313	+	NM_025065,AF322053,AK022537,CR626665,AL359584,BC016051,CR593992,CR605940,CR627468,	chr1:84676029-84684264	-	CR456602,BC041833,AK057318,	chr22:45479048-45891852	AI347410,	AI347410,BC001292,	AK125705,AK057318,
S/ASpair_0342	Antisense Exon-Overlapping	chr1:84676029-84684264	-	NM_005274,AF038955,AF493873,BC003563,BT006823,	chr1:84683995-84730788	+	U06680,	chr20:32714737-32924322	AI351092,	AI351092,	NO
S/ASpair_0343	Antisense Exon-Overlapping	chr1:84683995-84730788	+	NM_022354,BC064144,AF306347,	chr1:84691566-84694088	-	AK025412,AK027153,AL122050,AL137597,	chr20:32714737-32924322	AI351092,	AI351092,	NO
S/ASpair_0344	Antisense Exon-Overlapping	chr1:85443953-85455604	-	NM_003921,AF057700,AJ006288,AF127386,BX647306,AF082283,AF100338,AF134395,AF105066,BC053617,	chr1:85454419-85577667	+	AK054906,	chr20:32714737-32924322	AI351092,	AI351092,	NO
S/ASpair_0345	Antisense Exon-Overlapping	chr1:85496190-85755954	-	NM_012137,AB001915,BX648145,BC033680,AK098405,BC043235,	chr1:85496189-85498769	+	NM_021202,AJ297792,BC035639,AY422170,	chr20:32714737-32924322	AI351092,	AI351092,	NO
S/ASpair_0346	Antisense Exon-Overlapping	chr1:87307478-87346902	+	NM_207357,AL833352,CR604856,BC041867,BC030523,AK123670,CR622032,	chr1:87306531-87307633	-	NM_033064,AK092309,BC014884,BC008736,AK027889,BC026217,AK125457,AX747472,AB058775,	chr19:3545504-3879078	AI351824,AW956713,BM977984,	AI351824,AW956713,	BM977984,
S/ASpair_0347	Antisense Exon-Overlapping	chr1:88862277-89012372	+	NM_006256,BC062620,U33052,S75548,	chr1:88862255-88983972	-	NM_201636,NM_001060,AY429110,D38081,U11271,BC074750,BC074749,U27325,BC028027,	chr19:3545504-3879078	AI351824,AW956713,BM977984,	AI351824,AW956713,	BM977984,
S/ASpair_0348	Antisense Exon-Overlapping	chr1:89184388-89200565	-	NM_018284,BC017992,BC063819,AK001823,AL136680,	chr1:89200201-89227747	+	AL365406,CR593500,BC034005,	chr19:3547158-3879078	AI351824,AW956713,BM977984,	AI351824,AW956713,	BM977984,
S/ASpair_0349	Antisense Exon-Overlapping	chr1:89702476-89775439	+	NM_015350,BC060782,AY358112,BC030607,D86984,AF385436,	chr1:89760174-89762498	-	AF052087,	chr19:3547158-3879078	AI351824,AW956713,BM977984,	AI351824,AW956713,	BM977984,
S/ASpair_0350	Antisense Exon-Overlapping	chr1:89810652-89942082	+	NM_032270,BC036122,AK127881,AB081509,	chr1:89934249-89936844	-	BC011138,BC004149,	chr19:3547158-3879078	AI351824,AW956713,BM977984,	AI351824,AW956713,	BM977984,
S/ASpair_0351	Antisense Exon-Overlapping	chr1:900393-934795	-	NM_015658,AK024284,AX747569,AK022756,BC009786,AL050019,BC003555,AF161376,AK092491,	chr1:919756-919887	+	NM_139355,NM_002378,NM_139354,L18974,CR619542,AK055395,BC003109,CR610757,CR614369,X77278,S71669,BC000114,AL137754,	chr19:3547158-3879078	AI351824,AW956713,BM977984,	AI351824,AW956713,	BM977984,
S/ASpair_0352	Antisense Exon-Overlapping	chr1:900393-934795	-	NM_015658,AK024284,AX747569,AK022756,BC009786,AL050019,BC003555,AF161376,AK092491,	chr1:911289-986491	+	AB029009,	chr19:3547158-3879078	AI351824,AW956713,BM977984,	AI351824,AW956713,	BM977984,
S/ASpair_0353	Antisense Exon-Overlapping	chr1:911289-986491	+	NM_152486,BC033213,AK054643,BX648399,BC024295,	chr1:900393-934795	-	NM_032753,AY211277,BC018709,BC007284,BC032512,	chr19:3547158-3879078	AI351824,AW956713,BM977984,	AI351824,AW956713,	BM977984,
S/ASpair_0354	Antisense Exon-Overlapping	chr1:92423998-92476565	-	NM_007070,NM_053274,BC001257,U73704,CR610554,AJ302735,AJ347709,CR624143,	chr1:92476543-92565750	+	AF155102,BC019848,BC004262,	chr19:3547158-3879078	AI351824,AW956713,BM977984,	AI351824,AW956713,	BM977984,BC019848,
S/ASpair_0355	Antisense Exon-Overlapping	chr1:93009603-93019504	+	NM_000969,CR623632,U14966,CR590909,CR593452,BC001882,CR591229,CR590151,CR615053,CR600715,CR596877,CR625679,BC012937,AK095815,CR594149,CR599381,CR624988,CR611283,AK092963,AF113210,CR600028,CR623308,CR612523,CR610032,U76609,U66590,CR609940,CR618387,CR591370,	chr1:93017578-93021144	-	NM_012398,CR607553,AB011161,	chr19:3547158-3879078	AI351824,AW956713,BM977984,	AI351824,AW956713,AB011161,	BM977984,
S/ASpair_0356	Antisense Exon-Overlapping	chr1:93009603-93019504	+	NM_000969,CR623632,U14966,CR590909,CR593452,BC001882,CR591229,CR590151,CR615053,CR600715,CR596877,CR625679,BC012937,AK095815,CR594149,CR599381,CR624988,CR611283,AK092963,AF113210,CR600028,CR623308,CR612523,CR610032,U76609,U66590,CR609940,CR618387,CR591370,	chr1:93010474-93139044	-	NM_004886,AF029110,CR623670,AB021638,BC086306,	chr19:3547158-3879078	AI351824,AW956713,BM977984,	AI351824,AW956713,NM_004886,	BM977984,
S/ASpair_0357	Antisense Exon-Overlapping	chr1:93358302-93456184	+	NM_206886,AK126045,BX538286,AY211914,BC056667,AY211918,	chr1:93442223-93523395	-	NM_001478,AK127448,CR610248,M83651,CR622992,BC029828,	chr12:56299960-56313252	AI359808,	AI359808,	AF331523,
S/ASpair_0358	Antisense Exon-Overlapping	chr1:93739365-94024727	-	NM_003567,U92715,AL833121,AY358996,AF124250,BC039895,CR601884,AK027785,AK055442,BC028477,	chr1:93769656-93780395	+	BC015493,	chr12:56299960-56306200	AI359808,	AI359808,	AF331523,
S/ASpair_0359	Antisense Exon-Overlapping	chr1_random:1249284-1264552	+	NM_080875,AK000655,AK123400,AL834527,BC035109,AK096295,AK128167,BC016490,AB076691,BC037542,AB076693,AK097106,AK091610,AB064367,AX747093,AK098785,AK128553,AK122863,AB076692,AB074480,AK122751,AB097000,AK095914,	chr1_random:1246379-1249625	-	BC050035,	chr12:56298456-56306200	AI359808,	AI359808,	AF331523,BC050035,
S/ASpair_0360	Antisense Exon-Overlapping	chr10:101461596-101482413	-	NM_004376,NM_078470,BT007129,BC013403,BX537557,CR608747,BC078161,AF026850,CR605537,BC002382,AF044323,	chr10:101456538-101463718	+	NM_004922,NM_198597,AL832110,AK098512,BC018928,D38555,	chr10:75125795-75304349	AI360591,	AI360591,	AL832110,
S/ASpair_0361	Antisense Exon-Overlapping	chr10:101461596-101482413	-	NM_004376,NM_078470,BT007129,BC013403,BX537557,CR608747,BC078161,AF026850,CR605537,BC002382,AF044323,	chr10:101481980-101505880	+	NM_203298,BC020852,BC015387,CR603253,AK098720,	chr10:75125795-75304349	AI360591,	AI360591,	NO
S/ASpair_0362	Antisense Exon-Overlapping	chr10:101481980-101505880	+	NM_015960,BC021105,AK001142,AF132966,BC011016,CR613820,BC015059,BC028948,CR622851,	chr10:101461596-101482413	-	NM_015037,BC063694,AB020720,BC040726,CR610954,AK023742,AL133662,BC036835,	chr10:75125795-75304349	AI360591,	AI360591,	NO
S/ASpair_0363	Antisense Exon-Overlapping	chr10:101625324-101759666	-	NM_015221,AY196211,AK128576,AB023227,AL833283,BC041628,	chr10:101676956-101708745	+	AK026764,	chr10:75125795-75304349	AI360591,	AI360591,	NO
S/ASpair_0364	Antisense Exon-Overlapping	chr10:102096762-102114581	+	NM_005063,S70284,AB032261,Y13647,AF097514,BC062303,BC005807,	chr10:102097817-102110969	-	NM_173540,BC036037,AK095482,	chr10:75125795-75304349	AI360591,	AI360591,	NO
S/ASpair_0365	Antisense Exon-Overlapping	chr10:102096762-102114581	+	NM_005063,S70284,AB032261,Y13647,AF097514,BC062303,BC005807,	chr10:102113877-102114567	-	AX747098,AK091621,	chr10:75125795-75304349	AI360591,	AI360591,	NO
S/ASpair_0366	Antisense Exon-Overlapping	chr10:102662316-102714879	+	NM_018121,BC064526,BC020915,AL833126,BC030565,AK001374,AK057741,AL832383,AL832343,BC047715,AF460991,BC015131,	chr10:102714786-102719901	-	AY661565,	chr10:75125795-75304349	AI360591,	AI360591,	NO
S/ASpair_0367	Antisense Exon-Overlapping	chr10:102662316-102714879	+	NM_018121,BC064526,BC020915,AL833126,BC030565,AK001374,AK057741,AL832383,AL832343,BC047715,AF460991,BC015131,	chr10:102661378-102663071	-	G65645,	chr15:69905417-70197476	AI366098,	AI366098,	NO
S/ASpair_0368	Antisense Exon-Overlapping	chr10:102719270-102735362	+	NM_017893,BC020960,AB046839,BC068039,BC051030,	chr10:102727568-102737262	-	G65641,	chr15:69905417-70197476	AI366098,	AI366098,	NO
S/ASpair_0369	Antisense Exon-Overlapping	chr10:102727568-102737262	-	NM_176793,NM_032112,NM_176792,NM_176794,AF086122,CR595972,CR605711,BC041165,AB049656,BC052639,CR624980,BC015905,CR593768,BC053373,AK095556,CR612593,BC031287,	chr10:102733709-102735362	+	NM_145204,CR595304,AF308450,BC031411,AY008293,AK097557,	chr15:69905417-70220357	AI366098,AI125180,AI022287,	AI366098,AI125180,AI022287,	NO
S/ASpair_0370	Antisense Exon-Overlapping	chr10:102746955-102757578	+	NM_032429,AY029201,AL834338,CR610713,BC058938,AB058716,AK097997,BC005855,BC006212,	chr10:102757557-102780869	-	NM_006901,BC060886,AK023306,L29148,AL137287,AF117888,AJ001714,AK001923,CR596085,	chr15:69905417-70220357	AI366098,AI125180,AI022287,	AI366098,AI125180,AI022287,	NO
S/ASpair_0371	Antisense Exon-Overlapping	chr10:102880252-102887535	+	NM_005521,S38742,M75952,M62626,	chr10:102839069-102880893	-	BC031280,	chr8:117927355-117958288	AI417153,BG185402,	AI417153,NM_006265,	BG185402,NM_006265,
S/ASpair_0372	Antisense Exon-Overlapping	chr10:103326080-103338004	-	NM_013274,BC003548,AK091106,AF283478,AK021600,AK128521,BC068529,AF218027,AX746781,AY302442,CR619817,AK094956,AK022476,AJ844641,AJ131890,AF161019,AJ844642,AK127896,CR615868,	chr10:103336962-103338626	+	BC039681,	chr3:52008258-52287670	AI417712,	AI417712,	NO
S/ASpair_0373	Antisense Exon-Overlapping	chr10:103534197-103568181	-	NM_012215,AF036144,AB014579,AK000988,AK027008,BC032591,BC047877,BC001343,AF307332,BC039583,BC014201,AK002091,	chr10:103535509-103536088	+	L13433,	chr3:52008258-52287670	AI417712,	AI417712,	NO
S/ASpair_0374	Antisense Exon-Overlapping	chr10:104199584-104201290	-	NM_024886,AK024342,	chr10:104199585-104206041	+	NM_199166,NM_000688,CR590706,AY260745,BC011798,CR596499,AB063322,Y00451,X56351,CR606089,	chr3:52008258-52287670	AI417712,	AI417712,	NO
S/ASpair_0375	Antisense Exon-Overlapping	chr10:104837904-104943041	-	NM_012229,D38524,AK127670,BC001595,BX648078,	chr10:104837929-104838155	+	BC063005,	chr3:52008258-52287670	AI417712,	AI417712,	NO
S/ASpair_0376	Antisense Exon-Overlapping	chr10:105117714-105138810	+	NM_006951,U75309,X95525,U80191,CR610839,BC052268,	chr10:105138797-105146230	-	NM_144641,AK056894,AK096681,AK129647,BC009644,AL832484,	chr3:52008258-52287670	AI417712,	AI417712,	NO
S/ASpair_0377	Antisense Exon-Overlapping	chr10:105138797-105146230	-	NM_032747,AY740522,BC007087,AL110185,BC072683,AJ272056,	chr10:105138615-105138810	+	CR601628,	chr3:52008258-52287670	AI417712,	AI417712,	NO
S/ASpair_0378	Antisense Exon-Overlapping	chr10:105343774-105605154	-	NM_014631,AB007878,AK056469,	chr10:105340736-105346177	+	U00949,	chr17:23393312-23547529	AI418499,	AI418499,NM_016231,	NO
S/ASpair_0379	Antisense Exon-Overlapping	chr10:1054847-1061799	-	NM_033261,BC017778,AK056950,AF271725,	chr10:1054129-1055868	+	BC029846,AK025621,BC047485,	chr6:99953255-99983026	AI422882,	AI422882,AK027898,	AK027658,AK025621,
S/ASpair_0380	Antisense Exon-Overlapping	chr10:1058600-1080141	+	NM_018470,AF220183,BC018729,BC050694,	chr10:1054847-1061799	-	AK056827,	chr7:106403411-106436924	AI434729,BM979810,	AI434729,NM_012257,	BM979810,NM_012257,
S/ASpair_0381	Antisense Exon-Overlapping	chr10:1058600-1080141	+	NM_018470,AF220183,BC018729,BC050694,	chr10:1075850-1092644	-	NM_004855,BC017711,AK093138,CR591869,D42138,	chr15:53398450-53487836	AI436446,CB241188,	AI436446,NM_004748,AK022459,NM_004855,	CB241188,NM_020739,
S/ASpair_0382	Antisense Exon-Overlapping	chr10:1075850-1092644	-	NM_004508,BC022418,BC025375,BT006761,BX537663,AF271720,CR620656,BC005247,CR613243,CR614669,CR624844,X17025,BC006999,BC019227,CR600177,CR596142,BC057827,CR625468,CR590015,CR591790,CR597870,CR625705,CR602134,CR605332,CR613434,BX648472,	chr10:1084997-1086200	+	CR590505,	chr15:53396674-53435137	AI436446,	AI436446,NM_004855,	NO
S/ASpair_0383	Antisense Exon-Overlapping	chr10:1075850-1092644	-	NM_004508,BC022418,BC025375,BT006761,BX537663,AF271720,CR620656,BC005247,CR613243,CR614669,CR624844,X17025,BC006999,BC019227,CR600177,CR596142,BC057827,CR625468,CR590015,CR591790,CR597870,CR625705,CR602134,CR605332,CR613434,BX648472,	chr10:1085478-1168237	+	G36562,	chr15:53398450-53435137	AI436446,	AI436446,NM_004855,	NO
S/ASpair_0384	Antisense Exon-Overlapping	chr10:1075850-1092644	-	NM_004508,BC022418,BC025375,BT006761,BX537663,AF271720,CR620656,BC005247,CR613243,CR614669,CR624844,X17025,BC006999,BC019227,CR600177,CR596142,BC057827,CR625468,CR590015,CR591790,CR597870,CR625705,CR602134,CR605332,CR613434,BX648472,	chr10:1058600-1080141	+	BC042826,	chr15:53398450-53435525	AI436446,	AI436446,NM_004855,	NO
S/ASpair_0385	Antisense Exon-Overlapping	chr10:112621586-112649753	+	NM_014456,NM_145341,BX647834,BX537500,BC026104,BX641168,U96628,BC015036,CR617800,BC031049,	chr10:112648478-112669023	-	NM_020739,NM_004748,BC015203,BC039871,BC027621,BC034914,AB033080,AF212228,AK022459,	chr15:53398450-53487836	AI436446,CB241188,	AI436446,NM_004855,NM_004748,AK022459,	CB241188,NM_020739,
S/ASpair_0386	Antisense Exon-Overlapping	chr10:115302775-115339348	+	NM_004132,D49742,BC031412,S83182,	chr10:115338573-115413874	-	CR604870,	chr5:78108795-78318113	AI457798,	AI457798,NM_000046,	NO
S/ASpair_0387	Antisense Exon-Overlapping	chr10:115584474-115603849	-	NM_014881,BC013124,D42045,BC062582,	chr10:115584475-115586872	+	AF085879,	chr16:3433736-3476963	AI468169,	AI468169,NM_024845,	NO
S/ASpair_0388	Antisense Exon-Overlapping	chr10:118413198-118419765	-	NM_144661,BX537582,BC021737,AK097587,	chr10:118419607-118422240	+	NM_173471,NM_001009938,NM_001009937,CR620013,CR619193,CR616539,CR606146,CR749718,CR621283,AJ580932,CR601150,BC012852,BC003399,CR592739,AK096876,	chr3:66376317-66634125	AI478736,	AI478736,AB050468,BC003399,	NM_173471,
S/ASpair_0389	Antisense Exon-Overlapping	chr10:118990594-119028931	+	NM_003054,L14269,X71354,L09118,L23205,BC030593,	chr10:119016620-119017462	-	CR626564,	chr3:66376317-66521220	AI478736,	AI478736,BC003399,	NM_173471,
S/ASpair_0390	Antisense Exon-Overlapping	chr10:11905403-11954280	+	NM_153256,CR621861,BC048800,BC017269,	chr10:11931618-11976705	-	NM_015541,BC014276,AK126745,AB050468,AY730707,AF381545,AL117666,BC071561,	chr3:66376317-66634125	AI478736,	AI478736,BC003399,AB050468,	NM_173471,
S/ASpair_0391	Antisense Exon-Overlapping	chr10:119291946-119299047	+	NM_004098,CR602505,AK055041,AF301598,AL161811,X68880,	chr10:119233796-119294569	-	NM_016563,BC053734,CR598636,AF233588,	chr15:63124858-63147441	AI479168,	AI479168,NM_016563,	AK129601,NM_016563,
S/ASpair_0392	Antisense Exon-Overlapping	chr10:120917205-120928335	-	NM_006793,NM_014098,BC009601,BC022373,CR605883,CR621101,CR450344,CR596127,CR597520,BC007062,BC002685,CR622286,BC008435,CR614087,CR612566,CR604854,CR609024,CR597664,CR623202,D49396,BT020007,CR622960,CR616834,CR604835,BC021691,CR603233,CR625139,CR609757,CR595002,BC059169,CR621242,X85129,CR601617,CR590042,CR618914,AK130897,	chr10:120918750-120920096	+	G43152,	chr4:6389649-6423064	AI498210,	AI498210,NM_006005,	NO
S/ASpair_0393	Antisense Exon-Overlapping	chr10:12211699-12251962	+	NM_018144,AF346603,AK001440,BC026179,AK022027,CR607709,AK022640,AK057532,	chr10:12247095-12249073	-	NM_018359,CR604246,CR613186,CR615741,CR602491,CR622569,CR610255,AK091635,AK002062,BC010493,CR622820,CR593750,CR457278,	chr4:186692989-186722281	AI580127,	AI580127,NM_018359,	AK091635,
S/ASpair_0394	Antisense Exon-Overlapping	chr10:12249357-12278149	-	NM_014142,BC000025,AF218818,AF161464,CR457195,CR622275,CR619447,CR608939,AF155832,CR603893,CR591727,	chr10:12277971-12332593	+	NM_181726,AY296056,BC088376,	chr4:186692989-186722281	AI580127,	AI580127,NM_018359,	AK091635,
S/ASpair_0395	Antisense Exon-Overlapping	chr10:12249357-12278149	-	NM_014142,BC000025,AF218818,AF161464,CR457195,CR622275,CR619447,CR608939,AF155832,CR603893,CR591727,	chr10:12211699-12251962	+	CR595267,	chr4:186695843-186723182	AI580127,	AI580127,NM_018359,	AK091635,
S/ASpair_0396	Antisense Exon-Overlapping	chr10:12277971-12332593	+	NM_006023,CR623116,CR596007,U27112,D14878,CR595560,BC001600,CR597080,BC009598,CR592461,AK023925,CR456966,CR595119,	chr10:12249357-12278149	-	AK127395,	chr4:186693757-186722281	AI580127,	AI580127,NM_018359,	AK091635,AK127395,
S/ASpair_0397	Antisense Exon-Overlapping	chr10:123706595-123724722	-	NM_017615,AF258584,AK056579,CR618574,AK000010,CR623553,BC062427,BC005212,	chr10:123715269-123717205	+	BC043233,	chr10:74672588-74706748	AI598205,AL043737,	AI598205,AL043737,	NM_015190,
S/ASpair_0398	Antisense Exon-Overlapping	chr10:123738679-124004049	+	NM_206861,NM_006997,NM_206860,NM_206862,AF220152,BC010219,AK075097,AK094848,AF528099,AL833304,BC015736,AK095371,AL713712,BC039311,AF528098,AK056743,AK027066,AF095791,BC031036,AF176646,BC000999,	chr10:123911850-123913882	-	BC047404,	chr10:74682475-74788618	AI598205,AL043737,	AI598205,AL043737,	NO
S/ASpair_0399	Antisense Exon-Overlapping	chr10:124740314-124774200	-	NM_022466,AF230808,CR749800,AK026626,BC022564,CR591039,AK122899,BX647958,	chr10:124758524-124807795	+	BC033983,	chr10:74682555-74788618	AI598205,AL043737,	AI598205,AL043737,	NO
S/ASpair_0400	Antisense Exon-Overlapping	chr10:127502094-127532254	+	NM_016567,NM_078468,NM_078469,BC009771,AY064249,CR592263,AB040450,CR595451,AK055691,CR590039,CR616411,AY092061,AB040451,CR626197,AY064248,AL834458,	chr10:127514899-127575017	-	NM_006175,NM_198060,BC005933,AK096875,AK096886,AK056969,BX640682,AL831980,BC070130,BX640730,BX647658,AL832025,AF542553,BC017866,BC058825,AK056605,AY081943,BX641052,AY177621,AL832330,AL832457,AY177620,	chr10:115302775-115413874	AI635213,N38956,	AI635213,N38956,	NM_004132,NM_006175,
S/ASpair_0401	Antisense Exon-Overlapping	chr10:127514899-127575017	-	NM_018180,AY064250,BC002473,BC068471,AK001751,AK024869,AL162051,AK001556,BC037925,AF427341,AF427340,	chr10:127518566-127521365	+	AK000821,	chr1:112929085-112955403	AI636063,	AI636063,NM_020963,	NM_020963,AK000821,
S/ASpair_0402	Antisense Exon-Overlapping	chr10:127514899-127575017	-	NM_018180,AY064250,BC002473,BC068471,AK001751,AK024869,AL162051,AK001556,BC037925,AF427341,AF427340,	chr10:127502094-127532254	+	BC035759,	chr16:3630847-3654076	AI652648,	AI652648,	NO
S/ASpair_0403	Antisense Exon-Overlapping	chr10:127575101-127688149	+	NM_145235,AK021437,AY358154,AY251163,CR627249,BC024189,	chr10:127687704-127688149	-	D17270,	chr16:3630847-3654076	AI652648,	AI652648,	NO
S/ASpair_0404	Antisense Exon-Overlapping	chr10:128103558-128203382	-	NM_001004298,AX747917,AK093093,AF435960,BC021140,CR621517,BC034828,CR602784,AK057500,	chr10:128104489-128139516	+	NM_016292,CR623319,BC002994,BC001455,AK057620,CR612283,AF043254,BC000406,AK093344,BC023585,U12595,AF154108,BC018950,	chr16:3630847-3707573	AI652648,	AI652648,NM_016292,	NM_016292,
S/ASpair_0405	Antisense Exon-Overlapping	chr10:12978633-13181658	-	NM_031455,AL136562,CR618046,BC051334,AK095792,	chr10:13181455-13220282	+	NM_005223,BX648257,BC029437,AJ298844,BC064332,M55983,	chr16:3630847-3707573	AI652648,	AI652648,NM_016292,	NM_016292,
S/ASpair_0406	Antisense Exon-Overlapping	chr10:12978633-13181658	-	NM_031455,AL136562,CR618046,BC051334,AK095792,	chr10:12978679-12978933	+	AK098732,	chr16:3648040-3707573	AI652648,	AI652648,NM_016292,	NM_016292,
S/ASpair_0407	Antisense Exon-Overlapping	chr10:13400089-13430303	-	NM_012247,CR626255,CR598779,CR600942,U34044,CR604492,AK125066,BC063816,CR610247,CR616353,CR590975,BC000941,	chr10:13400110-13400237	+	AK126850,BX648480,AK095412,	chr16:3648040-3707573	AI652648,	AI652648,NM_016292,	NM_016292,BX648480,
S/ASpair_0408	Antisense Exon-Overlapping	chr10:134773314-134834059	+	NM_032422,AK124728,AB058731,AY255564,AY181241,	chr10:134787641-134790876	-	NM_006117,NM_206836,CR606157,AF153612,AL136642,BC002668,CR592924,CR625949,BC034702,CR593971,CR607639,D17030,AF069301,BC008458,BC016781,AK075108,AF244138,BC017474,CR591762,AF257175,CR603691,AK057175,BC033841,AY297537,CR456768,CR616873,D17201,BC025287,	chr6:4024442-4080830	AI653280,	AI653280,NM_006117,	AK124114,AF257175,
S/ASpair_0409	Antisense Exon-Overlapping	chr10:134773314-134834059	+	NM_032422,AK124728,AB058731,AY255564,AY181241,	chr10:134804447-134804937	-	BC040916,	chr6:4060927-4091284	AI653280,	AI653280,NM_006117,	AF257175,
S/ASpair_0410	Antisense Exon-Overlapping	chr10:134982019-135014722	-	NM_006659,AF042379,AK096087,AK092113,BC005011,BC052368,	chr10:135011274-135015547	+	NM_206834,AK124114,AF429972,BC066986,BC047663,	chr6:4024442-4080830	AI653280,	AI653280,NM_006117,	AF257175,AK124114,
S/ASpair_0411	Antisense Exon-Overlapping	chr10:134982019-135014722	-	NM_006659,AF042379,AK096087,AK092113,BC005011,BC052368,	chr10:135014371-135015518	+	NM_022487,AF395749,AJ296101,BX648858,BC009185,AF395748,AF395747,AF395752,AF395750,AK021422,AF395751,BC022254,AK093757,AK022922,	chr10:14960868-15036100	AI658489,	AI658489,NM_024670,	NO
S/ASpair_0412	Antisense Exon-Overlapping	chr10:135096491-135123704	+	NM_138384,BC000920,BC004409,CR616914,BC026039,BC035721,BC026725,AK095872,CR606966,CR598834,AK125012,AK074976,	chr10:135123052-135124880	-	NM_024670,AL834488,CR615952,CR590158,BC007754,CR457372,CR600204,CR602124,CR607132,BC029360,AK027067,	chr10:14960868-15036100	AI658489,	AI658489,NM_024670,	NO
S/ASpair_0413	Antisense Exon-Overlapping	chr10:135096491-135123704	+	NM_138384,BC000920,BC004409,CR616914,BC026039,BC035721,BC026725,AK095872,CR606966,CR598834,AK125012,AK074976,	chr10:135123052-135126957	-	AY358160,AK056831,	chr12:54910805-54920024	AI660247,	AI660247,	NO
S/ASpair_0414	Antisense Exon-Overlapping	chr10:13669012-13737933	+	NM_003675,BC000794,AF087997,AL137400,BC002572,CR606297,U51990,	chr10:13729755-13731675	-	AK125379,AK091555,BC042070,BC024309,AK126893,AX747058,	chr12:54910805-54938427	AI660247,	AI660247,	NO
S/ASpair_0415	Antisense Exon-Overlapping	chr10:13669012-13737933	+	NM_003675,BC000794,AF087997,AL137400,BC002572,CR606297,U51990,	chr10:13725718-14544099	-	NM_138798,BC018453,AL161992,CR608207,	chr2:99216466-99397714	AI672074,AA552338,AI347472,	AI672074,AA552338,AI347472,	NO
S/ASpair_0416	Antisense Exon-Overlapping	chr10:13725718-14544099	-	NM_018027,AB037715,AK094045,AX748427,BC018891,AK001072,AK057828,	chr10:13720652-13726567	+	AK130837,	chr2:99216466-99397714	AI672074,AA552338,AI347472,	AI672074,AA552338,AI347472,	NO
S/ASpair_0417	Antisense Exon-Overlapping	chr10:13725718-14544099	-	NM_018027,AB037715,AK094045,AX748427,BC018891,AK001072,AK057828,	chr10:13720949-13726175	+	NM_175735,AF323919,AY026238,	chr2:99216466-99397714	AI672074,AA552338,AI347472,	AI672074,AA552338,AI347472,	NO
S/ASpair_0418	Antisense Exon-Overlapping	chr10:13725718-14544099	-	NM_018027,AB037715,AK094045,AX748427,BC018891,AK001072,AK057828,	chr10:14156293-14169882	+	NM_174898,BC029126,AY358988,	chr2:99216466-99397714	AI672074,AA552338,AI347472,	AI672074,AA552338,AI347472,	NO
S/ASpair_0419	Antisense Exon-Overlapping	chr10:14920324-14953744	+	NM_016299,CR610820,CR601479,BC038845,BC065281,AK000880,BC026226,AF143723,AF112210,CR590065,	chr10:14901259-14920580	-	NM_005783,BC024223,BC005968,CR456935,AB006679,CR615367,BC070183,CR601039,CR602941,BC022864,CR622624,	chr2:99216466-99411378	AI672074,AA552338,AI347472,	AI672074,AA552338,AI347472,NM_005783,	NO
S/ASpair_0420	Antisense Exon-Overlapping	chr10:15179365-15186261	+	NM_006414,NM_183005,AF079567,BC029494,AK057006,U77664,CR600741,	chr10:15184591-15250668	-	NM_016503,NM_145212,NM_145213,CR608673,CR602357,BC022391,AK025547,AK126402,	chr2:99216466-99411378	AI672074,AA552338,AI347472,	AI672074,AA552338,AI347472,NM_005783,	NO
S/ASpair_0421	Antisense Exon-Overlapping	chr10:15184591-15250668	-	NM_004808,AK094904,AF043325,BC006376,BC005232,BT007024,CR608984,	chr10:15185320-15186171	+	NM_025244,NM_182911,BC028366,AK094208,AY014284,AF254756,BX647157,	chr2:99072243-99397714	AI672074,AA552338,AI347472,	AI672074,AA552338,AI347472,NM_025244,	NO
S/ASpair_0422	Antisense Exon-Overlapping	chr10:15184591-15250668	-	NM_004808,AK094904,AF043325,BC006376,BC005232,BT007024,CR608984,	chr10:15179365-15186261	+	AK054679,	chr14:88148529-88328924	AI672141,	AI672141,	BX648569,
S/ASpair_0423	Antisense Exon-Overlapping	chr10:16518969-16595742	+	NM_001001484,NM_030664,AK095486,BX648556,AF212237,BC015092,BC050411,CR620012,	chr10:16594085-16596521	-	BC034274,AL359625,	chr14:88148287-88328924	AI672141,	AI672141,	BX648569,AL359625,
S/ASpair_0424	Antisense Exon-Overlapping	chr10:17310476-17319598	+	NM_003380,CR620780,CR601396,CR598442,BC066956,CR625446,CR617011,CR595631,CR607117,CR622265,CR593764,CR602499,CR597359,CR610054,CR604328,CR622417,CR617845,CR593082,CR624853,CR608196,CR600607,CR614482,CR622549,CR608479,BC000163,CR617642,CR601844,CR599648,CR597703,CR612980,CR604958,CR618218,CR602711,CR621379,X56134,CR591166,CR615569,CR609435,CR623356,AF328728,CR608699,CR606048,CR618852,CR616791,AK09…	chr10:17296252-17311989	-	NM_183387,BX648569,CR610246,BC042055,AK122824,AK122823,AK127024,AK128086,BC032685,AY357725,	chr14:88099067-88328924	AI672141,	AI672141,NM_024824,	BX648569,
S/ASpair_0425	Antisense Exon-Overlapping	chr10:17310476-17319598	+	NM_003380,CR620780,CR601396,CR598442,BC066956,CR625446,CR617011,CR595631,CR607117,CR622265,CR593764,CR602499,CR597359,CR610054,CR604328,CR622417,CR617845,CR593082,CR624853,CR608196,CR600607,CR614482,CR622549,CR608479,BC000163,CR617642,CR601844,CR599648,CR597703,CR612980,CR604958,CR618218,CR602711,CR621379,X56134,CR591166,CR615569,CR609435,CR623356,AF328728,CR608699,CR606048,CR618852,CR616791,AK09…	chr10:17319294-17319563	-	NM_207660,NM_024824,NM_207662,NM_207661,BX248265,BX640716,AF155107,BX640876,AY578060,AL834215,BC011793,BC027607,AK021868,AY578063,BC023641,BX248769,BX248281,AY578061,AF474376,AY578062,AK090809,	chr14:88099067-88328924	AI672141,	AI672141,NM_024824,	BX648569,
S/ASpair_0426	Antisense Exon-Overlapping	chr10:17672276-17699379	-	NM_014241,BC027709,AY455942,CR608689,AF114494,BC010353,	chr10:17681077-17685586	+	AF130073,	chr5:40749937-40791799	AI674076,	AI674076,	NO
S/ASpair_0427	Antisense Exon-Overlapping	chr10:18280827-18372224	+	NM_152725,BC035118,BC047635,AK055061,BC065917,	chr10:18330721-18339497	-	NM_006602,AB012124,BC065520,AF070992,BC046933,CR621094,AJ271337,	chr20:60918832-60963560	AI678209,	AI678209,NM_001853,	BC046933,
S/ASpair_0428	Antisense Exon-Overlapping	chr10:18469612-18870044	+	NM_201590,NM_000724,NM_201597,NM_201572,NM_201571,NM_201593,NM_201596,NM_201570,AF423191,AY675091,AF423190,AF465485,S60415,AY393863,AF137377,AY393862,AF423189,AF137376,AY393860,AF423192,AY393859,AY393861,AF285239,AY393858,U95019,AY675092,	chr10:18842052-18980556	-	CR599065,	chr8:6251530-6493736	AI623163,AI678656,BG203988,	AI678656,BG203988,NM_024596,	AI623163,NM_024596,
S/ASpair_0429	Antisense Exon-Overlapping	chr10:18469612-18870044	+	NM_201590,NM_000724,NM_201597,NM_201572,NM_201571,NM_201593,NM_201596,NM_201570,AF423191,AY675091,AF423190,AF465485,S60415,AY393863,AF137377,AY393862,AF423189,AF137376,AY393860,AF423192,AY393859,AY393861,AF285239,AY393858,U95019,AY675092,	chr10:18842057-18845592	-	AJ289781,	chr8:6251530-6489214	AI623163,AI678656,BG203988,	AI678656,BG203988,NM_024596,	AI623163,NM_024596,
S/ASpair_0430	Antisense Exon-Overlapping	chr10:21842410-21854617	-	NM_207371,AK131456,AK127130,	chr10:21843946-21847212	+	AJ289780,	chr8:6251530-6489214	AI623163,AI678656,BG203988,	AI678656,BG203988,NM_024596,	AI623163,NM_024596,
S/ASpair_0431	Antisense Exon-Overlapping	chr10:25345586-25355597	+	NM_024838,BC035132,BX647989,AK125249,	chr10:25342205-25345912	-	NM_001147,AB009865,AF187858,BC022490,AF218015,AF004327,CR620685,AK075219,	chr8:6251530-6489214	AI623163,AI678656,BG203988,	AI678656,BG203988,NM_024596,	AI623163,NM_024596,
S/ASpair_0432	Antisense Exon-Overlapping	chr10:25503997-25931161	+	NM_020752,AY528411,AK095120,AB032962,	chr10:25487007-25505211	-	CR611007,	chr8:6251530-6489214	AI623163,AI678656,BG203988,	AI678656,BG203988,NM_024596,	AI623163,NM_024596,
S/ASpair_0433	Antisense Exon-Overlapping	chr10:27075827-27189965	-	NM_005470,AF260262,BC024254,AF540955,AF006516,BC013238,CR622396,AF001628,AK126803,AB040151,U87166,	chr10:27084559-27085482	+	AK057771,	chr8:6251530-6489214	AI623163,AI678656,BG203988,	AI678656,BG203988,NM_024596,	AI623163,NM_024596,
S/ASpair_0434	Antisense Exon-Overlapping	chr10:27439391-27484201	-	NM_139313,NM_139312,NM_014263,AF070656,BC023507,AK001259,AY358484,BC024032,AJ132637,AK022930,BC019602,CR611030,BC007795,AF151782,	chr10:27429522-27449244	+	AK094504,	chr19:51713776-51805879	AI685097,	AI685097,NM_005184,	NO
S/ASpair_0435	Antisense Exon-Overlapping	chr10:27439391-27484201	-	NM_139313,NM_139312,NM_014263,AF070656,BC023507,AK001259,AY358484,BC024032,AJ132637,AK022930,BC019602,CR611030,BC007795,AF151782,	chr10:27482857-27515854	+	BC041459,AK093513,	chr6:133604204-134251813	AI690872,	AI690872,NM_004100,	NM_172103,AK093513,
S/ASpair_0436	Antisense Exon-Overlapping	chr10:27482857-27515854	+	NM_032844,BC013704,AK123004,BC009107,AK027719,AK074804,CR592673,	chr10:27439391-27484201	-	AK125537,	chr19:1766247-1799452	CA415214,AI692916,	AI692916,AB032964,	CA415214,NM_020695,
S/ASpair_0437	Antisense Exon-Overlapping	chr10:28861706-28949473	+	NM_100486,NM_100264,NM_016628,AK124104,AB058747,BC010356,BC004258,AK055852,AK091453,D16907,AL713727,AF208858,	chr10:28862475-28937366	-	AL117522,	chr19:1766247-1799452	CA415214,AI692916,	AI692916,AB032964,	CA415214,NM_020695,
S/ASpair_0438	Antisense Exon-Overlapping	chr10:29786283-30064736	-	NM_021738,NM_003174,AF051850,CR613317,AF109135,AL117410,BX648589,AF051851,	chr10:29738474-29816791	+	BC034820,	chr19:1766247-1799452	CA415214,AI692916,	AI692916,AB032964,	CA415214,NM_020695,
S/ASpair_0439	Antisense Exon-Overlapping	chr10:29786283-30064736	-	NM_021738,NM_003174,AF051850,CR613317,AF109135,AL117410,BX648589,AF051851,	chr10:29796724-29798052	+	NM_006244,Z69028,CR621212,BC045619,AK092730,L42374,AX747693,	chr11:64448737-64459936	AI693322,	AI693322,AF260739,NM_006244,	NO
S/ASpair_0440	Antisense Exon-Overlapping	chr10:29786283-30064736	-	NM_021738,NM_003174,AF051850,CR613317,AF109135,AL117410,BX648589,AF051851,	chr10:29790608-29793208	+	AL832896,	chr19:43912672-43926954	AI693588,	AI693588,	BC040022,
S/ASpair_0441	Antisense Exon-Overlapping	chr10:3099712-3168995	+	NM_002627,AX747622,AK129843,CR621705,AK130767,M64784,CR603216,AK097692,BC043156,AK128373,CR593800,BC002536,CR598026,D21863,BC021698,BC029138,CR624196,AK092597,D25328,CR622143,	chr10:3165147-3205003	-	NM_144691,AK125713,BC040022,BC014027,AK127398,	chr19:43830150-43926954	AI693588,	AI693588,NM_004924,	NM_004924,BC040022,
S/ASpair_0442	Antisense Exon-Overlapping	chr10:311432-725608	-	NM_014974,AX803812,AX803822,AX803815,AX803824,AX803813,AX803814,AX803818,AX803825,AX803816,AB023151,AX803819,BC063313,AK126063,BC048327,	chr10:313264-319272	+	BC013195,	chr16:4304763-4329596	AI694962,AW139951,	AI694962,AW139951,	NO
S/ASpair_0443	Antisense Exon-Overlapping	chr10:311432-725608	-	NM_014974,AX803812,AX803822,AX803815,AX803824,AX803813,AX803814,AX803818,AX803825,AX803816,AB023151,AX803819,BC063313,AK126063,BC048327,	chr10:380939-398511	+	NM_016390,CR606465,AF161459,BC033677,BC056890,BC010579,CR599269,CR616507,CR623306,CR612717,AL110193,BC046133,BC063644,BC039590,CR600459,	chr9:128660307-128671654	AI697181,	AI697181,NM_004435,NM_016390,	NM_004435,AL110193,
S/ASpair_0444	Antisense Exon-Overlapping	chr10:311432-725608	-	NM_014974,AX803812,AX803822,AX803815,AX803824,AX803813,AX803814,AX803818,AX803825,AX803816,AB023151,AX803819,BC063313,AK126063,BC048327,	chr10:345976-377222	+	AK125996,	chr19:56880428-56900254	AI698017,AW207165,	AI698017,AW207165,	NO
S/ASpair_0445	Antisense Exon-Overlapping	chr10:311432-725608	-	NM_014974,AX803812,AX803822,AX803815,AX803824,AX803813,AX803814,AX803818,AX803825,AX803816,AB023151,AX803819,BC063313,AK126063,BC048327,	chr10:397895-400996	+	AL137656,	chr19:10305112-10311337	AI701168,	AI701168,NM_002162,	NO
S/ASpair_0446	Antisense Exon-Overlapping	chr10:31647430-31858133	+	NM_030751,BX647794,U12170,BC065705,AL831979,AK091478,U19969,BC009572,M81699,AX747011,	chr10:31645464-31647965	-	BX647215,	chr4:20406508-21626643	AI732844,AI969535,	AI732844,AI969535,NM_025221,	NM_147181,
S/ASpair_0447	Antisense Exon-Overlapping	chr10:3165147-3205003	-	NM_014889,BC001150,AL117409,BX649017,CR598931,AF061243,BC005025,AB029027,AK001183,CR749279,AK002061,CR611859,BC045577,AK023476,	chr10:3196390-3198828	+	CR614395,	chr4:20406508-21626643	AI732844,AI969535,	AI732844,AI969535,NM_025221,	NM_147181,
S/ASpair_0448	Antisense Exon-Overlapping	chr10:3165147-3205003	-	NM_014889,BC001150,AL117409,BX649017,CR598931,AF061243,BC005025,AB029027,AK001183,CR749279,AK002061,CR611859,BC045577,AK023476,	chr10:3173864-3180821	+	AK125392,	chr4:20406508-21626643	AI732844,AI969535,	AI732844,AI969535,NM_025221,	NM_147181,AK125392,
S/ASpair_0449	Antisense Exon-Overlapping	chr10:32134371-32257776	-	NM_018287,AY033595,CR613881,AF131804,AK025438,BX641115,AL834250,AL137485,AY033594,AX746833,AK091182,AK127611,AK000744,AK001833,BC051811,	chr10:32135225-32136649	+	NM_147181,NM_147183,NM_147182,NM_025221,AY118170,AF453246,AY029176,BX648990,BC032520,AF367023,BC070479,CR610239,AF305072,AF302044,AF367024,	chr4:20374174-21626643	AI732844,AI969535,	AI732844,AI969535,NM_025221,	NM_147181,
S/ASpair_0450	Antisense Exon-Overlapping	chr10:34438495-35144259	-	NM_019619,AF332592,AK027735,AX765718,AX765745,AX765712,AX765708,AX765706,AX765704,AK000761,AF177228,AK025892,AF467006,BC011711,BC071566,AF454058,AX765714,AF454057,AF196186,AX765715,AB073671,AF467005,AX765716,AF196185,AF467002,AF467004,AX765709,AX765707,AX765713,AF454059,AX765711,AF467003,AK024668,AF332593,AF252293,	chr10:34440090-34448609	+	NM_145048,CR593547,BC023002,AK098692,CR624924,CR596178,CR610222,CR625835,CR621781,	chr4:20374174-21626643	AI732844,AI969535,	AI732844,AI969535,NM_025221,	NM_147181,
S/ASpair_0451	Antisense Exon-Overlapping	chr10:34438495-35144259	-	NM_019619,AF332592,AK027735,AX765718,AX765745,AX765712,AX765708,AX765706,AX765704,AK000761,AF177228,AK025892,AF467006,BC011711,BC071566,AF454058,AX765714,AF454057,AF196186,AX765715,AB073671,AF467005,AX765716,AF196185,AF467002,AF467004,AX765709,AX765707,AX765713,AF454059,AX765711,AF467003,AK024668,AF332593,AF252293,	chr10:34646124-34670581	+	G43013,	chr4:20406508-21626643	AI732844,AI969535,	AI732844,AI969535,NM_025221,	NM_147181,
S/ASpair_0452	Antisense Exon-Overlapping	chr10:34438495-35144259	-	NM_019619,AF332592,AK027735,AX765718,AX765745,AX765712,AX765708,AX765706,AX765704,AK000761,AF177228,AK025892,AF467006,BC011711,BC071566,AF454058,AX765714,AF454057,AF196186,AX765715,AB073671,AF467005,AX765716,AF196185,AF467002,AF467004,AX765709,AX765707,AX765713,AF454059,AX765711,AF467003,AK024668,AF332593,AF252293,	chr10:34689055-34706966	+	AK127999,	chr4:20406508-21626643	AI732844,AI969535,	AI732844,AI969535,NM_025221,	NM_147181,
S/ASpair_0453	Antisense Exon-Overlapping	chr10:34438495-35144259	-	NM_019619,AF332592,AK027735,AX765718,AX765745,AX765712,AX765708,AX765706,AX765704,AK000761,AF177228,AK025892,AF467006,BC011711,BC071566,AF454058,AX765714,AF454057,AF196186,AX765715,AB073671,AF467005,AX765716,AF196185,AF467002,AF467004,AX765709,AX765707,AX765713,AF454059,AX765711,AF467003,AK024668,AF332593,AF252293,	chr10:34438815-34439998	+	AF290475,BC037783,	chr7:76931628-77053656	AI733218,AI793152,	AI733218,AI793152,AF290475,	NM_198467,AF290475,
S/ASpair_0454	Antisense Exon-Overlapping	chr10:35934344-35937869	+	NM_153368,AK074504,AJ414564,	chr10:35934937-35937087	-	NM_052858,BC011893,BC013376,AK056842,BC005052,	chr16:70217565-70316105	AI733323,	AI733323,BC011893,	BC035267,AK056842,
S/ASpair_0455	Antisense Exon-Overlapping	chr10:44815928-44820779	+	NM_006963,BC041139,BC053687,BC010642,	chr10:44809386-44816342	-	AK022297,AL390131,	chr11:8016756-8086181	AI733974,	AI733974,AK022297,	NO
S/ASpair_0456	Antisense Exon-Overlapping	chr10:44815928-44820779	+	NM_006963,BC041139,BC053687,BC010642,	chr10:44817685-44887042	-	NM_024557,AY358475,AY326436,BX647514,AL832601,AY326435,BC022455,AK021670,	chr11:8016756-8147163	AI733974,	AI733974,NM_024557,	NO
S/ASpair_0457	Antisense Exon-Overlapping	chr10:45431047-45488267	-	NM_174890,AK090704,AF311324,AX746581,AK097924,AK097504,BC036186,BC048968,BC048967,BC017591,BC045587,	chr10:45433272-45433715	+	NM_177972,NM_003320,U54644,BC075032,BC075031,U82467,	chr11:8016756-8147163	AI733974,	AI733974,NM_024557,	NO
S/ASpair_0458	Antisense Exon-Overlapping	chr10:46372517-46391406	-	NM_031912,NM_181519,AK127436,AB109023,AJ303363,AK131036,AB109022,	chr10:46378661-46380746	+	CR619255,CR617957,BC036400,	chr11:8079957-8147163	AI733974,	AI733974,NM_024557,	NO
S/ASpair_0459	Antisense Exon-Overlapping	chr10:51235233-51260739	+	NM_005437,BC012736,AK129911,X71413,S71225,L49399,AB064669,AL162047,BC001562,AY425959,AK130612,X77548,	chr10:51248275-51249408	-	G36887,	chr17:64042853-64109125	AI738519,	AI738519,	NO
S/ASpair_0460	Antisense Exon-Overlapping	chr10:52421124-53725280	+	NM_006258,AK093436,BC062688,D45864,Y07512,	chr10:53660163-53743894	-	AK127041,	chr17:64042853-64109125	AI738519,	AI738519,	NO
S/ASpair_0461	Antisense Exon-Overlapping	chr10:5720836-5748564	-	NM_024701,AK023196,BC012056,CR457302,AF403031,AX747265,AK091935,CR612381,	chr10:5720868-5721151	+	NM_017565,AK056789,CR597331,AY358197,AL133105,BC036222,AF447872,	chr17:64019705-64109125	AI738519,BU678173,	AI738519,	BU678173,
S/ASpair_0462	Antisense Exon-Overlapping	chr10:57787025-57791040	-	NM_001005413,NM_007057,NM_032997,NM_001005414,CR624972,BC020979,BC000411,CR624675,AK093808,AF067656,BC016357,CR624092,CR608012,CR595414,CR618389,	chr10:57788398-57790983	+	NM_212472,NM_212471,NM_002734,CR749311,BC036285,CR596916,CR600338,M18468,CR623371,Y07642,M33336,CR615537,AK097580,S54707,CR626462,S54705,S54709,AK124586,	chr17:64019705-64109125	AI738519,BU678173,	AI738519,	BU678173,
S/ASpair_0463	Antisense Exon-Overlapping	chr10:59698892-59717867	+	NM_018464,BC005962,BC007043,BC008474,AF220049,BC059168,	chr10:59712711-59717596	-	NM_032799,AK075332,AX747760,AK092843,BC048251,AK027430,BC009280,	chr9:128544356-128565962	AI741644,	AI741644,NM_013355,NM_032799,	NM_013355,NM_032799,
S/ASpair_0464	Antisense Exon-Overlapping	chr10:5971541-6019562	+	NM_178150,NM_032807,AK122753,AF456237,BC006430,AF380349,AL133069,BC080629,AK027381,BC012762,AK027496,BC032674,AK095343,CR596857,BC020266,AF454502,	chr10:5942898-5971875	-	CR614288,	chr9:128562295-128565962	AI741644,	AI741644,NM_032799,	NM_032799,
S/ASpair_0465	Antisense Exon-Overlapping	chr10:59815111-59825903	+	NM_003201,CR603240,CR621535,BC018628,M62810,CR407653,CR617172,BT019658,BT019659,BC029815,CR611959,CR594684,CR592676,	chr10:59825761-59825908	-	NM_013355,BC041581,AB019692,BC062558,BC032794,BC023327,	chr9:128544356-128565962	AI741644,	AI741644,NM_032799,NM_013355,	NM_032799,NM_013355,
S/ASpair_0466	Antisense Exon-Overlapping	chr10:6030865-6060148	-	NM_002189,NM_172200,AF035279,U31628,CR607367,BC065506,CR609337,CR542023,CR457064,BC074726,	chr10:6059383-6061708	+	CR625009,	chr12:132267139-132294606	AI742985,AI743861,	AI742985,NM_003440,	AI743861,NM_003440,
S/ASpair_0467	Antisense Exon-Overlapping	chr10:60606353-60679174	+	NM_032439,BC011268,CR749429,CR611792,AY358162,AK054956,AL365474,AB058699,AL834339,CR593164,	chr10:60675900-60792358	-	AX721123,CR608740,AK023304,AK093188,	chr19:12166830-12266714	AI761584,	AI761584,AK023304,	NO
S/ASpair_0468	Antisense Exon-Overlapping	chr10:60675900-60792358	-	NM_198215,NM_001001971,BC036453,U79304,BC064431,	chr10:60677135-60677326	+	AK093373,	chr7:65538095-65753963	AI762757,	AI762757,NM_014504,	NO
S/ASpair_0469	Antisense Exon-Overlapping	chr10:61080526-61165766	-	NM_194298,AK172758,AL122071,AK125791,	chr10:61082520-61083187	+	G30834,	chr7:65538095-65720596	AI762757,	AI762757,NM_014504,	NO
S/ASpair_0470	Antisense Exon-Overlapping	chr10:62836407-62883214	-	NM_178505,CR749606,BC042872,AK125611,AK124367,	chr10:62882403-62923193	+	AK024528,	chr11:57277338-57343226	AI765319,	AI765319,NM_001331,	NO
S/ASpair_0471	Antisense Exon-Overlapping	chr10:64596987-64895767	-	NM_004241,BC067238,AK095584,AK123507,AK024991,AK056660,L40411,BC047331,AK027280,BC037981,AB037801,AL831917,CR619190,AK126040,BC065742,BX537954,CR607761,	chr10:64894995-64896326	+	NM_024315,BC002837,BT006973,	chr7:86426379-86584620	AI791992,AI379064,	AI791992,AI379064,NM_021145,NM_024315,	NM_021145,NM_024315,
S/ASpair_0472	Antisense Exon-Overlapping	chr10:69760937-69772956	+	NM_021644,NM_012207,AX810720,AF132363,AK093710,AF132361,BC004511,BC039824,L32610,AX810704,AF052131,AF132362,AK091411,AL117395,AF132364,AX748272,	chr10:69770870-69837028	-	AF007139,AF169675,	chr11:63522607-63690109	AI796148,AI222260,	AI796148,AI222260,NM_014067,	NO
S/ASpair_0473	Antisense Exon-Overlapping	chr10:69770870-69837028	-	NM_017987,AK091629,BC020659,BC041092,BC062660,AK127019,AF461266,AB040970,AK094214,AF411980,	chr10:69760937-69772956	+	NM_013280,AY358308,BC018370,	chr11:63522607-63690109	AI796148,AI222260,	AI796148,AI222260,NM_014067,	NO
S/ASpair_0474	Antisense Exon-Overlapping	chr10:71482550-71542039	+	NM_018649,AF151534,AK022776,AK131057,CR613570,AK022475,CR592495,BC016172,CR613322,CR623698,CR601217,AF336304,	chr10:71523329-71525538	-	CR749681,	chr9:112992821-113005974	CA418732,AI800670,	AI800670,NM_001860,	CA418732,AK131071,
S/ASpair_0475	Antisense Exon-Overlapping	chr10:71482550-71542039	+	NM_018649,AF151534,AK022776,AK131057,CR613570,AK022475,CR592495,BC016172,CR613322,CR623698,CR601217,AF336304,	chr10:71527985-71562696	-	AL390145,	chr7:99162145-99171894	AI806273,	AI806273,	NO
S/ASpair_0476	Antisense Exon-Overlapping	chr10:71527985-71562696	-	NM_032797,BC006121,CR622972,AF506757,BC023601,AF337957,AK027403,AK127353,BX537621,	chr10:71547716-71550985	+	BC039524,	chr19:41727134-41777448	AI807166,AI815403,	AI807166,AI815403,AK025110,	NM_020951,BC039524,
S/ASpair_0477	Antisense Exon-Overlapping	chr10:71527985-71562696	-	NM_032797,BC006121,CR622972,AF506757,BC023601,AF337957,AK027403,AK127353,BX537621,	chr10:71482550-71542039	+	BC041422,	chr5:176797498-176815891	AI809576,	AI809576,	NO
S/ASpair_0478	Antisense Exon-Overlapping	chr10:71833928-71853675	+	NM_004096,CR611424,L36056,CR542240,BC050633,BC005057,BT007317,	chr10:71833588-71835092	-	CR604242,AK094324,	chr19:41761357-42021121	AI815403,BG723241,BX114320,	AI815403,BG723241,	BX114320,
S/ASpair_0479	Antisense Exon-Overlapping	chr10:71862077-71877710	-	NM_018055,BC033585,BC039861,	chr10:71864591-71866320	+	NM_152603,AK024149,AK126691,AK093034,BC033849,BX640706,AX747871,	chr19:41761357-42021121	AI815403,BG723241,BX114320,	AI815403,BG723241,	BX114320,
S/ASpair_0480	Antisense Exon-Overlapping	chr10:72826697-73245659	+	NM_022124,NM_052836,AY358617,AY563162,AL122081,BC065284,AY563166,AX748323,AY010111,AF312024,AY563161,AK074160,AK093818,AB058715,AB053445,BC011570,BC032581,AY563165,	chr10:73141465-73167587	-	BC024306,BC023538,	chr19:41761357-42021121	AI815403,BG723241,BX114320,	AI815403,BG723241,	BX114320,
S/ASpair_0481	Antisense Exon-Overlapping	chr10:73488799-73518773	-	NM_014767,BC023558,AY358921,AJ001453,D87465,	chr10:73490549-73490851	+	BC064956,	chr19:41761357-42021121	AI815403,BG723241,BX114320,	AI815403,BG723241,	BX114320,
S/ASpair_0482	Antisense Exon-Overlapping	chr10:73526284-73650089	-	NM_015947,CR604423,AF132952,AY013290,BC012291,CR602037,AK124364,AL359339,AK094170,CR619307,AK096409,CR624504,AK023436,CR619850,	chr10:73645806-73665622	+	BC026294,	chr19:41761357-42021121	AI815403,BG723241,BX114320,	AI815403,BG723241,	BX114320,
S/ASpair_0483	Antisense Exon-Overlapping	chr10:73526284-73650089	-	NM_015947,CR604423,AF132952,AY013290,BC012291,CR602037,AK124364,AL359339,AK094170,CR619307,AK096409,CR624504,AK023436,CR619850,	chr10:73649947-73650476	+	AK092138,AX747375,	chr19:41761357-42021121	AI815403,BG723241,BX114320,	AI815403,BG723241,	BX114320,
S/ASpair_0484	Antisense Exon-Overlapping	chr10:74540216-74561586	+	NM_015901,BC038833,BC046173,AL050114,CR599355,CR619117,BC031224,	chr10:74554665-74555296	-	NM_032825,BC038358,AL832265,AK027592,AY227449,AF513816,	chr19:41761357-42021121	AI815403,BG723241,BX114320,	AI815403,BG723241,NM_032825,	BX114320,
S/ASpair_0485	Antisense Exon-Overlapping	chr10:74672588-74678626	-	NM_015190,AK094162,AK074420,AF327347,	chr10:74604455-74674268	+	AF050199,	chr21:36754789-36870737	BX113849,AI820610,	AI820610,NM_012130,AF314090,	BX113849,NM_144492,
S/ASpair_0486	Antisense Exon-Overlapping	chr10:74672588-74678626	-	NM_015190,AK094162,AK074420,AF327347,	chr10:74678055-74706748	+	U23862,	chr7:154173047-154232306	AI832209,	AI832209,	NM_007349,
S/ASpair_0487	Antisense Exon-Overlapping	chr10:74683530-74788618	-	NM_145170,AF435959,AF435958,AK098631,AL833537,BC032856,	chr10:74682475-74684113	+	AK056609,CR610142,BC050402,BC033053,CR598623,	chr7:154157856-154232306	AI832209,	AI832209,	NM_007349,BC033053,
S/ASpair_0488	Antisense Exon-Overlapping	chr10:74683530-74788618	-	NM_145170,AF435959,AF435958,AK098631,AL833537,BC032856,	chr10:74682555-74684107	+	NM_002023,AK092899,AX747797,BC035281,AK172740,AK098322,X75546,U05291,	chr1:199791439-200051907	AI859182,	AI859182,NM_000674,	NO
S/ASpair_0489	Antisense Exon-Overlapping	chr10:74866569-74925765	-	NM_021132,AJ488506,M29551,BC028049,CR612755,M29550,BC035464,	chr10:74925288-74926034	+	NM_000674,AB004662,AY136746,BC026340,AK095060,S45235,CR612499,AK127752,X68485,BT019854,L22214,CR541749,S56143,	chr1:199791439-200051907	AI859182,	AI859182,NM_000674,	NO
S/ASpair_0490	Antisense Exon-Overlapping	chr10:75339740-75352541	-	NM_001001791,BC049374,AX747580,AK092517,	chr10:75340896-75347260	+	AK000130,	chr3:127596480-127638096	AI859724,AI219742,	AI859724,AI219742,	NM_182628,
S/ASpair_0491	Antisense Exon-Overlapping	chr10:75424957-75549918	+	NM_014000,NM_003373,AL832130,AK126978,BX537994,BC013847,M33308,BC039174,	chr10:75538424-75542109	-	AF042181,BC048969,CR625543,BC068554,AK026849,CR533535,AL136629,AJ420580,	chr6:116704580-116866138	AI861791,	AI861791,	AK095123,AL136629,
S/ASpair_0492	Antisense Exon-Overlapping	chr10:76827920-76831519	-	NM_032772,BC007494,BC011625,BC021165,BC013011,	chr10:76825430-76827999	+	AK026877,	chr2:181670618-181753658	AI870539,	AI870539,NM_006357,	NO
S/ASpair_0493	Antisense Exon-Overlapping	chr10:76827920-76831519	-	NM_032772,BC007494,BC011625,BC021165,BC013011,	chr10:76830763-76835067	+	AK057381,	chr14:22812684-22840588	AI871316,	AI871316,AB037864,	NO
S/ASpair_0494	Antisense Exon-Overlapping	chr10:78307364-79067583	-	NM_002247,U09384,AB113575,U11717,BX648925,AK124355,AB113382,BC024965,U11058,BC062659,CR627384,AK098326,U02632,U13913,AF118141,BC009695,U23767,AK128392,AY040849,AY445624,AF025999,	chr10:78679194-78679668	+	G65699,	chr11:68572941-68686484	AI884560,H43350,	AI884560,H43350,	NO
S/ASpair_0495	Antisense Exon-Overlapping	chr10:78307364-79067583	-	NM_002247,U09384,AB113575,U11717,BX648925,AK124355,AB113382,BC024965,U11058,BC062659,CR627384,AK098326,U02632,U13913,AF118141,BC009695,U23767,AK128392,AY040849,AY445624,AF025999,	chr10:78382319-78386891	+	BC043531,	chr11:68572941-68695606	AI884560,H43350,	AI884560,H43350,	NO
S/ASpair_0496	Antisense Exon-Overlapping	chr10:79220557-79319267	-	NM_004747,AK122931,U61843,BX649131,BC030250,BC051757,AB091676,AB011155,BC073996,BC002915,AK055172,BC013378,AF352034,BC086867,	chr10:79296639-79299374	+	AL049454,	chr3:57969167-58133015	AI905910,	AI905910,NM_001457,	NM_001457,
S/ASpair_0497	Antisense Exon-Overlapping	chr10:79220557-79319267	-	NM_004747,AK122931,U61843,BX649131,BC030250,BC051757,AB091676,AB011155,BC073996,BC002915,AK055172,BC013378,AF352034,BC086867,	chr10:79212630-79222940	+	BC041347,	chr3:57969167-58133015	AI905910,	AI905910,NM_001457,	NM_001457,BC041347,
S/ASpair_0498	Antisense Exon-Overlapping	chr10:79399015-79459265	-	NM_007055,AY091462,BC014399,AY091459,AY091461,AK026023,BC041089,CR610303,AK024744,AY091460,AF021351,	chr10:79420382-79449937	+	BC042876,	chr2:163053424-163520747	AI911565,	AI911565,NM_033272,	AI911565,NM_033272,
S/ASpair_0499	Antisense Exon-Overlapping	chr10:81828406-81842287	+	NM_025125,AL832397,CR457310,AK023325,CR622847,CR606165,BC022252,BX537803,AL832483,	chr10:81841954-81842237	-	NM_000296,U24497,L33243,	chr16:2038035-2125900	AW151619,AI916643,	AI916643,NM_000296,	AW151619,AK125096,
S/ASpair_0500	Antisense Exon-Overlapping	chr10:81828406-81842287	+	NM_025125,AL832397,CR457310,AK023325,CR622847,CR606165,BC022252,BX537803,AL832483,	chr10:81841147-81841603	-	CR597960,	chr13:20826048-20932752	BX095094,AI916868,AL525416,	AI916868,AL525416,	BX095094,BC050367,
S/ASpair_0501	Antisense Exon-Overlapping	chr10:81828406-81842287	+	NM_025125,AL832397,CR457310,AK023325,CR622847,CR606165,BC022252,BX537803,AL832483,	chr10:81797458-81828855	-	BC041327,	chr14:30959715-30996418	AI916908,	AI916908,BC010618,	AI916908,NM_080664,
S/ASpair_0502	Antisense Exon-Overlapping	chr10:82085841-82106491	-	NM_138812,AK125908,BC019250,	chr10:82094481-82117809	+	NM_004433,U73843,BC003569,CR612631,AF017307,BX537368,AF517841,CR597744,CR609083,CR457106,AF016295,CR598418,U97156,U73844,U66894,	chr1:198597239-198717305	AI918894,AW996416,H27032,	AI918894,AW996416,H27032,NM_012134,	NM_012134,
S/ASpair_0503	Antisense Exon-Overlapping	chr10:82094481-82117809	+	NM_032372,AK093378,BC007374,BC018606,AX748088,	chr10:82116480-82116888	-	NM_012134,BC080187,AK126474,X54162,BC001755,	chr1:198597239-198717305	AI918894,AW996416,H27032,	AI918894,AW996416,H27032,NM_012134,	NM_012134,
S/ASpair_0504	Antisense Exon-Overlapping	chr10:85889238-85903291	+	NM_014394,AL834502,AF060923,BC010354,AL136713,CR596934,CR613304,AK098770,AY358824,AF131820,CR598450,CR614231,AB009685,AF161400,CR611455,CR618105,BC022872,CR533519,AK130094,CR607970,AK130097,AF078863,	chr10:85888206-85890318	-	AK127212,	chr1:198596621-198647322	AI918894,	AI918894,NM_012134,	NM_012134,AK127212,
S/ASpair_0505	Antisense Exon-Overlapping	chr10:87349292-88116230	-	NM_017551,AK127168,BC039263,AB033046,BC047948,	chr10:87393810-87397803	+	AK094634,AK022901,BC041886,	chr3:61522283-62279638	AI921169,BG718898,	AI921169,BG718898,NM_002841,	NM_002841,AK022901,
S/ASpair_0506	Antisense Exon-Overlapping	chr10:88718168-88720646	+	NM_006829,BC004471,D45370,	chr10:88715477-88721048	-	AK126509,	chr17:7180590-7195521	AI921541,	AI921541,NM_014716,	NM_014716,AK126509,
S/ASpair_0507	Antisense Exon-Overlapping	chr10:90684811-90741084	-	NM_001613,BC017554,J05192,CR536518,CR590615,CR621459,CR619420,CR622200,CR591183,X13839,CR592949,CR597033,	chr10:90682421-90689711	+	G31800,	chr7:128458815-128664002	AI925966,	AI925966,AK025372,	AI925966,AK025372,
S/ASpair_0508	Antisense Exon-Overlapping	chr10:90963308-91164362	-	NM_000235,AK125193,AK130882,M74775,BC012287,BC040833,AK096406,AK091558,S68069,CR592516,X76488,Z31690,U08464,	chr10:91164326-91170733	+	AF085939,	chr12:110352738-110500200	AI927428,	AI927428,NM_002973,	NO
S/ASpair_0509	Antisense Exon-Overlapping	chr10:91164326-91170733	+	NM_012420,U34605,BC025786,CR624828,	chr10:90963308-91164362	-	AK022175,	chr5:42835740-42861755	AI928237,	AI928237,NM_005410,	NO
S/ASpair_0510	Antisense Exon-Overlapping	chr10:93548049-93615014	+	NM_025235,AK023746,AF329696,AF264912,AF342982,AF309033,BC023218,AF305081,AL833676,AF438201,	chr10:93580696-93581141	-	G36583,	chr3:12020865-12207907	AI937327,	AI937327,NM_003178,	AK091286,
S/ASpair_0511	Antisense Exon-Overlapping	chr10:95743736-96078136	+	NM_016341,BX641131,AF117948,AK022543,AF170071,AF190642,AK074239,AB040949,	chr10:96029037-96036817	-	AK094210,	chr3:12020865-12207907	AI937327,	AI937327,NM_003178,	AK091286,AK094210,
S/ASpair_0512	Antisense Exon-Overlapping	chr10:96082976-96112686	-	NM_022451,AB077992,AK026953,AK091246,BC049850,BC030999,AK022882,AX746873,	chr10:96088023-96088650	+	NM_003256,BT019627,BC010553,U76456,	chr3:12020865-12207907	AI937327,	AI937327,NM_003178,	AK091286,
S/ASpair_0513	Antisense Exon-Overlapping	chr10:97723776-97782430	+	NM_001001732,BC075861,AK123423,	chr10:97502953-97839976	-	AK056483,	chr3:170973321-170988041	AI939472,	AI939472,NM_018657,	NM_018657,AK056483,
S/ASpair_0514	Antisense Exon-Overlapping	chr10:97723776-97782430	+	NM_001001732,BC075861,AK123423,	chr10:97768498-97771324	-	AK056051,	chr16:46947097-46976804	AI952715,	AI952715,	AK056051,
S/ASpair_0515	Antisense Exon-Overlapping	chr10:97793144-97810613	+	NM_019084,AK001757,AK092360,AX747499,BC043175,	chr10:97810391-97813477	-	NM_003667,AF061444,AK075399,AF062006,	chr12:69805136-70266353	AI962439,	AI962439,NM_003667,	NO
S/ASpair_0516	Antisense Exon-Overlapping	chr10:97879462-97955034	+	NM_014803,CR600301,AB002333,CR627437,BC030967,	chr10:97900887-97903271	-	AF147349,	chr15:48404057-48812787	AI990110,AI339083,AI393759,AI888626,	AI990110,AI339083,NM_005154,	AI393759,AI888626,NM_005154,
S/ASpair_0517	Antisense Exon-Overlapping	chr10:97879462-97955034	+	NM_014803,CR600301,AB002333,CR627437,BC030967,	chr10:97878803-97880239	-	G36559,	chr10:119754419-119796104	AI990145,BG215612,	AI990145,NM_014904,	BG215612,NM_014904,
S/ASpair_0518	Antisense Exon-Overlapping	chr10:97879462-97955034	+	NM_014803,CR600301,AB002333,CR627437,BC030967,	chr10:97941447-98021316	-	G43053,	chr16:2195206-2199418	AI992180,	AI992180,NM_022372,	NO
S/ASpair_0519	Antisense Exon-Overlapping	chr10:97941447-98021316	-	NM_013314,AF068181,AK027779,BC018906,CR598772,AF068180,	chr10:97879462-97955034	+	NM_182563,AY597811,BC039154,	chr16:2195206-2201012	AI992180,	AI992180,NM_022372,	NO
S/ASpair_0520	Antisense Exon-Overlapping	chr10:98114356-98263665	-	NM_012465,AB023149,AK026106,BC030548,BC013871,CR606485,AF059516,	chr10:98124341-98126439	+	NM_022372,CR613836,CR605693,BC088354,CR610557,AK022227,CR599764,AY223837,AF195883,CR618215,CR603025,CR621798,CR596002,CR604093,BC052292,CR591683,CR613800,CR602887,AK021536,CR596334,CR610797,CR610748,AK123195,BC020499,BC017119,AK098762,CR625821,CR617593,CR599293,BC001313,CR605614,CR596651,	chr16:2195206-2201012	AI992180,	AI992180,NM_022372,	NO
S/ASpair_0521	Antisense Exon-Overlapping	chr10:98270422-98336799	-	NM_020123,AF160213,AK027788,AF269150,AK075093,AF116347,AK000756,AY358819,AK027438,AK075451,AK074824,BC020959,	chr10:98270732-98271473	+	AF085989,	chr6:110852597-110904537	AI992354,	AI992354,NM_033125,	NO
S/ASpair_0522	Antisense Exon-Overlapping	chr10:99208073-99248503	-	NM_022362,BC033101,AK056244,BC006575,CR615346,AK025496,BC007298,AF007151,BC002692,AJ306408,BC080532,AF357881,AK027710,AK056581,BC009396,AF319947,	chr10:99218040-99220944	+	NM_206539,NM_023932,BC006425,AY358126,AK055380,BC000230,CR605295,	chr6:43503270-43532348		AK000002,NM_023932,	NO
S/ASpair_0523	Antisense Exon-Overlapping	chr10:99997440-100017997	-	NM_032211,AY036093,AK025542,BC007522,AF395336,AF338441,AK172781,BC013153,BC035470,	chr10:100001770-100006319	+	AK000271,CR620892,BC032475,AK090885,BC050403,BC064565,	chr17:53757810-53849942		AK000271,	AK090885,
S/ASpair_0524	Antisense Exon-Overlapping	chr11:101266616-101292463	-	NM_178127,AY358827,BC049170,BC053957,AY169281,	chr11:101290963-101292729	+	NM_032854,CR619380,AL833952,BC064514,AK092430,AY545070,AF447885,AK027777,AF193039,AK096431,AK094683,AX747542,AF447884,BC048209,BC028205,	chr17:24940927-24973986		AK000425,NM_032854,	AF193039,
S/ASpair_0525	Antisense Exon-Overlapping	chr11:101290963-101377000	+	NM_020802,AK095004,AB037798,BX647415,BC036525,	chr11:101372998-101377000	-	BC004969,BC069736,	chr1:176582399-176620868		AK001780,AK021613,	NM_015602,
S/ASpair_0526	Antisense Exon-Overlapping	chr11:101290963-101377000	+	NM_020802,AK095004,AB037798,BX647415,BC036525,	chr11:101376706-101376976	-	AF086173,	chr1:176582834-176620868		AK001780,AK021613,	NM_015602,AF086173,
S/ASpair_0527	Antisense Exon-Overlapping	chr11:101693404-101713674	+	NM_001165,NM_182962,BC037420,U45878,L49432,U37546,AF070674,	chr11:101713533-101713633	-	NM_032937,CR605436,BC011781,BC066646,AF267857,CR594057,	chr9:137775932-137789184		AK001822,NM_032937,AF267857,	NO
S/ASpair_0528	Antisense Exon-Overlapping	chr11:102165857-102174104	-	NM_002421,M15996,AK130687,BT006874,BT020147,AK098450,BC013875,BC013118,X54925,AK024818,M13509,X05231,	chr11:102159617-102212707	+	AK002042,	chr6:116922845-116946280		AK002042,	NO
S/ASpair_0529	Antisense Exon-Overlapping	chr11:10283172-10285518	+	NM_001124,CR625658,D14874,CR590237,CR594757,CR615314,CR622013,CR608713,CR541995,CR619368,CR625700,CR615242,CR603338,CR615227,CR621314,CR600917,CR622517,CR619174,BC015961,CR609222,CR615072,BT006902,CR615821,CR603539,CR606687,CR612290,CR602691,CR611442,CR619137,CR599806,CR626115,CR620623,CR594627,CR599617,	chr11:10284940-10285520	-	CR594758,CR611176,CR613901,CR590807,	chr7:129738787-129810823		AK002086,	NO
S/ASpair_0530	Antisense Exon-Overlapping	chr11:10553883-10672111	-	NM_130385,NM_006069,AF081250,AK127209,AF081249,	chr11:10519395-10578054	+	AK123638,	chr7:129740033-129810823		AK002086,	NO
S/ASpair_0531	Antisense Exon-Overlapping	chr11:107533330-107598566	-	NM_002519,D83243,BC050561,BC040356,X97186,U58852,	chr11:107598421-107744226	+	NM_177525,NM_177524,NM_002402,BC014564,BT007056,CR609130,BC011908,CR457040,Y11534,CR598757,BC002413,CR627364,CR593946,AK098397,BC018695,D78611,D87367,	chr7:129719997-129810823		AK002086,NM_002402,	NM_177524,
S/ASpair_0532	Antisense Exon-Overlapping	chr11:107598421-107744226	+	NM_138293,NM_138292,NM_000051,Y08455,BT006764,CR749436,BC007023,U33841,BC061584,BC022307,U26455,AF035326,AF035328,X91196,AF035327,	chr11:107707138-107843441	-	AK130572,CR614409,	chr17:45805589-45829849		AK021607,	NM_152463,
S/ASpair_0533	Antisense Exon-Overlapping	chr11:107707138-107843441	-	NM_152587,BC029536,BC059411,	chr11:107709944-107712078	+	BC033695,	chr17:45805589-45829864		AK021607,	NM_152463,
S/ASpair_0534	Antisense Exon-Overlapping	chr11:10775174-10787049	-	NM_001418,CR614729,BX647799,AB063323,BC065276,U76111,AK123338,X89713,BC018975,BC014930,BC043149,BC039851,U73824,BC018746,CR616787,	chr11:10786200-10788336	+	NM_018509,CR624076,BC017168,BC052279,AK025328,AF119857,	chr17:45805589-45829913		AK021607,NM_018509,	NM_152463,NM_018509,
S/ASpair_0535	Antisense Exon-Overlapping	chr11:10790197-10836919	-	NM_021211,AK126323,BC017803,AK123233,BC047754,AL137577,AF205600,	chr11:10836382-10857396	+	AK093855,	chr2:152091905-152190033		AK022932,	AL137363,
S/ASpair_0536	Antisense Exon-Overlapping	chr11:109605382-109672547	-	NM_002906,BC002626,BC047109,AL137751,BC020751,BX648536,L02320,	chr11:109605385-109607530	+	NM_004543,X83957,U35636,AK056994,AK021567,BC022421,AK096903,BC063136,BC050436,M19669,BC056251,AK096887,X58122,BC029384,BX648963,AK129532,U35637,BC012533,	chr2:152091905-152416497		AK022932,NM_004543,	AL137363,BX648963,
S/ASpair_0537	Antisense Exon-Overlapping	chr11:110669380-110675749	-	NM_207429,AB096245,	chr11:110675671-110684668	+	AK023115,	chr4:140579180-140698792		AK023115,	AK023115,
S/ASpair_0538	Antisense Exon-Overlapping	chr11:110890720-110912965	+	NM_207430,BC039505,AK128145,	chr11:110889978-110902690	-	NM_002009,CR593889,S81661,CR609737,CR617541,CR542002,M60828,BC010956,	chr15:47406451-47700407		AK023699,	AK023699,
S/ASpair_0539	Antisense Exon-Overlapping	chr11:110916443-110936998	+	NM_178834,AK055539,BC025407,CR612367,AY358554,CR608344,AK055654,CR590889,	chr11:110915063-110917662	-	NM_001001556,NM_002044,BT006901,M84443,CR621182,AF461816,CR616580,CR616460,AK098049,AL832745,BC005141,	chr15:47235268-47700407		AK023699,NM_002044,	AK023699,AL832745,
S/ASpair_0540	Antisense Exon-Overlapping	chr11:110978380-111106788	+	NM_015191,AB018324,AB084424,BC078150,AB096248,BC013612,AL136764,AK000396,	chr11:111095306-111098317	-	NM_014709,AK023171,AB011142,BC062325,AB018272,AL831918,AK023845,AK125898,AJ586138,BC022783,AL050092,AK124932,AK001193,AK022637,	chr2:61316204-61609640		AK023845,	BC022783,
S/ASpair_0541	Antisense Exon-Overlapping	chr11:110978380-111106788	+	NM_015191,AB018324,AB084424,BC078150,AB096248,BC013612,AL136764,AK000396,	chr11:111102846-111142379	-	NM_152392,AK092817,BC030998,AX747576,BC063789,BC050395,AK092505,AX747746,AL833813,CR609529,AF542548,	chr2:61316204-61609640		AK023845,	BC022783,
S/ASpair_0542	Antisense Exon-Overlapping	chr11:111102846-111142379	-	NM_002716,NM_181699,AF087438,CR617223,AF163473,M65254,BC027596,	chr11:111102108-111104857	+	AL050376,AK091998,AX747301,	chr2:61325065-61609640		AK023845,	BC022783,AK091998,
S/ASpair_0543	Antisense Exon-Overlapping	chr11:111102846-111142379	-	NM_002716,NM_181699,AF087438,CR617223,AF163473,M65254,BC027596,	chr11:110978380-111106788	+	AF147438,	chr2:61326250-61609640		AK023845,	BC022783,
S/ASpair_0544	Antisense Exon-Overlapping	chr11:111255439-111261908	+	NM_022761,CR457378,AK027152,BC036892,BC020628,AJ250229,	chr11:111250133-111257177	-	BX537749,	chr2:61326250-61609640		AK023845,	BC022783,
S/ASpair_0545	Antisense Exon-Overlapping	chr11:111450221-111461082	+	NM_018195,BC005403,AK094203,BX538107,BC030546,AK001588,AK125340,BC048133,AB096251,BC072455,	chr11:111461082-111462690	-	AK058164,	chr5:76542462-76759832		AK023913,AF079529,	BC035144,
S/ASpair_0546	Antisense Exon-Overlapping	chr11:111450221-111461082	+	NM_018195,BC005403,AK094203,BX538107,BC030546,AK001588,AK125340,BC048133,AB096251,BC072455,	chr11:111460375-111460801	-	AK092482,	chr5:76542462-76761388		AK023913,AF079529,	BC035144,AK092482,
S/ASpair_0547	Antisense Exon-Overlapping	chr11:111461082-111462690	-	NM_012459,AF165967,AF150087,AF152350,BC000711,AK025397,	chr11:111450221-111461082	+	AF332604,	chr5:76542462-76759832		AK023913,AF079529,	BC035144,
S/ASpair_0548	Antisense Exon-Overlapping	chr11:112337334-112653781	+	NM_181351,NM_000615,X55322,M17409,M17410,AK056258,S73101,S71824,BC047244,X16841,M22094,AL832563,BC029119,BC014205,AK057509,U63041,AF005070,X59400,	chr11:112335215-112339344	-	AK097043,	chr11:60872853-60886322		AK024953,	NO
S/ASpair_0549	Antisense Exon-Overlapping	chr11:113435525-113626581	+	NM_006006,BC029812,BC026902,BX648973,Z19002,	chr11:113436237-113437471	-	G43070,G43071,	chr11:60872853-60886322		AK024953,	NO
S/ASpair_0550	Antisense Exon-Overlapping	chr11:116575250-116580731	+	NM_003186,NM_001001522,CR749612,CR600882,CR606909,M83106,CR615909,CR605812,CR594882,CR536484,BC065829,BT019649,CR592460,BC024296,BC010946,BC041624,CR597887,CR626280,D17409,CR541681,M95787,BC004927,CR612359,BT019648,	chr11:116571539-116577840	-	NM_016464,BC005201,AL832879,CR596588,AK027724,AF151032,AF151030,CR598619,	chr11:60872853-60893259		AK024953,NM_016464,	NO
S/ASpair_0551	Antisense Exon-Overlapping	chr11:116581000-116608021	-	NM_004716,AK097207,BC006357,U33849,BC010696,BT006870,U40623,	chr11:116580893-116586218	+	NM_032837,U92989,AK074755,BX537858,AK027681,BX648968,CR624411,BC011054,BC025238,	chr17:68700366-68740043		AK025633,NM_032837,	AB037802,NM_032837,
S/ASpair_0552	Antisense Exon-Overlapping	chr11:117196000-117204017	-	NM_001680,NM_021603,BC013289,BT006721,AK096069,U50743,AF241236,BC005302,	chr11:117196148-117196613	+	AK025806,	chr13:100158580-100866844		AK025806,	NM_052867,AK025806,
S/ASpair_0553	Antisense Exon-Overlapping	chr11:117680647-117692099	+	NM_000733,CR608821,CR609568,X03884,BC049847,CR610563,CR591071,	chr11:117688069-117690716	-	AK026219,	chr11:116571539-116580731		AK026219,	NO
S/ASpair_0554	Antisense Exon-Overlapping	chr11:117720311-117729261	+	NM_000073,X04145,X60492,BC069685,	chr11:117720311-117729257	-	NM_030633,AY426674,BC038667,AK094961,AB051499,	chr4:175532539-175629261		AK026319,	NO
S/ASpair_0555	Antisense Exon-Overlapping	chr11:118374062-118391665	+	NM_198489,AB094093,	chr11:118391628-118394267	-	NM_012180,AF174596,AF201932,CR592920,CR621638,BC040456,CR603561,CR620156,CR624994,CR617381,AY358721,AK026319,BC014679,AK123740,AF115514,CR620476,BC014903,AF233224,	chr4:175532539-175629261		AK026319,	NO
S/ASpair_0556	Antisense Exon-Overlapping	chr11:118394352-118401372	+	NM_016146,AK025623,AF151862,CR614639,AF105025,BC010866,CR591716,AF161520,CR599720,AF078862,CR616613,	chr11:118400274-118406800	-	NM_000135,BT007366,X99226,CR601931,AY339878,BC064540,AY339880,CR612784,BC022498,BC008979,	chr16:88314916-88410566		AK026482,NM_000135,	NM_152287,NM_000135,
S/ASpair_0557	Antisense Exon-Overlapping	chr11:118472423-118484251	-	NM_001382,NM_203316,BC047771,Z82022,BT006802,AK128572,BC000325,AK095718,CR603487,AK095122,	chr11:118483302-118493036	+	AK026682,	chr11:110978380-111106788	BM976431,	AK026682,	BM976431,NM_015191,
S/ASpair_0558	Antisense Exon-Overlapping	chr11:118984345-119035204	+	NM_001001681,AK127233,	chr11:119014018-119104645	-	BC040926,AK027222,	chr19:63548356-63559403		AK027222,	BC040926,
S/ASpair_0559	Antisense Exon-Overlapping	chr11:11941229-11987493	-	NM_013253,NM_015881,AY358378,BC007660,AB034203,AF034208,AF177396,AX746701,AK090952,AB033421,AB057591,AK092979,CR607734,AY587550,AK098756,	chr11:11938958-11941523	+	BC007866,	chr10:64596987-64896326		AK027280,	AK027280,
S/ASpair_0560	Antisense Exon-Overlapping	chr11:119586919-119605859	+	NM_178507,AY459296,CR617508,CR606518,AK021720,BC047726,CR603084,CR600676,CR617263,CR610860,	chr11:119605532-119605784	-	NM_130459,AY358180,AK075520,CR623700,AK092388,AK055034,AK027677,BC080527,BC062340,AX747514,	chr9:127557899-127577147		AK027677,	NO
S/ASpair_0561	Antisense Exon-Overlapping	chr11:119701048-119709598	+	NM_174926,AK128040,BC015232,CR602717,AK096207,	chr11:119709147-119709598	-	G30908,	chr7:150146954-150159234		AK027791,	NO
S/ASpair_0562	Antisense Exon-Overlapping	chr11:119712423-119865855	+	NM_015313,BC063117,AL137456,BX648515,AB002380,BX647785,AF180681,	chr11:119787527-119792499	-	NM_005796,X07315,CR598520,CR610795,CR613501,BC002348,CR621534,CR605590,CR456937,U43939,CR611844,CR621393,	chr16:66419563-66463971	AL040509,	AL040509,NM_025082,	NO
S/ASpair_0563	Antisense Exon-Overlapping	chr11:119712423-119865855	+	NM_015313,BC063117,AL137456,BX648515,AB002380,BX647785,AF180681,	chr11:119849190-119850985	-	NM_020457,L10379,L10378,AB015338,BC012182,	chr16:66419563-66438862	AL040509,	AL040509,NM_025082,	NO
S/ASpair_0564	Antisense Exon-Overlapping	chr11:119712423-119865855	+	NM_015313,BC063117,AL137456,BX648515,AB002380,BX647785,AF180681,	chr11:119832978-119835258	-	CR597841,	chr11:6581550-6588673	AL040584,	AL040584,NM_004517,	NM_004517,
S/ASpair_0565	Antisense Exon-Overlapping	chr11:122031640-122190390	+	NM_032873,AF425252,BC007541,AK075203,AB075839,	chr11:122190063-122190396	-	NM_004517,CR624967,CR625972,CR601713,CR615121,CR407673,CR608758,CR604127,CR622983,CR598952,CR611887,CR599632,CR625625,BC001554,U40282,CR749220,CR619697,	chr11:6581550-6590051	AL040584,	AL040584,NM_004517,	AL833496,NM_004517,
S/ASpair_0566	Antisense Exon-Overlapping	chr11:124010903-124051409	-	NM_170601,AK092224,BC068450,BC022456,AL137496,BC040966,AK056093,AF300796,AF303378,	chr11:124048950-124070492	+	AK097481,BC070103,	chr16:65869592-65918165	AL041441,	AL041441,AK024475,	NO
S/ASpair_0567	Antisense Exon-Overlapping	chr11:124123405-124311156	-	NM_152722,AK122595,AL834419,AY047587,AK098396,	chr11:124294356-124295783	+	BC042829,AL133568,	chr7:91386117-91454689	AL041624,	AL041624,	BC026112,AL133568,
S/ASpair_0568	Antisense Exon-Overlapping	chr11:1242823-1287460	-	NM_019009,AK127123,CR533477,BC004420,AK022871,AL136835,BC012057,AK090850,AK096693,BX648136,BC018272,AJ242972,	chr11:1252388-1252609	+	AK074476,	chr22:30157297-30210364	AI184713,AL044504,BU075602,	AL044504,NM_019843,	AI184713,BU075602,NM_019843,AK074476,
S/ASpair_0569	Antisense Exon-Overlapping	chr11:124820856-124871416	-	NM_022549,NM_005103,CR541954,CR606763,CR602876,U60060,CR456817,CR609364,BC009545,CR593895,CR614380,U69139,CR615559,CR619971,CR596282,	chr11:124820906-124821154	+	G42950,	chr20:25381333-25514153	AL044647,	AL044647,NM_025176,	NO
S/ASpair_0570	Antisense Exon-Overlapping	chr11:125798464-126378565	-	NM_032531,AF480410,BC042432,BC065255,AB058770,AY358743,BC071838,AK092047,AY358760,	chr11:126378015-126381163	+	AK130979,	chr20:25381333-25514153	AL044647,	AL044647,NM_025176,	NO
S/ASpair_0571	Antisense Exon-Overlapping	chr11:125798464-126378565	-	NM_032531,AF480410,BC042432,BC065255,AB058770,AY358743,BC071838,AK092047,AY358760,	chr11:125730765-125815962	+	NM_004761,D85757,BC032681,AK095967,U68142,AB012295,BX648015,AL050259,BC040989,BC000316,BC005037,	chr6:33365356-33374730	AL047731,	AL047731,NM_014260,NM_004761,BC005037,	NO
S/ASpair_0572	Antisense Exon-Overlapping	chr11:126378015-126381163	+	NM_173579,AK097543,	chr11:125798464-126378565	-	AX747174,AK091770,	chr6:39868120-39980626	AL079669,	AL079669,AB002379,	NM_015345,
S/ASpair_0573	Antisense Exon-Overlapping	chr11:129274812-129377940	-	NM_020228,NM_199437,NM_199438,NM_199439,AB033057,BX648944,AL833172,AK000234,AF503171,AF275817,	chr11:129377729-129380591	+	NM_138928,NM_005942,NM_005943,AX810694,BC036839,AK091306,AJ224328,AF034374,AF214015,AF214023,AK056740,	chr6:39868120-40010214	AL079669,	AL079669,AB002379,	NM_015345,
S/ASpair_0574	Antisense Exon-Overlapping	chr11:129397643-129519910	+	NM_001642,L23114,AF168956,AK056883,L09209,L19597,AK122834,BX648817,Z22572,L23113,S60099,AK128162,BX647107,BC004371,AK124457,BC000373,L27631,	chr11:129519520-129519910	-	AK125892,	chr6:39868120-39980626	AL079669,	AL079669,AB002379,	NM_015345,AK125892,
S/ASpair_0575	Antisense Exon-Overlapping	chr11:129601782-129689791	-	NM_014155,AF161548,AK024659,BC050723,BC049375,BC071729,BC030580,	chr11:129689629-129778343	+	NM_015345,BC047575,AL833083,AB002379,AK091749,AX747160,BC014275,BX647839,BC078153,	chr6:39868120-40010214	AL079669,	AL079669,AB002379,	NM_015345,
S/ASpair_0576	Antisense Exon-Overlapping	chr11:129824079-129848926	+	NM_139055,AJ315733,	chr11:129823076-129825231	-	AK094686,	chr10:16518969-16596521	AL119009,	AL119009,NM_030664,	BX648556,AK094686,
S/ASpair_0577	Antisense Exon-Overlapping	chr11:133444030-133526858	+	NM_032801,AY358335,AJ416101,AF448478,CR617412,BC012147,AJ344431,AK125071,AF356518,AK074769,BC010690,AK075309,BC057284,	chr11:133525785-133526957	-	CR591228,CR616238,CR595934,CR626178,CR601691,BC036120,CR592302,CR614978,AK122684,	chr10:104152365-104172883	AL119927,	AL119927,NM_002779,	NO
S/ASpair_0578	Antisense Exon-Overlapping	chr11:133651485-133680411	+	NM_138416,BC011001,	chr11:133649955-133652529	-	BC030715,CR614431,AK091226,	chr3:15059903-15081820	AL138444,	AL138444,NM_022497,AK024433,	BC030715,
S/ASpair_0579	Antisense Exon-Overlapping	chr11:14883119-15056758	+	NM_000728,X02404,AK054728,	chr11:15049448-15052766	-	NM_173588,AK095113,	chr11:18676902-18704353	AL515214,	AL515214,	NM_153347,NM_173588,
S/ASpair_0580	Antisense Exon-Overlapping	chr11:18300418-18345152	+	NM_005316,CR457368,AK127204,AK027003,CR600783,M95809,BC004452,BC000365,	chr11:18344497-18344716	-	NM_005033,AJ505989,CR617928,BX649106,CR595328,AJ517294,CR621291,M58460,BC012371,CR600057,U09215,CR596830,CR621174,	chr4:123080080-123102660	AI141961,AL518704,	AL518704,NM_001237,NM_005033,	AI141961,NM_005033,
S/ASpair_0581	Antisense Exon-Overlapping	chr11:18584525-18612616	-	NM_194285,AK096760,AL834393,BX647798,AK096694,CR749626,BX648114,BX648478,BC036844,BX641102,AF452716,BX538046,BC056261,	chr11:18577927-18588378	+	CR619143,	chr4:123080080-123096446	AI141961,AL518704,	AL518704,NM_005033,	AI141961,NM_005033,
S/ASpair_0582	Antisense Exon-Overlapping	chr11:18676902-18682908	+	NM_153347,BC017073,BC035692,AK074600,CR595902,	chr11:18682435-18704353	-	NM_001237,CR407692,CR604810,CR592551,X51688,CR597266,	chr4:123080080-123102660	AI141961,AL518704,	AL518704,NM_005033,NM_001237,	AI141961,NM_005033,
S/ASpair_0583	Antisense Exon-Overlapping	chr11:19328847-20099720	+	NM_182964,NM_145117,AK096037,AB037840,AK001892,AB063115,AF466144,AB063116,AJ488102,BC016054,AK074287,AK001495,AF466143,	chr11:19691010-19692693	-	AF085995,BC037908,CR610292,	chr4:120515333-120907746	BX113891,CA442721,AI696334,BM978567,AL518944,	AL518944,NM_001083,	BX113891,CA442721,AI696334,BM978567,NM_001083,
S/ASpair_0584	Antisense Exon-Overlapping	chr11:197511-205113	+	NM_021932,BX538115,CR601730,AL136935,BC011821,AK022870,AK027461,AK026897,AL390088,AK027090,	chr11:204295-204543	-	BX537960,	chr4:120515333-120907746	BX113891,CA442721,AI696334,BM978567,AL518944,	AL518944,NM_001083,	BX113891,CA442721,AI696334,BM978567,NM_001083,
S/ASpair_0585	Antisense Exon-Overlapping	chr11:2109972-2125616	-	NM_000612,BT007013,BC000531,S51971,X06161,M17426,M17863,X00910,X06159,CR607507,BC053318,M29645,J03242,S77035,	chr11:2109740-2116400	+	AX746903,AK091302,	chr4:120515333-120909511	BX113891,CA442721,AI696334,BM978567,AL518944,	AL518944,NM_001083,	BX113891,CA442721,AI696334,BM978567,NM_001083,AK091302,
S/ASpair_0586	Antisense Exon-Overlapping	chr11:2109972-2125616	-	NM_000612,BT007013,BC000531,S51971,X06161,M17426,M17863,X00910,X06159,CR607507,BC053318,M29645,J03242,S77035,	chr11:2110500-2110893	+	NM_001083,NM_033431,NM_033430,NM_033437,AF155194,AJ004865,AY264918,AF155193,AF043732,AY266363,AF155192,D89094,AF043731,AB015656,	chr4:120491345-120907746	BX113891,CA442721,AI696334,BM978567,AL518944,	AL518944,NM_001083,	BX113891,CA442721,AI696334,BM978567,NM_001083,
S/ASpair_0587	Antisense Exon-Overlapping	chr11:2109972-2125616	-	NM_000612,BT007013,BC000531,S51971,X06161,M17426,M17863,X00910,X06159,CR607507,BC053318,M29645,J03242,S77035,	chr11:2116591-2117185	+	NM_019050,AB037771,BX648339,BC062741,AJ583824,BX648836,CR749490,AK025301,AK022799,	chr4:120491345-120907746	BX113891,CA442721,AI696334,BM978567,AL518944,	AL518944,NM_001083,	BX113891,CA442721,AI696334,BM978567,NM_001083,
S/ASpair_0588	Antisense Exon-Overlapping	chr11:2109972-2125616	-	NM_000612,BT007013,BC000531,S51971,X06161,M17426,M17863,X00910,X06159,CR607507,BC053318,M29645,J03242,S77035,	chr11:2118307-2126470	+	AK124747,	chr4:120515333-120907746	BX113891,CA442721,AI696334,BM978567,AL518944,	AL518944,NM_001083,	BX113891,CA442721,AI696334,BM978567,NM_001083,
S/ASpair_0589	Antisense Exon-Overlapping	chr11:2118307-2126470	+	NM_016412,AY149295,AY149296,AB030733,CR602283,CR595930,	chr11:2109972-2125616	-	AK021518,	chr4:120515333-120907746	BX113891,CA442721,AI696334,BM978567,AL518944,	AL518944,NM_001083,	BX113891,CA442721,AI696334,BM978567,NM_001083,
S/ASpair_0590	Antisense Exon-Overlapping	chr11:226975-242984	+	NM_175932,NM_002817,CR594908,CR593850,CR597589,AF107837,CR614879,CR612824,CR618920,CR601204,CR600680,CR590692,CR594050,CR604655,CR603732,CR615813,CR604346,AB009398,CR610599,CR598910,AK094775,CR593555,BT007307,BC001747,CR616657,BC001100,AF107836,AF083245,AF086708,BX647314,	chr11:227041-242981	-	AK123521,	chr4:120515333-120907746	BX113891,CA442721,AI696334,BM978567,AL518944,	AL518944,NM_001083,	BX113891,CA442721,AI696334,BM978567,NM_001083,
S/ASpair_0591	Antisense Exon-Overlapping	chr11:226975-242984	+	NM_175932,NM_002817,CR594908,CR593850,CR597589,AF107837,CR614879,CR612824,CR618920,CR601204,CR600680,CR590692,CR594050,CR604655,CR603732,CR615813,CR604346,AB009398,CR610599,CR598910,AK094775,CR593555,BT007307,BC001747,CR616657,BC001100,AF107836,AF083245,AF086708,BX647314,	chr11:242827-242978	-	AL110237,	chr4:120515333-120907746	BX113891,CA442721,AI696334,BM978567,AL518944,	AL518944,NM_001083,	BX113891,CA442721,AI696334,BM978567,NM_001083,
S/ASpair_0592	Antisense Exon-Overlapping	chr11:2279819-2296006	+	NM_139024,NM_005705,NM_139022,AF176070,AY303780,AF125569,AK128812,AY039001,BC016693,AF176071,CR606621,	chr11:2273446-2279866	-	AF085848,	chr4:120515333-120907746	BX113891,CA442721,AI696334,BM978567,AL518944,	AL518944,NM_001083,	BX113891,CA442721,AI696334,BM978567,NM_001083,AF085848,
S/ASpair_0593	Antisense Exon-Overlapping	chr11:2355100-2375203	+	NM_004356,CR593787,CR604916,CR604204,CR605197,CR621738,CR618893,BT019507,CR622188,CR597052,CR625241,BT019508,CR608902,BC002978,CR617842,CR597813,CR598692,CR604277,M33680,CR597764,CR616730,CR601869,CR595315,CR598183,CR599310,	chr11:2306556-2355798	-	AK097701,	chr4:120515333-120907746	BX113891,CA442721,AI696334,BM978567,AL518944,	AL518944,NM_001083,	BX113891,CA442721,AI696334,BM978567,NM_001083,AK097701,
S/ASpair_0594	Antisense Exon-Overlapping	chr11:2378294-2381681	+	NM_005706,CR624914,BC050616,BC006091,CR594750,AF125568,CR625385,CR612628,CR626026,CR626346,	chr11:2375947-2378416	-	NM_016368,AX747545,AL137749,AK093461,BC004320,AF207640,AK001325,CR600268,CR599696,CR606341,AK021526,AF220530,BC066902,AK092179,AK092433,CR606285,AX747394,AF086921,BC018952,	chr19:18391239-18409977	AL519004,	AL519004,NM_032627,NM_016368,	NM_032627,
S/ASpair_0595	Antisense Exon-Overlapping	chr11:2422797-2826915	+	NM_181797,NM_000218,NM_181798,AF003743,AF000571,AF051426,AY114213,U89364,CR608266,AK129678,BC017074,	chr11:2546397-2552769	-	CR603521,	chr5:58302468-59819647	AL519508,BE878408,	AL519508,BE878408,NM_006203,	AY245866,
S/ASpair_0596	Antisense Exon-Overlapping	chr11:24475092-25060761	+	NM_001009909,AY358386,AK127695,AK126974,AY164460,AL832641,	chr11:24870507-24870628	-	CR602093,	chr5:58302468-59819647	AL519508,BE878408,	AL519508,BE878408,NM_006203,	AY245866,
S/ASpair_0597	Antisense Exon-Overlapping	chr11:26309547-26641411	+	NM_031418,AJ300461,	chr11:26537214-26538555	-	BC069304,	chr5:58302468-59819971	AL519508,BE878408,	AL519508,BE878408,NM_006203,	AY245866,
S/ASpair_0598	Antisense Exon-Overlapping	chr11:26309547-26641411	+	NM_031418,AJ300461,	chr11:26537156-26550383	-	NM_016590,AL050198,AF163475,AK094518,	chr5:58302468-59879241	AL519508,BE878408,	AL519508,BE878408,NM_006203,	AY245866,NM_016590,
S/ASpair_0599	Antisense Exon-Overlapping	chr11:27472700-27484896	-	NM_018362,AL833601,BC053907,BC009774,AK002077,	chr11:27472699-27474114	+	NM_006203,AY388960,AJ250855,L20970,AJ250854,BC036319,AJ250852,AF012074,AF536975,AF536976,U79571,U50159,L20969,BT007398,AF536977,U50158,U50157,AY245867,BX648604,BC008390,AY245866,AF012073,U02882,	chr5:58302468-59879241	AL519508,BE878408,	AL519508,BE878408,NM_006203,	NM_016590,AY245866,
S/ASpair_0600	Antisense Exon-Overlapping	chr11:27633020-27699872	-	NM_170731,NM_170732,NM_170734,NM_170735,NM_170733,NM_001709,AY054393,CR616691,AY054399,AY054394,AY054406,AY054395,AY054398,X91251,BC029795,AB038670,X60201,AB038672,AY054392,AY442188,AB038674,AY054397,AB038671,AY054396,AY054400,AB038673,	chr11:27675601-27675910	+	AF336879,	chr5:58302468-59819647	AL519508,BE878408,	AL519508,BE878408,NM_006203,	AY245866,
S/ASpair_0601	Antisense Exon-Overlapping	chr11:27633020-27699872	-	NM_170731,NM_170732,NM_170734,NM_170735,NM_170733,NM_001709,AY054393,CR616691,AY054399,AY054394,AY054406,AY054395,AY054398,X91251,BC029795,AB038670,X60201,AB038672,AY054392,AY442188,AB038674,AY054397,AB038671,AY054396,AY054400,AB038673,	chr11:27484975-27676292	+	BX649044,AK127026,	chr7:74684296-74695219	AL519765,	AL519765,	AK127026,
S/ASpair_0602	Antisense Exon-Overlapping	chr11:2865586-2881546	-	NM_007105,BC030237,AF035407,AF037066,	chr11:2877527-2903051	+	BC013954,AL050158,AK125865,	chr7:74684296-74694438	AL519765,	AL519765,	NO
S/ASpair_0603	Antisense Exon-Overlapping	chr11:2978736-3035243	-	NM_139273,NM_001751,BT009913,CR598668,BX647906,AK096313,AF288207,AK126135,AF288206,AK125503,L06845,BC002880,	chr11:3007200-3019066	+	BC082993,	chr7:74684296-74760199	AL519765,	AL519765,	NO
S/ASpair_0604	Antisense Exon-Overlapping	chr11:30301225-30316344	+	NM_152316,AK127509,BC047775,BX647617,AK096287,	chr11:30309204-30311066	-	NM_019116,AK096189,AK093029,AK092696,AK124139,	chr16:23440839-23493216	AL520724,	AL520724,NM_019116,	BC040013,NM_019116,
S/ASpair_0605	Antisense Exon-Overlapping	chr11:31347963-31410957	+	NM_181706,AL050199,AL833128,BC063804,BC044931,BC036571,AK123087,	chr11:31410525-31487745	-	AJ001827,	chr16:23475893-23493216	AL520724,	AL520724,NM_019116,	NM_019116,
S/ASpair_0606	Antisense Exon-Overlapping	chr11:32365897-32815654	-	NM_000378,NM_024425,NM_024424,NM_024426,BC032861,BC046461,S74529,X51630,S79672,AK093168,M30393,S75264,	chr11:32412197-32416858	+	NM_133451,AK095998,BX648129,BC040013,AB075850,CR613598,BC020592,AL832489,	chr16:23440839-23493216	AL520724,	AL520724,NM_019116,	NM_019116,BC040013,
S/ASpair_0607	Antisense Exon-Overlapping	chr11:33017556-33084064	+	NM_018393,AK090646,AK021448,BC030582,BC041696,AK002198,	chr11:33062707-33139591	-	AF131777,	chr13:110144393-110365417	AL521343,	AL521343,	AF131777,
S/ASpair_0608	Antisense Exon-Overlapping	chr11:33062707-33139591	-	NM_001326,BC010533,CR608356,U15782,BC059948,BC009792,	chr11:33069324-33071221	+	CR617865,	chr13:110144393-110365417	AL521343,	AL521343,	NO
S/ASpair_0609	Antisense Exon-Overlapping	chr11:33062707-33139591	-	NM_001326,BC010533,CR608356,U15782,BC059948,BC009792,	chr11:33017556-33084064	+	CR604228,	chr13:110144393-110365417	AL521343,	AL521343,	NO
S/ASpair_0610	Antisense Exon-Overlapping	chr11:33681134-33714600	-	NM_203329,NM_203330,NM_203331,NM_000611,CR608201,X17198,CR624551,CR608995,CR599746,BT007104,M95708,CR612964,CR616585,CR607196,CR604104,CR599940,CR619280,AK128571,CR593295,CR610476,CR599369,CR620800,CR407661,CR591013,CR598236,CR590309,X16447,CR614737,CR626546,CR619669,CR608941,CR610371,M34671,BC001506,CR590164,CR612938,CR541722,CR594142,CR607476,CR596803,CR625449,CR625833,CR610753,CR598573,CR61893…	chr11:33681132-33684673	+	NM_198218,NM_005537,NM_198219,NM_198217,AF149723,AB031269,AF078835,AF044076,AB024402,AF181849,AF181850,BC018348,AB037594,AB024401,AJ310392,AF001954,AF149721,AF149722,	chr13:110144393-110365417	AL521343,	AL521343,NM_005537,AF181850,	NM_198217,
S/ASpair_0611	Antisense Exon-Overlapping	chr11:3643394-3649190	-	NM_020402,AF199235,AJ278118,AJ295237,	chr11:3643811-3645373	+	AY499134,	chr13:110091760-110156486	AL521343,	AL521343,NM_024537,	NO
S/ASpair_0612	Antisense Exon-Overlapping	chr11:36493590-36571280	+	NM_000448,BC037344,M29474,	chr11:36571122-36571269	-	NM_015528,BC010139,CR606683,CR604711,CR592240,AL079315,CR601513,CR611228,CR607187,CR457340,BC013222,CR613473,CR596879,CR617213,AL834284,CR611752,CR595664,CR593641,CR593443,AL050060,CR616232,AK025329,CR617000,CR590839,CR604393,AY203930,	chr17:4781249-4789262	AL521425,	AL521425,NM_003562,BC006508,NM_015528,	NO
S/ASpair_0613	Antisense Exon-Overlapping	chr11:36493590-36571280	+	NM_000448,BC037344,M29474,	chr11:36570071-36576362	-	NM_001005209,CR597020,BC080573,CR596918,BC068567,AK123175,	chr2:220229175-220240820	AL522274,AL529574,	AL522274,AL529574,	NO
S/ASpair_0614	Antisense Exon-Overlapping	chr11:36570071-36576362	-	NM_000536,BC022397,	chr11:36493590-36571280	+	AF147447,	chr16:65525848-65536500	AL522607,	AL522607,D50579,	NO
S/ASpair_0615	Antisense Exon-Overlapping	chr11:4072587-4116681	+	NM_001033,CR619525,X59543,AK122695,BC006498,X59617,	chr11:4111811-4112986	-	NM_021646,BC014054,AB011129,	chr16:4724328-4757167	AL524245,BG724340,AL046543,	AL524245,BG724340,AL046543,AB011129,	BX648126,AB011129,
S/ASpair_0616	Antisense Exon-Overlapping	chr11:43658825-43834744	+	NM_016142,AF078850,AK074952,AK075216,BX537496,BC012536,BC012043,AK027882,AK092938,AX747816,AK075011,	chr11:43807835-43811873	-	NM_004707,AB017507,BC012266,CR608587,AL161968,CR625063,AK098251,BC011033,AB002440,	chr5:115192845-115277675	AL525364,	AL525364,NM_001284,NM_004707,BC012266,	NO
S/ASpair_0617	Antisense Exon-Overlapping	chr11:440280-481398	+	NM_030783,BC001210,BC015702,AL834357,	chr11:448531-452072	-	AB002439,	chr5:115192845-115205419	AL525364,	AL525364,NM_004707,BC012266,	NO
S/ASpair_0618	Antisense Exon-Overlapping	chr11:44537175-44929416	-	NM_006034,AK056379,U79302,BC045666,AK096176,BC071606,AK054815,AK026607,	chr11:44908138-44910548	+	NM_001284,NM_001002924,CR595287,CR601773,X99458,CR623389,CR596799,U91932,BX647735,BT009833,CR450341,BC012614,CR612748,CR615273,CR604745,CR614149,CR599187,BC000804,D63643,CR591574,	chr5:115192845-115277675	AL525364,	AL525364,NM_004707,BC012266,NM_001284,	NO
S/ASpair_0619	Antisense Exon-Overlapping	chr11:46595661-46652943	+	NM_014741,BC006191,AK000705,AB014552,BC002378,AK023867,BC001331,	chr11:46627866-46628668	-	CR624925,	chr6:87597028-87783115	AL525661,AL520002,	AL525661,AL520002,NM_000865,	NO
S/ASpair_0620	Antisense Exon-Overlapping	chr11:46655209-46678725	-	NM_004308,AK126404,Z23024,U62794,U02570,BC018118,	chr11:46654655-46655254	+	NM_017569,AF093250,AJ130894,AF370384,AF445026,AK026091,AK056121,CR625667,AK093723,AK027554,BC030686,	chr13:36472510-36531823	AL526284,	AL526284,AF025438,AF279901,NM_017569,	NM_181503,AF370384,
S/ASpair_0621	Antisense Exon-Overlapping	chr11:46914827-47142505	+	NM_001003677,NM_001003676,NM_024113,NM_001003678,CR600987,CR598117,CR624053,BC013988,CR626306,CR610217,AK025863,BC009455,CR599376,CR604751,AL136575,CR592241,CR605648,CR594959,CR618684,CR619964,BC001860,BC052291,CR457351,	chr11:47142428-47143166	-	BX640643,AB039791,	chr7:149378654-149472892	AL526449,	AL526449,NM_023942,	NM_023942,BX640643,
S/ASpair_0622	Antisense Exon-Overlapping	chr11:46914827-47142505	+	NM_001003677,NM_001003676,NM_024113,NM_001003678,CR600987,CR598117,CR624053,BC013988,CR626306,CR610217,AK025863,BC009455,CR599376,CR604751,AL136575,CR592241,CR605648,CR594959,CR618684,CR619964,BC001860,BC052291,CR457351,	chr11:47142424-47155006	-	NM_080592,NM_016085,CR607502,BC011006,BC002846,AF144055,AF275744,BC035850,CR591565,CR600041,AF077037,CR607127,CR602915,BC021237,CR602545,CR604043,CR596120,AY358968,	chr2:27334108-27351704	AL527415,	AL527415,NM_021095,NM_016085,	NO
S/ASpair_0623	Antisense Exon-Overlapping	chr11:47142424-47155006	-	NM_032389,AK027482,CR624720,BC030148,BC036823,AK129511,AK098324,CR592151,CR614461,AL834337,	chr11:46914827-47142505	+	G42948,	chr9:108709356-108775953	AL527611,	AL527611,NM_003640,	NO
S/ASpair_0624	Antisense Exon-Overlapping	chr11:47332988-47356674	-	NM_003120,CR599683,CR613003,CR615071,X52056,CR625357,	chr11:47333462-47394627	+	CR615589,BC012203,AK125745,AK131032,BC004941,CR611414,BC071737,	chr19:55661854-55678419	AL527768,BF312600,	AL527768,BF312600,BC012203,	NM_175063,BC012203,
S/ASpair_0625	Antisense Exon-Overlapping	chr11:47333462-47394627	+	NM_152264,BC008853,CR605826,BC019016,AL133581,AK128134,AK098651,BX647491,	chr11:47333024-47333986	-	NM_001307,CR594337,AF093823,BT006829,CR607084,BC001055,AJ011497,CR611223,BC071844,	chr17:7096096-7107236	AL530722,BF337109,	AL530722,BF337109,NM_015362,	NO
S/ASpair_0626	Antisense Exon-Overlapping	chr11:47333462-47394627	+	NM_152264,BC008853,CR605826,BC019016,AL133581,AK128134,AK098651,BX647491,	chr11:47332988-47356674	-	NM_015343,CR611348,CR626679,AJ011916,CR609735,CR625645,CR620750,CR606307,BC009295,CR599503,	chr17:7087634-7103983	AL530722,BF337109,	AL530722,BF337109,NM_015362,NM_015343,	NO
S/ASpair_0627	Antisense Exon-Overlapping	chr11:47544026-47557111	-	NM_016506,NM_018095,AL713735,CR611741,BC002736,AK001749,AK001312,AK091607,AF151086,CR457270,BC018974,	chr11:47555853-47556401	+	CR605427,AK095221,	chr19:16083467-16111702	AL531189,	AL531189,NM_005370,	NO
S/ASpair_0628	Antisense Exon-Overlapping	chr11:47544026-47557111	-	NM_016506,NM_018095,AL713735,CR611741,BC002736,AK001749,AK001312,AK091607,AF151086,CR457270,BC018974,	chr11:47543558-47551588	+	CR594528,	chr16:639312-657830	AL531532,	AL531532,	NO
S/ASpair_0629	Antisense Exon-Overlapping	chr11:484512-497300	-	NM_203384,NM_203385,NM_203386,NM_203383,NM_203388,NM_203389,NM_203387,NM_002939,M22414,CR624221,CR612687,CR608218,CR625171,CR611258,BC014629,BC003506,CR608690,CR590338,X13973,CR598809,CR624317,BC011500,CR598193,BC000677,BC047730,CR606240,CR604995,CR600355,CR600356,CR613396,AK027172,CR592774,CR597816,AL161967,CR626140,CR624314,CR592988,CR620826,CR592118,CR592892,CR616098,CR604056,AK057144,CR604193…	chr11:496463-504689	+	CR618724,	chr6:24532217-24597829	AL531638,	AL531638,NM_001503,	NO
S/ASpair_0630	Antisense Exon-Overlapping	chr11:522243-525550	-	NM_176795,NM_005343,AJ437024,BT019421,CR542271,AF493916,CR536579,BC006499,	chr11:518907-522261	+	AF052167,	chr6:24532217-24597829	AL531638,	AL531638,NM_001503,AF052167,	NO
S/ASpair_0631	Antisense Exon-Overlapping	chr11:526641-544915	+	NM_198075,AL831961,BC016439,BC035936,BC035937,AK024495,	chr11:544855-550779	-	NM_020662,CR612692,BC069009,AF293076,BC001028,BC018833,AK054587,AF288288,	chr6:24511161-24597829	AL531638,	AL531638,NM_001503,NM_020662,	NO
S/ASpair_0632	Antisense Exon-Overlapping	chr11:544855-550779	-	NM_173573,BC037936,BC039077,	chr11:526641-544915	+	NM_177483,NM_001503,BC007614,BC020748,L11702,CR593011,AJ308108,AY007546,	chr6:24511161-24597829	AL531638,	AL531638,NM_020662,NM_001503,	NO
S/ASpair_0633	Antisense Exon-Overlapping	chr11:544855-550779	-	NM_173573,BC037936,BC039077,	chr11:547595-550106	+	NM_017987,AK091629,BC020659,BC041092,BC062660,AK127019,AF461266,AB040970,AK094214,AF411980,	chr10:69760937-69837028	AL531779,	AL531779,NM_012207,	NM_012207,NM_017987,
S/ASpair_0634	Antisense Exon-Overlapping	chr11:5641364-5916425	-	NM_033093,NM_033092,NM_033034,BC021258,AF220029,AF220027,AF220026,CR616862,AF220025,AY625000,AK027593,BX647152,AF220028,BC020770,	chr11:5643190-5644184	+	NM_021644,NM_012207,AX810720,AF132363,AK093710,AF132361,BC004511,BC039824,L32610,AX810704,AF052131,AF132362,AK091411,AL117395,AF132364,AX748272,	chr10:69760937-69837028	AL531779,	AL531779,NM_012207,	NM_017987,NM_012207,
S/ASpair_0635	Antisense Exon-Overlapping	chr11:5641364-5916425	-	NM_033093,NM_033092,NM_033034,BC021258,AF220029,AF220027,AF220026,CR616862,AF220025,AY625000,AK027593,BX647152,AF220028,BC020770,	chr11:5916071-5919300	+	NM_022129,AK027673,AX747753,AK092826,BC009738,AB049758,	chr10:69712423-69772956	AL531779,	AL531779,NM_012207,	NM_012207,
S/ASpair_0636	Antisense Exon-Overlapping	chr11:5641364-5916425	-	NM_033093,NM_033092,NM_033034,BC021258,AF220029,AF220027,AF220026,CR616862,AF220025,AY625000,AK027593,BX647152,AF220028,BC020770,	chr11:5620988-5644184	+	CR590377,	chr3:181802662-181818318	AL536145,AW181942,	AL536145,AW181942,	NO
S/ASpair_0637	Antisense Exon-Overlapping	chr11:58103163-58149778	+	NM_170768,NM_053023,AF310246,AB056107,BC051743,AB057443,	chr11:58135172-58136691	-	AL122120,BC047103,	chr3:181802662-182070668	AL536145,AW181942,	AL536145,AW181942,	BC047103,
S/ASpair_0638	Antisense Exon-Overlapping	chr11:58103163-58149778	+	NM_170768,NM_053023,AF310246,AB056107,BC051743,AB057443,	chr11:58142635-58143946	-	NM_006569,CR593274,CR619230,U66468,BC034764,CR623121,	chr2:27221266-27253622	AL536349,	AL536349,NM_000221,NM_006569,	NM_000221,NM_006569,
S/ASpair_0639	Antisense Exon-Overlapping	chr11:58448589-58481092	+	NM_080661,BC008353,AK130017,AK091965,AK055818,AX747281,AF087878,	chr11:58477456-58478845	-	AL080176,	chr1:156609613-156620354	AL537381,	AL537381,NM_020125,	NM_020125,
S/ASpair_0640	Antisense Exon-Overlapping	chr11:58666797-58679088	+	NM_022074,NM_198847,AX747422,AX747338,CR749358,BC071759,AK092237,AB067482,AK092061,	chr11:58654182-58666857	-	CR625159,CR612954,AK096506,	chr1:156609613-156638210	AL537381,	AL537381,NM_020125,	NM_020125,AK096506,
S/ASpair_0641	Antisense Exon-Overlapping	chr11:59237505-59326755	+	NM_004177,AK125660,AJ002077,BX538158,BC007405,X90581,U32315,BC007429,AJ002076,BT006666,	chr11:59236965-59237894	-	CR598614,	chr9:33740643-33808793	AL538916,AW071943,	AL538916,AW071943,	NO
S/ASpair_0642	Antisense Exon-Overlapping	chr11:60366120-60375129	+	NM_024098,CR592065,CR611947,CR590195,CR599766,CR596012,CR602235,CR620265,CR623418,CR625528,CR622897,AK025974,CR613603,CR624452,BC001378,AK123775,CR624036,	chr11:60374974-60380020	-	NM_017721,AB097002,BC048345,CR608350,BC006556,AK123155,AK000248,BC064981,AK023399,AK000482,AF536205,AK026371,	chr19:13854168-13902691	AL539986,	AL539986,NM_024323,	NO
S/ASpair_0643	Antisense Exon-Overlapping	chr11:60448290-60461206	+	NM_017870,NM_178031,AB046803,BC032059,CR613429,AK023577,AL834133,AK000546,AL359557,BC028106,	chr11:60461132-60475833	-	CR609936,	chr11:64703945-64736052	AL540309,	AL540309,NM_005186,	NO
S/ASpair_0644	Antisense Exon-Overlapping	chr11:60872853-60886322	-	NM_153611,CR607104,AL833374,AK075559,CR600742,BC047710,BC014045,AK025870,AK056751,AK024953,BC004391,	chr11:60876292-60878525	+	AK123315,BX647470,	chr8:72916339-73131100	AL543331,	AL543331,	BX647470,
S/ASpair_0645	Antisense Exon-Overlapping	chr11:60872853-60886322	-	NM_153611,CR607104,AL833374,AK075559,CR600742,BC047710,BC014045,AK025870,AK056751,AK024953,BC004391,	chr11:60873003-60873251	+	AL360263,	chr19:5842287-5855025	AL546175,BG188316,	AL546175,BG188316,	NO
S/ASpair_0646	Antisense Exon-Overlapping	chr11:60872853-60886322	-	NM_153611,CR607104,AL833374,AK075559,CR600742,BC047710,BC014045,AK025870,AK056751,AK024953,BC004391,	chr11:60886083-60893259	+	NM_012474,BT006860,AB062451,CR608443,D78335,BC002906,AF236637,CR456857,	chr1:162427937-162608995	AL547302,BG207095,	AL547302,BG207095,NM_012474,	NO
S/ASpair_0647	Antisense Exon-Overlapping	chr11:60886083-60893259	+	NM_016464,BC005201,AL832879,CR596588,AK027724,AF151032,AF151030,CR598619,	chr11:60884574-60886328	-	NM_019026,CR626447,AF274935,CR607946,BC000104,AY359027,CR601444,AY763589,CR621470,AF277194,AB020980,CR614153,CR614041,CR611739,CR604565,AF070626,CR622258,CR617534,AK093302,	chr1:162427937-162608995	AL547302,BG207095,	AL547302,BG207095,NM_012474,	NO
S/ASpair_0648	Antisense Exon-Overlapping	chr11:61204486-61271048	+	NM_006133,AY275377,AB014559,	chr11:61270974-61281700	-	BX640859,	chr1:162528502-162612512	AL547302,BG207095,	AL547302,BG207095,NM_012474,	NO
S/ASpair_0649	Antisense Exon-Overlapping	chr11:61473932-61488515	+	NM_004183,AF073501,BC015220,BC041664,AY515704,AF057169,AF057170,	chr11:61479188-61480829	-	AK024332,	chr8:66792473-66916347	AL548418,	AL548418,	NO
S/ASpair_0650	Antisense Exon-Overlapping	chr11:61473932-61488515	+	NM_004183,AF073501,BC015220,BC041664,AY515704,AF057169,AF057170,	chr11:61488335-61491708	-	CR614571,AK057586,	chr8:66719523-66795255	AL548418,	AL548418,NM_014637,	NO
S/ASpair_0651	Antisense Exon-Overlapping	chr11:61488335-61491708	-	NM_002032,M11146,BC066341,CR624378,CR608224,CR610503,CR626495,CR599520,M97164,BC016857,CR600685,BC015946,AF088851,BC020300,BC066961,X00318,BC063514,M12937,BC001399,CR611673,BC015156,BC070494,L20941,BC016009,CR592751,CR619451,BC011359,AB062402,BC000857,BC073750,BC013724,BC035441,	chr11:61488613-61491649	+	NM_002604,NM_002603,AF332652,U67932,AY266364,L12052,BC058025,	chr8:66719523-66916347	AL548418,	AL548418,NM_014637,	NO
S/ASpair_0652	Antisense Exon-Overlapping	chr11:61488335-61491708	-	NM_002032,M11146,BC066341,CR624378,CR608224,CR610503,CR626495,CR599520,M97164,BC016857,CR600685,BC015946,AF088851,BC020300,BC066961,X00318,BC063514,M12937,BC001399,CR611673,BC015156,BC070494,L20941,BC016009,CR592751,CR619451,BC011359,AB062402,BC000857,BC073750,BC013724,BC035441,	chr11:61473932-61488515	+	NM_014637,BC043498,BC036116,CR456910,BX537854,BX647507,CR621667,D13634,	chr8:66719523-66916347	AL548418,	AL548418,NM_014637,	NO
S/ASpair_0653	Antisense Exon-Overlapping	chr11:62083649-62097952	-	NM_001404,CR626196,CR623674,Z11531,CR590423,CR590671,CR601463,CR407625,X63526,CR622740,CR599831,CR625451,BC028179,CR591934,CR596461,BC018853,BC067738,CR617439,BC009865,CR615632,CR597680,CR598251,CR612164,CR619081,BC019051,BC031012,AK129569,CR595222,CR591131,BC024274,CR626157,CR602729,BC021974,CR600927,CR618988,BC000384,CR619371,BC015813,CR594951,CR612182,CR603282,CR606680,BC006509,CR604713,BC0139…	chr11:62083650-62097894	+	NM_024831,AF432215,BX648548,AL832426,AF286340,BC011999,AK026648,AK055178,CR594349,AY028423,	chr8:56813871-56900559	AL551625,	AL551625,NM_024831,AF286340,	NM_152417,NM_024831,
S/ASpair_0654	Antisense Exon-Overlapping	chr11:62099097-62115592	-	NM_022830,CR601843,AK025920,CR593379,AK026000,BC005013,	chr11:62098222-62102111	+	AF147389,	chr8:56848255-56900561	AL551625,	AL551625,NM_024831,AF286340,	NM_024831,
S/ASpair_0655	Antisense Exon-Overlapping	chr11:62186865-62195817	-	NM_024099,CR612336,AK055736,BC001434,	chr11:62189361-62192528	+	NM_152417,BC071636,AL832935,BC020835,BC043417,AK056932,	chr8:56813871-56900559	AL551625,	AL551625,NM_024831,AF286340,	NM_024831,NM_152417,
S/ASpair_0656	Antisense Exon-Overlapping	chr11:62186865-62195817	-	NM_024099,CR612336,AK055736,BC001434,	chr11:62195702-62196420	+	CR624596,	chr16:670116-672841	AL554664,	AL554664,NM_005861,	NM_005861,
S/ASpair_0657	Antisense Exon-Overlapping	chr11:62214323-62233562	-	NM_032667,BC004911,AK075317,BC041640,CR617488,BC009866,AF052149,CR621335,AK027524,BC012140,CR602177,CR609599,	chr11:62231709-62233253	+	NM_001005920,CR625506,CR621444,AF370420,CR613585,CR592573,CR608736,BC073785,CR607606,	chr16:670116-674440	AL554664,	AL554664,NM_005861,	NM_005861,AF370420,
S/ASpair_0658	Antisense Exon-Overlapping	chr11:62295451-62311390	+	NM_006473,BC008785,AF069735,	chr11:62309601-62311367	-	NM_005861,CR593928,CR624881,AF432221,CR610644,BC063617,BC017178,CR614839,BC022788,CR603664,CR608722,AF039689,BC007545,AF129085,CR625822,CR605807,CR595251,AF217968,CR620798,CR599229,	chr16:670116-674440	AL554664,	AL554664,NM_005861,	AF370420,NM_005861,
S/ASpair_0659	Antisense Exon-Overlapping	chr11:62311475-62314293	+	NM_199337,BC051355,	chr11:62311557-62316056	-	BC033991,	chr4:162662654-163442791	AL555340,	AL555340,	NM_020116,
S/ASpair_0660	Antisense Exon-Overlapping	chr11:62316178-62329529	-	NM_006362,BC028041,CR749674,AF112880,AK027192,AJ132712,U80073,CR594029,CR597811,BC017421,AF126246,BC004904,	chr11:62320120-62320350	+	NM_001281,CR602595,BT007424,AF013488,BC005969,CR597420,CR613574,CR541971,CR607995,D49738,BC052812,	chr19:41296451-41308689	AL555345,	AL555345,NM_006233,NM_001281,	NO
S/ASpair_0661	Antisense Exon-Overlapping	chr11:634225-685740	-	NM_021008,AF068896,AF068893,AF007165,BC053322,AF068895,AF068892,AF049459,BC042135,AF049460,AF068894,AF068897,	chr11:685306-686449	+	AF119895,	chr3:187813557-187821808	AL558092,	AL558092,	NO
S/ASpair_0662	Antisense Exon-Overlapping	chr11:634225-685740	-	NM_021008,AF068896,AF068893,AF007165,BC053322,AF068895,AF068892,AF049459,BC042135,AF049460,AF068894,AF068897,	chr11:685643-694127	+	CR611155,CR625347,	chr2:220058578-220093860	AL558747,	AL558747,NM_012100,BC003040,	NO
S/ASpair_0663	Antisense Exon-Overlapping	chr11:63747848-63750281	-	NM_031472,CR599436,CR591349,BC005133,AY211494,AK026364,	chr11:63747607-63747934	+	BC029580,AK021878,	chr17:5036115-5079655	AL559654,	AL559654,	AY358809,BC029580,
S/ASpair_0664	Antisense Exon-Overlapping	chr11:63747848-63750281	-	NM_031472,CR599436,CR591349,BC005133,AY211494,AK026364,	chr11:63730782-63747939	+	G43338,	chr15:28983347-29071077	AL560924,	AL560924,NM_014967,	NM_014967,
S/ASpair_0665	Antisense Exon-Overlapping	chr11:63754329-63758329	+	NM_005528,BC053947,AF012106,BC051008,BC044584,BC057849,BC010145,BC032137,AF036874,	chr11:63753201-63755336	-	BC050478,CR605921,	chr15:28983347-29071077	AL560924,	AL560924,NM_014967,	NM_014967,
S/ASpair_0666	Antisense Exon-Overlapping	chr11:63775571-63791970	+	NM_000932,Z16411,BC041625,Z26649,BC032659,	chr11:63791723-63793872	-	AL833372,	chr15:28983347-29071077	AL560924,	AL560924,NM_014967,	NM_014967,
S/ASpair_0667	Antisense Exon-Overlapping	chr11:63793878-63808740	-	NM_004322,NM_032989,BC001901,U66879,AF021792,CR541959,BT006678,CR541935,AF031523,	chr11:63794324-63796362	+	NM_017762,CR621765,AL832603,CR607167,BC063296,AK000320,AL832137,	chr15:28983347-29071098	AL560924,	AL560924,NM_014967,NM_017762,	NM_014967,BC063296,
S/ASpair_0668	Antisense Exon-Overlapping	chr11:63793878-63808740	-	NM_004322,NM_032989,BC001901,U66879,AF021792,CR541959,BT006678,CR541935,AF031523,	chr11:63794110-63813541	+	G42953,	chr15:29018436-29071098	AL560924,	AL560924,NM_017762,	BC063296,
S/ASpair_0669	Antisense Exon-Overlapping	chr11:63794110-63813541	+	NM_020155,BC033920,AK056094,BC035002,BC020396,BC029297,AJ250392,	chr11:63793878-63808740	-	NM_014967,BC047882,AL833089,BC044890,BX647391,AB023235,CR596971,	chr15:28983347-29071098	AL560924,	AL560924,NM_017762,NM_014967,	BC063296,NM_014967,
S/ASpair_0670	Antisense Exon-Overlapping	chr11:63840743-63841609	-	NM_016404,AF229068,AF110774,BC029482,BC017172,AF161501,	chr11:63839846-63840786	+	CR598144,	chr2:657975-672802	AL561234,	AL561234,	NO
S/ASpair_0671	Antisense Exon-Overlapping	chr11:63840743-63841609	-	NM_016404,AF229068,AF110774,BC029482,BC017172,AF161501,	chr11:63829620-63840786	+	NM_016013,CR616483,CR605439,BC000780,AF151823,	chr15:39310729-39495881	AL561493,AI133676,AI419769,	AL561493,AI419769,	AI133676,
S/ASpair_0672	Antisense Exon-Overlapping	chr11:64114858-64126396	+	NM_153378,NM_144585,AK055737,AY358183,AB050269,AK122599,AB071863,BC053348,BC026291,	chr11:64113979-64118151	-	AF086478,	chr15:39310729-39495881	AL561493,AI133676,AI419769,	AL561493,AI419769,	AI133676,
S/ASpair_0673	Antisense Exon-Overlapping	chr11:64130222-64247236	-	NM_138734,NM_138732,NM_015080,AK098211,AB023138,AB177862,AB035266,	chr11:64175343-64180357	+	NM_007280,AF025441,CR603974,BC015050,	chr15:39310729-39495881	AL561493,AI133676,AI419769,	AL561493,AI419769,AF025441,	AI133676,
S/ASpair_0674	Antisense Exon-Overlapping	chr11:64250959-64269504	-	NM_153819,NM_005825,CR601768,AK092882,AF043722,U78170,AK122694,AF081194,AK092852,Y12336,AK124023,AX747767,AF043723,	chr11:64251010-64251180	+	BC024968,	chr11:47544026-47557111	AL563818,	AL563818,NM_016506,NM_018095,	NM_018095,
S/ASpair_0675	Antisense Exon-Overlapping	chr11:64313186-64327289	-	NM_004579,BC047865,CR593128,U07349,BC039839,CR609548,CR619340,	chr11:64326240-64326611	+	CR602353,AF277187,BC073798,BC014048,BC020242,AY333987,	chr11:47543558-47557111	AL563818,	AL563818,NM_016506,NM_018095,AF277187,	NM_018095,BC014048,
S/ASpair_0676	Antisense Exon-Overlapping	chr11:64376782-64403725	-	NM_006795,AK097842,BC036898,CR593287,AK124613,AK098723,AK126581,CR590332,AY007161,AF099011,AF001434,CR598504,	chr11:64377617-64378262	+	BC028968,	chr1:198833634-198845523	AL573450,	AL573450,	NM_138795,
S/ASpair_0677	Antisense Exon-Overlapping	chr11:64458521-64459936	-	NM_130769,AF260739,	chr11:64448737-64458523	+	AL050068,	chr1:198833420-198845523	AL573450,	AL573450,	NM_138795,AL050068,
S/ASpair_0678	Antisense Exon-Overlapping	chr11:64568873-64582585	-	NM_005468,AF010141,AJ012371,AF001547,	chr11:64568599-64568881	+	BC021829,CR592449,BC063512,BC021056,CR589988,CR602695,BC044951,CR601936,CR597995,BC080540,	chr16:87300420-87330160	AL582912,AW502331,	AL582912,AW502331,	NM_014745,
S/ASpair_0679	Antisense Exon-Overlapping	chr11:64568873-64582585	-	NM_005468,AF010141,AJ012371,AF001547,	chr11:64564949-64568875	+	BC040836,	chr10:123492446-123678306	AL589590,AI634505,	AL589590,AI634505,AF079098,	NO
S/ASpair_0680	Antisense Exon-Overlapping	chr11:64608283-64612447	+	NM_006782,BC012530,AF001891,BC012814,AF043611,AF030291,	chr11:64609027-64613155	-	CR595731,AK096687,AL137445,CR601514,	chr7:30379260-30446884	AL596654,	AL596654,NM_002047,	NO
S/ASpair_0681	Antisense Exon-Overlapping	chr11:64646304-64651419	+	NM_004927,BC004378,CR600382,CR598452,AK129795,AB062395,CR593043,AK123252,CR625371,AK129986,U39400,	chr11:64651329-64652408	-	AF075066,	chr12:121280861-121431996	AL596826,AI652996,	AL596826,AI652996,NM_002956,	NO
S/ASpair_0682	Antisense Exon-Overlapping	chr11:64646304-64651419	+	NM_004927,BC004378,CR600382,CR598452,AK129795,AB062395,CR593043,AK123252,CR625371,AK129986,U39400,	chr11:64651329-64658579	-	NM_015979,NM_004830,AF104255,AJ420587,AB033042,AF105332,BC007088,AL136776,BC060759,AF135022,	chr6:131936058-131991056	AL596897,AI143963,	AL596897,NM_000045,NM_004830,	AI143963,AK128314,
S/ASpair_0683	Antisense Exon-Overlapping	chr11:64651329-64658579	-	NM_172230,NM_032431,BC030530,AF317634,AK126912,AL834262,AB058713,AB085847,AB024690,AK074148,	chr11:64650395-64651371	+	G36690,	chr4:47690188-47757581	AL599247,BG720102,BI091385,	AL599247,BG720102,BI091385,	NO
S/ASpair_0684	Antisense Exon-Overlapping	chr11:64651329-64658579	-	NM_172230,NM_032431,BC030530,AF317634,AK126912,AL834262,AB058713,AB085847,AB024690,AK074148,	chr11:64646304-64651419	+	BC041434,	chr4:47690188-47833682	AL599247,BG720102,BI091385,	AL599247,BG720102,BI091385,	NO
S/ASpair_0685	Antisense Exon-Overlapping	chr11:64705792-64736052	+	NM_005186,BC017200,BC075862,X04366,AK097277,AK025380,BC015091,BC008751,	chr11:64703945-64705881	-	AY527272,	chr4:107324455-107595399	AL602602,	AL602602,NM_033115,	NM_033115,
S/ASpair_0686	Antisense Exon-Overlapping	chr11:65062607-65082275	-	NM_021070,AK126126,BC008761,AL117551,AF011407,AK124524,AF318354,AK097212,AK090750,AK024477,AK127484,AF135960,	chr11:65049159-65062750	+	NM_004757,AK095951,U10117,BC014051,CR602436,CR604744,CR542281,CR624995,	chr4:107324455-107627252	AL602602,	AL602602,NM_033115,	NM_033115,AK095951,
S/ASpair_0687	Antisense Exon-Overlapping	chr11:65241746-65244985	-	NM_032193,AF346606,L08647,BC023588,AF312034,AK024627,CR602154,	chr11:65236065-65243650	+	NM_198173,NM_021180,NM_198174,AY231161,AL137763,BC036890,AK074386,AY231160,	chr1:24391187-24488730	AU121578,	AU121578,	NO
S/ASpair_0688	Antisense Exon-Overlapping	chr11:65378753-65383462	-	NM_005507,BC011005,CR598143,AK097690,CR622534,D00682,CR601037,CR625803,CR620871,U21909,CR615502,CR625024,CR624160,CR617396,BT006846,CR607341,BC012265,BC012318,CR626689,BC018256,BC024975,CR623837,CR620775,CR622701,CR604338,CR604205,X95404,CR622749,CR621841,CR598078,	chr11:65358000-65380938	+	NM_020448,BC001265,CR626180,CR601331,CR597336,BX538110,BX640883,BC063583,U90918,BC012492,	chr1:24428795-24544704	AU121578,	AU121578,NM_020448,	NO
S/ASpair_0689	Antisense Exon-Overlapping	chr11:65407787-65412586	-	NM_198897,NM_004214,AF250391,AF010187,CR619573,AF171945,CR611951,CR593925,CR590625,CR622949,AF171946,AF171944,CR614878,CR604063,BC014388,CR604159,BC017448,CR456749,CR620055,	chr11:65403860-65407788	+	NM_178122,AX746563,BC040212,AK090659,BC017650,BC063891,BC047705,AK025957,BC035061,BC034315,CR591554,	chr1:24428795-24544704	AU121578,	AU121578,NM_020448,	NO
S/ASpair_0690	Antisense Exon-Overlapping	chr11:65485776-65504183	+	NM_005146,AF353625,BT006637,CR626621,BC018607,BC001058,CR611735,AB006198,BX648500,Y14314,	chr11:65499168-65500938	-	AK127468,	chr6:33696500-33774412	AU124940,AI688888,AW977083,	AU124940,AI688888,AW977083,NM_002224,	NM_002224,
S/ASpair_0691	Antisense Exon-Overlapping	chr11:65526126-65528193	+	NM_003860,CR542140,BC008705,AF044773,BC005942,AF070447,CR611359,AF068235,	chr11:65520593-65526164	-	BC033214,	chr6:33696500-33772317	AU124940,	AU124940,NM_002224,	NM_002224,
S/ASpair_0692	Antisense Exon-Overlapping	chr11:65566029-65573227	-	NM_033036,AB053232,AY026481,	chr11:65566924-65568729	+	BC044947,	chr6:33696500-33772317	AU124940,	AU124940,NM_002224,	NM_002224,
S/ASpair_0693	Antisense Exon-Overlapping	chr11:65792652-65801539	+	NM_030981,CR624810,CR598883,CR533462,CR620997,CR595400,U66621,BC028331,AL136635,CR625419,AJ245875,AF092437,CR591273,CR612971,CR592347,CR599415,CR594164,BC071169,	chr11:65793879-65802572	-	AF148948,AF148949,	chr6:33696500-33772317	AU124940,	AU124940,NM_002224,	NM_002224,
S/ASpair_0694	Antisense Exon-Overlapping	chr11:65808627-65813196	-	NM_020470,CR614462,CR617538,CR456710,AF004876,CR623077,S83365,BC009892,CR597866,CR598403,CR608977,BC001299,CR606217,CR615524,	chr11:65809241-65810681	+	AK128213,	chr6:33696500-33772317	AU124940,	AU124940,NM_002224,	NM_002224,
S/ASpair_0695	Antisense Exon-Overlapping	chr11:6581550-6588673	+	NM_004517,CR624967,CR625972,CR601713,CR615121,CR407673,CR608758,CR604127,CR622983,CR598952,CR611887,CR599632,CR625625,BC001554,U40282,CR749220,CR619697,	chr11:6586534-6587841	-	AK126969,	chr6:33696500-33772317	AU124940,	AU124940,NM_002224,	NM_002224,AK126969,
S/ASpair_0696	Antisense Exon-Overlapping	chr11:65815917-65820707	+	NM_153266,BC033898,	chr11:65818545-65820124	-	AK095987,BC004487,	chr2:108523535-108609193	AU135387,	AU135387,NM_014635,	NM_181453,
S/ASpair_0697	Antisense Exon-Overlapping	chr11:6584102-6590051	-	NM_006284,U13991,CR597361,AL833496,CR598728,CR541943,BC012088,	chr11:6581550-6588673	+	AK022838,	chr2:108523535-108584372	AU135387,	AU135387,NM_014635,	NM_181453,
S/ASpair_0698	Antisense Exon-Overlapping	chr11:65886569-65896221	-	NM_001532,BC011387,AK057041,CR621298,X86681,AF029358,AF034102,AF401235,	chr11:65892323-65894905	+	AK026965,	chr5:134396869-134763476	AU140805,	AU140805,	NM_004893,
S/ASpair_0699	Antisense Exon-Overlapping	chr11:65886569-65896221	-	NM_001532,BC011387,AK057041,CR621298,X86681,AF029358,AF034102,AF401235,	chr11:65889476-65890855	+	AK092789,BC045570,	chr5:134697963-134764881	AU140805,	AU140805,	NM_004893,AK092789,
S/ASpair_0700	Antisense Exon-Overlapping	chr11:65990374-66001383	+	NM_145065,AK074201,AF487456,AL834395,AX748433,AK075253,BC021256,AK094060,CR606152,AF487457,BC025723,	chr11:65959127-65990785	-	G36680,	chr5:134697963-134763476	AU140805,	AU140805,	NM_004893,
S/ASpair_0701	Antisense Exon-Overlapping	chr11:66033122-66057661	+	NM_024649,AK027243,CR625482,AF503941,AK095638,AK027645,BX647612,BC047642,	chr11:66044684-66070247	-	NM_004563,CR609997,CR456913,CR602594,CR618266,X92720,AK129934,CR613166,CR616177,CR611857,BX248272,BC001454,CR608041,	chr14:23619185-23654063	AU141425,	AU141425,NM_006177,	NO
S/ASpair_0702	Antisense Exon-Overlapping	chr11:66044684-66070247	-	NM_207340,CR623920,AY358448,BC057833,BC005015,CR616301,	chr11:66062395-66064474	+	NM_025230,NM_181357,BX161405,AK091857,AF267858,BC008858,CR591345,AK027223,CR614614,CR593514,AL833831,AX747226,AF130070,BX648224,CR608759,CR612369,CR611586,CR591826,AK057636,BC067132,AK074296,BX247970,CR616798,AK094478,	chr14:23619185-23664290	AU141425,	AU141425,NM_006177,NM_025230,	NO
S/ASpair_0703	Antisense Exon-Overlapping	chr11:66044684-66070247	-	NM_207340,CR623920,AY358448,BC057833,BC005015,CR616301,	chr11:66033122-66057661	+	AF283773,	chr14:23653849-23664290	AU141425,	AU141425,NM_025230,	NO
S/ASpair_0704	Antisense Exon-Overlapping	chr11:66162729-66170516	+	NM_002896,CR616840,CR615125,CR611868,CR612821,CR617447,CR613406,CR617646,CR622017,CR607947,CR597902,CR605201,U89505,BC000307,CR617820,BC021120,AK097592,CR618589,BC064960,CR624930,CR616076,CR610008,CR610607,CR595390,CR625125,CR611361,CR606266,CR601805,CR623100,BC032735,CR591279,	chr11:66164663-66165179	-	NM_006177,BX161381,M81840,CR593888,BC012395,M95925,BX161522,BT006942,	chr14:23619185-23664290	AU141425,	AU141425,NM_025230,NM_006177,	NO
S/ASpair_0705	Antisense Exon-Overlapping	chr11:66813395-66826532	+	NM_207354,AK057681,AX747096,AK126438,AK027313,AK124721,AK096277,AK091614,AK057566,BC044239,	chr11:66816043-66816669	-	NM_006388,NM_182709,NM_182710,BC013211,U67734,CR623846,CR611711,U40989,U74667,BC064912,BC000166,	chr11:65236065-65244985	AU142427,	AU142427,NM_032193,NM_006388,	NM_032193,NM_006388,
S/ASpair_0706	Antisense Exon-Overlapping	chr11:66841886-66922458	+	NM_004584,BC014848,AK096155,CR624269,CR536508,U53174,	chr11:66922228-66945230	-	AK098632,	chr4:104055421-104147628	AU143467,	AU143467,NM_003340,	NO
S/ASpair_0707	Antisense Exon-Overlapping	chr11:66841886-66922458	+	NM_004584,BC014848,AK096155,CR624269,CR536508,U53174,	chr11:66922230-66922680	-	AF116686,	chr4:104074373-104147628	AU143467,	AU143467,NM_003340,	NO
S/ASpair_0708	Antisense Exon-Overlapping	chr11:66922228-66945230	-	NM_206873,NM_002708,NM_001008709,CR594209,CR613010,CR626815,CR609689,CR612914,CR620164,CR606688,CR595463,CR596128,CR598698,CR614126,CR621844,AK098311,CR607708,BT006629,CR624648,CR594609,CR595203,CR618441,CR607154,CR622044,J04759,CR593308,AK127616,CR618840,CR616429,BC008010,S57501,X70848,CR609547,CR600679,BC004482,CR623343,CR618358,BC001888,CR607767,M63960,	chr11:66940243-66949652	+	AK093356,	chr4:104074373-104147628	AU143467,	AU143467,NM_003340,	NO
S/ASpair_0709	Antisense Exon-Overlapping	chr11:66922228-66945230	-	NM_206873,NM_002708,NM_001008709,CR594209,CR613010,CR626815,CR609689,CR612914,CR620164,CR606688,CR595463,CR596128,CR598698,CR614126,CR621844,AK098311,CR607708,BT006629,CR624648,CR594609,CR595203,CR618441,CR607154,CR622044,J04759,CR593308,AK127616,CR618840,CR616429,BC008010,S57501,X70848,CR609547,CR600679,BC004482,CR623343,CR618358,BC001888,CR607767,M63960,	chr11:66841886-66922458	+	G36484,	chr21:37045059-37284406	AU143539,AA025801,	AU143539,AA025801,NM_000411,	NO
S/ASpair_0710	Antisense Exon-Overlapping	chr11:66976462-66983261	+	NM_145200,AY039217,BC033167,	chr11:66975348-66976776	-	BC041896,	chr21:37045059-37284406	AU143539,AA025801,	AU143539,AA025801,NM_000411,	NO
S/ASpair_0711	Antisense Exon-Overlapping	chr11:67186210-67205261	-	NM_000695,BT006810,U37519,AK092464,BC007685,	chr11:67186539-67186799	+	AJ001865,	chr21:37045059-37284406	AU143539,AA025801,	AU143539,AA025801,NM_000411,	NO
S/ASpair_0712	Antisense Exon-Overlapping	chr11:67534369-67553317	+	NM_000694,BC014168,AK129943,BC033099,U10868,BT009832,BC002553,AK092029,AX747322,BC013584,	chr11:67533487-67541077	-	AJ001862,	chr21:37045059-37284406	AU143539,AA025801,	AU143539,AA025801,NM_000411,	NO
S/ASpair_0713	Antisense Exon-Overlapping	chr11:67576904-67645434	-	NM_212469,NM_001277,BC036471,D10704,	chr11:67575676-67577804	+	AJ001860,AJ001861,	chr21:37045059-37284406	AU143539,AA025801,	AU143539,AA025801,NM_000411,	NO
S/ASpair_0714	Antisense Exon-Overlapping	chr11:685643-694127	+	NM_174940,AK124309,BC008671,	chr11:691429-693478	-	AK092442,AX747548,CR598098,	chr2:241095105-241127483	AU154855,	AU154855,NM_002081,	NO
S/ASpair_0715	Antisense Exon-Overlapping	chr11:69165054-69178422	+	NM_053056,BT019844,M73554,BC001501,BT019845,M64349,X59798,CR536538,Z23022,BC000076,AY830112,BC023620,M74092,BC014078,CR542099,BC025302,	chr11:69177025-69182379	-	AF318342,AF070536,	chr2:241095105-241127483	AU154855,	AU154855,NM_002081,	NO
S/ASpair_0716	Antisense Exon-Overlapping	chr11:69177025-69182379	-	NM_001004327,AK124252,	chr11:69177529-69178423	+	AK093735,	chr12:93044967-93202555	AV645360,	AV645360,NM_005761,	NO
S/ASpair_0717	Antisense Exon-Overlapping	chr11:69177025-69182379	-	NM_001004327,AK124252,	chr11:69165054-69178422	+	AK128504,	chr9:101260854-101277660	AV645634,	AV645634,NM_000035,	NM_000035,AK128504,
S/ASpair_0718	Antisense Exon-Overlapping	chr11:69794471-69908148	+	NM_003626,NM_177423,U22815,BC034046,U22816,AK123331,BX648037,D49354,AK124621,	chr11:69897164-69922216	-	G36488,	chr2:238318355-238470957	AV648657,	AV648657,NM_004735,	NM_004735,
S/ASpair_0719	Antisense Exon-Overlapping	chr11:71386662-71394409	+	NM_173043,NM_173044,NM_173042,NM_005699,AF110801,AF215907,CR606710,BC044215,AF110800,AF110799,AK098255,AF122906,AB019504,CR605363,	chr11:71391558-71469386	-	AF130054,	chr2:238318355-238470957	AV648657,	AV648657,NM_004735,	NM_004735,AF130054,
S/ASpair_0720	Antisense Exon-Overlapping	chr11:71391558-71469386	-	NM_006185,BC027493,BC004165,BC008345,Z14229,Z14227,BC043499,BC013023,BC036808,Z11584,BC068539,Z11583,Z14228,CR613390,CR604035,BC032228,CR606262,	chr11:71386662-71394409	+	NM_000096,BC070304,AK095290,X04137,M13536,M13699,BC039239,D00025,BC061702,X69706,BX647327,X04136,	chr3:150330069-150422483	AV649343,	AV649343,NM_032383,NM_000096,	NM_032383,BX647327,
S/ASpair_0721	Antisense Exon-Overlapping	chr11:71391558-71469386	-	NM_006185,BC027493,BC004165,BC008345,Z14229,Z14227,BC043499,BC013023,BC036808,Z11584,BC068539,Z11583,Z14228,CR613390,CR604035,BC032228,CR606262,	chr11:71402985-71409604	+	G30735,	chr7:151269660-151570699	AV652697,BF512661,BG189758,	AV652697,BF512661,BG189758,NM_021230,	BX640742,
S/ASpair_0722	Antisense Exon-Overlapping	chr11:71469553-71499475	+	NM_145309,BC035223,BC012855,AF289588,	chr11:71498281-71501474	-	Y08836,	chr7:151269660-151570699	AV652697,BF512661,BG189758,	AV652697,BF512661,BG189758,NM_021230,	BX640742,
S/ASpair_0723	Antisense Exon-Overlapping	chr11:71613473-71627796	+	NM_001567,CR591731,Y14385,L24444,L36818,	chr11:71627769-71632852	-	BC046498,	chr7:151269660-151570699	AV652697,BF512661,BG189758,	AV652697,BF512661,BG189758,NM_021230,	BX640742,BC046498,
S/ASpair_0724	Antisense Exon-Overlapping	chr11:72073762-72111028	-	NM_015242,NM_139181,AB018325,AY049732,BC056401,CR612600,BC008315,BC021244,AK160383,AF411983,	chr11:72089167-72094300	+	BX537751,	chr5:148501326-148636561	AV656258,	AV656258,NM_014945,	NM_014945,BX537751,
S/ASpair_0725	Antisense Exon-Overlapping	chr11:7216585-7446844	+	NM_175733,BC029605,AK055003,BC046367,	chr11:7405073-7484789	-	AF130063,	chr2:153017259-153331854	BM979380,AV662280,	AV662280,	BM979380,NM_052905,
S/ASpair_0726	Antisense Exon-Overlapping	chr11:72203099-72232363	+	NM_033388,AX746810,AX747859,AK091151,AK024423,AK090597,CR605872,BC036713,CR593047,AK093017,CR609750,AX746524,AL832974,CR590633,BC069189,	chr11:72225439-72530739	-	AL833074,	chr11:119712423-119865855	AV684833,	AV684833,NM_015313,	NO
S/ASpair_0727	Antisense Exon-Overlapping	chr11:73339012-73359059	+	NM_153614,AF516185,AK058095,AK128589,AY138810,	chr11:73352350-73358980	-	AF119898,	chr11:119712423-119865855	AV684833,	AV684833,NM_015313,	NO
S/ASpair_0728	Antisense Exon-Overlapping	chr11:73636180-73700347	-	NM_182904,AY327887,CR602823,AY313448,AY358521,BC040582,AL833965,	chr11:73700055-73713397	+	AF090906,	chr11:119712423-119865855	AV684833,	AV684833,NM_015313,	NO
S/ASpair_0729	Antisense Exon-Overlapping	chr11:74654242-74740397	-	NM_020251,NM_004041,CR596009,AF084940,BC003636,CR612323,CR604964,CR604447,AF084040,AK074660,L04685,CR620471,CR613470,	chr11:74654462-74654726	+	NM_001249,BC020966,AY430094,AF039918,AF136572,	chr14:73486396-73552387	AV689110,	AV689110,NM_001249,	NM_182480,
S/ASpair_0730	Antisense Exon-Overlapping	chr11:74975612-75057300	-	NM_033063,NM_207577,BC041411,AK123340,BC063860,AB058781,	chr11:75056357-75057813	+	G36795,	chr9:5755076-5823081	AV696534,	AV696534,	AK127218,
S/ASpair_0731	Antisense Exon-Overlapping	chr11:75106513-75121651	+	NM_025098,AK128620,AY157608,AK026297,	chr11:75116151-75116301	-	AX721170,	chr9:5755076-5823081	AV696534,	AV696534,	AK127218,
S/ASpair_0732	Antisense Exon-Overlapping	chr11:75157437-75190227	+	NM_032564,AY780646,AB073384,AF384161,AY358532,AB048286,CR749377,AL834287,BC015234,AK074203,AY780647,AX747231,AK091870,	chr11:75189177-75189303	-	AK123408,	chr9:5755076-5825435	AV696534,	AV696534,	AK127218,
S/ASpair_0733	Antisense Exon-Overlapping	chr11:75157437-75190227	+	NM_032564,AY780646,AB073384,AF384161,AY358532,AB048286,CR749377,AL834287,BC015234,AK074203,AY780647,AX747231,AK091870,	chr11:75189570-75192108	-	AL136875,AK124394,BC030576,AB037853,AK022642,AK074150,	chr9:5619327-5823081	AV696534,	AV696534,	AK127218,AK022642,
S/ASpair_0734	Antisense Exon-Overlapping	chr11:76046217-76059439	-	NM_005512,BC052210,BC070079,Z24680,	chr11:76045748-76052557	+	BC023535,BC041044,	chr9:5755076-5823081	AV696534,	AV696534,	AK127218,
S/ASpair_0735	Antisense Exon-Overlapping	chr11:7642909-7651397	-	NM_001001336,NM_016229,AF169802,BC001346,AL133582,AY665398,	chr11:7645503-7647994	+	AK125510,	chr1:152091753-152103529	AV711145,	AV711145,	NM_002004,
S/ASpair_0736	Antisense Exon-Overlapping	chr11:76455640-76514844	+	NM_004055,AK092880,BC018123,U94346,AK094150,Y10552,AK128124,	chr11:76509098-76509239	-	AK125505,	chr1:152091753-152103529	AV711145,	AV711145,	NM_002004,
S/ASpair_0737	Antisense Exon-Overlapping	chr11:76710709-76862625	-	NM_002576,U24152,U51120,AF071884,BC050377,AK055228,	chr11:76862064-76865722	+	NM_173639,AK093295,BC062571,BC080538,AX748038,	chr1:152091753-152107040	AV711145,BG330417,	AV711145,BG330417,	NM_002004,NM_173639,
S/ASpair_0738	Antisense Exon-Overlapping	chr11:77209845-77307110	+	NM_024684,AF092136,BC002752,BC016854,CR457332,AK024688,	chr11:77267416-77383365	-	NM_002004,BC010004,CR590457,J05262,AK021828,CR599124,CR625993,M29863,D14697,CR596980,CR598280,AK022841,	chr1:152091753-152107040	AV711145,BG330417,	AV711145,BG330417,	NM_173639,NM_002004,
S/ASpair_0739	Antisense Exon-Overlapping	chr11:77267416-77383365	-	NM_033547,BC018672,BC009995,AX810697,AL834171,BC009859,AK000455,BC006369,BC015664,AF172822,BC008013,	chr11:77209845-77307110	+	NM_014328,CR603309,BC052277,AX748300,BC025680,BX640612,CR594503,CR607256,AB026894,AK125378,AL080083,CR603792,BC001045,CR596817,CR590186,BC028055,AK093777,CR616457,BC004293,CR618456,CR604047,CR749671,AK074982,CR615259,CR594338,AK055451,AK074485,	chr1:152099727-152113977	AV711145,BG330417,	AV711145,BG330417,NM_014328,	NM_173639,
S/ASpair_0740	Antisense Exon-Overlapping	chr11:77267416-77383365	-	NM_033547,BC018672,BC009995,AX810697,AL834171,BC009859,AK000455,BC006369,BC015664,AF172822,BC008013,	chr11:77290713-77293988	+	BX647987,	chr4:100367189-100579691	AV718902,AI129324,	AV718902,AI129324,NM_000667,	NM_000667,BX647987,
S/ASpair_0741	Antisense Exon-Overlapping	chr11:77452555-77457044	+	NM_003251,BC031989,	chr11:77456998-77458220	-	AK123610,	chr3:193342296-193928074	AV722601,	AV722601,	NO
S/ASpair_0742	Antisense Exon-Overlapping	chr11:77452555-77457044	+	NM_003251,BC031989,	chr11:77457043-77468913	-	AK098497,	chr18:202627-258047	CA438203,AV722937,	AV722937,NM_005131,	CA438203,
S/ASpair_0743	Antisense Exon-Overlapping	chr11:8016756-8084228	+	NM_177972,NM_003320,U54644,BC075032,BC075031,U82467,	chr11:8083069-8086181	-	AK055968,	chr10:70645095-70697320	AV724583,AI203682,	AV724583,AI203682,NM_025130,	NO
S/ASpair_0744	Antisense Exon-Overlapping	chr11:8016756-8084228	+	NM_177972,NM_003320,U54644,BC075032,BC075031,U82467,	chr11:8084224-8147163	-	AK026657,BC042008,	chr10:31645464-31858133	AV727855,	AV727855,NM_030751,	BX647794,BC042008,
S/ASpair_0745	Antisense Exon-Overlapping	chr11:8016756-8084228	+	NM_177972,NM_003320,U54644,BC075032,BC075031,U82467,	chr11:8013326-8017790	-	AK094743,	chr10:31647430-31858133	AV727855,	AV727855,NM_030751,	BX647794,
S/ASpair_0746	Antisense Exon-Overlapping	chr11:8016756-8084228	+	NM_177972,NM_003320,U54644,BC075032,BC075031,U82467,	chr11:8071090-8074547	-	AK057658,	chr6:135575055-135860576	AV743667,AW581938,	AV743667,AW581938,NM_017651,	NO
S/ASpair_0747	Antisense Exon-Overlapping	chr11:8084224-8147163	-	NM_024557,AY358475,AY326436,BX647514,AL832601,AY326435,BC022455,AK021670,	chr11:8016756-8084228	+	G36750,	chr6:135575055-135860576	AV743667,AW581938,	AV743667,AW581938,NM_017651,	NO
S/ASpair_0748	Antisense Exon-Overlapping	chr11:8084224-8147163	-	NM_024557,AY358475,AY326436,BX647514,AL832601,AY326435,BC022455,AK021670,	chr11:8079957-8084228	+	NM_005535,NM_153701,U03187,BC029121,BX647221,	chr19:17880231-18149927	AV743901,BG437757,	AV743901,BG437757,	NO
S/ASpair_0749	Antisense Exon-Overlapping	chr11:808902-815569	+	NM_020376,AJ278476,BC011958,AL833707,AY203925,AF055000,BC017280,AJ278475,	chr11:809592-815066	-	NM_006185,BC027493,BC004165,BC008345,Z14229,Z14227,BC043499,BC013023,BC036808,Z11584,BC068539,Z11583,Z14228,CR613390,CR604035,BC032228,CR606262,	chr11:71386662-71469386	AV746527,	AV746527,NM_006185,	NM_006185,
S/ASpair_0750	Antisense Exon-Overlapping	chr11:82367962-82460561	-	NM_014488,CR542106,BC014213,U57092,AF498956,BX641138,	chr11:82368111-82368334	+	NM_173043,NM_173044,NM_173042,NM_005699,AF110801,AF215907,CR606710,BC044215,AF110800,AF110799,AK098255,AF122906,AB019504,CR605363,	chr11:71386662-71469386	AV746527,	AV746527,NM_006185,	NM_006185,
S/ASpair_0751	Antisense Exon-Overlapping	chr11:82582939-82644682	+	NM_182603,BX648690,AK095193,BC062729,	chr11:82636781-82637906	-	AK126629,	chr11:71391558-71469386	AV746527,	AV746527,NM_006185,	NM_006185,AK126629,
S/ASpair_0752	Antisense Exon-Overlapping	chr11:82650148-82675045	-	NM_021825,AF271782,BC020783,BC067764,CR593851,AF182424,BC032701,BC048795,BC017771,AL136791,BC014573,AF182412,AK055972,CR625695,	chr11:82674819-82812206	+	BC038672,	chr1:111125881-111234716	AV756205,	AV756205,NM_000560,	NO
S/ASpair_0753	Antisense Exon-Overlapping	chr11:832824-1082941	+	NM_003271,AK054788,M22406,CR457108,AF054841,AK126456,AK095212,AF022813,BC019314,BC000389,BT006776,	chr11:846880-856493	-	NM_001006945,NM_018372,BC008115,AL834466,AK001826,CR620638,AK002131,AY190122,CR615710,	chr1:111125881-111234716	AV756205,	AV756205,NM_000560,NM_018372,BC008115,	NM_018372,
S/ASpair_0754	Antisense Exon-Overlapping	chr11:85049761-85053794	-	NM_021212,AF039942,	chr11:85049533-85052917	+	CR590915,AK057892,BC034422,CR612816,	chr1:46366373-46449345	AW001471,	AW001471,NM_017739,	AK056186,AK057892,
S/ASpair_0755	Antisense Exon-Overlapping	chr11:86189211-86341478	+	NM_007173,CR609619,AF015287,CR612074,CR624329,AK075362,CR604686,CR596737,CR591812,AF193611,CR607812,BC001278,CR598694,CR615791,CR616418,CR596876,CR613177,CR614859,CR608853,CR594839,CR622497,CR599725,AY359033,CR607039,CR602641,BC063022,CR620693,AL136914,	chr11:86334370-86344081	-	CR625262,	chr22:20096247-20130302	AW002532,AI761762,	AW002532,AI761762,	NO
S/ASpair_0756	Antisense Exon-Overlapping	chr11:86189211-86341478	+	NM_007173,CR609619,AF015287,CR612074,CR624329,AK075362,CR604686,CR596737,CR591812,AF193611,CR607812,BC001278,CR598694,CR615791,CR616418,CR596876,CR613177,CR614859,CR608853,CR594839,CR622497,CR599725,AY359033,CR607039,CR602641,BC063022,CR620693,AL136914,	chr11:86339475-86343948	-	NM_004067,U07223,AK026415,U28926,L29126,AK124021,	chr7:28808089-29327180	AW005639,BU674127,	AW005639,	BU674127,
S/ASpair_0757	Antisense Exon-Overlapping	chr11:86334370-86344081	-	NM_012193,AY462097,AB032417,	chr11:86189211-86341478	+	AK124888,	chr7:28792823-29008132	AW005639,	AW005639,	NO
S/ASpair_0758	Antisense Exon-Overlapping	chr11:8889277-8898200	+	NM_020642,AF512007,AF493785,BC030996,AF493783,AF493784,	chr11:8898200-8911111	-	BC043186,	chr7:28808089-29008132	AW005639,	AW005639,	NO
S/ASpair_0759	Antisense Exon-Overlapping	chr11:8998511-9069731	-	NM_020974,AK131552,AK123039,AK092553,AK092153,	chr11:9031508-9039694	+	NM_031311,NM_019029,AF282617,CR623778,CR597484,AK075433,CR623624,CR603250,BC016838,CR601820,CR624622,CR600754,AF217508,CR625865,CR603975,CR595924,CR607237,AY358549,CR593867,AK124472,CR625045,AF106704,CR613388,CR596105,	chr7:28808089-29327180	AW005639,BU674127,	AW005639,	BU674127,
S/ASpair_0760	Antisense Exon-Overlapping	chr11:93103017-93114308	-	NM_024116,AF086435,AK027016,AF275800,CR457369,BC001972,AK128061,CR609260,	chr11:93034473-93103170	+	NM_004234,AF027513,BC002800,BC002663,	chr19:49408524-49501010	AW006620,	AW006620,NM_004234,	NM_182490,BC002663,
S/ASpair_0761	Antisense Exon-Overlapping	chr11:93157096-93186102	+	NM_004268,AK022156,AF104254,AK023209,AF105421,AK001674,CR604067,AF117657,BC021101,	chr11:93185761-93186242	-	NM_182490,AY166786,AL833012,BC047570,AX747434,AY500355,AK092253,	chr19:49408524-49501010	AW006620,	AW006620,NM_004234,	BC002663,NM_182490,
S/ASpair_0762	Antisense Exon-Overlapping	chr11:95163290-95205503	+	NM_014679,BC031048,BC009053,AK125164,CR614205,BC039711,BC001233,AK098647,AY239292,D42054,BC029385,AY225092,	chr11:95194522-95195633	-	NM_181756,BC047795,AK095351,AY166792,AK055310,	chr19:49423119-49501010	AW006620,	AW006620,NM_004234,	BC002663,
S/ASpair_0763	Antisense Exon-Overlapping	chr11:9756790-10272296	-	NM_030962,AY234241,AK123621,AB051553,BX538184,BC011143,AK026571,AL832942,AL512756,AX746935,BX647533,BC043389,BC027492,BC063656,AK091362,BC053867,CR603765,CR749312,	chr11:9737121-9769367	+	AK124068,	chr6:35289817-35326587	AW013808,	AW013808,	NO
S/ASpair_0764	Antisense Exon-Overlapping	chr11:9756790-10272296	-	NM_030962,AY234241,AK123621,AB051553,BX538184,BC011143,AK026571,AL832942,AL512756,AX746935,BX647533,BC043389,BC027492,BC063656,AK091362,BC053867,CR603765,CR749312,	chr11:9736416-9789442	+	BC021141,	chr6:35289817-35326587	AW013808,	AW013808,	NO
S/ASpair_0765	Antisense Exon-Overlapping	chr11:9756790-10272296	-	NM_030962,AY234241,AK123621,AB051553,BX538184,BC011143,AK026571,AL832942,AL512756,AX746935,BX647533,BC043389,BC027492,BC063656,AK091362,BC053867,CR603765,CR749312,	chr11:9817265-9907382	+	NM_152912,AF410851,BC039599,AF265440,AK094420,BC046166,CR594840,	chr13:26896681-26922711	AW015580,	AW015580,AF265440,	NM_002097,
S/ASpair_0766	Antisense Exon-Overlapping	chr12:10034820-10057290	-	NM_016509,BC029554,AF124841,AY358599,BX647321,	chr12:9995182-10039560	+	NM_016596,NM_015401,AK027781,BC006453,AY302468,AF239243,BC020505,AK026767,AK128383,BT009771,AL117455,AK122588,BC064840,AY321367,AK001032,CR615119,AK001190,AK024469,	chr12:46451637-46499924	AW016118,	AW016118,NM_015401,	AK122588,
S/ASpair_0767	Antisense Exon-Overlapping	chr12:10034820-10057290	-	NM_016509,BC029554,AF124841,AY358599,BX647321,	chr12:10054493-10062429	+	NM_017842,BC002759,BC026344,AK000496,BC065033,BC011823,CR618506,	chr12:46451637-46499924	AW016118,	AW016118,NM_015401,	AK122588,
S/ASpair_0768	Antisense Exon-Overlapping	chr12:100593873-100625318	+	NM_020244,CR608650,AY166717,CR591873,AF195623,AY280609,CR621563,CR590259,AF111803,AY166718,BC020819,AY280610,AF047431,AK075211,AK093067,AY294627,CR603077,AF195624,CR624037,BC050429,CR596586,CR592188,	chr12:100624894-100635718	-	AK025856,	chr12:46461153-46499924	AW016118,	AW016118,NM_015401,	AK122588,
S/ASpair_0769	Antisense Exon-Overlapping	chr12:102483518-102663089	+	NM_017564,AK074051,AF160476,AL133021,AK160380,AY311388,AJ295695,AY227444,AB052958,AK024503,	chr12:102656686-102660207	-	AK124266,	chr12:46462776-46499924	AW016118,	AW016118,NM_015401,	AK122588,AK124266,
S/ASpair_0770	Antisense Exon-Overlapping	chr12:10416857-10454012	-	NM_013431,AF350018,BC017784,AF461811,AF350019,U96845,AJ001683,AF439512,	chr12:10407635-10442372	+	BC035080,	chr20:39160383-39237771	AW021568,	AW021568,	NO
S/ASpair_0771	Antisense Exon-Overlapping	chr12:105253956-105406442	+	NM_018082,BX537447,AK090636,BC017501,CR595354,BC046238,AX747324,AK001250,AX746551,AY092084,AK092031,AK001161,BC033724,AK122713,	chr12:105253220-105254186	-	AK094018,	chr20:39090876-39186541	AW021568,	AW021568,NM_003286,	NO
S/ASpair_0772	Antisense Exon-Overlapping	chr12:105479499-105659047	+	NM_002920,NM_213594,NM_032491,AL833921,AB044245,BC030644,AF332192,AY102009,AK074913,BC028582,	chr12:105577004-105580945	-	AF090938,	chr20:39090876-39186541	AW021568,	AW021568,NM_003286,	NO
S/ASpair_0773	Antisense Exon-Overlapping	chr12:10648061-10657471	-	NM_018048,AK096106,AK001154,CR604359,AK022720,BC010905,AF165518,	chr12:10648059-10648257	+	CR610135,	chr11:64568599-64582585	AW024446,	AW024446,NM_005468,	NO
S/ASpair_0774	Antisense Exon-Overlapping	chr12:106629111-106657488	-	NM_012406,AK056378,AL133083,BC068562,AF144757,BC035581,	chr12:106632833-106656212	+	NM_013299,U79266,CR614123,BC007448,CR607647,CR610152,	chr11:64564949-64582585	AW024446,	AW024446,NM_005468,NM_013299,	NO
S/ASpair_0775	Antisense Exon-Overlapping	chr12:108800799-108853794	+	NM_032300,AX747696,AK092736,AY210413,BX648596,AY007230,BC022838,BC004285,	chr12:108830329-108896820	-	CR605930,	chr3:157321050-157739245	AA932455,AW026476,	AW026476,NM_003471,	AA932455,NM_003471,
S/ASpair_0776	Antisense Exon-Overlapping	chr12:109392049-109402642	-	NM_016226,NM_057180,CR457182,AF201936,AF175264,CR612363,BC000880,AF193795,AL832866,CR594493,AF201946,AF168716,AL136614,BC015095,CR533468,AK129767,AK000499,	chr12:109402139-109403966	+	BC034792,	chr20:2029659-2105681	AW026963,	AW026963,	NO
S/ASpair_0777	Antisense Exon-Overlapping	chr12:109514638-109549653	+	NM_024549,CR614841,CR608794,AY358184,BC044885,BC040113,CR623429,CR624799,AK024780,AX747722,AK128417,BC062611,CR616304,CR624567,CR600997,BC033811,AK092775,AK055891,	chr12:109528366-109592996	-	AL442073,BC020956,AX746957,AK025478,AX747332,AK127298,BX648380,AK092046,AK001569,CR627408,AK091393,AK024384,AB051544,BC012558,	chr3:8997278-9495924	AW044537,AA770611,	AW044537,	AA770611,AL442073,
S/ASpair_0778	Antisense Exon-Overlapping	chr12:110586592-110657623	+	NM_025247,AX747497,AK092356,CR591627,BC003698,BC015056,AK097425,BC054886,AY323912,AL832043,	chr12:110604833-110615207	-	AK055171,	chr1:11060943-11094209	AW075242,	AW075242,NM_002685,	AK093955,AK055171,
S/ASpair_0779	Antisense Exon-Overlapping	chr12:110740293-110743426	-	NM_016534,BC023547,AF229831,BC071748,CR620831,BC015633,BC007973,AK096935,BC032560,	chr12:110742502-110793947	+	AK124018,	chr1:15906280-16150625	CA440310,AW082221,	AW082221,NM_015001,	CA440310,NM_015001,
S/ASpair_0780	Antisense Exon-Overlapping	chr12:112199292-112235646	-	NM_024959,AK025886,AK095092,AK094074,AK056179,BC032397,AY601760,BC033070,AY601759,BC020463,	chr12:112199302-112208316	+	NM_014424,AJ243191,BX537990,AK057295,CR749419,AK092275,BC006319,AL832181,AK075151,AX747447,AF155908,CR749298,AK095911,	chr1:15919665-16150625	CA440310,AW082221,	AW082221,NM_015001,	CA440310,NM_015001,
S/ASpair_0781	Antisense Exon-Overlapping	chr12:115811481-115956881	+	NM_153348,NM_012174,AF176707,BC037296,CR621935,AK055849,	chr12:115849263-115851947	-	NM_003443,Y09723,U20647,	chr1:15919665-16150625	CA440310,AW082221,	AW082221,NM_015001,	CA440310,NM_015001,
S/ASpair_0782	Antisense Exon-Overlapping	chr12:115811481-115956881	+	NM_153348,NM_012174,AF176707,BC037296,CR621935,AK055849,	chr12:115877967-115887862	-	NM_182623,BC016848,AK094085,BC037394,	chr1:15919665-16150625	CA440310,AW082221,	AW082221,NM_015001,	CA440310,NM_015001,
S/ASpair_0783	Antisense Exon-Overlapping	chr12:118079315-118095271	+	NM_014365,CR591785,AL136936,AF250138,BC002673,CR608992,CR611944,CR613252,AF133207,CR590762,CR617456,AF191017,AF217987,CR614666,CR599692,CR612820,CR611633,CR607849,CR594671,CR597922,CR614248,BT006876,CR604459,CR616260,CR533453,CR621727,	chr12:118080127-118080530	-	AK128878,	chr5:175908998-175955375	AW084548,	AW084548,NM_017675,	NO
S/ASpair_0784	Antisense Exon-Overlapping	chr12:118931719-119018026	-	NM_006861,AF498960,BT020024,CR536486,BC015931,X79781,AK001309,AK125543,CR541683,	chr12:119017431-119019520	+	BC037861,BC045644,	chr15:40803052-40822691	AW086040,AI041060,	AW086040,AI041060,	BC037861,
S/ASpair_0785	Antisense Exon-Overlapping	chr12:119027736-119095233	-	NM_006836,U88837,CR607697,U88836,BC040172,BC021129,BC032335,U77700,D86973,BC064346,BC046177,	chr12:119027818-119027946	+	CR749422,CR610699,	chr15:46407057-46422855	AW103849,AI498389,	AW103849,NM_001948,	AI498389,NM_001948,
S/ASpair_0786	Antisense Exon-Overlapping	chr12:119110971-119166229	-	NM_002859,D86862,BC006840,BX648777,U14588,AK128712,D86863,BC003647,AK122964,	chr12:119101894-119113661	+	BC054098,	chr6:38791095-39106545	AW105037,	AW105037,NM_001371,	NM_001371,BC054098,
S/ASpair_0787	Antisense Exon-Overlapping	chr12:119110971-119166229	-	NM_002859,D86862,BC006840,BX648777,U14588,AK128712,D86863,BC003647,AK122964,	chr12:119111661-119113292	+	AK128648,	chr5:115807151-115938521	AW118633,AA195192,	AW118633,AA195192,NM_020796,	NO
S/ASpair_0788	Antisense Exon-Overlapping	chr12:119346967-119364269	+	NM_176818,AK094319,BC047778,BC064523,CR612638,CR611665,BC034962,	chr12:119362216-119363919	-	AK092855,AX747770,	chr14:23100146-23117849	AW130783,	AW130783,	NO
S/ASpair_0789	Antisense Exon-Overlapping	chr12:119346967-119364269	+	NM_176818,AK094319,BC047778,BC064523,CR612638,CR611665,BC034962,	chr12:119362191-119370278	-	NM_080545,NM_003917,CR613895,CR614596,CR600746,BC051833,AF068706,BX161425,BX247963,CR610219,CR594047,AK096034,AK123354,AB015318,	chr14:23051866-23107119	AW130783,	AW130783,NM_003917,	NO
S/ASpair_0790	Antisense Exon-Overlapping	chr12:119362191-119370278	-	NM_003769,CR616096,CR593564,U30825,CR603096,CR617389,CR606248,CR615364,CR598070,CR607246,	chr12:119346967-119364269	+	NM_024328,AK057691,AF432862,AK098604,CR620260,AK094211,CR615822,BC002984,CR595329,CR626464,CR624479,BX161435,	chr14:23051866-23107119	AW130783,	AW130783,NM_003917,	NO
S/ASpair_0791	Antisense Exon-Overlapping	chr12:119903568-119917020	-	NM_022895,CR604606,BC014661,AK022510,CR618697,	chr12:119903958-119916993	+	BC029311,BC013295,	chr2:74971437-75032134	AW134604,	AW134604,NM_000189,	NM_000189,
S/ASpair_0792	Antisense Exon-Overlapping	chr12:120208859-120254732	-	NM_016237,CR603428,CR597802,BC034243,AK025614,CR625495,BC006301,BC001081,AF191339,BC045686,AK054779,BC003095,AB019409,BX537687,BC001950,	chr12:120208881-120252796	+	BC028123,	chr11:10519395-10672111	AW137492,	AW137492,NM_006069,	NM_130385,BC028123,
S/ASpair_0793	Antisense Exon-Overlapping	chr12:120300564-120331109	+	NM_194271,NM_025126,CR457342,CR616780,CR592405,BC007826,BT007283,AB084914,AY098934,AF306709,CR601814,AK096994,AK025439,	chr12:120329617-120481640	-	BC035889,AK056230,	chr7:26919049-26941618	AW137982,AI796896,	AW137982,AI796896,	BC035889,
S/ASpair_0794	Antisense Exon-Overlapping	chr12:120329617-120481640	-	NM_001005366,NM_032590,BX648928,BC008735,AJ459424,AK074718,CR622952,AL133572,BC028612,AK127328,AB031230,AK097933,AK027440,AK027692,	chr12:120300564-120331109	+	CR599345,AL832922,	chr19:17291353-17306638	AW138253,	AW138253,AB046843,	AB046843,AL832922,
S/ASpair_0795	Antisense Exon-Overlapping	chr12:120329617-120481640	-	NM_001005366,NM_032590,BX648928,BC008735,AJ459424,AK074718,CR622952,AL133572,BC028612,AK127328,AB031230,AK097933,AK027440,AK027692,	chr12:120328251-120331142	+	BC054024,AL833333,	chr12:48792167-49076672	AW138642,	AW138642,	NO
S/ASpair_0796	Antisense Exon-Overlapping	chr12:120678380-120694314	-	NM_019034,AF239923,BC018208,AK000254,	chr12:120613378-120679076	+	AF088003,	chr12:48809849-48847412	AW138642,	AW138642,AK026014,	NO
S/ASpair_0797	Antisense Exon-Overlapping	chr12:120678380-120694314	-	NM_019034,AF239923,BC018208,AK000254,	chr12:120679715-120682692	+	AK097694,	chr16:87861536-88084470	AW149767,AW341713,	AW149767,AW341713,NM_013275,	NM_013275,
S/ASpair_0798	Antisense Exon-Overlapping	chr12:120678380-120694314	-	NM_019034,AF239923,BC018208,AK000254,	chr12:120652774-120683627	+	AX747440,AK092264,	chr16:87861536-88084470	AW149767,AW341713,	AW149767,AW341713,NM_013275,	NM_013275,AK092264,
S/ASpair_0799	Antisense Exon-Overlapping	chr12:121212970-121218372	+	NM_030765,AK095746,AL834452,AB049586,BC031399,CR591685,AY358940,	chr12:121217090-121236900	-	NM_183413,NM_183412,NM_033182,AY040878,AY007380,AK055344,BC007832,CR749368,	chr1:11642691-11657649	AW160505,AW403656,	AW160505,AW403656,NM_012168,NM_033182,	NM_012168,NM_183412,
S/ASpair_0800	Antisense Exon-Overlapping	chr12:121536689-121635826	+	NM_014708,D79988,AK093470,	chr12:121629704-121740270	-	G36526,	chr21:44033822-44049585	AW170433,	AW170433,NM_003683,	NO
S/ASpair_0801	Antisense Exon-Overlapping	chr12:121930378-121984632	-	NM_203445,NM_019624,NM_203444,NM_019625,AB177852,BC064384,AB045381,AB040953,BC017348,AK074738,AK027624,AB112582,AF216494,CR614075,U66676,AB112583,AL833963,	chr12:121984130-121989470	+	NM_000185,X03498,M12849,CR456573,BC035028,CR593482,	chr22:19386535-19537654	AW182485,	AW182485,NM_000185,	NO
S/ASpair_0802	Antisense Exon-Overlapping	chr12:122161752-122242538	-	NM_022782,AK096541,AK023016,X98258,AL096751,CR610469,AX746832,AK091181,	chr12:122242343-122267386	+	NM_152445,AK056259,BC053909,CR749537,	chr14:73449524-73499567	AW182488,AV689110,	AW182488,AV689110,	NM_182480,NM_152445,
S/ASpair_0803	Antisense Exon-Overlapping	chr12:122242343-122267386	+	NM_152269,CR612064,AF061733,AK095982,AK126043,BC018145,BC062329,BC020885,AK025908,	chr12:122161752-122242538	-	NM_021188,CR610987,BC004357,BC000330,U90919,BC050683,	chr14:73423261-73486588	AW182488,	AW182488,NM_021188,	NM_152445,
S/ASpair_0804	Antisense Exon-Overlapping	chr12:122242343-122267386	+	NM_152269,CR612064,AF061733,AK095982,AK126043,BC018145,BC062329,BC020885,AK025908,	chr12:122258130-122260271	-	NM_018964,CR608745,AJ277913,AK025993,AF311320,AJ269529,BC042139,AJ277912,	chr21:42765666-42874618	AW182602,BE220379,	AW182602,BE220379,	NO
S/ASpair_0805	Antisense Exon-Overlapping	chr12:122303956-122374636	-	NM_018183,AK001563,AK074256,BC058837,BC030544,AB014772,AK001695,BC041141,AK122703,AK096864,	chr12:122373295-122375214	+	AK127597,	chr21:42789187-42878109	AW182602,BE220379,	AW182602,BE220379,	AK127597,
S/ASpair_0806	Antisense Exon-Overlapping	chr12:122393200-122418778	+	NM_020382,AY102937,CR597635,BC050346,	chr12:122411017-122413100	-	NM_080860,AB006536,AK057315,AB041016,	chr21:42765666-42874618	AW182602,BE220379,	AW182602,BE220379,	NO
S/ASpair_0807	Antisense Exon-Overlapping	chr12:122480517-122543380	-	NM_178314,BC080626,AK096697,	chr12:122480661-122482541	+	AK124103,	chr21:42789187-42874618	AW182602,BE220379,	AW182602,BE220379,	NO
S/ASpair_0808	Antisense Exon-Overlapping	chr12:122630457-122643124	-	NM_001414,CR596977,CR456831,CR624300,CR609524,CR597921,CR624872,CR612620,CR606092,CR613959,CR605116,X95648,CR606497,CR602086,CR609781,	chr12:122635779-122635907	+	M24732,	chr11:6904230-6962437	AW188017,	AW188017,NM_013250,	NO
S/ASpair_0809	Antisense Exon-Overlapping	chr12:122982550-123024853	+	NM_152437,BC051696,BX647762,AL834266,AK056034,BC037793,	chr12:123024645-123024844	-	CR604036,	chr9:32530543-32543002	AW188057,	AW188057,NM_005802,AB045732,	NM_005802,
S/ASpair_0810	Antisense Exon-Overlapping	chr12:123333842-123545029	-	NM_006312,S83390,BC033087,AF113003,U37146,U80750,AK127788,BC004326,BC020427,AF125672,	chr12:123364951-123370548	+	BC013655,	chr9:32530543-32543005	AW188057,	AW188057,NM_005802,AB045732,	NM_005802,BC013655,
S/ASpair_0811	Antisense Exon-Overlapping	chr12:123333842-123545029	-	NM_006312,S83390,BC033087,AF113003,U37146,U80750,AK127788,BC004326,BC020427,AF125672,	chr12:123407589-123436098	+	AK097074,	chr11:77603990-77806414	AW188233,	AW188233,NM_012296,	NO
S/ASpair_0812	Antisense Exon-Overlapping	chr12:123333842-123545029	-	NM_006312,S83390,BC033087,AF113003,U37146,U80750,AK127788,BC004326,BC020427,AF125672,	chr12:123493123-123497318	+	AK124847,	chr17:62804182-63120107	AW193811,	AW193811,NM_012417,	NM_012417,AK124847,
S/ASpair_0813	Antisense Exon-Overlapping	chr12:12518424-12606584	-	NM_030640,AB052156,BC031643,BC042101,AK098310,AK055973,AB051487,AF506796,AY038927,	chr12:12517483-12520098	+	BC038431,	chr3:155224888-155458318	AW193973,	AW193973,NM_015595,	AK127282,BC038431,
S/ASpair_0814	Antisense Exon-Overlapping	chr12:128081150-128913093	-	NM_133448,AB061814,AB075824,	chr12:128218026-128222083	+	AK024373,	chr19:389421-2034745	AW204027,BG759741,CK299206,AW250384,CB243197,BF033370,AW576549,BM978623,BG205703,CA415214,AI692916,	AW204027,BG759741,BF033370,AW576549,AI692916,	CK299206,AW250384,CB243197,BM978623,BG205703,CA415214,
S/ASpair_0815	Antisense Exon-Overlapping	chr12:129405562-129725706	-	NM_015347,CR592066,AB002316,BC007632,BX641152,	chr12:129434429-129440086	+	AK096412,AK125252,AK097342,	chr12:55272081-55316430	AW205585,	AW205585,NM_013449,	NM_013449,AK096412,
S/ASpair_0816	Antisense Exon-Overlapping	chr12:129963332-130150886	+	NM_198827,AL162032,AY255587,AK131538,BX649116,AY532280,BC047951,AY278561,	chr12:130139154-130141991	-	NM_005016,NM_031989,CR602496,CR606382,CR590150,BC071942,CR620547,BC001155,BC035420,AK123458,AB188306,X78136,AK130583,AK023529,CR603638,	chr12:52056022-52189937	AW206102,	AW206102,	AK130583,
S/ASpair_0817	Antisense Exon-Overlapping	chr12:13019071-13044490	-	NM_015987,BT007294,CR621039,AF167473,CR613893,AF117615,BC016277,	chr12:13017606-13020278	+	NM_020547,AY714878,AF172932,CR627318,	chr12:52056022-52189937	AW206102,	AW206102,	NO
S/ASpair_0818	Antisense Exon-Overlapping	chr12:131100735-131231241	+	NM_015409,AB058721,AK124012,U80743,AK127058,BC016068,AK096311,AL832718,AB040931,AK025040,AK074395,AY044869,BC064554,BC037208,	chr12:131180539-131201172	-	AL442093,BC012008,BC078158,	chr12:52056022-52189937	AW206102,	AW206102,	NO
S/ASpair_0819	Antisense Exon-Overlapping	chr12:131289276-131295110	-	NM_175066,AK097078,BC029279,BC012461,AL079273,BC040185,	chr12:131291256-131291699	+	NM_138473,J03133,BC062539,AF252284,AF255682,BC043224,AJ272134,	chr12:52056022-52189937	AW206102,	AW206102,	NO
S/ASpair_0820	Antisense Exon-Overlapping	chr12:131874542-131891926	+	NM_018663,AF250136,AY044439,BC073997,	chr12:131874575-131891921	-	G42930,	chr12:52056022-52189937	AW206102,	AW206102,	NO
S/ASpair_0821	Antisense Exon-Overlapping	chr12:131897786-131918581	+	NM_138575,BC047906,AK097688,BC008196,	chr12:131912443-131948767	-	NM_001005355,NM_018457,NM_001005354,BC016064,AL122042,CR593035,CR601405,CR533459,BC001464,CR626698,BC014257,BC004512,CR626600,BC021019,BX640962,AF217517,CR603166,BC071979,AK074398,BC066943,BC062322,	chr12:52056022-52189937	AW206102,	AW206102,	NO
S/ASpair_0822	Antisense Exon-Overlapping	chr12:132267139-132294606	+	NM_003440,CR601967,BC040561,BC022291,U09368,AK122741,	chr12:132291879-132293349	-	BC037585,	chr12:52056022-52189937	AW206102,	AW206102,	NO
S/ASpair_0823	Antisense Exon-Overlapping	chr12:169511-194002	-	NM_003044,CR608440,AK131564,BC026339,U27699,AK096046,L42300,AK125026,BC036838,	chr12:183072-184519	+	CR592789,CR619133,CR608819,	chr12:52056022-52189937	AW206102,	AW206102,	NO
S/ASpair_0824	Antisense Exon-Overlapping	chr12:1771384-1898263	-	NM_001005737,NM_172364,NM_001005766,BX537437,BX537436,CR603629,AF516695,AL137658,BC048288,	chr12:1897275-1899766	+	AK094109,	chr12:52056022-52189937	AW206102,	AW206102,	NO
S/ASpair_0825	Antisense Exon-Overlapping	chr12:2032725-2672368	+	NM_000719,CR605077,AJ537510,AY562395,AJ224873,AF465484,Z34819,L04569,Z34812,Z26295,M57972,Z34814,Z26294,Z34810,M57971,Z74996,L29529,AY562396,L29534,Z34816,Z34809,Z34821,Z34818,Z34813,L29536,Z34822,Z34811,AJ536834,AK098681,Z34817,Z34815,Z34820,	chr12:2655428-2670545	-	NM_004178,NM_134323,NM_134324,CR612616,CR602082,BC002419,CR597935,U08998,BT007140,CR608571,CR610050,CR606778,CR612865,CR606145,CR613878,BC005860,CR626085,CR593716,M60801,CR608491,CR599054,CR626705,CR619705,	chr12:52056022-52189937	AW206102,	AW206102,NM_004178,BC002419,	NO
S/ASpair_0826	Antisense Exon-Overlapping	chr12:21481868-21514551	+	NM_024854,BC021662,CR594393,AK025681,AK125461,AL832441,	chr12:21513898-21545796	-	AK074162,	chr21:44573255-44583704	AW206315,	AW206315,NM_004928,	NM_004928,AK074162,
S/ASpair_0827	Antisense Exon-Overlapping	chr12:21513898-21545796	-	NM_032941,NM_002907,BT007119,L36140,BC001052,D37984,AY157499,	chr12:21513704-21515447	+	BC042182,	chr2:219298083-219327409	AW207249,	AW207249,NM_032726,	NO
S/ASpair_0828	Antisense Exon-Overlapping	chr12:24855562-24993660	-	NM_005504,U21551,AK128527,BC033864,BX647122,CR749308,AK056255,	chr12:24946510-24948882	+	AK092991,	chr1:25628105-25806908	AW207739,AI149580,	AW207739,AI149580,	NO
S/ASpair_0829	Antisense Exon-Overlapping	chr12:25096473-25152535	+	NM_006152,CR601375,U10485,BC029391,	chr12:25096911-25098395	-	BC034307,	chr4:187562427-187797300	AW242380,BG719069,	AW242380,BG719069,NM_000128,	NM_000128,BC034307,
S/ASpair_0830	Antisense Exon-Overlapping	chr12:25096473-25152535	+	NM_006152,CR601375,U10485,BC029391,	chr12:25152490-25239361	-	BC039542,CR597807,AK123630,	chr22:40811437-40864083	AW242481,	AW242481,	NO
S/ASpair_0831	Antisense Exon-Overlapping	chr12:25152490-25239361	-	NM_018272,BC031047,AX747924,BC028415,BC057795,BC047415,AK001783,AY423543,AK093102,	chr12:25096473-25152535	+	BC037825,	chr11:129190951-129235108	AW242836,AW971032,	AW242836,AW971032,	NO
S/ASpair_0832	Antisense Exon-Overlapping	chr12:25239417-25250308	+	NM_001001660,BC071769,CR593194,CR601350,AK057730,AK095164,CR616971,	chr12:25249447-25253197	-	NM_152515,BC036217,AL832036,AK097948,	chr2:113058267-113344264	AW249273,	AW249273,NM_032309,	NM_152515,
S/ASpair_0833	Antisense Exon-Overlapping	chr12:25239417-25250308	+	NM_001001660,BC071769,CR593194,CR601350,AK057730,AK095164,CR616971,	chr12:25248990-25295132	-	CR597666,	chr2:113058267-113344264	AW249273,	AW249273,NM_032309,	NO
S/ASpair_0834	Antisense Exon-Overlapping	chr12:25248990-25295132	-	NM_004985,NM_033360,M54968,AF493917,BT007153,BC013572,M35504,M35505,BC029545,	chr12:25239417-25250308	+	CR593048,	chr2:113058267-113344264	AW249273,	AW249273,NM_032309,	NO
S/ASpair_0835	Antisense Exon-Overlapping	chr12:26982583-27010848	+	NM_015633,BC032143,AK001534,AF161472,AL117608,AY506561,AK094888,	chr12:27010581-27010845	-	CR749588,AK124342,	chr2:113058267-113344264	AW249273,	AW249273,NM_032309,	NO
S/ASpair_0836	Antisense Exon-Overlapping	chr12:27377054-27469496	+	NM_020183,AB039921,AF246963,AF231338,AF246961,AF246960,BC000172,AF256215,AF246962,AF231339,	chr12:27433991-27490825	-	NM_000575,X56086,BC035169,M28983,X02851,BT007014,X02531,CR457414,M15329,BC013142,	chr2:113058267-113344264	AW249273,	AW249273,NM_032309,	NO
S/ASpair_0837	Antisense Exon-Overlapping	chr12:27824017-27847239	+	NM_020782,AK095405,AB037761,CR593861,CR623164,CR621766,BC028742,	chr12:27842727-27844927	-	NM_000576,CR407679,AF043335,BC008678,BT007213,K02770,X56087,M15330,M54933,X02532,	chr2:113058267-113344264	AW249273,	AW249273,NM_032309,	NO
S/ASpair_0838	Antisense Exon-Overlapping	chr12:2837108-2856564	-	NM_202002,NM_021953,NM_202003,BT006986,U83113,BC006192,BC012863,U74613,BC035437,BC006529,U74612,	chr12:2836715-2839217	+	AK126277,	chr18:33077728-33399755	AW263117,AI953720,AI200809,	AW263117,AI953720,NM_020180,	AI200809,AK091694,
S/ASpair_0839	Antisense Exon-Overlapping	chr12:2870294-2920560	+	NM_003324,CR598112,BC032587,AK024246,AF045583,	chr12:2919150-2920286	-	AK092902,AX747798,	chr3:115415928-115439115	AW269783,	AW269783,NM_007136,	NO
S/ASpair_0840	Antisense Exon-Overlapping	chr12:29193400-29378401	+	NM_018099,AK001324,AK027756,BC022267,AK001927,CR607516,AL136843,BC018460,AK129857,	chr12:29324618-29362048	-	NM_015004,AX746489,BC012831,CR613866,D29958,CR595617,CR616454,AK090511,CR603652,AK130053,	chr3:44941665-45029162	AW274125,	AW274125,	NO
S/ASpair_0841	Antisense Exon-Overlapping	chr12:29381556-29425410	-	NM_016570,BC000887,AF302767,AL834128,AF216751,BC064522,CR615422,CR624277,AK074520,AF183410,	chr12:29381741-29381929	+	AK091838,	chr7:134823244-134870189	AW291359,	AW291359,NM_012450,	NM_012450,
S/ASpair_0842	Antisense Exon-Overlapping	chr12:31703388-31733246	+	NM_173802,AL832339,BC039107,G36905,BC039535,	chr12:31715340-31773319	-	CR613094,BC021734,BC063529,BC016741,CR620804,BC073942,BC040872,CR595302,BC047474,	chr7:134804491-134870189	AW291359,	AW291359,NM_012450,	NM_012450,BC040872,
S/ASpair_0843	Antisense Exon-Overlapping	chr12:31703388-31733246	+	NM_173802,AL832339,BC039107,G36905,BC039535,	chr12:31715349-31718146	-	G36520,	chr6:53470098-53517790	AW293624,AW118676,	AW293624,NM_001498,	AW118676,NM_001498,
S/ASpair_0844	Antisense Exon-Overlapping	chr12:31715340-31773319	-	NM_207337,AK123033,BC067906,CR598985,BC037897,CR608460,BC045831,CR618732,AL833434,	chr12:31703388-31733246	+	AK094940,	chr6:53470098-53517790	AW293624,AW118676,	AW293624,NM_001498,	AW118676,NM_001498,
S/ASpair_0845	Antisense Exon-Overlapping	chr12:31715340-31773319	-	NM_207337,AK123033,BC067906,CR598985,BC037897,CR608460,BC045831,CR618732,AL833434,	chr12:31715409-31715665	+	BX640861,	chr7:140704394-140808507	AW293669,	AW293669,NM_018238,	NM_018238,BX640861,
S/ASpair_0846	Antisense Exon-Overlapping	chr12:32723491-32789750	+	NM_012063,NM_005690,NM_012062,CR612950,AK123906,AF061795,AF151685,BC024590,AB006965,AF000430,BC000136,	chr12:32788134-32788262	-	NM_018166,BC071697,BC006241,AK001509,	chr1:36441811-36463913	AW295401,	AW295401,NM_024676,NM_018166,	NM_024676,NM_018166,
S/ASpair_0847	Antisense Exon-Overlapping	chr12:32723491-32789750	+	NM_012063,NM_005690,NM_012062,CR612950,AK123906,AF061795,AF151685,BC024590,AB006965,AF000430,BC000136,	chr12:32788348-32800103	-	G43176,	chr11:197511-205113	AW300854,	AW300854,	NO
S/ASpair_0848	Antisense Exon-Overlapping	chr12:34066483-34072501	+	NM_032834,BC033730,BC022336,CR623610,BC070347,BC075807,AJ312278,	chr12:34066483-34162267	-	AK097472,	chr16:29724927-29730807	AW301048,	AW301048,NM_002383,	NO
S/ASpair_0849	Antisense Exon-Overlapping	chr12:38306239-38588369	+	NM_173599,BC048120,AK097445,BC038754,	chr12:38438831-38786156	-	BC042491,	chr17:12633581-12835684	AW302200,	AW302200,NM_014859,	NO
S/ASpair_0850	Antisense Exon-Overlapping	chr12:38438831-38786156	-	NM_052885,AJ315644,BC047507,AK000182,	chr12:38306239-38588369	+	AK054768,	chr1:25829128-25843573	AW340070,	AW340070,NM_019557,	NM_019557,AK054768,
S/ASpair_0851	Antisense Exon-Overlapping	chr12:41139020-41269745	-	NM_153026,AF543759,AK056189,AK122877,AK056499,AK122881,AF543760,AF399844,	chr12:41139435-41146180	+	NM_001239,BC016705,U12685,AK094534,BC005280,U11791,BX537673,CR407658,BC022351,BC016823,	chr5:86599461-86744592	AW449287,	AW449287,NM_002890,	NM_022650,AK094534,
S/ASpair_0852	Antisense Exon-Overlapping	chr12:43853114-43897271	-	NM_015899,BC063575,AK123755,AF103731,	chr12:43896037-44112399	+	AK055011,AK126853,AK054805,	chr5:86599461-86723489	AW449287,	AW449287,NM_002890,	NM_022650,
S/ASpair_0853	Antisense Exon-Overlapping	chr12:44601459-44672170	-	NM_004719,Y11251,BC040951,BC017465,AF030234,AK026473,BC033589,AK096682,BC017851,	chr12:44671035-44673934	+	BC045169,	chr16:65985829-66007878	AW450086,	AW450086,	NM_013304,BC045169,
S/ASpair_0854	Antisense Exon-Overlapping	chr12:45038239-45052823	-	NM_018976,AJ344099,AK172784,BC040342,AF259799,CR457267,CR595332,AB037803,AF298897,AK001700,	chr12:45038401-45040661	+	AK093232,AK096993,BC047078,AX748002,BC020814,	chr13:40261633-40393910	AW451549,AW450535,	AW451549,AW450535,	NM_014252,BC047078,
S/ASpair_0855	Antisense Exon-Overlapping	chr12:45755757-45759915	-	NM_181847,AX747169,AY454159,AL833007,BC047595,AK091761,	chr12:45759653-45916708	+	AK125095,BC073915,AK093734,	chr1:32495965-32499001	AW452098,	AW452098,	AK125095,
S/ASpair_0856	Antisense Exon-Overlapping	chr12:45759653-45916708	+	NM_138371,BC016154,BC008360,BC072670,	chr12:45755757-45759915	-	BC064432,	chr1:32495965-32499001	AW452098,	AW452098,	NO
S/ASpair_0857	Antisense Exon-Overlapping	chr12:45759653-45916708	+	NM_138371,BC016154,BC008360,BC072670,	chr12:45888470-45896485	-	NM_001313,CR605907,AK094725,AK122754,BC007898,CR622220,CR601364,CR616884,BC007613,U17278,CR608807,D78012,BT006806,BC000252,CR610419,AK091696,AK127754,CR619154,	chr4:5830996-6012541	AW452237,	AW452237,NM_001313,	NM_014556,NM_001313,
S/ASpair_0858	Antisense Exon-Overlapping	chr12:46417108-46439128	-	NM_006105,U78168,U78169,BC068477,AF103905,AK055502,AK074444,BC017728,AK092448,AK125545,BC040534,	chr12:46399301-46422343	+	NM_138820,BC007502,BC000587,	chr5:175743548-175749366	AW473735,	AW473735,NM_016391,BC000587,	NM_016391,NM_138820,
S/ASpair_0859	Antisense Exon-Overlapping	chr12:46451637-46462800	+	NM_017842,BC002759,BC026344,AK000496,BC065033,BC011823,CR618506,	chr12:46462776-46499924	-	AK054861,	chr9:126756607-127064997	AI754625,AW500325,	AW500325,NM_014636,	AI754625,BC032372,
S/ASpair_0860	Antisense Exon-Overlapping	chr12:46462776-46499924	-	NM_016596,NM_015401,AK027781,BC006453,AY302468,AF239243,BC020505,AK026767,AK128383,BT009771,AL117455,AK122588,BC064840,AY321367,AK001032,CR615119,AK001190,AK024469,	chr12:46451637-46462800	+	NM_012098,AK075026,AF125175,AK074726,AY358274,BC012368,	chr9:126756607-127064997	AI754625,AW500325,	AW500325,NM_014636,	AI754625,BC032372,
S/ASpair_0861	Antisense Exon-Overlapping	chr12:46462776-46499924	-	NM_016596,NM_015401,AK027781,BC006453,AY302468,AF239243,BC020505,AK026767,AK128383,BT009771,AL117455,AK122588,BC064840,AY321367,AK001032,CR615119,AK001190,AK024469,	chr12:46461153-46462802	+	AF007150,	chr9:126756607-127064997	AI754625,AW500325,	AW500325,NM_014636,	AI754625,BC032372,
S/ASpair_0862	Antisense Exon-Overlapping	chr12:46462776-46499924	-	NM_016596,NM_015401,AK027781,BC006453,AY302468,AF239243,BC020505,AK026767,AK128383,BT009771,AL117455,AK122588,BC064840,AY321367,AK001032,CR615119,AK001190,AK024469,	chr12:46464973-46466054	+	AK094300,CR612236,BC030627,	chr9:92455021-92512102	AW503058,	AW503058,NM_022755,	AK024267,
S/ASpair_0863	Antisense Exon-Overlapping	chr12:46521589-46585060	-	NM_000376,BC060832,X67482,BC033465,AF026260,M65208,J03258,	chr12:46562699-46581575	+	AK091185,AX746834,	chr9:92455021-92512102	AW503058,	AW503058,NM_022755,	AK024267,
S/ASpair_0864	Antisense Exon-Overlapping	chr12:46722948-46786042	-	NM_014554,BX537920,AF149770,BC045639,BX640784,	chr12:46785973-46826154	+	NM_000203,M74715,AK098805,BC029959,AK125223,	chr4:962695-988146	AW503718,	AW503718,NM_022042,	NM_022042,NM_000203,
S/ASpair_0865	Antisense Exon-Overlapping	chr12:47699027-47735374	-	NM_003482,AF010403,AF010404,BC039197,	chr12:47678417-47699255	+	NM_020655,BC008690,CR613927,AK126663,BC036533,AK055486,AB042636,	chr16:86194000-86357083	CB850738,AW504969,	AW504969,NM_017566,NM_020655,	CB850738,NM_020655,
S/ASpair_0866	Antisense Exon-Overlapping	chr12:47807832-47811571	-	NM_006082,CR614914,CR600538,CR615774,CR593171,BC009513,CR616115,BC008659,CR600567,CR602870,CR615587,CR600417,CR606063,CR607102,CR625601,CR605007,CR621168,CR614523,CR625662,CR609140,CR599735,CR597539,CR605211,CR596686,CR616228,CR612840,CR602392,CR591428,CR621886,CR601948,BC021564,CR609934,CR607750,CR594077,CR609944,CR615656,CR617228,CR619461,CR617067,CR602735,AF081484,AK057773,CR604402,CR617007,AY…	chr12:47810957-47813548	+	AK024496,AY251274,	chr16:86194000-86293698	CB850738,AW504969,	AW504969,NM_020655,	CB850738,NM_020655,
S/ASpair_0867	Antisense Exon-Overlapping	chr12:47973752-47978732	+	NM_006262,BC032703,CR605251,CR596536,CR620795,AK125587,CR624274,CR591176,CR609614,CR609048,CR624218,CR615736,CR598826,CR605475,CR610243,	chr12:47972681-48004626	-	AK127434,	chr16:86194000-86289263	CB850738,AW504969,	AW504969,NM_020655,	CB850738,NM_020655,
S/ASpair_0868	Antisense Exon-Overlapping	chr12:48219207-48238356	+	NM_012284,AB022696,BC033141,AB033108,	chr12:48238351-48248181	-	NM_017566,AK023986,AK098630,AL133107,BC011680,BC022969,CR600527,BC001044,AK097097,AK001742,AK057211,AK127657,	chr16:86194000-86357083	CB850738,AW504969,	AW504969,NM_020655,NM_017566,	CB850738,NM_020655,
S/ASpair_0869	Antisense Exon-Overlapping	chr12:48219207-48238356	+	NM_012284,AB022696,BC033141,AB033108,	chr12:48238352-48238781	-	G36716,	chr7:27325057-27993602	AW510780,	AW510780,	NO
S/ASpair_0870	Antisense Exon-Overlapping	chr12:48264332-48285689	-	NM_032130,AL713673,AK093242,BC035621,AX748009,AL136748,	chr12:48279876-48284769	+	BC064498,BC082249,AK123796,BC041612,BC032064,	chr16:66254350-66260156	AW511004,	AW511004,NM_032140,	NO
S/ASpair_0871	Antisense Exon-Overlapping	chr12:48303620-48324716	+	NM_012272,AK123353,AL834216,BC067364,AF049525,AK027117,BC031917,AL137459,BC050398,	chr12:48320798-48322263	-	G30760,	chr7:150373708-150411889	AW511458,CA941040,	AW511458,NM_003078,	CA941040,BX648385,
S/ASpair_0872	Antisense Exon-Overlapping	chr12:48303620-48324716	+	NM_012272,AK123353,AL834216,BC067364,AF049525,AK027117,BC031917,AL137459,BC050398,	chr12:48317991-48387443	-	D17074,	chr11:18300418-18345152	AW514585,	AW514585,NM_005316,AK027003,	NM_005316,D17074,
S/ASpair_0873	Antisense Exon-Overlapping	chr12:48517827-48523145	-	NM_181708,CR600896,CR612652,BC040957,BC053560,	chr12:48508593-48521203	+	AK095688,BC047509,AL832556,AL833326,AK125303,AL832692,AK096754,	chr3:56566256-56692305	AW572928,	AW572928,NM_015224,	NM_015224,AL833326,
S/ASpair_0874	Antisense Exon-Overlapping	chr12:50568011-50571710	+	NM_182608,BX640656,AK125517,BX647684,BX537908,BX649168,	chr12:50571235-50571457	-	AK056509,	chr16:20851308-21078263	AW575525,	AW575525,	AW575525,
S/ASpair_0875	Antisense Exon-Overlapping	chr12:50631718-50677126	+	NM_004302,NM_020328,NM_020327,U14722,BC040531,BC000254,BT007072,L10125,L10126,Z22536,	chr12:50675630-50677074	-	NM_020422,BC015812,AK074667,CR596615,BX647512,AY212918,AF070596,	chr16:20851308-21099438	AW575525,	AW575525,NM_020422,	AW575525,
S/ASpair_0876	Antisense Exon-Overlapping	chr12:50686991-50695939	+	NM_181711,BC052967,CR591341,BC053666,BC035500,	chr12:50686301-50687706	-	NM_017539,AK027211,AF494040,AK026793,	chr16:20851308-21099438	AW575525,	AW575525,NM_020422,	AW575525,
S/ASpair_0877	Antisense Exon-Overlapping	chr12:50913221-50928976	+	NM_005556,AK025881,X03212,BC002700,AK128848,AF509887,BC009521,Z36852,CR599089,AK128505,AK129924,AJ238246,	chr12:50925099-50927499	-	AK094048,AX748428,	chr1:53264877-53320310	AW580849,	AW580849,NM_006671,BC012119,	NM_006671,AK094048,
S/ASpair_0878	Antisense Exon-Overlapping	chr12:50965966-50988422	-	NM_002281,BC021241,X80197,BC006452,BC031978,X81420,	chr12:50981916-50989212	+	BC017750,AF311308,	chr5:180150148-180175147	AW594125,	AW594125,NM_002406,	NO
S/ASpair_0879	Antisense Exon-Overlapping	chr12:50981916-50989212	+	NM_002284,X99142,BC069585,	chr12:50984240-50986658	-	BC012013,CR457375,AL833373,	chr1:147942200-147951409	AW615206,	AW615206,	NO
S/ASpair_0880	Antisense Exon-Overlapping	chr12:51287622-51298610	-	NM_175068,AJ508776,	chr12:51289902-51295356	+	NM_212551,BC031649,AL122088,BX647911,AY037156,	chr1:147942198-147951409	AW615206,	AW615206,NM_024575,	NO
S/ASpair_0881	Antisense Exon-Overlapping	chr12:51577238-51585123	-	NM_002273,CR607818,CR602175,CR616278,CR621999,CR595061,CR622856,CR626613,CR605272,BC073760,BC011373,CR621272,CR590770,CR618935,X12882,CR596503,CR601787,CR605586,CR597872,CR602669,CR600505,CR620184,CR624027,CR607513,X98614,CR618193,CR605459,CR596245,BC075839,CR616496,CR599548,CR617828,CR593893,CR595521,BC008200,CR623630,CR615013,CR599921,CR611949,CR604045,CR615200,CR592000,CR602110,CR609791,CR6067…	chr12:51577238-51581998	+	CR614680,	chr3:28258079-28341620	AW629502,AI884559,	AW629502,AI884559,	BX648671,
S/ASpair_0882	Antisense Exon-Overlapping	chr12:51686518-51722259	+	NM_001417,CR593935,CR627377,AB076839,CR456958,CR626190,CR593511,BC001097,BC073154,CR601603,AK092188,CR595589,BC007745,CR596288,BC073139,	chr12:51720852-51722099	-	NM_022461,NM_203326,AY151386,BX648471,CR623051,BC001139,BC001853,AK025592,CR618873,CR613279,CR598106,	chr3:28258079-28365579	AW629502,AI884559,	AW629502,AI884559,NM_022461,	BX648671,BX648471,
S/ASpair_0883	Antisense Exon-Overlapping	chr12:51727077-51744430	+	NM_015319,NM_198316,NM_170754,BX647126,AK172747,AF518729,AB028998,AF417490,AK131320,CR614736,AF518728,CR607439,AL137564,BC054099,	chr12:51719015-51734489	-	AK096068,	chr16:73043349-73198518	AW631206,AW188641,	AW631206,AW188641,	NM_012201,AK096068,
S/ASpair_0884	Antisense Exon-Overlapping	chr12:51837715-51860960	-	NM_015989,AF116546,AK122681,AK128796,AF116545,AB044561,AF116548,AF116547,BC052249,AK126934,	chr12:51860802-51869475	+	NM_004175,CR456583,BC000457,BC034447,CR600958,U15009,BC003150,	chr22:23260964-23293282	AW663730,W80851,	AW663730,W80851,NM_004175,	BC053529,
S/ASpair_0885	Antisense Exon-Overlapping	chr12:52196028-52306418	-	NM_006856,BC032433,X57197,X52943,BC042363,	chr12:52194035-52197657	+	CR749489,	chr5:110875823-111121328	AW664073,	AW664073,NM_004772,	NO
S/ASpair_0886	Antisense Exon-Overlapping	chr12:52675560-52683385	+	NM_006897,BC032769,BC053894,CR617045,CR600750,AK000445,	chr12:52673999-52675950	-	G36757,	chr5:111026218-111121328	AW664073,	AW664073,NM_004772,	NO
S/ASpair_0887	Antisense Exon-Overlapping	chr12:53229671-53259290	+	NM_000924,BC032226,M94539,U40584,U56976,AK126899,U86078,BX538092,AJ401609,	chr12:53255438-53268723	-	G30829,AK024861,	chr7:43421295-43542352	AW664878,BE148458,BF508686,	AW664878,BE148458,BF508686,	AK129690,AK024861,
S/ASpair_0888	Antisense Exon-Overlapping	chr12:54361686-54364659	+	NM_152637,AY358508,CR595874,BC020509,	chr12:54364623-54387949	-	BX537586,	chr7:43395952-43440478	AW664878,BE148458,BF508686,	AW664878,BE148458,BF508686,NM_004760,	NO
S/ASpair_0889	Antisense Exon-Overlapping	chr12:54361686-54364659	+	NM_152637,AY358508,CR595874,BC020509,	chr12:54364633-54365341	-	NM_018224,AK129690,AK021905,BC056884,AK124008,AK127933,CR608336,CR605376,AK023053,AK097203,AK001665,CR595635,AK023007,CR603814,CR595881,	chr7:43395952-43542352	AW664878,BE148458,BF508686,	AW664878,BE148458,BF508686,NM_004760,	AK129690,
S/ASpair_0890	Antisense Exon-Overlapping	chr12:54497986-54501752	+	NM_014182,AF161509,AB064961,BC012543,AF173375,AF395705,CR621685,AF395706,AF395707,	chr12:54501011-54509603	-	AK125381,	chr7:43395952-43438962	AW664878,BE148458,BF508686,	AW664878,BE148458,BF508686,NM_004760,	NO
S/ASpair_0891	Antisense Exon-Overlapping	chr12:54515482-54523000	-	NM_022791,NM_022792,NM_002429,BC030206,U38320,U38322,U37791,U38321,U38431,Y08622,BC050368,X92521,	chr12:54509796-54516295	+	NM_004760,CR597510,AB011420,CR623604,AK097170,BC047696,CR599395,BC023508,	chr7:43395952-43542352	AW664878,BE148458,BF508686,	AW664878,BE148458,BF508686,NM_004760,	AK129690,
S/ASpair_0892	Antisense Exon-Overlapping	chr12:54581464-54607964	-	NM_032345,CR613330,CR606391,AK096922,BC009627,AJ459406,BC006135,BC014976,	chr12:54607619-54608727	+	AK094529,	chr15:54444936-54525363	AW665240,	AW665240,	NO
S/ASpair_0893	Antisense Exon-Overlapping	chr12:54760154-54783550	+	NM_001982,NM_001005915,U88357,M29366,M34309,U88359,BT007226,S61953,AK124710,BC041579,AK125028,CR621450,BC082992,BC002706,	chr12:54783174-54783548	-	NM_018365,BC031046,BC034991,BC012554,AK057542,AK002084,	chr15:54444936-54544627	AW665240,	AW665240,NM_018365,	NO
S/ASpair_0894	Antisense Exon-Overlapping	chr12:54910805-54917894	+	NM_173596,BC027884,CR592568,AK172768,	chr12:54917855-54920024	-	G43337,	chr8:144400366-144429948	AW732553,BF764914,	AW732553,BF764914,	NO
S/ASpair_0895	Antisense Exon-Overlapping	chr12:54910805-54917894	+	NM_173596,BC027884,CR592568,AK172768,	chr12:54917855-54938427	-	AK092213,AL049289,BC043359,	chr19:55013358-55046745	AW779935,	AW779935,	NO
S/ASpair_0896	Antisense Exon-Overlapping	chr12:55148618-55151032	+	NM_207344,CR601006,AF451989,BC020844,CR618271,CR624785,AF289571,BX647957,AL832247,AK074733,CR597464,	chr12:55151004-55168448	-	BC028302,	chr19:55045804-55055811	AW779935,BM974887,	AW779935,NM_017432,	BM974887,AF218026,
S/ASpair_0897	Antisense Exon-Overlapping	chr12:55275647-55316430	-	NM_013449,AK023842,AK127775,BC008965,AK023830,CR749379,AF000422,AB002312,AB032254,	chr12:55272081-55276158	+	AL050131,	chr19:55045804-55055811	AW779935,BM974887,	AW779935,NM_017432,	BM974887,AF218026,
S/ASpair_0898	Antisense Exon-Overlapping	chr12:55769157-55775525	+	NM_005967,X70991,BC065931,BC007756,U48361,CR622165,	chr12:55775462-55791428	-	NM_207458,AK127919,AK097131,	chr17:76133234-76559608	AW873555,	AW873555,AB037724,	NM_020761,AK127919,
S/ASpair_0899	Antisense Exon-Overlapping	chr12:55775462-55791428	-	NM_003153,U16031,BC075852,BC004973,BT007380,CR606877,BC005823,	chr12:55774861-55775523	+	NM_020761,AK055912,CR608664,BC033258,AB082951,BC064515,BC033699,AY090663,BC025180,BC041079,BC073898,AB037724,	chr17:76133234-76559608	AW873555,	AW873555,AB037724,	AK127919,NM_020761,
S/ASpair_0900	Antisense Exon-Overlapping	chr12:55909761-55914985	+	NM_005412,AK055053,CR613033,BC008711,BC011911,BX647711,BC025355,BC008066,BT006866,BX648847,L11932,BC044211,BC032584,BC013677,	chr12:55914955-55920794	-	AK123620,	chr17:76133234-76554766	AW873555,	AW873555,AB037724,	NM_020761,
S/ASpair_0901	Antisense Exon-Overlapping	chr12:56140201-56152312	+	NM_005269,X07384,BC013000,	chr12:56152309-56168864	-	CR627203,	chr1:74745821-74851443	AW897760,AL049105,BF938963,AA436056,	AW897760,AL049105,BF938963,AA436056,	NO
S/ASpair_0902	Antisense Exon-Overlapping	chr12:56167344-56197619	+	NM_004990,BC006328,BC011849,BC015011,AK122956,BC065187,Z49216,X94754,CR626104,BT007338,AK091858,BC011639,AX747839,D84224,BC002384,AK092986,	chr12:56196644-56197793	-	AK124829,	chr12:1771384-1899766	AW953051,	AW953051,	AF516695,AK124829,
S/ASpair_0903	Antisense Exon-Overlapping	chr12:56167344-56197619	+	NM_004990,BC006328,BC011849,BC015011,AK122956,BC065187,Z49216,X94754,CR626104,BT007338,AK091858,BC011639,AX747839,D84224,BC002384,AK092986,	chr12:56196640-56200567	-	AK125402,AK095610,AK124687,	chr12:1771384-1898263	AW953051,	AW953051,	AF516695,
S/ASpair_0904	Antisense Exon-Overlapping	chr12:56291485-56297292	+	NM_133483,NM_182947,BC012860,BC018536,AF487514,CR624415,CR599416,BC047559,	chr12:56292390-56298095	-	G36480,	chr12:1771384-1898263	AW953051,	AW953051,	AF516695,
S/ASpair_0905	Antisense Exon-Overlapping	chr12:56299960-56306200	+	NM_133489,BC068027,AL050358,AK122981,AF331523,	chr12:56305945-56313252	-	BC036868,AK126866,	chr12:1771384-1898263	AW953051,	AW953051,	AF516695,
S/ASpair_0906	Antisense Exon-Overlapping	chr12:56299960-56306200	+	NM_133489,BC068027,AL050358,AK122981,AF331523,	chr12:56303465-56304923	-	CR596469,AL831967,AK055399,	chr7:99419998-99463762	AW953106,	AW953106,NM_012447,	NM_012447,
S/ASpair_0907	Antisense Exon-Overlapping	chr12:56299960-56306200	+	NM_133489,BC068027,AL050358,AK122981,AF331523,	chr12:56298456-56301953	-	AK056272,	chr7:99419998-99463762	AW953106,	AW953106,NM_012447,	NM_012447,
S/ASpair_0908	Antisense Exon-Overlapping	chr12:56403839-56422209	-	NM_014770,AK122827,D79989,AF413077,BC028020,AF384128,AY128689,CR625050,	chr12:56406305-56408405	+	AK127069,	chr7:99419998-99463762	AW953106,	AW953106,NM_012447,	NM_012447,
S/ASpair_0909	Antisense Exon-Overlapping	chr12:56425051-56432319	+	NM_005981,BX647402,BC007968,AK090502,U01160,CR616737,CR592832,CR407647,BC010377,CR623983,	chr12:56428272-56432431	-	AK055274,	chr7:99419998-99584507	AW953106,	AW953106,NM_012447,	NM_012447,
S/ASpair_0910	Antisense Exon-Overlapping	chr12:56462825-56477601	+	NM_005726,CR622683,AF110399,BC022862,L37936,CR606259,CR592271,	chr12:56477429-56496119	-	NM_178831,BC033723,BC044886,AK124689,BC065200,AK092358,AK095056,AX746970,BC053367,AX747498,CR749506,AK091418,AK056608,	chr7:99419998-99514488	AW953106,	AW953106,NM_012447,	NM_012447,BC065200,
S/ASpair_0911	Antisense Exon-Overlapping	chr12:6304599-6668881	-	NM_133476,D17049,U80738,AK095734,BC053361,	chr12:6304599-6648609	+	NM_012447,AL833816,BC028684,AL834328,AJ007798,BC047490,	chr7:99419998-99514488	AW953106,	AW953106,NM_012447,	BC065200,NM_012447,
S/ASpair_0912	Antisense Exon-Overlapping	chr12:63132167-63182158	+	NM_013254,AF191838,AF174536,BC034950,AK002192,	chr12:63131639-63132948	-	AK098629,	chr2:96902842-96922798	AW958493,	AW958493,NM_017623,	NM_199078,AK098629,
S/ASpair_0913	Antisense Exon-Overlapping	chr12:64503704-64646342	+	NM_003483,AF533653,AF533651,AF533652,AF533654,Z31595,X92518,U28749,BC018139,	chr12:64535994-64562088	-	AL137571,	chr3:170993968-171013422	AW975772,BX101816,AA761338,	AW975772,AA761338,	BX101816,NM_153353,
S/ASpair_0914	Antisense Exon-Overlapping	chr12:67366998-67423052	+	NM_020401,AJ295745,BC017670,AK094183,CR600153,AK055629,CR616821,AK002079,BC043343,BC017167,	chr12:67354552-67367329	-	BX648806,	chr1:198683423-198842426	AW996416,H27032,AL573450,	AW996416,H27032,AL573450,NM_020216,	NO
S/ASpair_0915	Antisense Exon-Overlapping	chr12:6807031-6819275	+	NM_014262,U47926,AX772990,AX772988,AK025976,BC080630,AJ430349,AX772986,CR598012,BC017217,BC067251,AK126766,AX772994,	chr12:6818865-6819271	-	NM_138795,CR597275,AK127138,AB118752,BC015408,CR624011,	chr1:198683423-198845523	AW996416,H27032,AL573450,	AW996416,H27032,AL573450,NM_020216,	NM_138795,
S/ASpair_0916	Antisense Exon-Overlapping	chr12:6807031-6819275	+	NM_014262,U47926,AX772990,AX772988,AK025976,BC080630,AJ430349,AX772986,CR598012,BC017217,BC067251,AK126766,AX772994,	chr12:6817386-6819272	-	NM_020216,BC001064,CR600517,AJ296161,BC012166,AK129946,AK026644,AJ242586,AL390139,AK097372,	chr1:198683423-198845523	AW996416,H27032,AL573450,	AW996416,H27032,AL573450,NM_020216,	NM_138795,
S/ASpair_0917	Antisense Exon-Overlapping	chr12:6819636-6826819	+	NM_002075,U47931,AF501884,BC002454,BC015920,BC000115,M31328,U47930,BT009800,	chr12:6824224-6828231	-	NM_144583,AF370403,BC012142,AK127836,AY039759,	chr2:10812421-10928701		BC001312,BC012142,	NM_005742,NM_144583,
S/ASpair_0918	Antisense Exon-Overlapping	chr12:6819636-6826819	+	NM_002075,U47931,AF501884,BC002454,BC015920,BC000115,M31328,U47930,BT009800,	chr12:6824224-6830694	-	AB019567,	chr2:101077269-101081402		BC001663,	NO
S/ASpair_0919	Antisense Exon-Overlapping	chr12:6824224-6830694	-	NM_031299,CR621398,AX747429,AK092246,BC002551,	chr12:6819636-6826819	+	NM_007063,AB017114,AK000748,G43292,G43291,AB024057,G43290,	chr2:101077269-101134521	BU682480,	BC001663,NM_007063,AK000748,	BU682480,
S/ASpair_0920	Antisense Exon-Overlapping	chr12:6846544-6850528	+	NM_000365,CR611677,CR618352,BC070129,BC007086,CR595384,BC007812,CR612200,CR604095,CR620677,CR611208,CR610831,BC017917,CR598153,CR618326,CR625901,BC009329,M10036,CR620313,BC011611,BC017165,CR617208,AK129488,CR597650,CR595558,CR622790,CR597755,CR616257,CR594819,CR541702,BC015100,CR626424,CR595027,CR604097,	chr12:6850363-6852713	-	NM_031294,AX748051,AK093317,BC050665,BC050419,BC040276,AL136926,BC047873,	chr17:17816924-17883205		BC004114,AF070584,NM_031294,	NM_031294,
S/ASpair_0921	Antisense Exon-Overlapping	chr12:68923478-69035035	+	NM_014515,AF113226,CR599299,BX641116,AF044215,D17177,BC011826,AK000662,D17008,AF180473,BC002597,AF161480,AL137674,CR626758,AK095789,	chr12:69034425-69035040	-	AK094815,BC010434,	chr14:64240907-64284961		BC004298,AB011171,BC010434,	AB011171,BC010434,
S/ASpair_0922	Antisense Exon-Overlapping	chr12:69198778-69317487	-	NM_002837,CR749546,BX648771,AK126121,BC051329,X54131,BX647238,BX648245,AK128562,	chr12:69148132-69218858	+	AK123191,	chr10:135096491-135124880		BC004409,	NM_138384,
S/ASpair_0923	Antisense Exon-Overlapping	chr12:6955608-6996103	-	NM_005768,BX648009,AK058063,U72517,CR626226,BC065194,BT007000,BX647983,U72515,AK096775,BC000664,	chr12:6957944-6959357	+	BC040198,	chr10:135096491-135126957		BC004409,	NM_138384,BC040198,
S/ASpair_0924	Antisense Exon-Overlapping	chr12:70519806-70604362	+	NM_022771,BC028352,AK022147,AL833639,AL157464,	chr12:70603147-70603413	-	BC005066,	chr17:36038575-36074919		BC005066,	NO
S/ASpair_0925	Antisense Exon-Overlapping	chr12:70952730-71345688	+	NM_013381,AF126372,BC023230,AY358765,AK026034,	chr12:70942595-70953531	-	NM_024758,AK130034,AY057097,BC005090,	chr1:15598614-15664179		BC005090,	AB023179,
S/ASpair_0926	Antisense Exon-Overlapping	chr12:7138292-7153130	-	NM_016546,CR592485,BC062428,AK024084,AF178985,	chr12:7152180-7165722	+	NM_015291,AK022530,AL137715,BX648982,AL833299,CR749567,AB023179,BC031991,CR749259,AX747219,AK023805,AK091848,BC047363,	chr1:15598614-15664179		BC005090,	AB023179,
S/ASpair_0927	Antisense Exon-Overlapping	chr12:74160801-74191619	+	NM_006851,U00943,BC012510,U16307,X91911,BC005227,AF400440,	chr12:74172152-74176156	-	NM_152519,AK056911,BC032837,BC070141,AK124963,AL133053,AK074441,	chr2:210692854-210861579		BC005148,	NM_199229,NM_152519,
S/ASpair_0928	Antisense Exon-Overlapping	chr12:74160801-74191619	+	NM_006851,U00943,BC012510,U16307,X91911,BC005227,AF400440,	chr12:74189653-74191650	-	NM_199229,NM_006916,BC063135,AL833120,CR625804,BC005148,CR621657,AK056028,AX748246,AJ224326,BC072401,AK096199,BC016764,AK093658,	chr2:210692854-210861579		BC005148,	NM_152519,NM_199229,
S/ASpair_0929	Antisense Exon-Overlapping	chr12:74160801-74191619	+	NM_006851,U00943,BC012510,U16307,X91911,BC005227,AF400440,	chr12:74177686-74191680	-	NM_024895,AK026862,AK024422,BC029054,	chr10:102746955-102780869		BC006212,NM_024895,AK024422,	NO
S/ASpair_0930	Antisense Exon-Overlapping	chr12:74177686-74191680	-	NM_007043,BC014034,CR593218,BC005225,BC016778,CR604914,U55766,BC026107,BC033887,	chr12:74160801-74191619	+	AF086269,	chr16:1766715-1772582		BC007588,	NM_080861,
S/ASpair_0931	Antisense Exon-Overlapping	chr12:74707107-74711948	-	NM_007350,Z50194,AF220656,CR607629,CR603389,BC018929,	chr12:74711876-74713979	+	AK074080,BC041011,	chr16:1763328-1772582		BC007588,	NM_080861,AK074080,
S/ASpair_0932	Antisense Exon-Overlapping	chr12:78670639-78831703	-	NM_002480,BC047898,BC040375,BC000812,BC062560,AK125671,D87930,AK057712,BC013941,AF458589,AY380574,	chr12:78831512-78833699	+	NM_030634,AK092364,AL834485,BC056400,AB051497,AX747503,	chr1:23431248-23443634		BC007899,AB051497,	BC007899,AB051497,
S/ASpair_0933	Antisense Exon-Overlapping	chr12:79693639-79834162	-	NM_004664,G64269,CR407680,AF028826,BC046926,AF087693,BC062332,AF173081,	chr12:79832661-79836493	+	NM_000271,AF002020,BC063302,CR600440,	chr18:19337471-19420426		BC008305,NM_000271,	NM_013326,NM_000271,
S/ASpair_0934	Antisense Exon-Overlapping	chr12:86931736-86946404	+	NM_001009894,BX537868,BC058014,BX640968,BC035136,BX648026,AL137488,AK095477,	chr12:86945262-87038461	-	AK027130,CR625148,BC025257,	chr19:43485845-43487500		BC008888,	AB038318,AK027130,
S/ASpair_0935	Antisense Exon-Overlapping	chr12:86945262-87038461	-	NM_025114,AK023677,BC008641,AK025632,AF273044,AY590151,AB002371,BC043398,BX537653,AF317887,	chr12:86931736-86946404	+	CR597226,AY359110,CR623809,CR595465,CR605704,AK026606,BC009210,BC012746,CR593224,CR611437,D42039,CR602580,CR625566,	chr15:78858767-79069260		BC009210,	NM_018689,
S/ASpair_0936	Antisense Exon-Overlapping	chr12:86945262-87038461	-	NM_025114,AK023677,BC008641,AK025632,AF273044,AY590151,AB002371,BC043398,BX537653,AF317887,	chr12:86944807-86946404	+	NM_002115,U42303,BC028129,U51333,	chr5:176170166-176258939		BC009333,	NO
S/ASpair_0937	Antisense Exon-Overlapping	chr12:86945262-87038461	-	NM_025114,AK023677,BC008641,AK025632,AF273044,AY590151,AB002371,BC043398,BX537653,AF317887,	chr12:86951443-86956211	+	NM_178542,AL833953,BC009448,	chr17:39603600-39611977		BC009448,	NM_080863,NM_178542,
S/ASpair_0938	Antisense Exon-Overlapping	chr12:88244307-88248764	-	NM_022652,NM_001946,X93920,AB013382,BT006895,BC037236,AB013602,BC003143,BC005047,CR593797,BC003562,AK091753,	chr12:88247260-88249513	+	AK095116,AK091534,AK123952,AK126342,	chr2:208271585-208315563		BC009462,	NO
S/ASpair_0939	Antisense Exon-Overlapping	chr12:8958533-8985325	+	NM_004426,BC002871,BX640639,U89277,BC073964,BC017748,	chr12:8984231-8993519	-	AK097925,	chr20:43992596-44010069		BC010005,	NM_022104,AK097925,
S/ASpair_0940	Antisense Exon-Overlapping	chr12:9111571-9159782	-	NM_000014,CR749334,M11313,BX647329,CR622895,CR621613,BC040071,M36501,BC026246,AY591530,	chr12:9109855-9111918	+	BC010081,	chr15:73430986-73448969		BC010081,	BC050550,BC010081,
S/ASpair_0941	Antisense Exon-Overlapping	chr12:9111571-9159782	-	NM_000014,CR749334,M11313,BX647329,CR622895,CR621613,BC040071,M36501,BC026246,AY591530,	chr12:9109040-9111918	+	NM_019109,CR624559,CR592042,AY359073,AB019038,CR619322,BC031095,AK055222,AK075373,BC031873,BC004402,CR597195,	chr16:5023704-5087790		BC010084,NM_019109,	BC010084,NM_019109,
S/ASpair_0942	Antisense Exon-Overlapping	chr12:92370721-92472446	+	NM_003877,AB006966,AF020590,BC070039,AB004903,CR595909,AF037989,BC010399,	chr12:92438707-92468012	-	AF118086,	chr6:88280820-88356440		BC010420,	NO
S/ASpair_0943	Antisense Exon-Overlapping	chr12:93044967-93201693	+	NM_005761,AF030339,	chr12:93199995-93202555	-	BC010464,BC018021,	chr17:59125341-59131777		BC010464,	NM_030576,BC010464,
S/ASpair_0944	Antisense Exon-Overlapping	chr12:93204526-93356196	-	NM_016122,AK056316,BC053614,BC011009,BC032943,AF155115,	chr12:93204524-93205013	+	NM_030941,AK057254,AL162035,BC007646,BC068503,AF332193,CR621882,AL136763,	chr16:20299171-20819172		BC010503,	AK127391,
S/ASpair_0945	Antisense Exon-Overlapping	chr12:94114043-94198946	+	NM_017599,AL133113,BC014443,AF216644,AF225417,AK001338,BC028597,CR620366,BC064939,AL137497,BC040845,AF277625,	chr12:94198822-94198921	-	AF085832,	chr13:40404056-40533073		BC010575,	NM_172373,AF085832,
S/ASpair_0946	Antisense Exon-Overlapping	chr12:9713473-9740246	+	NM_013269,NM_001004419,NM_001004420,AF285087,AF285088,BC019883,AF133299,BC063128,AF285089,	chr12:9740109-9740218	-	CR623769,	chr17:23745794-23757355		BC010691,	NO
S/ASpair_0947	Antisense Exon-Overlapping	chr12:97411864-97446589	+	NM_003276,U09086,U09087,BC053675,AF113682,U09088,BC050383,S76736,AF070631,	chr12:97409221-97412405	-	AK026824,	chr17:23745794-23757355		BC010691,	NO
S/ASpair_0948	Antisense Exon-Overlapping	chr12:97411864-97446589	+	NM_003276,U09086,U09087,BC053675,AF113682,U09088,BC050383,S76736,AF070631,	chr12:97411159-97412416	-	NM_015077,CR626592,AK026397,AK093615,BC040429,AB011096,AJ290445,AY444166,	chr17:23723181-23757355		BC010691,NM_015077,	NO
S/ASpair_0949	Antisense Exon-Overlapping	chr12:97411864-97446589	+	NM_003276,U09086,U09087,BC053675,AF113682,U09088,BC050383,S76736,AF070631,	chr12:97446022-97446421	-	NM_198215,NM_001001971,BC036453,U79304,BC064431,	chr10:60606353-60792358		BC011268,	AB058699,NM_198215,
S/ASpair_0950	Antisense Exon-Overlapping	chr12:97541546-97631678	+	NM_013229,NM_181861,NM_181869,NM_181868,NM_001160,AJ243008,AJ243003,AJ243006,AF013263,AJ243004,AB103079,AJ243048,AJ243009,AJ243007,AF248734,AJ243005,AJ243011,AJ243010,AJ243107,AB007873,AF134397,CR603841,AF149794,	chr12:97631539-98880900	-	NM_020944,AL834306,AK057610,AB046825,AF258662,AJ309567,BC011363,AK027884,	chr9:35722317-35739225		BC011363,	NM_006368,NM_020944,
S/ASpair_0951	Antisense Exon-Overlapping	chr12:97631539-98880900	-	NM_181670,NM_152788,NM_020140,AY356353,BC068451,CR624934,AY283057,CR602042,AY620824,AF145204,AK124453,BC026313,AY281132,AY753193,AF164792,AY281131,	chr12:97541546-97631678	+	NM_001782,BC011734,AF283777,M54992,BC030227,CR589985,	chr9:35595281-35608410		BC011799,NM_001782,	NM_006285,NM_001782,
S/ASpair_0952	Antisense Exon-Overlapping	chr12:98933299-99039110	-	NM_001006947,NM_015054,BX647380,BC003391,BC014891,AL833850,AK125813,AL136821,AB014601,AK026472,BC026286,	chr12:98988791-98994990	+	CR627482,	chr4:109210345-109231027		BC012027,	NO
S/ASpair_0953	Antisense Exon-Overlapping	chr12:99096111-99138093	+	NM_022496,AF212251,BC015107,AF175226,CR609733,BC050679,AK023684,CR592230,AK124075,CR622632,CR598015,BC042997,CR614672,CR615608,AK023495,AB038229,CR618558,CR590822,AF161399,CR596881,	chr12:99099915-99163325	-	AK125449,	chr2:10812421-10877845		BC012142,	NM_144583,
S/ASpair_0954	Antisense Exon-Overlapping	chr12:9995182-10039560	+	NM_201623,NM_138337,NM_201625,BC027967,AY498551,AY547296,BC063424,AY498550,AY498552,AF247788,AY426759,	chr12:10034820-10057290	-	NM_005742,AK127433,CR601561,AK026926,CR593821,CR601036,CR606166,CR622384,CR620116,D49489,CR602748,CR618905,CR617062,CR602648,CR595577,CR594255,U79278,CR590867,CR595109,CR607388,BC001312,CR608056,CR624923,CR599723,AK131234,CR614510,CR595714,CR608933,CR606263,	chr2:10812421-10928701		BC012142,BC001312,	NM_144583,NM_005742,
S/ASpair_0955	Antisense Exon-Overlapping	chr12:9995182-10039560	+	NM_201623,NM_138337,NM_201625,BC027967,AY498551,AY547296,BC063424,AY498550,AY498552,AF247788,AY426759,	chr12:9992003-9997203	-	BC012388,	chr4:7312544-7862634	BE067923,	BE067923,AB037750,	NO
S/ASpair_0956	Antisense Exon-Overlapping	chr13:100504129-100866844	-	NM_052867,AK094390,AK094669,AK126621,AK126718,BC064343,BC028390,BC012128,AK055506,AY141972,AK172752,AK002089,	chr13:100158580-100509637	+	AK097698,	chr4:7312544-7862634	BE067923,	BE067923,AB037750,	NO
S/ASpair_0957	Antisense Exon-Overlapping	chr13:104916217-104941384	+	NM_172370,AY138547,AY223901,AY170470,AY138546,AY170471,AY170469,	chr13:104909409-104956031	-	BC048325,BC068579,BC034552,	chr4:7312544-7862634	BE067923,	BE067923,AB037750,	NO
S/ASpair_0958	Antisense Exon-Overlapping	chr13:109757632-109963372	+	NM_001846,BX648393,BC035559,AY450357,AF258350,AF400430,J02760,X05562,BC080644,AK025912,M24766,BC016166,CR590491,X05610,AY455978,	chr13:109906745-109913635	-	AK126053,	chr4:7312544-7862634	BE067923,	BE067923,AB037750,	NO
S/ASpair_0959	Antisense Exon-Overlapping	chr13:110065880-110090341	+	NM_018210,AX748297,AK024260,CR624735,AK057767,BC041028,AK001631,AK093771,AF091088,	chr13:110064243-110066701	-	BC063708,	chr4:7312544-7862634	BE067923,	BE067923,AB037750,	NO
S/ASpair_0960	Antisense Exon-Overlapping	chr13:110144393-110365417	-	NM_017664,BC039715,BC001727,AK095763,AK124233,AK096083,CR604585,AK000100,	chr13:110350428-110352397	+	AL049219,CR609876,	chr1:142998279-143005120	BE070365,AI290842,	BE070365,AI290842,	NM_057163,
S/ASpair_0961	Antisense Exon-Overlapping	chr13:110144393-110365417	-	NM_017664,BC039715,BC001727,AK095763,AK124233,AK096083,CR604585,AK000100,	chr13:110343046-110344728	+	NM_206994,NM_057163,AY077708,AY081843,	chr1:142996653-143005120	BE070365,AI290842,	BE070365,AI290842,AF299118,	NM_005105,NM_057163,
S/ASpair_0962	Antisense Exon-Overlapping	chr13:110564967-110756081	+	NM_003899,NM_145735,AJ844630,AK095058,D63476,AL834228,CR618781,BC050521,AB177848,AJ844629,BC060776,BC033905,AB177849,	chr13:110564161-110566026	-	X74802,	chr17:27701263-27731505	BE156028,	BE156028,	NO
S/ASpair_0963	Antisense Exon-Overlapping	chr13:112670815-112800864	+	NM_024979,AK094768,AK092739,AX747698,BC020208,AK057899,AK123267,AB116075,BX648279,AB116074,BC011853,AB002360,	chr13:112669852-112670953	-	NM_144565,BC029819,AK056896,BC020841,	chr15:43193964-43209367	BE159603,	BE159603,	BX537581,NM_144565,
S/ASpair_0964	Antisense Exon-Overlapping	chr13:112879892-112911002	-	NM_018386,CR614396,AK098706,CR614837,AK023313,CR600652,CR616322,AK001302,CR619538,CR623501,AF183426,AK024478,BC016614,BC031246,CR596556,CR596487,AK001185,AK002167,AK000888,	chr13:112879933-112885016	+	AK129611,	chr15:43209484-43245066	BE159603,	BE159603,	NO
S/ASpair_0965	Antisense Exon-Overlapping	chr13:113026513-113066442	-	NM_024719,BC033071,BC062461,BC080640,AK026127,CR595430,	chr13:113053989-113064181	+	BC030522,	chr15:43209484-43245066	BE159603,	BE159603,	NO
S/ASpair_0966	Antisense Exon-Overlapping	chr13:19105821-19145582	+	NM_017520,AK056785,AX747597,X98259,AL832864,AJ293409,CR622896,BC017322,BC046214,BC003542,AK092556,	chr13:19139349-19142877	-	AK125693,	chr10:76825430-76831519	BE218535,	BE218535,NM_032772,	NO
S/ASpair_0967	Antisense Exon-Overlapping	chr13:20175482-20195238	+	NM_138284,AY078238,BC036243,AK123964,AY359113,AF479775,AF458062,	chr13:20174269-20175857	-	AK024492,	chr10:76827920-76835067	BE218535,	BE218535,NM_032772,	NO
S/ASpair_0968	Antisense Exon-Overlapping	chr13:20175482-20195238	+	NM_138284,AY078238,BC036243,AK123964,AY359113,AF479775,AF458062,	chr13:20176218-20193884	-	BX647332,	chr2:54254061-54443931	BM794808,BE218625,	BE218625,	BM794808,NM_138448,
S/ASpair_0969	Antisense Exon-Overlapping	chr13:20175482-20195238	+	NM_138284,AY078238,BC036243,AK123964,AY359113,AF479775,AF458062,	chr13:20194543-20246088	-	NM_001003937,BC068576,AK097417,AL117628,	chr2:54254061-54443931	BM794808,BE218625,	BE218625,	BM794808,NM_138448,
S/ASpair_0970	Antisense Exon-Overlapping	chr13:20175482-20195238	+	NM_138284,AY078238,BC036243,AK123964,AY359113,AF479775,AF458062,	chr13:20194609-20195237	-	BC015672,BC045769,CR604709,	chr17:40645377-40680469	BE219366,	BE219366,NM_005892,	NO
S/ASpair_0971	Antisense Exon-Overlapping	chr13:20194543-20246088	-	NM_174928,CR595343,BC018091,AK055408,	chr13:20175482-20195238	+	AK096807,	chr17:40655075-40680469	BE219366,	BE219366,NM_005892,	NO
S/ASpair_0972	Antisense Exon-Overlapping	chr13:20625735-20648710	-	NM_145061,AK090584,BC048988,AX746521,AF361358,BC013418,	chr13:20648372-20651218	+	BC036829,	chr12:119879091-119903035	BE222088,	BE222088,	BE222088,NM_000545,
S/ASpair_0973	Antisense Exon-Overlapping	chr13:20826048-20931509	-	NM_153251,AK098818,BC034944,BC050367,AL833626,BC067898,AX721051,	chr13:20930724-20932752	+	CR616222,	chr17:53435854-53440164	BE242257,	BE242257,NM_006924,	NO
S/ASpair_0974	Antisense Exon-Overlapping	chr13:22800967-22847682	-	NM_014363,CR749427,AK125458,AX746526,BX640926,AK090599,	chr13:22800972-22801388	+	AK054733,	chr5:56251186-56283709	BE243962,AI216665,	BE243962,AI216665,	AI216665,NM_152622,
S/ASpair_0975	Antisense Exon-Overlapping	chr13:23363428-23369125	-	NM_001007537,	chr13:23361026-23364243	+	BC042913,CR593779,AK123066,	chr9:94396901-94435630	BE259559,	BE259559,NM_003837,	NM_003837,BC042913,
S/ASpair_0976	Antisense Exon-Overlapping	chr13:24640673-24644305	-	NM_199138,AK098796,AK055049,BC032653,	chr13:24640765-24640939	+	AK055739,	chr1:177644832-177723694	BE262258,AA195501,	BE262258,AA195501,NM_005819,	AK056657,
S/ASpair_0977	Antisense Exon-Overlapping	chr13:26896681-26907832	+	NM_002097,CR600569,CR614643,AK057993,CR595440,D32257,CR596081,CR612806,U20272,CR603004,U14134,	chr13:26906952-26922711	-	AK090668,AB046834,	chr1:177613982-177723694	BE262258,AA195501,	BE262258,AA195501,NM_005819,AB046834,	AK056657,AB046834,
S/ASpair_0978	Antisense Exon-Overlapping	chr13:26896681-26907832	+	NM_002097,CR600569,CR614643,AK057993,CR595440,D32257,CR596081,CR612806,U20272,CR603004,U14134,	chr13:26901948-26904057	-	NM_144494,NM_144495,NM_005710,AB041836,CR591501,CR598805,AJ005893,AB016533,AB041834,AJ242829,CR615668,AB041833,AB041835,BC012358,	chrX:48506980-48516667	BE267214,	BE267214,NM_005710,	NO
S/ASpair_0979	Antisense Exon-Overlapping	chr13:26896681-26907832	+	NM_002097,CR600569,CR614643,AK057993,CR595440,D32257,CR596081,CR612806,U20272,CR603004,U14134,	chr13:26905471-26907282	-	NM_005834,AF077039,CR591346,CR593692,BC028017,CR590343,BC010142,AJ005895,CR615547,AF034790,	chrX:48506980-48516667	BE267214,	BE267214,NM_005710,	NO
S/ASpair_0980	Antisense Exon-Overlapping	chr13:27012874-27093244	-	NM_153371,BC036755,AK095319,	chr13:27092895-27123684	+	BC029446,	chrX:48510687-48516667	BE267214,	BE267214,NM_005710,	NO
S/ASpair_0981	Antisense Exon-Overlapping	chr13:27772494-27967254	-	NM_002019,S77814,S77812,U01134,CR606445,CR615327,CR593658,BC039007,BC029849,X51602,AF063657,CR611216,	chr13:27780717-27781502	+	NM_080612,AY057989,AL832051,AK126283,	chrX:153236202-153543520	BE274406,	BE274406,	NO
S/ASpair_0982	Antisense Exon-Overlapping	chr13:29930884-30089734	-	NM_002128,CR592914,D63874,BC003378,BC067732,AY377859,CR591935,CR607900,BT006940,CR610682,CR592109,BC066889,AK057120,BT020159,CR601960,AK122825,CR456863,CR749614,CR625918,CR608517,X12597,CR613151,CR600442,BX647267,AX795278,CR625251,BC030981,	chr13:29933033-29934846	+	NM_021806,CR601813,X87193,CR596755,AK024601,CR592995,CR614821,BC002934,BC008912,CR610052,CR614091,CR623687,CR622301,CR599837,CR603934,AK057945,CR626062,AK124890,CR624398,CR607874,	chrX:153236202-153495972	BE274406,	BE274406,	NO
S/ASpair_0983	Antisense Exon-Overlapping	chr13:31503437-31768771	+	NM_023037,AL049784,U50534,U57961,AK091422,CR621863,BX537670,	chr13:31496198-31503776	-	BC033764,	chrX:153236202-153495972	BE274406,	BE274406,	NO
S/ASpair_0984	Antisense Exon-Overlapping	chr13:31873800-31900311	-	NM_052818,BC022188,BX648509,AL049787,U57962,AL049786,U50527,BC011650,AL049788,AL049785,BC068049,	chr13:31878030-31900143	+	X74610,	chrX:153236202-153495972	BE274406,	BE274406,	NO
S/ASpair_0985	Antisense Exon-Overlapping	chr13:32575295-33148932	-	NM_178006,NM_178008,NM_052851,NM_178007,CR597966,AK091804,BC046563,BX647695,AY082589,AY366448,BX641149,AY082591,AL049801,AY082592,AK095114,AY082590,AK094704,	chr13:32578917-32582857	+	M35604,CR624483,BC020254,	chrX:153236202-153495972	BE274406,	BE274406,	NO
S/ASpair_0986	Antisense Exon-Overlapping	chr13:35773777-35842290	-	NM_015087,AK001949,BC026284,AK057764,BX648004,BC047083,AB011182,AK002207,AY123329,AY038359,CR624417,	chr13:35773783-35774225	+	NM_019848,CR610627,BC004966,CR622264,CR591082,	chrX:153236202-153495972	BE274406,	BE274406,	NO
S/ASpair_0987	Antisense Exon-Overlapping	chr13:36472510-36481538	+	NM_181503,AF025438,CR612849,AK126602,AK096810,CR602904,AF279901,CR595030,AL050353,BC020773,	chr13:36481453-36531823	-	NM_014235,CR612889,BC043346,AK000405,BC053589,	chrX:153236202-153495972	BE274406,	BE274406,	NO
S/ASpair_0988	Antisense Exon-Overlapping	chr13:40201433-40243309	-	NM_005830,BC022045,CR610235,CR614348,Z68747,BC010159,	chr13:40201482-40201699	+	M19866,	chrX:153236202-153495972	BE274406,	BE274406,	NO
S/ASpair_0989	Antisense Exon-Overlapping	chr13:40261633-40284579	+	NM_014252,AF177333,AF112968,BC002702,	chr13:40269127-40393910	-	NM_006014,X92896,BC062330,BC015744,BC019012,	chrX:153236202-153495972	BE274406,	BE274406,	NO
S/ASpair_0990	Antisense Exon-Overlapping	chr13:40404056-40533073	-	NM_172373,M82882,BC010575,BC030507,BX640798,	chr13:40404168-40404761	+	CR590776,CR598961,	chrX:153236202-153495972	BE274406,	BE274406,	NO
S/ASpair_0991	Antisense Exon-Overlapping	chr13:40783416-40849166	+	NM_024561,NM_018527,AK025707,BC028112,AL833341,BC064592,BC017099,AK097224,BX640665,BC032318,	chr13:40830475-40831855	-	NM_020994,NM_172377,AJ223040,BC002833,AJ223041,AJ012834,AJ012835,AJ012833,	chrX:153236202-153495972	BE274406,	BE274406,	NO
S/ASpair_0992	Antisense Exon-Overlapping	chr13:42358525-42464385	-	NM_033255,NM_001002264,BC023660,AL831953,AF396928,CR598260,	chr13:42395347-42399079	+	NM_004699,X87199,X74611,BC000028,CR597867,CR619686,CR625912,BC015499,AL365368,CR614465,D83260,CR623814,AD001530,CR612868,	chrX:153236202-153543520	BE274406,	BE274406,	NO
S/ASpair_0993	Antisense Exon-Overlapping	chr13:43905661-44048701	-	NM_006022,NM_183422,CR599393,AK091854,BC000456,CR597685,CR607827,CR615671,CR603525,X97299,CR619287,CR609183,CR620680,CR618349,CR595498,CR608707,CR456711,CR619247,CR597214,CR627459,BC016867,BC069207,D87061,AX747223,CR620970,D38585,CR613638,AK027071,AB082525,AJ222700,CR603176,CR625079,CR591418,CR624958,CR604671,CR594401,CR595193,U35048,	chr13:44048032-44052567	+	NM_000402,M27940,CR624380,CR606589,BC000337,X03674,M21248,S58359,	chrX:153236202-153495972	BE274406,	BE274406,NM_000402,	NO
S/ASpair_0994	Antisense Exon-Overlapping	chr13:44937042-45008767	+	NM_031431,CR609778,AK026994,AF349676,AK026305,AF111707,BC038953,BX648211,AK074374,AF332595,	chr13:44934942-44937631	-	AK055981,AL109699,	chr15:88345727-88426443	BE293458,	BE293458,	AL831826,AL109699,
S/ASpair_0995	Antisense Exon-Overlapping	chr13:45426603-45524895	-	NM_015070,BC032425,AB020660,AK074924,AY283618,AL136745,AK001815,BC019000,BC050658,AX747840,AK056422,BC062685,AK092988,AL831833,	chr13:45428671-45429117	+	AL109698,AL109697,BC008577,	chr15:88345727-88426429	BE293458,	BE293458,	AL831826,
S/ASpair_0996	Antisense Exon-Overlapping	chr13:47961102-48008119	-	NM_001268,AK023010,AK122778,BC029052,AF060219,CR599597,	chr13:48004977-48005896	+	AY623119,	chr1:116627878-116659438	BE348269,	BE348269,NM_000701,BC003077,	NM_000701,
S/ASpair_0997	Antisense Exon-Overlapping	chr13:49171463-49265162	-	NM_002267,BC024202,Y12394,D89618,BC035090,AF005263,AF034756,BC017355,	chr13:49171488-49171637	+	BC018892,BC069003,BC007373,BC028281,CR596297,	chr1:116627878-116673239	BE348269,	BE348269,NM_000701,BC003077,	NM_000701,BC028281,
S/ASpair_0998	Antisense Exon-Overlapping	chr13:49469144-49490604	+	NM_213590,NM_005798,NM_001007278,NM_052811,CR603616,AF241850,BC063407,CR592295,AY455758,CR612306,AF220127,AL360196,AY191002,CR593916,AY764035,BC003579,AJ224819,	chr13:49454686-49469587	-	BC071809,	chr19:41197251-41228715	BE379159,	BE379159,	NO
S/ASpair_0999	Antisense Exon-Overlapping	chr13:51056645-51232619	+	NM_052950,AK058149,AK093224,AF411978,CR612847,BC014004,	chr13:51054756-51056965	-	NM_021107,NM_033363,NM_033362,CR407609,Y11681,BC006424,BC001617,BC007499,	chr19:44097747-44115497	BE382874,	BE382874,NM_017827,NM_021107,	NM_017827,NM_033362,
S/ASpair_1000	Antisense Exon-Overlapping	chr13:51240132-51276294	-	NM_024705,AK023701,BC026024,BC009825,	chr13:51275975-51277784	+	BC038432,	chr17:35718972-35767420	BE383139,	BE383139,NM_000964,	NM_000964,
S/ASpair_1001	Antisense Exon-Overlapping	chr13:51484548-51501779	+	NM_001004127,AK128503,AK025456,BC010857,AK092428,CR602797,BC073862,AX747540,	chr13:51486665-51489805	-	AK123052,	chr17:35718972-35767420	BE383139,	BE383139,NM_000964,	NM_000964,AK123052,
S/ASpair_1002	Antisense Exon-Overlapping	chr13:51604780-51631933	-	NM_152720,NM_002498,AK131359,CR606903,AB072828,AL833951,BC019916,Z29067,Z25434,CR612915,	chr13:51601028-51604860	+	BC018638,AK057121,BC033118,BC034924,BC041021,BC001607,CR590115,	chr17:38159050-38168585	BE393341,	BE393341,NM_005854,BC001607,	NM_005854,BC033118,
S/ASpair_1003	Antisense Exon-Overlapping	chr13:59246299-59636062	-	NM_030932,BX649186,BC068504,AL137718,AK092024,BC048963,AX747319,BC034952,	chr13:59484862-59516492	+	BC040046,BC011449,	chr2:133007879-133237859	BE395206,	BE395206,NM_001508,	AK123759,
S/ASpair_1004	Antisense Exon-Overlapping	chr13:69172727-69580592	-	NM_020866,AF252283,AB040923,AK054609,BC022460,	chr13:69579346-69611685	+	NM_144586,AK094501,AY358628,BC017318,AK123029,CR601943,AK130005,AK075487,	chr2:133007879-133261514	BE395206,	BE395206,NM_001508,	AK123759,NM_144586,
S/ASpair_1005	Antisense Exon-Overlapping	chr13:72200043-72228329	+	NM_024808,BC044213,BX648605,BC007119,AK026277,BC056876,CR625945,BC025367,CR617422,	chr13:72227542-72229351	-	BC073819,	chr1:43784922-43841899	AW663039,BE397950,	BE397950,NM_014663,	AW663039,NM_014663,
S/ASpair_1006	Antisense Exon-Overlapping	chr13:72227542-72254233	-	NM_014953,AK001346,AF330044,AK025634,BC038101,BC056143,BC012468,AL832266,AB023225,AL080158,	chr13:72200043-72228329	+	CR613433,	chr3:12848871-12858081	BE466390,	BE466390,	NO
S/ASpair_1007	Antisense Exon-Overlapping	chr13:72227542-72254233	-	NM_014953,AK001346,AF330044,AK025634,BC038101,BC056143,BC012468,AL832266,AB023225,AL080158,	chr13:72254231-72488593	+	AB014567,BX648800,	chr3:12813243-12858081	BE466390,	BE466390,AB014567,	NO
S/ASpair_1008	Antisense Exon-Overlapping	chr13:72254231-72488593	+	NM_006346,AF330046,AY375528,BC008432,CR618612,BC041806,BC051911,AY370776,BC006009,	chr13:72227542-72254233	-	BC063691,BC005880,D83778,BC035434,BC035219,BC051025,	chr5:149352874-149412891	BE500995,	BE500995,NM_030953,D83778,	AK096325,BC051025,
S/ASpair_1009	Antisense Exon-Overlapping	chr13:78071233-78075696	-	NM_006237,L20433,	chr13:78068265-78071754	+	AF119881,	chr13:40783416-40849166	BE501152,	BE501152,NM_018527,	NO
S/ASpair_1010	Antisense Exon-Overlapping	chr13:78086427-78132701	-	NM_024546,AL136651,BC028586,AK098640,CR591202,	chr13:77391825-78089461	+	G36585,	chr10:78307364-79067583	BE502296,	BE502296,NM_002247,	NM_002247,
S/ASpair_1011	Antisense Exon-Overlapping	chr13:78792046-78877924	-	NM_022118,BC000791,BC041655,AK027456,AX775885,AX775881,AK027339,AX775883,BX648672,AL834343,AK024610,AF273052,BC065024,	chr13:78848542-78877956	+	BC040978,	chr10:78307364-79067583	BE502296,	BE502296,NM_002247,	NM_002247,BC040978,
S/ASpair_1012	Antisense Exon-Overlapping	chr13:93887560-93929924	-	NM_001922,L18967,AJ132933,AJ132932,AJ000503,D17547,S69231,BC028311,	chr13:93887903-93888309	+	AK091781,	chr10:78307364-79067583	BE502296,	BE502296,NM_002247,	NM_002247,
S/ASpair_1013	Antisense Exon-Overlapping	chr13:94883859-95053218	+	NM_182848,NM_006984,U89916,AF339794,BC010920,CR456845,AK055855,	chr13:95028458-95031240	-	BC030624,	chr10:78307364-79067583	BE502296,	BE502296,NM_002247,	NM_002247,
S/ASpair_1014	Antisense Exon-Overlapping	chr13:94883859-95053218	+	NM_182848,NM_006984,U89916,AF339794,BC010920,CR456845,AK055855,	chr13:95052859-95053210	-	NM_002805,AF035309,BC001932,CR623587,CR613856,L38810,CR595677,BC002367,CR626071,CR594383,CR610576,CR614294,AK098484,AK095836,CR619795,CR606458,D44467,CR621341,CR608855,CR604202,	chr17:59250525-59263118	BE548173,	BE548173,NM_017647,	NO
S/ASpair_1015	Antisense Exon-Overlapping	chr13:94883859-95053218	+	NM_182848,NM_006984,U89916,AF339794,BC010920,CR456845,AK055855,	chr13:95027327-95094958	-	BC027978,	chr7:22538255-22544860	BE548793,	BE548793,NM_000600,	NM_000600,BC027978,
S/ASpair_1016	Antisense Exon-Overlapping	chr13:95027327-95094958	-	NM_014934,NM_198968,AL049931,BC041804,CR613825,AB023213,BC011450,BC018744,CR606837,AF272347,AK094042,CR621496,AF272348,	chr13:94883859-95053218	+	NM_016262,BC031101,CR613971,AK026242,CR609343,AF201334,BC025405,	chr6:112481971-112515409	BE550254,AL589478,	BE550254,AL589478,NM_016262,	NO
S/ASpair_1017	Antisense Exon-Overlapping	chr13:95541094-96289812	+	NM_153456,AF539426,CR749677,	chr13:96286293-96286441	-	BX641092,	chr9:37554532-37853322	BE552034,BE327891,R88489,AV704874,	BE552034,BE327891,R88489,AV704874,NM_024345,	NO
S/ASpair_1018	Antisense Exon-Overlapping	chr13:96592091-96844374	+	NM_207304,NM_144778,AF061261,BC020430,AF339832,BC020418,BC032426,CR749802,AF491866,AY101770,	chr13:96807737-96843065	-	AL117403,	chr1:153377355-153384348	BE561360,	BE561360,NM_015590,	NO
S/ASpair_1019	Antisense Exon-Overlapping	chr13:97902415-98027350	-	NM_003576,CR542227,BC065378,AF024636,BC035578,BT019619,AF339826,CR594698,AF083420,	chr13:97905676-97914040	+	AK055377,	chr1:153377355-153384348	BE561360,	BE561360,NM_015590,	NO
S/ASpair_1020	Antisense Exon-Overlapping	chr13:98243742-98536661	-	NM_015296,BC043506,BC053620,AF085864,BX648707,AF527605,AK127215,AK122987,AK127329,CR600775,AK090793,AB028981,AK126492,AK127508,CR749658,	chr13:98243773-98243899	+	NM_025263,CR594749,AK074531,CR626352,CR610145,U63336,AK131382,	chr6:30621633-30639477	BE561846,	BE561846,NM_005275,	NM_005275,NM_025263,
S/ASpair_1021	Antisense Exon-Overlapping	chr13:99539338-99980687	+	NM_000282,Z36837,CR620827,M26121,BC000140,AK055982,S79219,M13572,AF385926,X14608,	chr13:99980438-100039047	-	NM_138717,NM_138934,NM_005155,CR593559,CR608038,CR600788,BC052591,CR618793,AF020544,Y17958,CR621029,BC035574,CR625361,BC001355,BC000955,CR591137,AB190520,AY358139,CR533546,CR625307,AL110128,AF020543,	chr6:32224113-32244040	BE563731,	BE563731,NM_005155,	NM_138934,
S/ASpair_1022	Antisense Exon-Overlapping	chr13:99539338-99980687	+	NM_000282,Z36837,CR620827,M26121,BC000140,AK055982,S79219,M13572,AF385926,X14608,	chr13:99980438-99982312	-	BC006818,CR595752,	chr6:32229279-32245053	BE563731,	BE563731,NM_005155,	NM_138934,
S/ASpair_1023	Antisense Exon-Overlapping	chr14:101853467-101878790	+	NM_018335,AK001994,BC042659,AK093342,BC073137,BX248266,AK125678,AX748064,AK127821,BC006222,BC006228,AL137478,AF155112,	chr14:101878709-101899006	-	NM_006411,NM_032741,CR623567,BC003007,U56417,Y09565,CR600479,AK129818,U75971,CR622553,AF007145,AF218034,AK058025,BC002402,BC004310,AK056346,CR602928,	chr6:32229279-32253851	BE563731,	BE563731,NM_005155,	NM_138934,BC004310,
S/ASpair_1024	Antisense Exon-Overlapping	chr14:101853467-101878790	+	NM_018335,AK001994,BC042659,AK093342,BC073137,BX248266,AK125678,AX748064,AK127821,BC006222,BC006228,AL137478,AF155112,	chr14:101877194-101879264	-	BC029452,BC051759,	chr2:166763548-166993821	BE566126,	BE566126,NM_002977,	NM_002977,BC051759,
S/ASpair_1025	Antisense Exon-Overlapping	chr14:102458746-102469686	+	NM_030943,BC029948,AK055802,AF328788,AX747751,AK092824,AY358468,	chr14:102468470-102593552	-	AF452719,	chr16:56349630-56454234	AJ574216,BE618983,	BE618983,	AJ574216,BC041132,
S/ASpair_1026	Antisense Exon-Overlapping	chr14:102468470-102593552	-	NM_006035,BC048261,BC047871,AF128625,AK126684,BX248752,AB032950,	chr14:102543830-102545721	+	BC041359,	chr11:62186865-62195817	BE622405,BE906085,	BE622405,BE906085,	NM_024099,
S/ASpair_1027	Antisense Exon-Overlapping	chr14:103165317-103247461	+	NM_005552,NM_182923,AY180168,BC008881,AY180170,AY180165,CR607419,L04733,AY180164,AY180169,AL133587,CR618577,AY180166,AY180163,CR608303,AY180167,AF527736,AY244715,CR613465,CR619184,	chr14:103233699-103251549	-	AY358935,	chr11:62186865-62196420	BE622405,BE906085,	BE622405,BE906085,	NM_024099,AY358935,
S/ASpair_1028	Antisense Exon-Overlapping	chr14:104523661-104532900	+	NM_174891,BC011537,AF038188,AK057249,BC003539,BC025175,	chr14:104525733-104528341	-	CR623273,	chr11:62186865-62195817	BE622405,BE906085,	BE622405,BE906085,	NM_024099,
S/ASpair_1029	Antisense Exon-Overlapping	chr14:104746668-104838374	-	NM_145696,NM_145685,NM_001519,BC086856,U75276,U28838,AJ297407,BC071637,AJ297408,AK096471,AK124665,BC016743,AK125024,AJ297406,	chr14:104786757-104788473	+	AK091020,AX746733,	chr19:2115148-2181016	BE622441,	BE622441,	NM_032482,AK091020,
S/ASpair_1030	Antisense Exon-Overlapping	chr14:104746668-104838374	-	NM_145696,NM_145685,NM_001519,BC086856,U75276,U28838,AJ297407,BC071637,AJ297408,AK096471,AK124665,BC016743,AK125024,AJ297406,	chr14:104786053-104788475	+	AK128018,	chr20:45719063-45848767	BE669443,	BE669443,AB033073,	NO
S/ASpair_1031	Antisense Exon-Overlapping	chr14:104786053-104788475	+	NM_033271,AF353674,BC042525,	chr14:104746668-104838374	-	NM_017986,AY070775,AK000922,CR617996,AK123566,AK023570,BC060810,	chr17:4841957-4896028	BE674687,	BE674687,NM_006612,	BE674687,BC034993,
S/ASpair_1032	Antisense Exon-Overlapping	chr14:20120926-20128536	-	NM_145250,BC025410,AK098687,AY358794,BX161458,	chr14:20128401-20145220	+	BC044305,	chr14:72774008-72811098	BE675745,BX101396,	BE675745,	BX101396,BX537757,
S/ASpair_1033	Antisense Exon-Overlapping	chr14:20527977-20535032	+	NM_022734,CR601144,CR605494,CR610640,CR623009,CR626514,CR599298,CR614515,CR612311,AK024512,U56431,CR607443,CR626126,CR591282,AF321002,BC005053,CR593535,CR626316,	chr14:20533836-20537162	-	AK093967,	chr16:14976370-15140696	BE676578,	BE676578,D87438,	NM_015027,
S/ASpair_1034	Antisense Exon-Overlapping	chr14:20580251-20582233	+	NM_032572,AJ306609,AJ306608,AJ306610,AY359097,AY170392,AJ131212,	chr14:20580081-20583937	-	NM_173474,BC017336,AF092440,AK092915,AL833023,	chr16:14976370-15140696	BE676578,	BE676578,D87438,	NM_015027,NM_173474,
S/ASpair_1035	Antisense Exon-Overlapping	chr14:20747140-20807433	-	NM_031314,NM_004500,CR622198,CR624598,CR622649,CR615906,CR609927,CR620247,CR622670,CR613941,CR618859,CR624217,BC003394,CR619785,CR615753,BX161480,CR590393,CR617382,CR622865,CR609418,CR615305,BC066932,CR618250,CR619218,CR622833,M16342,BC008423,CR614896,CR610764,CR612035,CR605657,CR622118,CR607544,CR594564,CR622546,BC008364,D28382,CR612229,CR624349,AK126950,CR590869,BC007052,CR608416,AL833432,CR613…	chr14:20749873-20751058	+	NM_015027,AK025504,AK090552,AY203955,BC036520,D87438,BC053946,BC042104,BX647809,AX746506,BC045554,BC033748,BX648066,BC025366,BC060871,	chr16:14976370-15140696	BE676578,	BE676578,D87438,	NM_173474,NM_015027,
S/ASpair_1036	Antisense Exon-Overlapping	chr14:20923198-20975244	-	NM_020920,BC025964,AL834524,CR749315,AB046784,BC036920,AK122868,BC063693,AK122910,BC073903,AK056639,BC011695,AK098408,AK131077,	chr14:20923482-20938309	+	CR619663,	chr16:14976370-15140696	BE676578,	BE676578,D87438,	NM_015027,
S/ASpair_1037	Antisense Exon-Overlapping	chr14:21015181-21036880	+	NM_014828,BC035050,CR595081,CR591487,AB018280,CR624614,CR607593,BC013689,CR611358,BC020727,AK022060,CR609896,CR622640,BC020292,	chr14:21036123-21038218	-	CR597135,	chr16:14976370-15140696	BE676578,	BE676578,D87438,	NM_015027,
S/ASpair_1038	Antisense Exon-Overlapping	chr14:21015181-21036880	+	NM_014828,BC035050,CR595081,CR591487,AB018280,CR624614,CR607593,BC013689,CR611358,BC020727,AK022060,CR609896,CR622640,BC020292,	chr14:21036117-21049319	-	AK092795,	chr16:14976370-15140696	BE676578,	BE676578,D87438,	NM_015027,
S/ASpair_1039	Antisense Exon-Overlapping	chr14:21036117-21049319	-	NM_019852,AK093509,CR621767,CR591477,BC014427,AK098655,CR593531,CR606689,CR626750,BC003031,AK097873,CR591863,CR600918,CR613091,BX247964,AK000222,BC001650,CR594281,CR598589,BC052244,CR590636,	chr14:21034605-21037153	+	BC048794,	chr16:14976370-15140696	BE676578,	BE676578,D87438,	NM_015027,
S/ASpair_1040	Antisense Exon-Overlapping	chr14:21036117-21049319	-	NM_019852,AK093509,CR621767,CR591477,BC014427,AK098655,CR593531,CR606689,CR626750,BC003031,AK097873,CR591863,CR600918,CR613091,BX247964,AK000222,BC001650,CR594281,CR598589,BC052244,CR590636,	chr14:21015181-21036880	+	AL110238,	chr16:14976370-15140696	BE676578,	BE676578,D87438,	NM_015027,
S/ASpair_1041	Antisense Exon-Overlapping	chr14:22136986-22151104	+	NM_022060,AK024790,AX721056,AK022878,BC024779,	chr14:22134555-22137695	-	NM_018427,AJ272050,AF227156,BC071868,BC036182,	chr16:14976370-15140696	BE676578,	BE676578,D87438,	NM_015027,
S/ASpair_1042	Antisense Exon-Overlapping	chr14:22459573-22468501	-	NM_006109,CR456741,CR600238,AF015913,CR623163,AL833612,CR618721,CR624259,BC005820,BC025979,CR592633,CR625183,CR621553,CR625472,AF167572,AK027737,AK075251,CR625282,	chr14:22458505-22462450	+	AK024154,	chr16:14976370-15140696	BE676578,	BE676578,D87438,	NM_015027,
S/ASpair_1043	Antisense Exon-Overlapping	chr14:22525951-22549192	-	NM_021944,CR614026,BX161417,CR604681,CR609428,CR612609,BX161474,CR594518,AK023026,BC014299,AK022216,BX161383,BX161507,	chr14:22525952-22526326	+	AK055151,	chr9:93026767-93164997	BE704053,	BE704053,NM_006648,AB051547,	NM_006648,AK055151,
S/ASpair_1044	Antisense Exon-Overlapping	chr14:22597613-22634663	-	NM_014977,AL833228,AF124727,BC032770,AL050382,AB014570,AF124726,AF124728,BX247975,	chr14:22633769-22635557	+	NM_138494,NM_024061,BC007378,CR591940,BC037407,BC000823,CR621628,AK128057,AY099353,CR749270,BC004288,AK054750,BC063478,AK057245,AK027114,	chr7:98783371-98818723	BE728329,	BE728329,NM_024061,	NO
S/ASpair_1045	Antisense Exon-Overlapping	chr14:22597613-22634663	-	NM_014977,AL833228,AF124727,BC032770,AL050382,AB014570,AF124726,AF124728,BX247975,	chr14:22633814-22639504	+	NM_152738,BC028118,BC016666,BC017496,	chr6:10487688-10817954	BE730152,BG576820,	BE730152,BG576820,	NO
S/ASpair_1046	Antisense Exon-Overlapping	chr14:22633814-22639504	+	NM_017924,CR611802,CR620909,BC056255,BC009645,AF061731,CR607655,CR622831,BC061637,AK000678,	chr14:22597613-22634663	-	BC016820,	chr6:10487688-10817954	BE730152,BG576820,	BE730152,BG576820,	NO
S/ASpair_1047	Antisense Exon-Overlapping	chr14:22859237-22865207	+	NM_004643,CR613466,CR613703,CR591896,CR618592,BX247976,BC010939,CR615102,CR592559,	chr14:22860677-22864398	-	BC014487,	chr6:10487688-10817954	BE730152,BG576820,	BE730152,BG576820,	NO
S/ASpair_1048	Antisense Exon-Overlapping	chr14:23051866-23099827	+	NM_024328,AK057691,AF432862,AK098604,CR620260,AK094211,CR615822,BC002984,CR595329,CR626464,CR624479,BX161435,	chr14:23098614-23107119	-	NM_003220,CR601719,BC017754,X52611,M36711,CR604637,M61156,BC071713,	chr6:10487688-10817954	BE730152,BG576820,	BE730152,BG576820,NM_003220,	NM_003220,
S/ASpair_1049	Antisense Exon-Overlapping	chr14:23098614-23107119	-	NM_080545,NM_003917,CR613895,CR614596,CR600746,BC051833,AF068706,BX161425,BX247963,CR610219,CR594047,AK096034,AK123354,AB015318,	chr14:23051866-23099827	+	G36549,	chr5:52119893-52288078	BE731214,AW003757,	BE731214,AW003757,	NO
S/ASpair_1050	Antisense Exon-Overlapping	chr14:23107084-23117849	-	NM_032452,AK055345,AX747068,AL834411,CR611477,AB058734,AK091572,BC055429,	chr14:23100146-23107122	+	NM_007165,CR622079,CR593621,BC009903,CR618008,CR593881,BC004434,CR591027,CR596440,CR619415,CR619009,BC015804,CR591148,CR600654,CR606588,CR608171,CR618734,	chr19:2184153-2199677	BE731425,	BE731425,NM_018049,	AK097723,NM_007165,
S/ASpair_1051	Antisense Exon-Overlapping	chr14:23492783-23545450	+	NM_021004,AF044127,AY616183,AK001870,AY071856,AY616182,BC003019,AF064256,AY358638,AB045131,	chr14:23478665-23493215	-	NM_032850,BC021092,AK122779,AK027746,AF445414,CR603480,CR621675,CR613477,CR625018,BC015738,CR614847,	chr15:38847363-38894059	BE736164,	BE736164,NM_018163,	NM_018163,NM_032850,
S/ASpair_1052	Antisense Exon-Overlapping	chr14:23619185-23654063	-	NM_006177,BX161381,M81840,CR593888,BC012395,M95925,BX161522,BT006942,	chr14:23653849-23664290	+	BC027487,	chr15:38847363-38886954	BE736164,	BE736164,NM_018163,	NM_018163,
S/ASpair_1053	Antisense Exon-Overlapping	chr14:23653849-23664290	+	NM_025230,NM_181357,BX161405,AK091857,AF267858,BC008858,CR591345,AK027223,CR614614,CR593514,AL833831,AX747226,AF130070,BX648224,CR608759,CR612369,CR611586,CR591826,AK057636,BC067132,AK074296,BX247970,CR616798,AK094478,	chr14:23656767-23662680	-	BC031867,	chr8:22516595-22533929	BE742699,AI201662,	BE742699,AI201662,	BC031867,
S/ASpair_1054	Antisense Exon-Overlapping	chr14:23653849-23664290	+	NM_025230,NM_181357,BX161405,AK091857,AF267858,BC008858,CR591345,AK027223,CR614614,CR593514,AL833831,AX747226,AF130070,BX648224,CR608759,CR612369,CR611586,CR591826,AK057636,BC067132,AK074296,BX247970,CR616798,AK094478,	chr14:23619185-23654063	-	NM_024029,CR601786,BC013014,BC000056,CR591972,	chr19:10843253-10900357	BE743555,	BE743555,AF055027,NM_024029,	BC046240,NM_024029,
S/ASpair_1055	Antisense Exon-Overlapping	chr14:23675212-23678016	+	NM_176783,NM_006263,CR456780,CR593193,CR594470,BC000352,BX248293,CR622317,CR614004,CR541658,BC007503,BT019337,L07633,	chr14:23678009-23680637	-	CR622177,BC067886,AK056320,BC040562,CR601329,	chr3:101564999-101657852	BE743929,	BE743929,NM_014820,	BC052994,BC040562,
S/ASpair_1056	Antisense Exon-Overlapping	chr14:23678009-23680637	-	NM_016049,AY368908,AF151870,BC002491,	chr14:23678494-23679485	+	BC021162,	chr17:70780296-70797109	BE744116,	BE744116,NM_021734,	NO
S/ASpair_1057	Antisense Exon-Overlapping	chr14:23678009-23680637	-	NM_016049,AY368908,AF151870,BC002491,	chr14:23675212-23678016	+	NM_001003692,NM_019103,CR457393,BC009717,CR456353,AK123261,AL160311,	chr22:28440898-28487554	BE745382,BF941601,	BE745382,BF941601,NM_019103,	NM_182527,NM_019103,
S/ASpair_1058	Antisense Exon-Overlapping	chr14:23682414-23686284	-	NM_002818,CR541743,CR601043,BC072025,CR541657,CR615548,D45248,CR618033,BC019885,CR600073,BX161498,CR594185,BC004368,AK026580,CR620148,	chr14:23685936-23699709	+	AK093429,AX748120,	chr17:42755563-42873674	BE765566,AI796297,	BE765566,AI796297,	NM_152347,AK093429,
S/ASpair_1059	Antisense Exon-Overlapping	chr14:23711074-23719302	+	NM_005132,BC004159,AF006264,AL832973,AK001435,BC019326,CR596261,CR597987,CR609880,BC010887,CR457263,	chr14:23719264-23727868	-	AK094887,	chr17:42756141-42873674	BE765566,AI796297,	BE765566,AI796297,	NM_152347,
S/ASpair_1060	Antisense Exon-Overlapping	chr14:23744743-23747292	+	NM_174944,AF542390,AY461663,AK131042,BC029918,	chr14:23744363-23746969	-	AL832820,	chr17:42756141-42873674	BE765566,AI796297,	BE765566,AI796297,	NM_152347,
S/ASpair_1061	Antisense Exon-Overlapping	chr14:23751785-23755111	-	NM_138476,BC051382,BC009495,BC046912,AK092821,	chr14:23749505-23753042	+	AL833115,	chr17:42756141-42873674	BE765566,AI796297,	BE765566,AI796297,	NM_152347,
S/ASpair_1062	Antisense Exon-Overlapping	chr14:23838908-23848170	+	NM_174913,AB095941,CR593232,BX647311,AK123717,BX248018,CR619293,BC025332,	chr14:23844142-23850495	-	AK021891,	chr17:42756141-42873674	BE765566,AI796297,	BE765566,AI796297,	NM_152347,
S/ASpair_1063	Antisense Exon-Overlapping	chr14:23838908-23848170	+	NM_174913,AB095941,CR593232,BX647311,AK123717,BX248018,CR619293,BC025332,	chr14:23844265-23846981	-	NM_013260,CR618344,BC011724,CR611306,AF119664,AK002202,AF450482,BX647066,AY082382,AF087869,CR621811,BC013409,AK023157,AK095265,BC007592,BC063793,BC030233,	chr17:71134520-71215737	BE766863,BI256925,	BE766863,BI256925,NM_004259,NM_013260,	AF193041,
S/ASpair_1064	Antisense Exon-Overlapping	chr14:23838908-23848170	+	NM_174913,AB095941,CR593232,BX647311,AK123717,BX248018,CR619293,BC025332,	chr14:23844235-23850423	-	NM_004259,NM_001003716,NM_001003715,AB006533,AK075084,BC005103,BC000570,AF193041,BC016911,AB042823,AL136869,BC063440,CR533497,AB042825,AB042824,CR602281,	chr17:71134520-71215737	BE766863,BI256925,	BE766863,BI256925,NM_013260,NM_004259,	AF193041,
S/ASpair_1065	Antisense Exon-Overlapping	chr14:23844142-23850495	-	NM_014430,AK122828,AF190901,AF544398,AF218586,BC035970,AK000387,	chr14:23838908-23848170	+	AK094934,	chr6:4940279-5185728	BE786348,BF207533,BU682144,AI215523,	BE786348,BF207533,NM_006638,	BU682144,AI215523,
S/ASpair_1066	Antisense Exon-Overlapping	chr14:23844142-23850495	-	NM_014430,AK122828,AF190901,AF544398,AF218586,BC035970,AK000387,	chr14:23844270-23848170	+	AK025919,AK090773,	chr2:26325160-26379141	BE788784,BG698920,	BE788784,BG698920,	NM_000182,AK090773,
S/ASpair_1067	Antisense Exon-Overlapping	chr14:23844142-23850495	-	NM_014430,AK122828,AF190901,AF544398,AF218586,BC035970,AK000387,	chr14:23849217-23850805	+	AK021426,	chr2:26325160-26379141	BE788784,BG698920,	BE788784,BG698920,AK021426,	NM_000182,
S/ASpair_1068	Antisense Exon-Overlapping	chr14:23844142-23850495	-	NM_014430,AK122828,AF190901,AF544398,AF218586,BC035970,AK000387,	chr14:23848001-23850798	+	BC015210,	chr3:63780112-63824584	BE790096,R88587,	BE790096,R88587,	NO
S/ASpair_1069	Antisense Exon-Overlapping	chr14:23850545-23855992	+	NM_181657,D89078,BC004545,U41070,D89079,X98356,	chr14:23850672-23851084	-	NM_006694,BT007285,CR613105,BC004239,AF115850,CR618181,BC000996,BC001363,CR595312,CR599832,AF131797,AF151056,BC019277,BC000499,CR608719,CR456985,CR620505,AB016488,CR625103,BC001667,CR603308,	chr1:150753448-150763524	BE790802,	BE790802,NM_006694,	NM_130898,NM_006694,
S/ASpair_1070	Antisense Exon-Overlapping	chr14:23968332-23980380	+	NM_015299,AB002321,BC042554,BX161465,BC015780,	chr14:23965589-23968571	-	NM_005891,CR616356,S70154,G43314,CR603383,CR592880,CR605843,AF356877,BC000408,AK055001,G43315,CR602774,CR590182,CR617627,	chr6:160070562-160170496	BE791578,	BE791578,	NM_005891,
S/ASpair_1071	Antisense Exon-Overlapping	chr14:23968332-23980380	+	NM_015299,AB002321,BC042554,BX161465,BC015780,	chr14:23978812-23979483	-	CR595437,	chr6:160070562-160153972	BE791578,	BE791578,	NO
S/ASpair_1072	Antisense Exon-Overlapping	chr14:23968332-23980380	+	NM_015299,AB002321,BC042554,BX161465,BC015780,	chr14:23978814-23981904	-	AK024805,	chr6:160070562-160153972	BE791578,	BE791578,	NO
S/ASpair_1073	Antisense Exon-Overlapping	chr14:23978814-23981904	-	NM_020195,CR592384,CR608148,CR615168,AF226050,CR616064,CR600486,CR623352,AK123513,CR601098,BC000989,BX161384,BC008566,CR602789,CR590864,	chr14:23968332-23980380	+	NM_152858,NM_004906,NM_152857,BC004432,CR605059,AJ276706,CR602556,CR602734,D14661,CR622276,AK131393,AL583911,AF374416,BC000383,BC069192,AK127822,CR610864,CR607182,CR627456,AF277190,CR606450,	chr6:160070562-160153972	BE791578,	BE791578,NM_004906,AF374416,	NO
S/ASpair_1074	Antisense Exon-Overlapping	chr14:29115440-29466652	-	NM_002742,X75756,	chr14:29202667-29466403	+	NM_000636,CR626136,BC067868,BC016934,AY280720,AY280721,AL050388,BC012423,AY280719,AY280718,Y00472,Y00985,BT006967,BC035422,AK097395,X14322,X15132,M36693,X07834,X59445,	chr6:160070562-160153972	BE791578,	BE791578,NM_004906,AF374416,	NO
S/ASpair_1075	Antisense Exon-Overlapping	chr14:30413500-30434010	+	NM_004086,CR611655,AK123362,U09203,BC000640,AK130273,BC018827,AF006740,CR614743,AY358900,BC007230,	chr14:30415136-30428765	-	AK098506,	chr17:6856661-6863702	BE793753,AA627075,	BE793753,AA627075,	NO
S/ASpair_1076	Antisense Exon-Overlapping	chr14:30413500-30434010	+	NM_004086,CR611655,AK123362,U09203,BC000640,AK130273,BC018827,AF006740,CR614743,AY358900,BC007230,	chr14:30432761-30565340	-	NM_018487,AK123468,CR597401,CR610583,CR618934,CR610177,CR609068,BC008303,AF258340,	chr7:149926026-149939856	BE794600,	BE794600,NM_014020,NM_018487,	NO
S/ASpair_1077	Antisense Exon-Overlapping	chr14:30432761-30565340	-	NM_014574,U17989,AF243424,	chr14:30413500-30434010	+	G36770,	chr15:99380195-99427838	BE795256,AW505103,	BE795256,AW505103,NM_024652,	NO
S/ASpair_1078	Antisense Exon-Overlapping	chr14:34291690-34414604	-	NM_013448,NM_182648,AF086397,AF161435,AF213467,BC020636,AB032252,AK027289,AL050089,AF221130,	chr14:34413303-34415416	+	NM_015294,NM_001005207,AK022701,AB020705,BX537955,CR606792,AK025648,BC036012,AF213365,	chr17:54188231-54539011	BE795805,	BE795805,NM_015294,	NM_014906,BC036012,
S/ASpair_1079	Antisense Exon-Overlapping	chr14:34624429-34661474	-	NM_017917,BX248043,CR594274,AY157305,BC006823,CR601345,CR602202,CR618013,BC012563,AK000651,AY157304,CR622598,BC010293,BC063438,CR590316,	chr14:34638633-34649683	+	AF075084,	chr17:54414793-54539011	BE795805,	BE795805,NM_015294,	BC036012,
S/ASpair_1080	Antisense Exon-Overlapping	chr14:34624429-34661474	-	NM_017917,BX248043,CR594274,AY157305,BC006823,CR601345,CR602202,CR618013,BC012563,AK000651,AY157304,CR622598,BC010293,BC063438,CR590316,	chr14:34624992-34627015	+	CR603248,	chr6:5206726-5716815	BE796377,	BE796377,NM_006567,	NO
S/ASpair_1081	Antisense Exon-Overlapping	chr14:35077310-35348183	-	NM_194301,NM_014990,AY596970,AL834362,AB020691,BC042045,BC042013,BC016305,AY596971,AK126975,AK022988,	chr14:35264021-35264606	+	BC080548,	chr6:5206726-5716815	BE796377,	BE796377,NM_006567,	NO
S/ASpair_1082	Antisense Exon-Overlapping	chr14:35365363-35410919	+	NM_032352,AY827074,BC006250,CR595618,CR612796,AK096496,	chr14:35358181-35365722	-	AF143371,AB038784,AF143372,AB038783,	chr7:100033642-100402309	BE830637,AI825097,	BE830637,AI825097,	AB038783,
S/ASpair_1083	Antisense Exon-Overlapping	chr14:36055353-36059167	-	NM_003317,BC006221,U43203,BT009773,U33749,U19756,D50740,X82850,CR604190,CR600885,	chr14:36058272-36061473	+	NM_173056,NM_173058,NM_173055,NM_173057,NM_003386,NM_173059,AF332978,AF332977,AF332980,U83191,AF332979,AF332976,AF332975,	chr7:99975900-100402309	BE830637,AI825097,	BE830637,AI825097,	NO
S/ASpair_1084	Antisense Exon-Overlapping	chr14:36218829-36711616	-	NM_030631,AJ278148,	chr14:36710982-36712767	+	AF143373,AF007194,	chr7:100033642-100402309	BE830637,AI825097,	BE830637,AI825097,	NO
S/ASpair_1085	Antisense Exon-Overlapping	chr14:38804247-38927468	+	NM_203354,NM_203355,NM_005930,NM_203356,NM_203357,BX640994,BC039017,CR621236,CR610706,U94780,BX648014,BC029513,AK055791,AL833415,U73682,AK091252,CR594736,BC051363,BC064355,CR622313,AF338233,AF338234,AL832233,	chr14:38924346-38926437	-	CR622616,CR603052,CR605271,CR625802,CR604690,	chr7:100033642-100402309	BE830637,AI825097,	BE830637,AI825097,	NO
S/ASpair_1086	Antisense Exon-Overlapping	chr14:38804247-38927468	+	NM_203354,NM_203355,NM_005930,NM_203356,NM_203357,BX640994,BC039017,CR621236,CR610706,U94780,BX648014,BC029513,AK055791,AL833415,U73682,AK091252,CR594736,BC051363,BC064355,CR622313,AF338233,AF338234,AL832233,	chr14:38804660-38806016	-	NM_001004430,AF430017,AJ606307,AJ606308,AK026404,	chr7:100033642-100402309	BE830637,AI825097,	BE830637,AI825097,	NO
S/ASpair_1087	Antisense Exon-Overlapping	chr14:49135165-49151140	+	NM_203467,NM_203466,NM_152329,CR607581,CR607686,CR604479,BX248298,CR605212,BC030142,CR611296,BC064133,AY052405,BX648029,	chr14:49133943-49135632	-	NM_030961,BC048194,BC005847,BC011882,	chr7:100033642-100402309	BE830637,AI825097,	BE830637,AI825097,	NO
S/ASpair_1088	Antisense Exon-Overlapping	chr14:49304076-49319626	+	NM_014315,CR591808,CR605309,CR609630,CR597789,CR617895,BC002335,CR592955,CR622573,AF244137,CR457205,CR592763,CR614613,CR594220,AF113131,AK056298,AK001771,CR594509,BX161429,CR618882,BC024192,CR625292,	chr14:49318551-49319469	-	NM_020246,AK090458,AK024466,BC000154,AK024494,AB033284,AK024420,AK128873,AF284422,CR594298,AK024421,	chr7:100033642-100402309	BE830637,AI825097,	BE830637,AI825097,	NO
S/ASpair_1089	Antisense Exon-Overlapping	chr14:49320279-49389289	-	NM_004713,BX648753,BC020794,BX648598,BC006001,BX640804,BC056687,BC031007,AF039687,AK093783,AX748304,BC064364,AK000913,BC041351,BX640807,	chr14:49361743-49363008	+	AK025404,	chr7:100033642-100402309	BE830637,AI825097,	BE830637,AI825097,	NO
S/ASpair_1090	Antisense Exon-Overlapping	chr14:49866470-49952929	-	NM_004196,AF390028,X66358,	chr14:49865611-49867908	+	NM_000602,BC010860,X04429,CR614829,X04731,M14083,M16006,X04729,X04744,X12701,CR605789,	chr7:100033642-100402309	BE830637,AI825097,	BE830637,AI825097,	NO
S/ASpair_1091	Antisense Exon-Overlapping	chr14:49954961-50069126	-	NM_198794,NM_006575,BC013159,BC036013,CR618486,AK124738,Z25426,U77129,	chr14:50068274-50070754	+	NM_003302,AF000974,BC028985,CR612634,AK056773,CR614307,CR605297,CR600397,CR605367,CR621644,AJ001902,CR622523,L40374,CR597445,BC004249,CR624193,CR616514,CR749505,CR615312,AF025437,BC004999,CR624549,BC002680,CR615794,BC021540,CR611447,	chr7:100033642-100402309	BE830637,AI825097,	BE830637,AI825097,	NO
S/ASpair_1092	Antisense Exon-Overlapping	chr14:50069767-50169532	+	NM_181598,NM_015915,CR457153,AF444143,AL833591,AF131801,BC010708,CR599776,AY032844,	chr14:50168528-50204806	-	NM_001283,NM_057089,BC003561,CR592205,CR608060,BT006779,AB015319,CR599373,CR601876,	chr7:100033642-100402309	BE830637,AI825097,	BE830637,AI825097,	NO
S/ASpair_1093	Antisense Exon-Overlapping	chr14:51525943-51667191	+	NM_016039,AY817175,AF151857,CR621856,CR626554,CR605881,CR606480,AF100755,CR594131,CR599997,CR606481,BC001722,CR623591,CR611728,AF087877,	chr14:51534643-51536384	-	AK130455,	chr7:100033642-100402309	BE830637,AI825097,	BE830637,AI825097,	NO
S/ASpair_1094	Antisense Exon-Overlapping	chr14:52243668-52264598	+	NM_002806,CR615895,CR595318,CR608774,BC005390,CR622035,CR602871,AF006305,CR621047,CR590720,CR623246,CR617697,CR611308,BT006843,AK127456,CR456709,CR624028,D78275,	chr14:52264108-52264357	-	AF016693,	chr7:100033642-100402309	BE830637,AI825097,	BE830637,AI825097,	NO
S/ASpair_1095	Antisense Exon-Overlapping	chr14:52582493-52689750	-	NM_030637,BC018014,AK125556,AB051492,AK125372,AK058137,BC030703,	chr14:52688784-52691654	+	AK026624,	chr7:100033642-100402309	BE830637,AI825097,	BE830637,AI825097,	NO
S/ASpair_1096	Antisense Exon-Overlapping	chr14:54378484-54439284	-	NM_000161,U66097,Z16418,S44049,AY137464,AY137463,Z29433,U66095,S43856,AF321276,S44053,U19523,AY137465,CR536551,Z29434,BC025415,	chr14:54438774-54440268	+	BC020765,BC005927,	chr7:100033642-100402309	BE830637,AI825097,	BE830637,AI825097,	NO
S/ASpair_1097	Antisense Exon-Overlapping	chr14:54588102-54605973	+	NM_144578,AK025580,CR595805,CR605386,BC015621,AL834285,CR610161,	chr14:54603881-54606665	-	AK075255,AL512757,	chr7:100033642-100402309	BE830637,AI825097,	BE830637,AI825097,	NO
S/ASpair_1098	Antisense Exon-Overlapping	chr14:54807832-54963184	+	NM_017943,AX747787,AK092879,BX648092,BX248268,	chr14:54950685-54977016	-	AL162075,	chr7:100033642-100402309	BE830637,AI825097,	BE830637,AI825097,	NO
S/ASpair_1099	Antisense Exon-Overlapping	chr14:54950685-54977016	-	NM_199047,AY457923,	chr14:54807832-54963184	+	G31675,	chr7:100033642-100402309	BE830637,AI825097,	BE830637,AI825097,	NO
S/ASpair_1100	Antisense Exon-Overlapping	chr14:57781302-57808480	+	NM_002788,NM_152132,BC038990,BC029402,CR626517,CR608468,CR607027,CR621171,BT019715,BT006711,CR456933,CR626135,BC005265,D00762,CR615289,CR619196,	chr14:57801929-57803981	-	AK022020,	chr7:100033642-100402309	BE830637,AI825097,	BE830637,AI825097,	NO
S/ASpair_1101	Antisense Exon-Overlapping	chr14:57781302-57808480	+	NM_002788,NM_152132,BC038990,BC029402,CR626517,CR608468,CR607027,CR621171,BT019715,BT006711,CR456933,CR626135,BC005265,D00762,CR615289,CR619196,	chr14:57805914-57807777	-	AF016692,	chr7:100033642-100402309	BE830637,AI825097,	BE830637,AI825097,	NO
S/ASpair_1102	Antisense Exon-Overlapping	chr14:57932397-57945172	+	NM_207377,AY358266,	chr14:57944965-57963985	-	AK024856,AF147790,	chr7:100033642-100402309	BE830637,AI825097,	BE830637,AI825097,	NO
S/ASpair_1103	Antisense Exon-Overlapping	chr14:57932397-57945172	+	NM_207377,AY358266,	chr14:57943929-57944732	-	AK022366,	chr7:100033642-100777718	BE830637,AI825097,	BE830637,AI825097,	NO
S/ASpair_1104	Antisense Exon-Overlapping	chr14:57944965-57963985	-	NM_012460,AF152353,AF150100,BC020213,BC054875,AK000666,	chr14:57932397-57945172	+	NM_003378,BC006217,BC044212,BC036537,BC063835,	chr7:99975900-100402309	BE830637,AI825097,	BE830637,AI825097,	NO
S/ASpair_1105	Antisense Exon-Overlapping	chr14:57944965-57963985	-	NM_012460,AF152353,AF150100,BC020213,BC054875,AK000666,	chr14:57963873-58084594	+	NM_182800,NM_015908,AL096723,BC069249,AF248955,CR615585,CR610730,BC000082,G30916,AF082871,AF112994,	chr7:100033642-100402309	BE830637,AI825097,	BE830637,AI825097,NM_015908,	NO
S/ASpair_1106	Antisense Exon-Overlapping	chr14:60858188-61087449	+	NM_006255,BC037268,AK093241,M55284,AX748008,AX775931,AX775933,	chr14:60839492-60859289	-	NM_013291,CR600757,BC017232,BC009954,CR603069,CR602307,AB046744,BC028197,U37012,CR599352,CR623028,	chr8:145568334-145605541	BE856488,AW058420,	BE856488,AW058420,	NO
S/ASpair_1107	Antisense Exon-Overlapping	chr14:61231992-61284730	+	NM_001530,NM_181054,U22431,AB073325,AF207601,AF304431,BC012527,BX648795,U29165,BT009776,AF207602,	chr14:61283843-61285420	-	NM_032179,NM_017871,CR533557,BC047576,CR623939,BC013904,AL136813,CR592541,BC007978,CR614665,BC042444,AK022675,CR625226,AK000549,AK027767,AK123641,AK092190,AK056652,BC000675,BC008041,AK021939,AK058018,BC020199,AK023356,	chr1:1283900-1299974	BE856715,BF676548,	BE856715,BF676548,NM_032179,	NM_153339,NM_017871,
S/ASpair_1108	Antisense Exon-Overlapping	chr14:63924799-63996476	+	NM_005956,CR614604,BC050420,BC001014,CR601328,CR619741,J04031,BC009806,CR613709,AK095514,	chr14:63976842-63978709	-	AK093598,	chr16:46835712-46946915	BE869517,BG704711,	BE869517,BG704711,	NM_031490,
S/ASpair_1109	Antisense Exon-Overlapping	chr14:64023310-64041055	-	NM_006977,X16576,AK098181,BC035804,	chr14:64040456-64070161	+	NM_031490,BC002916,AK172790,AK074775,BC004234,AK027544,CR604191,AK090452,AJ548761,CR619746,AK130091,AK127125,AL834201,AK027666,	chr16:46758323-46946915	BE869517,BG704711,	BE869517,BG704711,NM_032583,	BC039085,NM_031490,
S/ASpair_1110	Antisense Exon-Overlapping	chr14:64240907-64283363	+	NM_015549,BC073907,BC086862,BC004298,BX248779,AK074169,AB011171,BC063554,BC011891,	chr14:64282755-64284961	-	AK123148,	chr3:186687529-186699525	BE878862,	BE878862,BC008043,	BX647128,AK123148,
S/ASpair_1111	Antisense Exon-Overlapping	chr14:64947063-65279714	+	NM_178156,NM_004480,NM_178154,NM_178155,NM_178157,AJ536056,AF052088,D89289,AJ536055,AJ536054,AJ514325,AJ539535,AB049740,Y17976,CR617923,AJ539536,AJ514324,Y17978,AJ536053,Y17977,Y17979,BC025385,	chr14:64947145-64949161	-	AK055142,BC014925,	chr12:48508593-48523145	BE885690,BG023969,	BE885690,BG023969,	NM_181708,BC014925,
S/ASpair_1112	Antisense Exon-Overlapping	chr14:66777774-66872288	+	NM_022474,AK022677,AK098373,AL832578,BC037966,BC053366,AL832936,AL832326,AK057160,	chr14:66870852-66873469	-	NM_000867,BC063123,X77307,AY136751,Z36748,AY114103,	chr2:231747113-231863018	BE888449,	BE888449,NM_002807,NM_000867,	NO
S/ASpair_1113	Antisense Exon-Overlapping	chr14:66896790-66921909	+	NM_004094,J02645,CR618395,CR598254,CR604321,BC002513,CR600389,BX161521,CR601355,	chr14:66921498-66921753	-	BC015985,BC039102,AK127368,	chr5:42792687-42861755	BE890431,AI928237,	BE890431,AI928237,NM_005410,	BC039102,
S/ASpair_1114	Antisense Exon-Overlapping	chr14:66983554-67051955	-	NM_182526,AX746582,AK090706,	chr14:67010316-67023640	+	G42949,	chr3:16274490-16281480	BE891726,	BE891726,BC010181,	NO
S/ASpair_1115	Antisense Exon-Overlapping	chr14:67069785-67126081	+	NM_020715,AK124787,BX648464,AK123305,AK123262,BC014159,AB033026,BX648137,	chr14:67125730-67136731	-	AK093500,	chr17:71644012-71661959	BE893221,N59856,	BE893221,N59856,	AK093500,
S/ASpair_1116	Antisense Exon-Overlapping	chr14:67125730-67136731	-	NM_004569,BT006804,CR605373,BC004100,BC071849,L19783,	chr14:67123567-67126081	+	NM_138441,BC012928,AK097148,	chr6:74161192-74218720	BE895251,	BE895251,NM_018665,	NM_018665,
S/ASpair_1117	Antisense Exon-Overlapping	chr14:67156332-67188190	+	NM_001172,U82256,BC001350,D86724,CR595402,CR595481,CR536550,BC008464,CR625558,CR598558,BC029050,AY074489,U75667,	chr14:67183549-67211301	-	BC024931,	chr6:74135003-74183792	BE895251,	BE895251,NM_018665,	NM_018665,BC024931,
S/ASpair_1118	Antisense Exon-Overlapping	chr14:67183549-67211301	-	NM_006370,BC003142,CR456757,CR604112,CR612585,BT019348,CR542095,BT019960,AF035824,BC042390,AF060902,CR610010,CR606212,CR603439,	chr14:67211091-67212565	+	NM_018665,BC066938,AL136751,BC056879,AJ278110,	chr6:74161192-74218720	BE895251,	BE895251,NM_018665,	NM_018665,
S/ASpair_1119	Antisense Exon-Overlapping	chr14:67258943-67270922	+	NM_152443,AK054835,BC025724,	chr14:67263844-67353057	-	BC039668,	chr20:34428858-34635092	BE897625,	BE897625,NM_014902,	NO
S/ASpair_1120	Antisense Exon-Overlapping	chr14:69580687-69725540	-	NM_183002,NM_058240,NM_182933,NM_033262,NM_182932,NM_182936,AF510502,AJ745101,BC036783,AJ508602,AJ304853,AJ745102,AF510503,BC023215,AJ304852,AF510501,AK096553,BX248763,AK122728,	chr14:69580687-69581013	+	AL833492,	chr15:88874161-88989580	BE902295,	BE902295,NM_022769,	NO
S/ASpair_1121	Antisense Exon-Overlapping	chr14:72145495-72430562	-	NM_012074,BC060801,AK126933,AK126074,BC026305,AK024141,	chr14:72198695-72198844	+	BC018589,	chr12:51577238-51585123	BE903701,	BE903701,NM_002273,	NO
S/ASpair_1122	Antisense Exon-Overlapping	chr14:72594974-72657773	+	NM_021239,AL833497,CR608971,AL832314,BC033664,L40392,BC062440,AK094697,AK026107,BC083496,AK125513,S67071,BX647116,	chr14:72639127-72639326	-	NM_017772,BC000291,CR749710,BC001927,BC063523,AK096340,AY313781,BC000743,AK000344,BC047658,BC002720,BX648317,	chr6:37287934-37408723	BE905397,BG823087,	BE905397,BG823087,NM_017772,	NO
S/ASpair_1123	Antisense Exon-Overlapping	chr14:72774008-72811098	+	NM_173462,AK127354,AY358330,AL110280,AK131073,BC042057,BX537757,AK125658,AK126555,	chr14:72780480-72782440	-	CR603747,CR593629,	chr1:224222975-224275667	BE907346,	BE907346,BC007786,	NO
S/ASpair_1124	Antisense Exon-Overlapping	chr14:73014946-73095404	-	NM_203309,AK093515,BC047590,AX748177,	chr14:72998882-73016408	+	AK057311,	chr1:224222975-224275667	BE907346,	BE907346,BC007786,	NO
S/ASpair_1125	Antisense Exon-Overlapping	chr14:73014946-73095404	-	NM_203309,AK093515,BC047590,AX748177,	chr14:73059001-73060359	+	NM_023007,AK022579,AK023030,BC011928,AK026908,	chr1:224222975-224275667	BE907346,	BE907346,BC007786,NM_023007,	AK026908,
S/ASpair_1126	Antisense Exon-Overlapping	chr14:73014946-73095404	-	NM_203309,AK093515,BC047590,AX748177,	chr14:73027422-73029858	+	BC067081,	chr1:224224874-224229847	BE907346,	BE907346,NM_023007,	AK026908,
S/ASpair_1127	Antisense Exon-Overlapping	chr14:73104077-73112113	+	NM_006821,BC004436,CR599069,BC006335,CR624943,CR599629,BC006500,AK093131,CR610624,AK001939,AY005822,CR617797,CR622314,L40401,CR618088,	chr14:73104695-73106290	-	AF370397,	chr1:224224874-224229847	BE907346,	BE907346,NM_023007,	AK026908,AF370397,
S/ASpair_1128	Antisense Exon-Overlapping	chr14:73251579-73323714	-	NM_194278,BC009202,BC003121,AK021512,BC052976,BC006451,BC006511,AK090424,BC025330,AK127785,BC015668,	chr14:73252324-73253138	+	NM_053052,AK055266,CR611957,BC018760,BC011145,AK093736,BX648570,AY090635,BC025231,CR613612,BC014059,AK054633,BC001332,CR603918,CR606698,CR605301,CR626436,BC032775,BC004418,CR600713,BC007786,	chr1:224222975-224275667	BE907346,	BE907346,NM_023007,BC007786,	AK026908,
S/ASpair_1129	Antisense Exon-Overlapping	chr14:73486396-73499567	+	NM_182476,NM_182480,AK130167,CR618016,AF132944,CR610307,BC014483,BX648434,BX248000,CR609198,CR622209,CR626826,BC014181,	chr14:73494468-73552387	-	AF086518,	chr5:140996701-141001164	BE909000,	BE909000,	NM_173828,
S/ASpair_1130	Antisense Exon-Overlapping	chr14:73486396-73499567	+	NM_182476,NM_182480,AK130167,CR618016,AF132944,CR610307,BC014483,BX648434,BX248000,CR609198,CR622209,CR626826,BC014181,	chr14:73449524-73486588	-	NM_033449,AK126203,AY358478,BC047016,AK027281,AK000007,AY217346,	chr5:140996701-141011170	BE909000,	BE909000,AK000007,	NM_173828,AY358478,
S/ASpair_1131	Antisense Exon-Overlapping	chr14:73555876-73619319	+	NM_025057,AK097531,AK026842,BC044808,AL834487,	chr14:73618876-73620381	-	NM_024629,CR457376,AF469667,CR602653,BC067802,AK027121,CR620591,AF516710,BC031520,	chr4:185945970-186042358	BE909251,BG031878,	BE909251,BG031878,NM_024629,	NM_152683,NM_024629,
S/ASpair_1132	Antisense Exon-Overlapping	chr14:73555876-73619319	+	NM_025057,AK097531,AK026842,BC044808,AL834487,	chr14:73594179-73620949	-	NM_001004327,AK124252,	chr11:69165054-69182379	BE926376,	BE926376,	NM_053056,AK124252,
S/ASpair_1133	Antisense Exon-Overlapping	chr14:73594179-73620949	-	NM_005589,AF038011,BC032371,AF148505,AJ249994,AF159889,BC004909,CR613362,M93405,	chr14:73595503-73597130	+	CR624763,CR605397,CR602163,	chr11:69177025-69182379	BE926376,	BE926376,	AK124252,
S/ASpair_1134	Antisense Exon-Overlapping	chr14:73821881-73839448	-	NM_005050,NM_020326,NM_020325,NM_020324,NM_020323,BC012815,BX248053,CR457104,CR593192,U66690,BT007412,BX247984,AF009746,	chr14:73830510-73836519	+	NM_053056,BT019844,M73554,BC001501,BT019845,M64349,X59798,CR536538,Z23022,BC000076,AY830112,BC023620,M74092,BC014078,CR542099,BC025302,	chr11:69165054-69182379	BE926376,	BE926376,	AK124252,NM_053056,
S/ASpair_1135	Antisense Exon-Overlapping	chr14:74478287-74492220	-	NM_002632,CR598213,BC001422,X54936,S72960,BX248289,CR625775,CR604743,CR611071,CR621337,AK023843,CR620888,CR626064,BT007182,BC007255,CR593434,BC007789,CR611238,CR612112,CR592863,CR593571,	chr14:74480657-74482299	+	AK097351,	chr19:54523236-54535671	BE939159,	BE939159,NM_001774,	NO
S/ASpair_1136	Antisense Exon-Overlapping	chr14:74618575-74663501	-	NM_033116,AK128693,AY048580,AL832633,BC009336,AY080896,AL833036,CR612206,BC001714,AB082526,	chr14:74618581-74619741	+	NM_003598,BC007556,AK093236,AL832240,X94440,BC051301,BC018803,CR603452,AX748004,	chr19:54530240-54557526	BE939159,	BE939159,NM_001774,	NO
S/ASpair_1137	Antisense Exon-Overlapping	chr14:74618575-74663501	-	NM_033116,AK128693,AY048580,AL832633,BC009336,AY080896,AL833036,CR612206,BC001714,AB082526,	chr14:74642875-74663380	+	NM_001774,CR541877,CR594834,AK058093,CR598140,BT019851,CR616413,X14046,CR615545,AL833693,CR612129,	chr19:54530240-54557526	BE939159,	BE939159,NM_001774,	NO
S/ASpair_1138	Antisense Exon-Overlapping	chr14:74667926-74713087	-	NM_006827,X97442,BC001496,CR602807,CR599482,CR606438,AJ004913,CR612906,AL832012,BC001825,L40397,CR603760,CR591402,CR613899,BX248754,	chr14:74672249-74712973	+	AK092372,	chr16:67902780-67918427	AI949559,BE939231,	BE939231,NM_013245,	AI949559,BC035121,
S/ASpair_1139	Antisense Exon-Overlapping	chr14:75114713-75184260	+	NM_017791,AF456126,BC019087,AK027804,AY260572,AY260577,AK000378,	chr14:75111002-75115684	-	U50537,	chr13:31989031-32010919	BE940406,	BE940406,NM_014887,	NO
S/ASpair_1140	Antisense Exon-Overlapping	chr14:76298285-76319112	+	NM_014909,BC051896,AB028959,AL832588,BC009031,	chr14:76317836-76322820	-	NM_024316,AF211966,BC014986,	chr19:59333261-59355258	BE966158,	BE966158,AF211966,	AF180474,NM_024316,
S/ASpair_1141	Antisense Exon-Overlapping	chr14:76667367-76677887	-	NM_174976,BC035881,AK095612,	chr14:76676779-76679092	+	CR593590,	chr18:11873320-11898779	CB242986,BE967459,	BE967459,NM_023075,	CB242986,AK021647,
S/ASpair_1142	Antisense Exon-Overlapping	chr14:77253697-77297251	-	NM_012245,AX775981,BC040112,CR457433,BC065286,CR594471,BC032377,U51432,BT020060,BT020061,BC046105,AF045184,	chr14:77296646-77305838	+	BC014135,	chr16:23597690-23609191	BF001736,	BF001736,NM_005030,	NM_005030,
S/ASpair_1143	Antisense Exon-Overlapping	chr14:77296646-77305838	+	NM_174943,AK098842,	chr14:77253697-77297251	-	NM_012460,AF152353,AF150100,BC020213,BC054875,AK000666,	chr14:57932397-57963985	BF034731,	BF034731,NM_012460,	NM_012460,
S/ASpair_1144	Antisense Exon-Overlapping	chr14:77296646-77305838	+	NM_174943,AK098842,	chr14:77295937-77297227	-	NM_207377,AY358266,	chr14:57932397-57963985	BF034731,	BF034731,NM_012460,	NM_012460,
S/ASpair_1145	Antisense Exon-Overlapping	chr14:79733623-79748276	-	NM_000793,NM_001007023,NM_013989,AF093774,AB041844,BC074882,BC063118,U53506,AB041843,	chr14:79747515-79991563	+	NM_014749,CR621962,BC066647,AY359881,BC000900,AB011158,	chr14:57944965-58084594	BF034731,	BF034731,NM_012460,NM_014749,	NM_012460,NM_014749,
S/ASpair_1146	Antisense Exon-Overlapping	chr14:80716147-80757474	-	NM_201595,NM_015859,D14886,X77225,CR617713,D14887,X75383,BC050703,	chr14:80757306-80757664	+	NM_000894,	chr19:54188587-54212159	BF038518,	BF038518,NM_006666,	NO
S/ASpair_1147	Antisense Exon-Overlapping	chr14:80716147-80757474	-	NM_201595,NM_015859,D14886,X77225,CR617713,D14887,X75383,BC050703,	chr14:80757315-80758552	+	NM_007155,X56777,M60504,CR623130,AK056788,CR606111,	chr7:75663297-75716038	BF055097,BG285328,	BF055097,BG285328,NM_007155,	NM_080744,NM_007155,
S/ASpair_1148	Antisense Exon-Overlapping	chr14:87721000-87863004	-	NM_021161,NM_138318,NM_138317,BC075021,AF279890,BC075022,AF385399,AF385400,	chr14:87722806-87726247	+	G36759,	chr15:30797467-30814158	BF055368,	BF055368,NM_013372,	AK095741,
S/ASpair_1149	Antisense Exon-Overlapping	chr14:88099067-88149605	+	NM_207660,NM_024824,NM_207662,NM_207661,BX248265,BX640716,AF155107,BX640876,AY578060,AL834215,BC011793,BC027607,AK021868,AY578063,BC023641,BX248769,BX248281,AY578061,AF474376,AY578062,AK090809,	chr14:88148529-88328924	-	AX747968,AK093166,	chr15:30796763-30814158	BF055368,	BF055368,NM_013372,	AK095741,AK093166,
S/ASpair_1150	Antisense Exon-Overlapping	chr14:88099067-88149605	+	NM_207660,NM_024824,NM_207662,NM_207661,BX248265,BX640716,AF155107,BX640876,AY578060,AL834215,BC011793,BC027607,AK021868,AY578063,BC023641,BX248769,BX248281,AY578061,AF474376,AY578062,AK090809,	chr14:88148977-88149606	-	NM_003923,AF076292,BC065377,BC051376,	chr8:145662546-145672526	BF057145,	BF057145,NM_003923,	NM_145754,BC051376,
S/ASpair_1151	Antisense Exon-Overlapping	chr14:88148529-88328924	-	NM_183387,BX648569,CR610246,BC042055,AK122824,AK122823,AK127024,AK128086,BC032685,AY357725,	chr14:88160158-88162710	+	NM_145754,AK055045,BC017311,	chr8:145662546-145672526	BF057145,	BF057145,NM_003923,	BC051376,NM_145754,
S/ASpair_1152	Antisense Exon-Overlapping	chr14:88148529-88328924	-	NM_183387,BX648569,CR610246,BC042055,AK122824,AK122823,AK127024,AK128086,BC032685,AY357725,	chr14:88148287-88149605	+	AY007121,BC015171,	chr8:145668765-145672526	BF057145,	BF057145,NM_003923,AY007121,	BC051376,
S/ASpair_1153	Antisense Exon-Overlapping	chr14:88148529-88328924	-	NM_183387,BX648569,CR610246,BC042055,AK122824,AK122823,AK127024,AK128086,BC032685,AY357725,	chr14:88099067-88149605	+	NM_002018,BC017030,BC021885,U01184,BC025300,	chr17:18069626-18102780	BF058343,	BF058343,NM_004140,	NO
S/ASpair_1154	Antisense Exon-Overlapping	chr14:88692278-89155209	-	NM_005197,AK055175,BC007506,U68723,	chr14:88692290-88694766	+	G36731,	chr3:199104259-199175184	BF059142,	BF059142,NM_032263,	NO
S/ASpair_1155	Antisense Exon-Overlapping	chr14:91505610-91576139	-	NM_004239,AF007217,Y12490,L40380,BX641024,AF011368,BC069008,BC002656,	chr14:91576134-91577666	+	NM_000996,BC061890,BC010949,AB055768,CR621442,X52966,AK026542,BC017093,BC001037,	chr3:199104259-199175184	BF059142,	BF059142,NM_032263,	NO
S/ASpair_1156	Antisense Exon-Overlapping	chr14:91858678-92032348	+	NM_153646,NM_153647,NM_153648,AF520706,AK096171,AF520704,AL834225,BX648995,AF520705,BC037863,BC069653,	chr14:91984566-91986259	-	AK023371,	chr3:63964738-63984698	BF059218,	BF059218,BC000904,	AK054730,
S/ASpair_1157	Antisense Exon-Overlapping	chr14:92738990-92743193	-	NM_032490,CR613456,BC021733,BC065216,AF277185,CR590920,	chr14:92743170-92765313	+	AK124742,	chr3:63968247-63984698	BF059218,	BF059218,BC000904,	AK054730,AK124742,
S/ASpair_1158	Antisense Exon-Overlapping	chr14:93913171-93926782	-	NM_000295,NM_001002236,NM_001002235,CR594926,CR623210,CR625038,CR621385,AK026174,CR601468,CR596840,BX247968,CR604514,CR602969,X01683,BC015642,BX248002,M11465,CR613171,X05827,BT019455,CR618885,X05826,CR597876,CR626145,X02920,X17122,CR592138,CR602463,BC011991,K01396,D17035,CR601127,CR596052,CR619433,CR621386,V00496,CR600354,CR611921,CR598607,CR599435,CR591499,CR625360,BX161449,CR621562,CR592634,CR6…	chr14:93916983-93917229	+	BC059952,	chr16:31401940-31409591	BF061740,	BF061740,NM_003041,	AK054830,
S/ASpair_1159	Antisense Exon-Overlapping	chr14:94622319-94694100	-	NM_030621,NM_177438,BC046934,AK001041,AK091513,AJ132261,AY845867,AK002007,AY845868,AB028449,AB023145,BC068591,AL122105,AK001827,	chr14:94693746-94697379	+	AL834462,	chr16:31401940-31409591	BF061740,	BF061740,NM_003041,	AK054830,
S/ASpair_1160	Antisense Exon-Overlapping	chr14:99017492-99047604	+	NM_003858,BT006950,BX247958,BC015935,AF060515,	chr14:99036270-99038088	-	NM_022744,AK023930,BC009308,AK000679,AK092580,BC000822,BC054514,CR593188,AX747608,	chr16:31401940-31427207	BF061740,	BF061740,NM_003041,	AK054830,NM_022744,
S/ASpair_1161	Antisense Exon-Overlapping	chr14:99017492-99047604	+	NM_003858,BT006950,BX247958,BC015935,AF060515,	chr14:99047357-99051169	-	NM_003041,AK054830,M95549,	chr16:31401940-31427207	BF061740,	BF061740,NM_003041,	NM_022744,AK054830,
S/ASpair_1162	Antisense Exon-Overlapping	chr14:99869878-99912895	-	NM_004184,NM_213646,NM_173701,NM_213645,CR594500,CR593130,CR596121,CR601972,CR623856,AK130698,CR604373,CR598767,CR599251,AK025487,CR608018,CR592745,CR626840,CR602143,M77804,CR626779,CR620683,CR592442,X62570,M61715,BC017489,CR608934,BX248006,CR603505,CR590717,CR623966,CR611480,CR593984,CR616378,CR604691,AK056100,CR626567,CR595301,CR612095,X59892,	chr14:99912524-100066393	+	NM_032025,CR607540,AK027356,CR608205,CR598149,AL833101,AF212241,AF497978,AF109358,CR601134,AF172818,BX647951,BC011885,	chr3:151742483-151803713	BF112192,	BF112192,NM_032025,	NO
S/ASpair_1163	Antisense Exon-Overlapping	chr15:20444104-20557384	+	NM_014608,BC063869,BC001306,AK125936,AY763580,AY763578,AY763579,D38549,AK127094,AY763577,BC005097,AK024816,AL357618,AK125784,	chr15:20556127-20556786	-	AF083117,	chr2:105819872-105969247	BF116058,	BF116058,NM_003581,BC007195,	BF116058,BC007195,
S/ASpair_1164	Antisense Exon-Overlapping	chr15:20444104-20557384	+	NM_014608,BC063869,BC001306,AK125936,AY763580,AY763578,AY763579,D38549,AK127094,AY763577,BC005097,AK024816,AL357618,AK125784,	chr15:20556790-20558242	-	AK128559,	chr14:34624429-34661474	BF132778,	BF132778,NM_017917,	NO
S/ASpair_1165	Antisense Exon-Overlapping	chr15:20444104-20557384	+	NM_014608,BC063869,BC001306,AK125936,AY763580,AY763578,AY763579,D38549,AK127094,AY763577,BC005097,AK024816,AL357618,AK125784,	chr15:20556790-20585849	-	BC037797,	chr14:34624429-34661474	BF132778,	BF132778,NM_017917,	NO
S/ASpair_1166	Antisense Exon-Overlapping	chr15:20556790-20585849	-	NM_030922,NM_001008860,NM_001008894,NM_001008892,CR606982,AY732242,BC000957,BC011775,CR598795,AK096305,	chr15:20444104-20557384	+	AL833634,	chr11:112335215-112653781	BF197724,	BF197724,NM_000615,	NM_000615,AL833634,
S/ASpair_1167	Antisense Exon-Overlapping	chr15:23133489-23235275	-	NM_130838,NM_000462,NM_130839,AB194232,AF273050,BC002582,AK130491,AF002225,U84404,AK056239,X98033,L07557,X98032,AF002224,BC009271,X98031,	chr15:23009774-23215702	+	AK054824,	chr11:112337334-112653781	BF197724,	BF197724,NM_000615,	NM_000615,
S/ASpair_1168	Antisense Exon-Overlapping	chr15:28983347-29071077	+	NM_014967,BC047882,AL833089,BC044890,BX647391,AB023235,CR596971,	chr15:29022266-29022526	-	NM_001720,AY303955,BC023526,	chr1:39873623-39923626	BF203977,	BF203977,	AF042386,NM_001720,
S/ASpair_1169	Antisense Exon-Overlapping	chr15:28983347-29071077	+	NM_014967,BC047882,AL833089,BC044890,BX647391,AB023235,CR596971,	chr15:29018440-29021536	-	AK098764,	chr9:97016527-97222959	BF204069,	BF204069,AB040962,	NO
S/ASpair_1170	Antisense Exon-Overlapping	chr15:28983347-29071077	+	NM_014967,BC047882,AL833089,BC044890,BX647391,AB023235,CR596971,	chr15:29018436-29071098	-	G36813,	chr9:97080334-97222959	BF204069,	BF204069,AB040962,	NO
S/ASpair_1171	Antisense Exon-Overlapping	chr15:29018436-29071098	-	NM_017762,CR621765,AL832603,CR607167,BC063296,AK000320,AL832137,	chr15:29018446-29018595	+	G36460,	chr9:97080334-97222959	BF204069,	BF204069,AB040962,	NO
S/ASpair_1172	Antisense Exon-Overlapping	chr15:29018436-29071098	-	NM_017762,CR621765,AL832603,CR607167,BC063296,AK000320,AL832137,	chr15:28983347-29071077	+	NM_173573,BC037936,BC039077,	chr11:526641-550779	BF205814,AL045055,	BF205814,AL045055,	NM_173573,
S/ASpair_1173	Antisense Exon-Overlapping	chr15:30797467-30814158	+	NM_013372,AF110137,AK095890,AY232290,AK095741,AF154054,AK095972,	chr15:30812341-30812760	-	NM_198075,AL831961,BC016439,BC035936,BC035937,AK024495,	chr11:526641-550779	BF205814,AL045055,	BF205814,AL045055,	NM_173573,
S/ASpair_1174	Antisense Exon-Overlapping	chr15:30797467-30814158	+	NM_013372,AF110137,AK095890,AY232290,AK095741,AF154054,AK095972,	chr15:30796763-30798500	-	BC031953,AK093839,AX748330,	chr11:544855-550779	BF205814,AL045055,	BF205814,AL045055,	NM_173573,AK093839,
S/ASpair_1175	Antisense Exon-Overlapping	chr15:32304492-32309642	+	NM_016454,CR597763,CR599971,AF151018,CR619572,AK075227,CR620239,CR595333,CR607532,CR597809,CR609616,AK091678,AY336092,BC002583,BC016348,	chr15:32309490-32312196	-	NM_003475,CR618937,CR612580,CR611851,M91083,CR595567,CR613045,CR623626,CR591016,CR604720,	chr11:544855-554018	BF205814,AL045055,	BF205814,AL045055,	NM_173573,
S/ASpair_1176	Antisense Exon-Overlapping	chr15:32438402-32446771	-	NM_153613,AF529233,AF007155,AF542964,CR617279,AY734233,AL832237,BC048430,BC024892,	chr15:32443511-32446323	+	AF113679,	chr2:71470544-71573845	BF206019,BG621204,	BF206019,BG621204,	NO
S/ASpair_1177	Antisense Exon-Overlapping	chr15:33057837-33067761	-	NM_014106,BC071603,	chr15:33057844-33059560	+	BC021693,	chr2:198383336-198476804	BF207540,	BF207540,NM_033030,	NM_033030,BC021693,
S/ASpair_1178	Antisense Exon-Overlapping	chr15:36567596-36644224	-	NM_005739,BC032849,AF106071,AF081195,AY634315,AY858556,AF081197,BC067298,	chr15:36582346-36584468	+	AK022329,	chr19:41360360-41746164	BF213506,AI807166,	BF213506,AI807166,	NO
S/ASpair_1179	Antisense Exon-Overlapping	chr15:38610832-38644544	-	NM_052849,CR621892,AX747411,BC012189,AK092214,CR594644,CR617997,AK098781,AL832032,CR613762,BC001673,	chr15:38567532-38637475	+	NM_016302,AF117230,AK027507,BC059171,BX647351,CR627060,BC017419,CR617747,BC067811,CR608669,AK123077,AK058191,	chr3:3143635-3196390	BF214253,	BF214253,NM_016000,NM_016302,	NM_016000,NM_016302,
S/ASpair_1180	Antisense Exon-Overlapping	chr15:38610832-38644544	-	NM_052849,CR621892,AX747411,BC012189,AK092214,CR594644,CR617997,AK098781,AL832032,CR613762,BC001673,	chr15:38632592-38633074	+	AF130117,	chr3:3165682-3196390	BF214253,	BF214253,NM_016302,	NM_016302,
S/ASpair_1181	Antisense Exon-Overlapping	chr15:38847363-38886954	-	NM_018163,BC000048,AK001496,	chr15:38886579-38894059	+	CR456363,AK000085,	chr22:16934506-16948790	BF217982,	BF217982,NM_017929,	BC047320,AK000085,
S/ASpair_1182	Antisense Exon-Overlapping	chr15:39055228-39195736	-	NM_017553,NM_032196,AK002176,BC012578,AL137280,AB033085,AK057582,BX640651,AK026050,	chr15:39195387-39197432	+	BC014088,	chr2:28024344-28473417	BF218786,BG189417,	BF218786,BG189417,NM_004899,	NM_199193,BC014088,
S/ASpair_1183	Antisense Exon-Overlapping	chr15:39907592-39927637	+	NM_005090,CR614883,AK000550,AF065215,BC067834,AF121908,BC013415,AK124489,AK000814,BX648318,AK000663,BC025290,	chr15:39927637-39973567	-	BC041993,	chr2:28025133-28473417	BF218786,BG189417,	BF218786,BG189417,NM_004899,	NM_199193,
S/ASpair_1184	Antisense Exon-Overlapping	chr15:39927637-39973567	-	NM_016642,AF233523,	chr15:39972283-39975425	+	AK057415,	chr2:28025133-28473417	BF218786,BG189417,	BF218786,BG189417,NM_004899,	NM_199193,
S/ASpair_1185	Antisense Exon-Overlapping	chr15:39978933-40052047	-	NM_139265,AF307137,BC077716,AK024902,AF086163,BC051823,AF454953,AK074621,AF181265,AF323924,BC006287,	chr15:39978930-39979376	+	BC048132,BC039439,	chr2:28025133-28473417	BF218786,BG189417,	BF218786,BG189417,NM_004899,	NM_199193,
S/ASpair_1186	Antisense Exon-Overlapping	chr15:40061073-40077012	-	NM_198442,BX648482,AK127558,	chr15:40052253-40078573	+	NM_001002014,NM_001688,NM_001002015,CR609947,CR606746,BC016350,CR595441,CR608175,CR597718,CR626393,CR623373,BC005960,CR612409,BC005366,CR603818,CR626581,CR614214,CR624650,X60221,CR600353,CR598017,	chr1:111694555-111716113	CK299528,BF237506,	BF237506,NM_024102,NM_001688,	CK299528,NM_024102,
S/ASpair_1187	Antisense Exon-Overlapping	chr15:40427593-40491808	+	NM_173087,NM_024344,NM_000070,NM_212465,NM_173090,NM_212464,NM_173088,NM_173089,NM_212467,AF127765,BC007810,AK097401,BC004883,BC003521,AF127764,AB117942,X85030,AF147441,BT007322,BC067126,AB117941,AK027249,AB117940,BC003169,	chr15:40482644-40484794	-	NM_016603,BC041335,AF157316,BC056887,AK130245,AF251038,AL833699,BC048965,	chr5:137251559-137396673	BF238994,	BF238994,NM_014386,NM_016603,	BC044581,NM_016603,
S/ASpair_1188	Antisense Exon-Overlapping	chr15:40803052-40816709	-	NM_138477,BC008334,AF525398,BC001092,AY358467,BC066640,BC052568,BC008333,	chr15:40816693-40822691	+	NM_198074,BC030717,	chr1:243996458-244067031	BF242113,AI016508,	BF242113,AI016508,	NO
S/ASpair_1189	Antisense Exon-Overlapping	chr15:41450591-41485530	+	NM_014444,AK001639,BC009870,AK026551,BC012801,AJ249677,CR625944,BC000966,AK027703,AK127306,	chr15:41482552-41485782	-	AK002105,BC034303,	chr1:243996458-244067031	BF242113,AI016508,	BF242113,AI016508,	NO
S/ASpair_1190	Antisense Exon-Overlapping	chr15:41673517-41678895	+	NM_020990,AK094322,CR592857,	chr15:41678756-41678883	-	BC061904,AK096286,	chr16:88301043-88313616	BF311827,	BF311827,NM_004913,	NM_004913,BC061904,
S/ASpair_1191	Antisense Exon-Overlapping	chr15:41825894-41851036	+	NM_005313,CR595412,CR618900,CR600812,CR602263,D83485,CR614986,CR623113,CR591129,Z49835,CR608000,AK075481,BC036000,AK075455,BC071878,D16234,BC014433,U42068,	chr15:41815440-41826584	-	AL096734,	chr1:153504760-153511300	BF313439,	BF313439,NM_030980,	NO
S/ASpair_1192	Antisense Exon-Overlapping	chr15:41852107-41879587	-	NM_025165,AF276512,AK126384,BX647438,AK097682,BC019293,CR599724,CR606239,CR457358,CR616011,AK026290,AK093233,BC006548,AK057528,CR604506,	chr15:41855988-41857440	+	CR591962,BC041389,	chr2:203927693-203995840	BX108173,BF316640,	BF316640,NM_020674,	BX108173,NM_020674,
S/ASpair_1193	Antisense Exon-Overlapping	chr15:41852107-41879587	-	NM_025165,AF276512,AK126384,BX647438,AK097682,BC019293,CR599724,CR606239,CR457358,CR616011,AK026290,AK093233,BC006548,AK057528,CR604506,	chr15:41873867-41875493	+	AX795349,AX795350,AX795354,AX795353,AX795357,AX795360,AX795348,AX795351,AX795347,AX795355,	chr17:24248928-24254215	BF337668,AW629407,	BF337668,AW629407,	NO
S/ASpair_1194	Antisense Exon-Overlapping	chr15:41852107-41879587	-	NM_025165,AF276512,AK126384,BX647438,AK097682,BC019293,CR599724,CR606239,CR457358,CR616011,AK026290,AK093233,BC006548,AK057528,CR604506,	chr15:41875632-41881362	+	CR600824,	chr17:40593844-40603189	BF338581,	BF338581,BC003531,	NO
S/ASpair_1195	Antisense Exon-Overlapping	chr15:41852107-41879587	-	NM_025165,AF276512,AK126384,BX647438,AK097682,BC019293,CR599724,CR606239,CR457358,CR616011,AK026290,AK093233,BC006548,AK057528,CR604506,	chr15:41856590-41881362	+	AK096785,	chr17:40594047-40604635	BF338581,	BF338581,BC003531,	NO
S/ASpair_1196	Antisense Exon-Overlapping	chr15:41856590-41881362	+	NM_005770,AK000479,BC038893,BC009869,AF320073,CR601339,AK000438,CR626415,CR610597,AK095876,BC008214,BC022326,CR611140,AF073298,AL049976,CR600456,BC015491,	chr15:41852107-41879587	-	G43332,	chr19:63778638-63787359	BF340769,	BF340769,AK000827,	NO
S/ASpair_1197	Antisense Exon-Overlapping	chr15:41906498-41946508	+	NM_024908,BC051855,BC025247,AK023035,CR595259,	chr15:41946135-41946508	-	BC082981,	chr20:42813050-42872326	BF341811,	BF341811,	NO
S/ASpair_1198	Antisense Exon-Overlapping	chr15:42616609-42642291	+	NM_003758,CR616962,CR618144,CR620283,CR624307,AK002006,BC002719,CR606839,CR623136,CR607662,U97670,AF090923,AK023388,	chr15:42642186-42743145	-	AK074580,	chr17:6840108-6856385	BF347787,	BF347787,NM_000697,	NO
S/ASpair_1199	Antisense Exon-Overlapping	chr15:42642186-42743145	-	NM_025137,BC067798,BC024161,AK025092,AL834168,CR594450,AX746829,AB058743,BC047416,AK057869,AK091176,	chr15:42644896-42646839	+	AK124743,	chr17:7701789-7707862	BF371061,	BF371061,	AK057061,
S/ASpair_1200	Antisense Exon-Overlapping	chr15:42642186-42743145	-	NM_025137,BC067798,BC024161,AK025092,AL834168,CR594450,AX746829,AB058743,BC047416,AK057869,AK091176,	chr15:42694926-42701355	+	NM_144607,BC060779,AK057061,	chr17:7700730-7706323	BF371061,	BF371061,NM_032356,	NM_032356,AK057061,
S/ASpair_1201	Antisense Exon-Overlapping	chr15:42642186-42743145	-	NM_025137,BC067798,BC024161,AK025092,AL834168,CR594450,AX746829,AB058743,BC047416,AK057869,AK091176,	chr15:42616609-42642291	+	NM_032356,BC006407,AF530060,BC033861,BC051846,BC059944,	chr17:7700730-7706323	BF371061,	BF371061,NM_032356,	AK057061,NM_032356,
S/ASpair_1202	Antisense Exon-Overlapping	chr15:43193964-43197596	+	NM_207581,BX537581,	chr15:43196864-43209367	-	U29111,	chr1:100530068-100697853	BF431372,	BF431372,NM_003672,	NO
S/ASpair_1203	Antisense Exon-Overlapping	chr15:43209484-43245066	+	NM_017434,NM_175940,AK172859,AF213465,AK075268,AK128591,AL137592,AF230495,	chr15:43223222-43225115	-	NM_016178,AK125876,AF175296,BC073949,	chr1:148545196-148556881	AI040319,BF433522,	BF433522,NM_016178,	AI040319,AK125876,
S/ASpair_1204	Antisense Exon-Overlapping	chr15:43209484-43245066	+	NM_017434,NM_175940,AK172859,AF213465,AK075268,AK128591,AL137592,AF230495,	chr15:43218137-43220529	-	NM_025114,AK023677,BC008641,AK025632,AF273044,AY590151,AB002371,BC043398,BX537653,AF317887,	chr12:86931736-87038461	BF438011,AI275761,	BF438011,AI275761,	AK095477,
S/ASpair_1205	Antisense Exon-Overlapping	chr15:43440614-43458034	-	NM_001482,X86401,CR601436,BC004141,CR622786,AK098055,AK098393,S68805,	chr15:43441316-43441541	+	NM_001009894,BX537868,BC058014,BX640968,BC035136,BX648026,AL137488,AK095477,	chr12:86931736-87038461	BF438011,AI275761,	BF438011,AI275761,	AK095477,
S/ASpair_1206	Antisense Exon-Overlapping	chr15:43561974-43602294	-	NM_013309,AY029482,AF025409,BC026089,	chr15:43590626-43636220	+	AL049382,	chr12:86944807-87038461	BF438011,AI275761,	BF438011,AI275761,	NO
S/ASpair_1207	Antisense Exon-Overlapping	chr15:46200461-46221881	+	NM_205850,BC073944,AF348468,	chr15:46218917-46221475	-	AF403227,BC033323,	chr12:86945262-87038461	BF438011,AI275761,	BF438011,AI275761,	NO
S/ASpair_1208	Antisense Exon-Overlapping	chr15:46200461-46221881	+	NM_205850,BC073944,AF348468,	chr15:46214120-46216264	-	BC047550,	chr7:102706188-103223914	BF445175,	BF445175,NM_005045,	NM_005045,BC047550,
S/ASpair_1209	Antisense Exon-Overlapping	chr15:46200461-46221881	+	NM_205850,BC073944,AF348468,	chr15:46218923-46257842	-	M63623,	chr17:26446071-26725609	BF446248,BU686088,	BF446248,NM_000267,	BU686088,BX537850,
S/ASpair_1210	Antisense Exon-Overlapping	chr15:46218923-46257842	-	NM_016132,BC014533,AB037762,AF106685,AK002075,AF190159,BC068523,BX647197,AK023133,	chr15:46200461-46221881	+	NM_002544,X51694,BC018050,	chr17:26446071-26725609	BF446248,BU686088,	BF446248,NM_000267,	BU686088,BX537850,
S/ASpair_1211	Antisense Exon-Overlapping	chr15:46218923-46257842	-	NM_016132,BC014533,AB037762,AF106685,AK002075,AF190159,BC068523,BX647197,AK023133,	chr15:46218916-46219413	+	NM_006495,CR621796,CR616854,BC005926,	chr17:26446071-26725609	BF446248,BU686088,	BF446248,NM_000267,	BU686088,BX537850,
S/ASpair_1212	Antisense Exon-Overlapping	chr15:46410918-46422855	+	NM_001948,L11877,U90223,M89913,U31930,BC070339,CR593782,BC033645,AB049113,CR613093,CR607847,U62891,CR541720,AK000629,CR541781,CR599160,	chr15:46407057-46411335	-	NM_001003927,NM_014210,CR590095,BC035572,	chr17:26446071-26725609	BF446248,BU686088,	BF446248,NM_000267,	BU686088,BX537850,
S/ASpair_1213	Antisense Exon-Overlapping	chr15:46817427-46890562	-	NM_014985,AB020719,BX648822,BC069186,	chr15:46890201-46891397	+	NM_003842,NM_147187,AF016849,BX538104,AF020501,BX537617,AF153687,BX538179,AF018657,AF012535,AF018658,AF192548,AF012628,AY358277,CR593628,AF022386,AF016268,CR541898,AF016266,BC001281,	chr8:22900875-22982645	BF448591,	BF448591,NM_015178,	NM_015178,
S/ASpair_1214	Antisense Exon-Overlapping	chr15:47235268-47409294	+	NM_001001556,NM_002044,BT006901,M84443,CR621182,AF461816,CR616580,CR616460,AK098049,AL832745,BC005141,	chr15:47406451-47700407	-	BC043400,	chr8:22900875-22933655	BF448591,	BF448591,NM_015178,	NM_015178,BC043400,
S/ASpair_1215	Antisense Exon-Overlapping	chr15:47406451-47700407	-	NM_152647,BC048125,AK023699,BC048139,AK057362,	chr15:47235268-47409294	+	NM_015178,AK098744,BC034917,AY009093,AB018260,	chr8:22900875-22982645	BF448591,	BF448591,NM_015178,	NM_015178,
S/ASpair_1216	Antisense Exon-Overlapping	chr15:48356747-48434691	-	NM_181427,NM_002041,NM_016655,NM_016654,NM_005254,BC036080,D13317,BC016910,BT006652,U13048,D13316,U13046,U13045,BC050702,U13047,	chr15:48434448-48435510	+	BC018312,	chr8:22900875-22933655	BF448591,	BF448591,NM_015178,	NM_015178,
S/ASpair_1217	Antisense Exon-Overlapping	chr15:48356747-48434691	-	NM_181427,NM_002041,NM_016655,NM_016654,NM_005254,BC036080,D13317,BC016910,BT006652,U13048,D13316,U13046,U13045,BC050702,U13047,	chr15:48434508-48437818	+	AK126347,	chr8:22900875-22933655	BF448591,	BF448591,NM_015178,	NM_015178,
S/ASpair_1218	Antisense Exon-Overlapping	chr15:48503871-48579263	+	NM_005154,BC051345,BC038801,AK091775,BC062694,BC026954,BC015545,D29956,BX537420,	chr15:48561037-48561103	-	NM_002242,AB013889,AJ006128,AJ007557,AB013891,AF061118,BC037290,	chr2:233387545-233548839	BF507814,	BF507814,	NM_002242,
S/ASpair_1219	Antisense Exon-Overlapping	chr15:48503871-48579263	+	NM_005154,BC051345,BC038801,AK091775,BC062694,BC026954,BC015545,D29956,BX537420,	chr15:48571795-48574320	-	NM_015575,BC053684,BC014047,BC043402,AB014542,BX537885,BX538321,BC029456,AK027021,AK001739,BX647505,BX647172,BX538172,BC008072,AY176045,	chr2:233387545-233548839	BF507814,	BF507814,	NM_002242,
S/ASpair_1220	Antisense Exon-Overlapping	chr15:48787031-48845198	-	NM_032802,BC025740,AK075454,AK027446,CR626792,AY169314,AJ420896,AJ345028,	chr15:48786798-48828242	+	BC012484,	chr2:233456679-233466780	BF507814,	BF507814,	NM_002242,BC012484,
S/ASpair_1221	Antisense Exon-Overlapping	chr15:49527267-49702259	-	NM_015263,AF389880,BC016032,AK000156,BC022050,BC035883,AB020663,AK123284,CR622203,	chr15:49528045-49530754	+	AL162065,	chr7:149503666-149508779	BF508360,	BF508360,NM_013400,	NO
S/ASpair_1222	Antisense Exon-Overlapping	chr15:50271812-50375233	-	NM_018728,AK131493,AF161352,AF272390,BC064841,	chr15:50259706-50285362	+	AK129584,	chr7:139826137-139850061	BF509069,	BF509069,	AK129584,
S/ASpair_1223	Antisense Exon-Overlapping	chr15:50626534-50648656	-	NM_006628,AF084555,BC003418,CR620536,CR593448,CR457132,AJ223091,AL833077,AK123616,	chr15:50630675-50630822	+	G31746,	chr7:139826137-139848928	BF509069,	BF509069,	NO
S/ASpair_1224	Antisense Exon-Overlapping	chr15:53398450-53435137	+	NM_004855,BC017711,AK093138,CR591869,D42138,	chr15:53396674-53398535	-	BC018494,	chr2:237014794-237198175	BF509914,BE707554,	BF509914,BE707554,NM_024726,	NM_024726,
S/ASpair_1225	Antisense Exon-Overlapping	chr15:53398450-53435137	+	NM_004855,BC017711,AK093138,CR591869,D42138,	chr15:53434415-53435137	-	BC008085,	chr2:237014794-237198175	BF509914,BE707554,	BF509914,BE707554,NM_024726,	NM_024726,BC008085,
S/ASpair_1226	Antisense Exon-Overlapping	chr15:53398450-53435137	+	NM_004855,BC017711,AK093138,CR591869,D42138,	chr15:53434732-53435525	-	CR622792,CR597660,	chr14:49304076-49319626	BF509979,BM968724,	BF509979,NM_014315,	BM968724,
S/ASpair_1227	Antisense Exon-Overlapping	chr15:53398450-53435137	+	NM_004855,BC017711,AK093138,CR591869,D42138,	chr15:53435134-53487836	-	BC029877,	chr17:18794714-18864728	BF510408,	BF510408,	NM_152351,
S/ASpair_1228	Antisense Exon-Overlapping	chr15:53435134-53487836	-	NM_020739,NM_004748,BC015203,BC039871,BC027621,BC034914,AB033080,AF212228,AK022459,	chr15:53398450-53435137	+	AK123558,	chr17:18794714-18864728	BF510408,	BF510408,	NM_152351,AK123558,
S/ASpair_1229	Antisense Exon-Overlapping	chr15:54444936-54525363	+	NM_198524,CR621164,AL832050,BC028119,	chr15:54473797-54476275	-	NM_006613,BT019981,U52518,BC063035,CR541941,CR595033,CR541966,CR624975,BC035856,CR615744,CR600595,	chr17:18794714-18891071	BF510408,	BF510408,NM_006613,	NM_152351,
S/ASpair_1230	Antisense Exon-Overlapping	chr15:56032919-56145908	-	NM_170697,NM_170696,NM_003888,AL110299,AB015226,AB015227,BC030589,AB015228,AK128709,	chr15:56144715-56152194	+	NM_152351,BC062617,BC034380,AK057946,BC039868,	chr17:18794714-18891071	BF510408,	BF510408,NM_006613,	NM_152351,
S/ASpair_1231	Antisense Exon-Overlapping	chr15:57184586-57204536	+	NM_004701,CR533527,CR607796,AF087910,CR600767,AK001404,CR624496,AL080146,AB020981,AF002822,CR608927,BT019458,CR608686,CR606395,	chr15:57202040-57212741	-	NM_006090,NM_001007794,CR602494,AL833102,CR612795,AF068302,AK023381,AL832104,BC049196,AF138862,CR616896,BC032610,	chr1:111371997-111439766	BF590293,BF511174,	BF511174,NM_006090,	BF590293,AL832104,
S/ASpair_1232	Antisense Exon-Overlapping	chr15:57184586-57204536	+	NM_004701,CR533527,CR607796,AF087910,CR600767,AK001404,CR624496,AL080146,AB020981,AF002822,CR608927,BT019458,CR608686,CR606395,	chr15:57184128-57185841	-	CR606809,	chr14:73104077-73112113	BF511386,	BF511386,NM_006821,	NO
S/ASpair_1233	Antisense Exon-Overlapping	chr15:60726802-60920737	+	NM_015059,AB002318,BX647654,BX648144,AF402000,BX648146,	chr15:60911376-60914649	-	AK092606,AK093659,AX748247,AX747626,	chr1:39626411-39694442	BF511556,	BF511556,	NM_181809,AK093659,
S/ASpair_1234	Antisense Exon-Overlapping	chr15:60726802-60920737	+	NM_015059,AB002318,BX647654,BX648144,AF402000,BX648146,	chr15:60735369-60738423	-	BC053597,BC012470,AK057476,BC040167,	chr14:36218829-36712767	BF512079,	BF512079,NM_030631,	NM_030631,BC012470,
S/ASpair_1235	Antisense Exon-Overlapping	chr15:61121936-61151167	+	NM_000366,CR607666,AJ001055,CR623222,AK057989,M19713,CR590047,CR602634,CR623950,AK129882,CR618272,CR602172,AK092051,CR604708,CR598963,AJ000147,AY640414,CR620556,CR593146,CR594134,CR610855,AL050179,BC007433,CR626242,CR604315,CR603403,CR623323,CR621772,CR612660,M19715,Z24727,CR605281,AK092573,CR595152,X12369,CR601382,CR622076,CR607922,AY640415,CR607138,BC053545,M19714,AK131384,BC050473,AX747334,CR5…	chr15:61125286-61128639	-	NM_006135,BX648738,CR407657,BT019364,BC034391,BC000144,U56637,CR541819,	chr1:112778185-112926284	BF512790,	BF512790,NM_017744,	NM_198327,
S/ASpair_1236	Antisense Exon-Overlapping	chr15:61676643-61681671	+	NM_203373,BC065833,AK096945,	chr15:61666963-61680061	-	AK128799,	chr1:112776559-112875489	BF512790,	BF512790,NM_017744,	NM_198327,AK128799,
S/ASpair_1237	Antisense Exon-Overlapping	chr15:61676643-61681671	+	NM_203373,BC065833,AK096945,	chr15:61678607-61680166	-	NM_017744,NM_138727,NM_198327,NM_198328,NM_138729,NM_138728,AK095837,BC047392,BC027898,BX640667,BX538338,BC037830,AK097837,AK000291,BX537988,CR600185,AB081319,AB081320,AK021719,BC065501,AB081317,AB081318,	chr1:112778185-112926284	BF512790,	BF512790,NM_017744,	NM_198327,
S/ASpair_1238	Antisense Exon-Overlapping	chr15:61986289-62125574	-	NM_014326,AB018001,AF052941,	chr15:62007526-62015205	+	NM_002944,X51619,M34353,M13880,	chr6:117716156-118001427	BX109046,BF512893,	BF512893,	BX109046,NM_173674,
S/ASpair_1239	Antisense Exon-Overlapping	chr15:62230967-62236733	+	NM_024798,AL832838,BC019655,BC014660,BC036532,AK126655,BC030225,AY044653,AK024014,	chr15:62235064-62242407	-	NM_020399,AF450008,AY033606,BC009553,AF287894,	chr6:117910513-118030384	BX109046,BF512893,	BF512893,NM_020399,AY033606,	BX109046,NM_173674,
S/ASpair_1240	Antisense Exon-Overlapping	chr15:62991154-63038085	+	NM_182703,BC047571,BC027350,AK098736,BC047607,AK075298,	chr15:63027558-63029250	-	NM_173674,AK098194,CR749448,AJ420528,BC035671,AK095973,	chr6:117910513-118030384	BX109046,BF512893,	BF512893,NM_020399,AY033606,	BX109046,NM_173674,
S/ASpair_1241	Antisense Exon-Overlapping	chr15:63124858-63132787	+	NM_178859,AY194242,AK129601,	chr15:63132730-63147441	-	NM_016235,AF181862,AJ276101,AK075119,AL137684,AF202640,BC034467,	chr16:19474526-19803666	BM970886,BF513708,BF435339,AI674113,	BF513708,NM_016235,	BM970886,BF435339,AI674113,
S/ASpair_1242	Antisense Exon-Overlapping	chr15:64466679-64570935	+	NM_002755,CR621481,L05624,L11284,	chr15:64569143-64571460	-	NM_020314,CR590873,AF461052,BC058845,CR620808,BX537867,AL833428,AL136744,AL832159,AK095078,BC014900,BC050464,AK024693,	chr16:19474526-19803666	BM970886,BF513708,BF435339,AI674113,	BF513708,NM_016235,	BM970886,BF435339,AI674113,
S/ASpair_1243	Antisense Exon-Overlapping	chr15:64584485-64628874	+	NM_017975,AK000898,AK027468,BC036900,AK023175,AK122787,BX640701,	chr15:64578697-64603924	-	NM_153208,AK000122,AF520569,CR605335,BC010515,AK093894,AF520570,BC034823,AX748356,	chr16:19476769-19803666	BM970886,BF513708,BF435339,AI674113,	BF513708,NM_016235,BC010515,	BM970886,BF435339,AI674113,NM_153208,
S/ASpair_1244	Antisense Exon-Overlapping	chr15:64584485-64628874	+	NM_017975,AK000898,AK027468,BC036900,AK023175,AK122787,BX640701,	chr15:64626860-64645356	-	AF119915,AF119877,AF118068,	chr1:35403661-35556637	BF516492,	BF516492,NM_005095,	NO
S/ASpair_1245	Antisense Exon-Overlapping	chr15:65334192-65581195	+	NM_022784,BC039292,AY014282,AL133556,BC031041,BC039463,BC048964,AK022538,	chr15:65483011-65601236	-	AK021635,	chr19:7962845-8314146	BF526363,BE071248,BG468348,	BF526363,BE071248,BG468348,	NO
S/ASpair_1246	Antisense Exon-Overlapping	chr15:67493697-67527817	+	NM_004856,NM_138555,BC051826,X67155,BC017705,	chr15:67476297-67494422	-	D16942,	chr19:7962845-8314146	BF526363,BE071248,BG468348,	BF526363,BE071248,BG468348,	NO
S/ASpair_1247	Antisense Exon-Overlapping	chr15:68733948-68842849	-	NM_001008224,NM_018003,AK057207,AL834243,AF322916,AK055435,BC016881,AL834464,AB046781,	chr15:68746426-68746836	+	NM_148888,NM_005624,U86358,AB046579,CR603063,	chr19:7962845-8314146	BF526363,BE071248,BG468348,	BF526363,BE071248,BG468348,	NO
S/ASpair_1248	Antisense Exon-Overlapping	chr15:70278424-70310738	-	NM_182470,NM_182471,NM_002654,BC007952,BX648597,BC012811,M26252,BC019265,BC035487,AK092369,BC000481,CR626740,BC035198,BC007640,Z36786,AF025439,BC023592,CR621722,CR612091,BC023328,M23725,Z36831,CR621899,	chr15:70278991-70289139	+	AK056039,	chr19:7962845-8314146	BF526363,BE071248,BG468348,	BF526363,BE071248,BG468348,	NO
S/ASpair_1249	Antisense Exon-Overlapping	chr15:70416200-70455868	-	NM_000520,CR591651,CR623191,CR598860,CR599909,CR612015,CR625539,CR594225,M13520,BC018927,BC001138,BC021030,CR622636,CR625480,CR627386,CR603314,CR599467,CR622531,BX537989,CR626315,BC084537,CR616988,CR616042,CR600893,CR622580,CR622279,AF087959,	chr15:70455508-70458183	+	D16908,	chr19:7962845-8314146	BF526363,BE071248,BG468348,	BF526363,BE071248,BG468348,	NO
S/ASpair_1250	Antisense Exon-Overlapping	chr15:70416200-70455868	-	NM_000520,CR591651,CR623191,CR598860,CR599909,CR612015,CR625539,CR594225,M13520,BC018927,BC001138,BC021030,CR622636,CR625480,CR627386,CR603314,CR599467,CR622531,BX537989,CR626315,BC084537,CR616988,CR616042,CR600893,CR622580,CR622279,AF087959,	chr15:70358262-70431187	+	AK022050,	chr19:8072049-8459998	BF526363,BE071248,BG468348,BG031227,AA913808,	BF526363,BE071248,BG468348,BG031227,AA913808,NM_031203,	NM_005968,
S/ASpair_1251	Antisense Exon-Overlapping	chr15:70553721-70665954	+	NM_005744,AB014774,AJ009771,AF072832,BX641117,AJ130976,BC051877,AJ243190,	chr15:70553231-70554563	-	NM_001031,BC070218,CR606185,CR457055,CR603137,U58682,BC021239,L05091,AF070591,BC070217,BC018810,BC000354,	chr19:7962845-8314146	BF526363,BE071248,BG468348,	BF526363,BE071248,BG468348,NM_001031,AF070591,	NO
S/ASpair_1252	Antisense Exon-Overlapping	chr15:70765588-70817869	+	NM_033028,CR594102,AK075321,AF359281,BC027624,BX647855,BC008923,	chr15:70811063-70817868	-	NM_198471,BC066124,AY203940,BC035849,BC066775,AK128815,	chr19:7962845-8314146	BF526363,BE071248,BG468348,	BF526363,BE071248,BG468348,NM_001031,AF070591,	NO
S/ASpair_1253	Antisense Exon-Overlapping	chr15:70830689-70863720	-	NM_031284,CR533447,AK055526,AL832254,BC006112,AK075560,AL136873,AK057651,BC044589,AK095995,AF204270,	chr15:70862229-70877593	+	NM_024552,AK055414,CR598338,CR623019,AK022151,BC063621,CR614629,BC009828,	chr19:7962845-8314146	BF526363,BE071248,BG468348,	BF526363,BE071248,BG468348,NM_024552,	NO
S/ASpair_1254	Antisense Exon-Overlapping	chr15:72005852-72031531	+	NM_005576,BC015090,L21186,CR598332,BC068542,CR618115,	chr15:71996990-72007642	-	AK123722,	chr21:33524076-33560435	BF526978,AI763202,	BF526978,AI763202,NM_000874,	NO
S/ASpair_1255	Antisense Exon-Overlapping	chr15:72315796-72415864	+	NM_182791,AK026821,AK057417,BC031684,BC025689,	chr15:72397300-72398233	-	NM_001001795,CR619484,CR620177,CR617155,CR614853,CR607461,BC073936,BC064829,BC064373,	chr8:145714171-145725324	BF588535,	BF588535,NM_014665,	NM_014665,
S/ASpair_1256	Antisense Exon-Overlapping	chr15:72677896-72724807	+	NM_001292,NM_003992,CR933693,AL833165,AK122860,AK096115,AX747131,AK095335,BC002555,BC019881,L29217,BT006993,AK091692,AK026511,AK097982,BC006103,L29220,	chr15:72709953-72775437	-	AK021817,	chr17:56109998-56824980	BG184939,BF591929,	BF591929,NM_017679,	BG184939,NM_017679,
S/ASpair_1257	Antisense Exon-Overlapping	chr15:72892244-72911189	+	NM_021819,AY358724,AK074177,AL834517,CR601117,BC018026,AF303398,AK092591,AK024055,AY286501,AK074096,	chr15:72910794-72911113	-	AK129549,	chr17:40869050-40923893	BF664096,	BF664096,AB002354,	NO
S/ASpair_1258	Antisense Exon-Overlapping	chr15:73426463-73434645	+	NM_024608,AK026055,AK097008,AK128372,BC010876,AB079068,AK026216,	chr15:73430986-73447994	-	NM_144620,AK096892,BC009613,AY358131,AL833417,BC022420,	chr1:100310730-100355822	BF670880,	BF670880,NM_019083,	NM_019083,NM_144620,
S/ASpair_1259	Antisense Exon-Overlapping	chr15:73430986-73447994	-	NM_006715,AL136876,BC038594,BC050550,BC080191,U37248,CR602886,BX647111,AF044414,	chr15:73447549-73448969	+	BC038442,	chr17:43328612-43363708	BF673352,	BF673352,NM_003110,BC005914,	BC005914,BC038442,
S/ASpair_1260	Antisense Exon-Overlapping	chr15:73430986-73447994	-	NM_006715,AL136876,BC038594,BC050550,BC080191,U37248,CR602886,BX647111,AF044414,	chr15:73426463-73434645	+	NM_144981,AK057788,BC023595,	chr11:31347963-31487745	BF680163,	BF680163,	NM_181706,NM_144981,
S/ASpair_1261	Antisense Exon-Overlapping	chr15:73546515-73658685	-	NM_002833,BC071574,BC010863,M83738,BT007405,	chr15:73548762-73554715	+	AK024135,	chr16:415620-802801	BQ101082,BF684343,AI933051,AL531532,AL554664,	BF684343,AI933051,AL531532,AL554664,	BQ101082,AY130007,
S/ASpair_1262	Antisense Exon-Overlapping	chr15:73803374-73807082	+	NM_175881,BC039862,	chr15:73807066-73818019	-	NM_202000,NM_005622,X80062,D16350,BC002790,	chr16:20682813-20819172	AV694099,BQ101082,BF684343,AI933051,AL531532,AL554664,BG910194,BX094415,BF059594,CA434631,AI300453,AA862630,BG111431,CF529339,AW151619,AI916643,AW135005,AI992180,AA507024,BF528810,AA534404,BF063912,BG470425,AF098667,AA993065,AI468169,AI652648,BE927990,AI694962,AW139951,AI672486,BG723284,AA382430,AL524245,BG724340,AL046543,BM893934,AA779416,BF589923,BE896794,BG231653,BF591638,CA439064,BE676049,AA8…	BF684343,AI933051,AL531532,AL554664,BG910194,AI300453,AA862630,BG111431,AI916643,AW135005,AI992180,AA507024,BF528810,AA534404,BF063912,BG470425,AF098667,AA993065,AI468169,AI652648,BE927990,AI694962,AW139951,BG723284,AA382430,AL524245,BG724340,AL046543,AA779416,BF589923,BE896794,BG231653,BE676049,AA831337,AA402486,BF939656,BE676578,AW082232,BF513708,NM_005622,	AV694099,BQ101082,BX094415,BF059594,CA434631,CF529339,AW151619,AI672486,BM893934,BF591638,CA439064,CA434283,BX103000,CA439795,AW009370,BU685724,AW573078,BX113274,BM970886,BF435339,AI674113,
S/ASpair_1263	Antisense Exon-Overlapping	chr15:74020333-74091840	-	NM_138573,BC017568,BX538100,CR749519,	chr15:74019816-74021336	+	NM_033259,AY037149,	chr3:185450219-185493520	BF684835,BI966695,AI802168,BX106674,	BF684835,AI802168,	BI966695,BX106674,
S/ASpair_1264	Antisense Exon-Overlapping	chr15:74139354-74284358	+	NM_152335,AK058126,AK056777,AK054866,AK095509,	chr15:74254287-74260882	-	AK126144,AK123739,	chr9:97887444-97925752	BF685770,	BF685770,NM_018946,	AK091184,
S/ASpair_1265	Antisense Exon-Overlapping	chr15:75500285-75564998	+	NM_018200,AF146222,AK001601,AL355737,AL355736,BC021959,BT006716,AK096546,	chr15:75564454-75564996	-	NM_033221,NM_033220,NM_014788,NM_033219,D50919,AK055833,CR594155,AF220130,AK097480,CR598301,AF220131,BC006333,	chr9:97887444-97961130	BF685770,	BF685770,NM_018946,NM_033220,	AK091184,AK097480,
S/ASpair_1266	Antisense Exon-Overlapping	chr15:75692424-75775530	-	NM_032808,BC068558,BC011057,AY358284,AY324320,	chr15:75693103-75693280	+	NM_013406,NM_001930,NM_013407,AY336090,CR616850,CR613087,U40579,CR625197,U32178,CR611147,CR601991,L39068,CR612211,CR623822,CR622825,CR615848,U79262,CR616605,BC014016,BC000333,CR592989,U26266,	chr19:12638628-12653716	BF686756,	BF686756,NM_032332,	NM_032332,
S/ASpair_1267	Antisense Exon-Overlapping	chr15:76184046-76210933	-	NM_006383,BC057292,AB012955,BT019962,BC033108,AL110098,BC047381,	chr15:76184570-76210668	+	NM_016145,AF059620,BC042919,AF151898,BC001192,BC061912,AF078861,AK091030,	chr19:12638628-12647645	BF686756,	BF686756,NM_032332,	NM_032332,AK091030,
S/ASpair_1268	Antisense Exon-Overlapping	chr15:76228774-76249939	+	NM_005530,U07681,AL110096,AX748187,AK093531,CR599067,BC021967,CR749548,AL442090,CR624257,BC036227,	chr15:76246865-76313954	-	NM_000528,U68567,BC000736,U05572,CR623129,U68382,U60266,	chr19:12618322-12647645	BF686756,	BF686756,NM_032332,NM_000528,	NM_032332,
S/ASpair_1269	Antisense Exon-Overlapping	chr15:76246865-76313954	-	NM_015162,BC040252,AB014531,AF070624,AK054882,AF179481,BC009289,	chr15:76244945-76247654	+	AK027316,CR596492,	chr15:46200461-46221881	BF691934,	BF691934,	NO
S/ASpair_1270	Antisense Exon-Overlapping	chr15:76246865-76313954	-	NM_015162,BC040252,AB014531,AF070624,AK054882,AF179481,BC009289,	chr15:76228774-76249939	+	AK021664,BX537526,	chr15:46200461-46221881	BF691934,	BF691934,	NO
S/ASpair_1271	Antisense Exon-Overlapping	chr15:76419750-76427622	+	NM_004378,CR457017,S74445,AL110113,BC022069,	chr15:76418605-76421154	-	NM_016132,BC014533,AB037762,AF106685,AK002075,AF190159,BC068523,BX647197,AK023133,	chr15:46200461-46257842	BF691934,	BF691934,NM_016132,	NO
S/ASpair_1272	Antisense Exon-Overlapping	chr15:76644961-76674665	+	NM_000745,AJ584706,AJ584705,CR619227,U62434,AF385586,Y08419,BC033639,M83712,	chr15:76668521-76670673	-	NM_205850,BC073944,AF348468,	chr15:46200461-46257842	BF691934,	BF691934,NM_016132,	NO
S/ASpair_1273	Antisense Exon-Overlapping	chr15:76644961-76674665	+	NM_000745,AJ584706,AJ584705,CR619227,U62434,AF385586,Y08419,BC033639,M83712,	chr15:76653184-76700692	-	G36573,	chr15:46218916-46257842	BF691934,	BF691934,NM_016132,	NO
S/ASpair_1274	Antisense Exon-Overlapping	chr15:76653184-76700692	-	NM_000743,AJ584708,Y08418,BC001642,M37981,X53559,BT006646,BT006897,M86383,U62432,AF385584,AJ584709,BC002996,BC006114,BC000513,AJ584707,	chr15:76698176-76700304	+	NM_203308,BC027852,	chr7:77291049-78727541	BM978991,BF699360,	BF699360,NM_012301,	BM978991,NM_012301,
S/ASpair_1275	Antisense Exon-Overlapping	chr15:76653184-76700692	-	NM_000743,AJ584708,Y08418,BC001642,M37981,X53559,BT006646,BT006897,M86383,U62432,AF385584,AJ584709,BC002996,BC006114,BC000513,AJ584707,	chr15:76644961-76674665	+	G30752,	chr7:77291049-78727541	BM978991,BF699360,	BF699360,NM_012301,	BM978991,NM_012301,
S/ASpair_1276	Antisense Exon-Overlapping	chr15:77001162-77024475	-	NM_004390,NM_148979,AK026152,BC018821,Y18461,X16832,CR749582,AL110099,BC002479,CR596280,AK130158,AF426247,CR613401,AF426248,X07549,CR456881,	chr15:77001237-77001507	+	AK126095,	chr19:4626237-4674875	BF763552,	BF763552,BC000970,	AK131100,AK126095,
S/ASpair_1277	Antisense Exon-Overlapping	chr15:77041341-77170161	-	NM_002891,NM_153815,BC040275,M91815,L26584,S62035,	chr15:77058286-77065323	+	AK125173,	chr15:41450591-41485782	BF791920,	BF791920,NM_014444,	NM_014444,AK125173,
S/ASpair_1278	Antisense Exon-Overlapping	chr15:78483747-78677330	+	NM_014862,CR610681,AB002305,BX538026,BX647212,BC051335,BC036099,	chr15:78483747-78656348	-	BC014452,AK026321,BC007739,	chr1:233007606-233040333	BF793632,BM981648,	BF793632,NM_006499,	BM981648,
S/ASpair_1279	Antisense Exon-Overlapping	chr15:78858767-79031054	+	NM_018689,AK000465,BC020256,AB103330,AY007811,AK026540,AL359061,AB033025,	chr15:79026725-79069260	-	AK125663,BC065205,BC035302,BC011983,AK098212,AK001221,	chr1:233007606-233072390	BF793632,BM981648,	BF793632,NM_006499,	BM981648,BC065205,
S/ASpair_1280	Antisense Exon-Overlapping	chr15:78858767-79031054	+	NM_018689,AK000465,BC020256,AB103330,AY007811,AK026540,AL359061,AB033025,	chr15:78973243-78976863	-	AK096806,	chr17:2187558-2231102	BF822974,	BF822974,AB007857,	AK124883,AK096806,
S/ASpair_1281	Antisense Exon-Overlapping	chr15:79262148-79392156	+	NM_004513,NM_172217,AK124725,U82972,AL833554,CR749286,AK126222,BC064911,M90391,AK128740,AY324389,BC050362,AF053412,AK131530,BC040272,AK124565,S81601,	chr15:79392063-79403579	-	AK057096,	chr16:72888182-72899169	BF841664,	BF841664,NM_002811,	NO
S/ASpair_1282	Antisense Exon-Overlapping	chr15:79392063-79403579	-	NM_030574,NM_181900,AL137657,BC004365,AF480304,AK097024,AK026352,	chr15:79389318-79392158	+	D13287,AX746490,	chr1:151983320-152001882	BF875156,	BF875156,	NO
S/ASpair_1283	Antisense Exon-Overlapping	chr15:80209626-80342089	-	NM_024580,BC041565,CR596629,AK056656,BC014628,CR602608,BX538332,AK023181,	chr15:80239645-80243596	+	AK090514,BC062626,	chr1:151983320-152010265	BF875156,	BF875156,	NO
S/ASpair_1284	Antisense Exon-Overlapping	chr15:81009007-81113783	-	NM_030594,BX649159,BC050629,CR591339,BC035348,AK023265,AF329403,AL832156,AF329402,	chr15:81113576-81158625	+	CR606706,BC000349,BC030240,	chr1:151983320-152010286	BF875156,	BF875156,	NO
S/ASpair_1285	Antisense Exon-Overlapping	chr15:81221171-81271875	-	NM_001007122,AK122875,AL833295,	chr15:81221771-81223010	+	CR933610,	chr1:151978454-151990763	BF875156,	BF875156,NM_007112,	NO
S/ASpair_1286	Antisense Exon-Overlapping	chr15:81221171-81271875	-	NM_001007122,AK122875,AL833295,	chr15:81216378-81222888	+	NM_198883,NM_002455,CR605982,CR614718,CR619225,CR591813,BC001906,BC035616,AX775989,BC036919,	chr1:151978454-151996695	BF875156,	BF875156,NM_007112,	NO
S/ASpair_1287	Antisense Exon-Overlapping	chr15:81567328-81597114	+	NM_023003,BC063487,AF255922,BC032007,	chr15:81593882-81596477	-	NM_007112,AK074796,CR590329,L38969,BC018786,	chr1:151978454-151996695	BF875156,	BF875156,NM_007112,	NO
S/ASpair_1288	Antisense Exon-Overlapping	chr15:81567328-81597114	+	NM_023003,BC063487,AF255922,BC032007,	chr15:81572496-81574584	-	AK094577,AK126743,	chr8:145674248-145698311	BF878000,	BF878000,	AK090471,AK126743,
S/ASpair_1289	Antisense Exon-Overlapping	chr15:81567328-81597114	+	NM_023003,BC063487,AF255922,BC032007,	chr15:81596626-81597930	-	BC041825,	chr3:71088616-71715830	BF883482,AA399395,BE247630,AA321097,	BF883482,AA399395,BE247630,AA321097,NM_032682,	BC041825,
S/ASpair_1290	Antisense Exon-Overlapping	chr15:81597820-81667774	-	NM_016073,AF110642,BC015483,AK001280,CR611705,BC040554,AF151900,AB029156,AL109689,CR596986,CR598906,	chr15:81667659-81687953	+	BC040624,	chr3:71088616-71715830	BF883482,AA399395,BE247630,AA321097,	BF883482,AA399395,BE247630,AA321097,NM_032682,	NO
S/ASpair_1291	Antisense Exon-Overlapping	chr15:82945240-82967951	+	NM_017894,NM_181877,NM_001007072,AK128624,AY279349,AY262259,AK131309,AK000602,BC041620,	chr15:82966250-82967472	-	AK025064,	chr3:71088616-71715830	BF883482,AA399395,BE247630,AA321097,	BF883482,AA399395,BE247630,AA321097,NM_032682,	NO
S/ASpair_1292	Antisense Exon-Overlapping	chr15:82975695-83057428	+	NM_033634,NM_022050,NM_033633,NM_033635,NM_033640,NM_033636,AK022844,AL109690,AF229246,BC063836,BC012929,BC011547,CR594703,	chr15:82978465-82998546	-	BC072677,AF370427,BC086861,CR610608,BC045808,	chr5:496322-526177	BF886725,	BF886725,	BC045808,
S/ASpair_1293	Antisense Exon-Overlapping	chr15:82978465-82998546	-	NM_032856,AL357213,AF161382,BC063392,CR598576,BC050648,AK027794,AK090406,CR609211,AK055729,AK055578,AK027200,BC014115,BC020252,	chr15:82975695-83057428	+	AF251188,	chr5:357291-817229	BF886725,	BF886725,	NO
S/ASpair_1294	Antisense Exon-Overlapping	chr15:82978465-82998546	-	NM_032856,AL357213,AF161382,BC063392,CR598576,BC050648,AK027794,AK090406,CR609211,AK055729,AK055578,AK027200,BC014115,BC020252,	chr15:82988186-82991713	+	G36776,	chr5:496322-525052	BF886725,	BF886725,	NO
S/ASpair_1295	Antisense Exon-Overlapping	chr15:83724822-84093590	+	NM_144767,NM_006738,NM_007200,AF406992,BC000269,AF086293,BC009213,BC050312,BC040109,AB055890,AF387101,BC063592,AF127481,M90360,AK125331,U03634,BC017368,AK026186,AF126008,	chr15:84078130-84080273	-	CR618904,AK027140,AL117555,BC014166,AK023178,BC064928,	chr5:496322-526178	BF886725,	BF886725,AK023178,	NO
S/ASpair_1296	Antisense Exon-Overlapping	chr15:86811688-86822502	+	NM_176805,NM_022839,BC009451,AK027059,BC012489,CR602512,AB049944,BC032378,AK026165,	chr15:86822106-86822622	-	BC039709,BC059410,AK092982,BC067865,CR621865,BC019061,	chr2:9565264-9646501	BF891439,	BF891439,NM_003183,	NM_003183,BC059410,
S/ASpair_1297	Antisense Exon-Overlapping	chr15:87588239-87661366	+	NM_018193,CR602910,AK055176,AB058697,BC021859,AK027564,AK001581,BC004277,	chr15:87660538-87679030	-	AK123278,	chr2:9580011-9646501	BF891439,	BF891439,NM_003183,	NM_003183,
S/ASpair_1298	Antisense Exon-Overlapping	chr15:87943559-87975290	+	NM_152259,BC033209,BX538335,BC002881,AK074727,AK123612,	chr15:87972211-87992578	-	AK125161,	chr14:49954961-50070754	BF905939,BG212657,	BF905939,NM_006575,	BG212657,NM_006575,
S/ASpair_1299	Antisense Exon-Overlapping	chr15:88177793-88257118	-	NM_005829,AK000495,CR617364,BC010020,BC002785,BC007773,CR622596,AL110108,CR601620,X99459,CR607297,CR597548,	chr15:88178541-88179446	+	AK074510,	chr12:74707107-74713979	BF938971,	BF938971,NM_007350,	NM_007350,AK074510,
S/ASpair_1300	Antisense Exon-Overlapping	chr15:88345727-88426429	+	NM_198526,AK094712,AL831826,AK160373,BC020301,	chr15:88418752-88426443	-	AF086201,	chr6:44202629-44231234	BF939435,	BF939435,	AL834238,AF086201,
S/ASpair_1301	Antisense Exon-Overlapping	chr15:88574480-88578168	-	NM_006384,CR626397,CR614655,CR604330,U85611,U83236,BC000846,CR456955,U82226,	chr15:88577745-88586319	+	NM_018426,BC062989,BC022095,AK093629,AL353957,CR627460,AL834238,AX748232,	chr6:44189353-44231233	BF939435,	BF939435,	AL834238,
S/ASpair_1302	Antisense Exon-Overlapping	chr15:88593792-88616447	+	NM_016645,CR613572,AY049780,AB029315,CR595022,BC009389,CR608032,CR615441,AL834503,CR623804,CR609742,AF242770,CR611334,CR622787,CR596210,CR611693,CR615186,CR597227,CR596066,CR594648,CR605690,CR615702,CR615845,CR613208,BC007222,CR597444,CR600787,CR609332,AF225423,BC017192,BC001682,CR593883,CR599970,BC052201,CR609120,BC019023,AL360142,	chr15:88615775-88616447	-	NM_138335,AL834506,AF247786,AK055639,BC015532,	chr4:44521372-44569540	BF940076,BX098003,	BF940076,NM_021927,	BX098003,BX647242,
S/ASpair_1303	Antisense Exon-Overlapping	chr15:89061583-89159688	+	NM_000057,CR615303,U39817,BC034480,CR597614,BC062697,	chr15:89134272-89134885	-	BC021739,	chr2:158848670-159138722	BF940211,	BF940211,	NM_138803,BC021739,
S/ASpair_1304	Antisense Exon-Overlapping	chr15:89274414-89298326	+	NM_017979,NM_018671,AL357538,AK000905,BC006214,AK125523,AK125721,BC037992,BC010995,CR615762,AL357537,AB014736,AL357532,AB014729,CR624111,BC045635,	chr15:89296473-89299459	-	AK022244,	chr11:66044684-66070247	BF945257,CB242876,	BF945257,BC005015,	CB242876,
S/ASpair_1305	Antisense Exon-Overlapping	chr15:89444549-89639518	+	NM_014848,AB018278,BC030011,CR457086,AF052188,	chr15:89638337-89639654	-	NM_024649,AK027243,CR625482,AF503941,AK095638,AK027645,BX647612,BC047642,	chr11:66033122-66070247	BF945257,CB242876,	BF945257,BC005015,NM_024649,	CB242876,
S/ASpair_1306	Antisense Exon-Overlapping	chr15:97455943-97493321	+	NM_015286,NM_145728,AJ310521,AB002351,AJ697971,AF359284,AJ310522,AL833262,	chr15:97492316-97492448	-	NM_207340,CR623920,AY358448,BC057833,BC005015,CR616301,	chr11:66033122-66070247	BF945257,CB242876,	BF945257,NM_024649,BC005015,	CB242876,
S/ASpair_1307	Antisense Exon-Overlapping	chr15:97455943-97493321	+	NM_015286,NM_145728,AJ310521,AB002351,AJ697971,AF359284,AJ310522,AL833262,	chr15:97493041-97493304	-	BC040618,	chr11:117812415-118342761	BF947451,BU680885,AV709687,	BF947451,AV709687,NM_005933,	BU680885,NM_005933,
S/ASpair_1308	Antisense Exon-Overlapping	chr15:97455943-97493321	+	NM_015286,NM_145728,AJ310521,AB002351,AJ697971,AF359284,AJ310522,AL833262,	chr15:97486560-97489534	-	NM_020153,CR613135,AK025480,CR600708,CR605306,AL136934,CR457344,CR617874,BC022856,CR617203,CR607003,BC011647,CR610960,CR625012,BC012802,AJ249980,	chr11:117812415-118342761	BF947451,BU680885,AV709687,	BF947451,AV709687,NM_005933,	BU680885,NM_005933,
S/ASpair_1309	Antisense Exon-Overlapping	chr15:97494051-97608945	-	NM_022905,BC015728,AK023001,AF411456,AK023230,AK022634,	chr15:97497045-97503098	+	NM_182557,AK122650,AY296059,AK122882,BC033257,AB094091,	chr11:117812415-118342761	BF947451,BU680885,AV709687,	BF947451,AV709687,NM_005933,	BU680885,NM_005933,
S/ASpair_1310	Antisense Exon-Overlapping	chr15:97923712-98074131	+	NM_005587,BC053871,X63381,X68504,BC013437,Y16312,X68505,AL831995,	chr15:98073429-98091172	-	AK128181,	chr11:117812415-118342761	BF947451,BU680885,AV709687,	BF947451,AV709687,NM_005933,	BU680885,NM_005933,
S/ASpair_1311	Antisense Exon-Overlapping	chr15:98147884-98164655	-	NM_194295,AL833912,AK127834,	chr15:98164253-98171394	+	NM_007180,AK091981,AX747289,AB000824,	chr11:117812415-118342761	BF947451,BU680885,AV709687,	BF947451,AV709687,NM_005933,	BU680885,NM_005933,
S/ASpair_1312	Antisense Exon-Overlapping	chr15:98926957-98959902	-	NM_181740,NM_018148,NM_181739,AK095448,BC010363,AB083157,CR624489,CR609634,AK001445,	chr15:98927626-98959893	+	NM_004397,Z11685,AK093657,D17532,BC026228,BC065007,BC039826,	chr11:117812415-118342761	BF947451,BU680885,AV709687,	BF947451,AV709687,NM_005933,	BU680885,NM_005933,
S/ASpair_1313	Antisense Exon-Overlapping	chr15:99237576-99274352	+	NM_000693,U07919,AL110109,BX538027,BC069274,	chr15:99273870-99274351	-	AK021715,	chr11:117812415-118342761	BF947451,BU680885,AV709687,	BF947451,AV709687,NM_005933,	BU680885,NM_005933,
S/ASpair_1314	Antisense Exon-Overlapping	chr15:99237576-99274352	+	NM_000693,U07919,AL110109,BX538027,BC069274,	chr15:99251468-99277011	-	CR606474,	chr11:117812415-118342761	BF947451,BU680885,AV709687,	BF947451,AV709687,NM_005933,	BU680885,NM_005933,
S/ASpair_1315	Antisense Exon-Overlapping	chr15:99380195-99427834	+	NM_024652,AK054662,BC020379,AK058028,AB058693,AK131075,BC005408,AK026772,AK094556,BC018934,BC066655,	chr15:99427416-99427838	-	AF086179,	chr17:42355511-42373160	BF966558,	BF966558,NM_004287,	NO
S/ASpair_1316	Antisense Exon-Overlapping	chr15:99661657-99847710	-	NM_138322,NM_138324,NM_138321,NM_138323,NM_138319,NM_138320,NM_138325,NM_002570,D87994,M80482,D28513,BX649058,D87995,D87993,CR620446,D28514,	chr15:99653147-99663462	+	AK024792,AL157503,	chr2:75798786-75849977	BF967228,	BF967228,NM_003203,	NM_003203,
S/ASpair_1317	Antisense Exon-Overlapping	chr16:10745214-10770709	+	NM_002484,CR613650,CR622882,CR601815,CR600910,	chr16:10762278-10820009	-	AK125315,	chr2:75800949-75849977	BF967228,	BF967228,NM_003203,	NM_003203,AK125315,
S/ASpair_1318	Antisense Exon-Overlapping	chr16:1143242-1211772	+	NM_021098,NM_001005407,AK074965,AJ420779,AF051946,AF073931,	chr16:1211655-1405893	-	NM_003203,AK097564,AB026911,BC064559,BC000853,	chr2:75785567-75849977	BF967228,	BF967228,NM_003203,	NM_003203,
S/ASpair_1319	Antisense Exon-Overlapping	chr16:11669812-11680511	+	NM_003498,AL161976,BC036443,AF070673,AF030196,BC036100,	chr16:11680438-11744205	-	NM_014763,D14660,CR622228,BC021051,CR605824,BC030144,CR607194,CR595766,CR593472,	chr2:75785567-75849977	BF967228,	BF967228,NM_003203,	NM_003203,
S/ASpair_1320	Antisense Exon-Overlapping	chr16:11680438-11744205	-	NM_015914,CR457152,BC018635,BX648407,BC002856,BC013727,D16955,AK027646,AF131780,AK027464,	chr16:11677417-11680501	+	BC019026,CR590851,BC069024,CR590071,CR594143,BC039697,CR613593,	chr12:56403839-56422209	BF969704,	BF969704,NM_014770,	NM_014770,BC039697,
S/ASpair_1321	Antisense Exon-Overlapping	chr16:11680438-11744205	-	NM_015914,CR457152,BC018635,BX648407,BC002856,BC013727,D16955,AK027646,AF131780,AK027464,	chr16:11743267-11745863	+	AK092423,BC039372,	chr2:24211047-24231972	BF976787,	BF976787,NM_004881,	NM_004881,AK092423,
S/ASpair_1322	Antisense Exon-Overlapping	chr16:11680438-11744205	-	NM_015914,CR457152,BC018635,BX648407,BC002856,BC013727,D16955,AK027646,AF131780,AK027464,	chr16:11669812-11680511	+	AK055547,	chr9:136966639-136980331	BF979896,	BF979896,	NO
S/ASpair_1323	Antisense Exon-Overlapping	chr16:11966465-11969426	+	NM_001192,Z14955,BC058291,Z29575,Z14954,	chr16:11966776-11969385	-	AY499136,	chr15:87972211-87992578	BF979906,	BF979906,	NM_198525,
S/ASpair_1324	Antisense Exon-Overlapping	chr16:1211655-1405893	-	NM_012467,AF175522,	chr16:1210045-1211766	+	NM_198525,BC040878,AY358384,	chr15:87943559-87992578	BF979906,	BF979906,BC002881,	BC002881,NM_198525,
S/ASpair_1325	Antisense Exon-Overlapping	chr16:1211655-1405893	-	NM_012467,AF175522,	chr16:1143242-1211772	+	NM_033119,AB062886,AF358135,AY061883,AF289584,BC051288,	chr16:48910442-49226142	BF980104,	BF980104,NM_013263,NM_033119,	NM_033119,
S/ASpair_1326	Antisense Exon-Overlapping	chr16:13921524-13949840	+	NM_005236,U64315,BC020741,	chr16:13932040-13936968	-	AK124375,	chr16:48926549-49226142	BF980104,	BF980104,NM_033119,	NM_033119,AK124375,
S/ASpair_1327	Antisense Exon-Overlapping	chr16:1483368-1500454	+	NM_016111,AB014583,CR599116,AL080126,AK001786,AL137394,BC028332,BC017188,	chr16:1500430-1600693	-	NM_013263,AK074613,AF152604,BC001611,AK027308,AJ271881,BC050728,CR593793,AF213969,	chr16:48910442-49226142	BF980104,	BF980104,NM_033119,NM_013263,	NM_033119,
S/ASpair_1328	Antisense Exon-Overlapping	chr16:14976370-15140696	+	NM_015027,AK025504,AK090552,AY203955,BC036520,D87438,BC053946,BC042104,BX647809,AX746506,BC045554,BC033748,BX648066,BC025366,BC060871,	chr16:15016929-15021846	-	NM_002382,NM_145116,NM_145113,NM_197957,NM_145114,NM_145112,AL833643,AY353088,BC025685,CR607503,BC036092,BC004516,CR619150,BC027924,CR542191,X60287,CR600362,BC003525,BC013669,M64240,	chr14:64523260-64638990	BF981123,BG721115,	BF981123,BG721115,NM_002028,NM_002382,	NO
S/ASpair_1329	Antisense Exon-Overlapping	chr16:14976370-15140696	+	NM_015027,AK025504,AK090552,AY203955,BC036520,D87438,BC053946,BC042104,BX647809,AX746506,BC045554,BC033748,BX648066,BC025366,BC060871,	chr16:15039212-15057334	-	NM_002028,AK024087,AK093298,CR618315,BC013574,BX248269,L00635,L10414,BC020232,	chr14:64523260-64638990	BF981123,BG721115,	BF981123,BG721115,NM_002382,NM_002028,	NO
S/ASpair_1330	Antisense Exon-Overlapping	chr16:1500430-1600693	-	NM_014714,AL080069,AB011162,AK001168,BC035577,AK055133,	chr16:1483368-1500454	+	AK024125,	chr14:64523260-64599122	BF981123,	BF981123,NM_002028,	NO
S/ASpair_1331	Antisense Exon-Overlapping	chr16:15039212-15057334	-	NM_173474,BC017336,AF092440,AK092915,AL833023,	chr16:14976370-15140696	+	NM_080825,BC032818,CR617586,	chr20:31708555-31725923	BF981126,	BF981126,NM_031231,	AK124388,NM_080825,
S/ASpair_1332	Antisense Exon-Overlapping	chr16:15644625-15727707	+	NM_017668,AK127927,AF124431,AK000108,BC001421,BC033900,AK025815,	chr16:15726245-15726352	-	AK124265,	chr12:88244307-88249513	BF984140,	BF984140,NM_001946,	BC037236,AK124265,
S/ASpair_1333	Antisense Exon-Overlapping	chr16:15644625-15727707	+	NM_017668,AK127927,AF124431,AK000108,BC001421,BC033900,AK025815,	chr16:15704495-15858386	-	BC038211,	chr2:219047084-219058327	BF998565,AI565441,	BF998565,AI565441,	NM_198559,BC038211,
S/ASpair_1334	Antisense Exon-Overlapping	chr16:15704495-15858386	-	NM_022844,NM_002474,X69292,AF013570,BX641087,AX747595,AK092551,BC031040,BC080545,S67238,AF020091,S67240,CR749516,AB020673,AK125033,D10667,	chr16:15722995-15726492	+	BC033997,	chr17:24256397-24302915	BG004435,	BG004435,AY030283,AB040956,	NO
S/ASpair_1335	Antisense Exon-Overlapping	chr16:15704495-15858386	-	NM_022844,NM_002474,X69292,AF013570,BX641087,AX747595,AK092551,BC031040,BC080545,S67238,AF020091,S67240,CR749516,AB020673,AK125033,D10667,	chr16:15644625-15727707	+	AK027868,AF269287,CR607889,CR602173,CR590772,	chr21:41461598-41570394	BG010525,	BG010525,	NO
S/ASpair_1336	Antisense Exon-Overlapping	chr16:1766715-1772582	-	NM_080861,CR590538,CR622113,AF403028,BC047441,CR595592,CR620383,CR610957,AK057850,CR604082,CR608229,BC024244,CR609820,CR591468,CR624932,BC035065,CR596537,CR598252,BC007588,CR612312,CR594897,CR601897,CR592259,CR617347,AK074190,BC065515,CR605628,CR611923,BC041897,	chr16:1771053-1771709	+	NM_182832,AX747543,L13197,AK092431,	chr21:41461598-41570394	BG010525,	BG010525,	NO
S/ASpair_1337	Antisense Exon-Overlapping	chr16:1766715-1772582	-	NM_080861,CR590538,CR622113,AF403028,BC047441,CR595592,CR620383,CR610957,AK057850,CR604082,CR608229,BC024244,CR609820,CR591468,CR624932,BC035065,CR596537,CR598252,BC007588,CR612312,CR594897,CR601897,CR592259,CR617347,AK074190,BC065515,CR605628,CR611923,BC041897,	chr16:1763328-1771226	+	BC037346,CR598307,AK054586,	chr12:97409221-97446589	BG023858,	BG023858,NM_003276,	NO
S/ASpair_1338	Antisense Exon-Overlapping	chr16:1823990-1850456	-	NM_152764,BC029829,	chr16:1817222-1830202	+	BC067862,	chr12:97411159-97446589	BG023858,	BG023858,NM_003276,	NO
S/ASpair_1339	Antisense Exon-Overlapping	chr16:18701778-18709157	-	NM_001019,AB062400,AY208299,BC032115,X84407,BC030569,BC046113,BC001697,	chr16:18701792-18709135	+	AJ293393,	chr12:97411864-97446589	BG023858,	BG023858,NM_003276,	NO
S/ASpair_1340	Antisense Exon-Overlapping	chr16:19474526-19619949	+	NM_020314,CR590873,AF461052,BC058845,CR620808,BX537867,AL833428,AL136744,AL832159,AK095078,BC014900,BC050464,AK024693,	chr16:19619453-19619947	-	AK124466,	chr14:99017492-99047604	BG028061,	BG028061,	NO
S/ASpair_1341	Antisense Exon-Overlapping	chr16:1952054-1954828	-	NM_002952,BC068051,BC071923,CR610190,CR607747,CR607006,CR591765,CR593005,BC013833,BC073966,BC025677,BC021545,CR590936,CR601170,CR594414,BC019021,X17206,BC004520,CR613584,CR613101,BC018993,CR596231,BC016951,BC063011,AB082925,AL832857,BC023541,BC016178,CR609604,BC071924,BC012354,CR606602,BC035427,CR617837,CR622407,CR607612,BC071673,BC001795,CR608509,AB065089,BC008862,BC075830,CR605226,BC006559,BC05…	chr16:1952063-1954616	+	AX748386,BC029998,BC031990,AK096927,AK093969,CR592191,AK026211,	chr14:99017492-99051169	BG028061,	BG028061,	NO
S/ASpair_1342	Antisense Exon-Overlapping	chr16:1968920-1971441	-	NM_172168,NM_144603,NM_172167,BC015917,AY191359,AB097667,AF532983,AF532984,AY255768,AF532985,AF539796,	chr16:1968867-1972919	+	BC014506,	chr19:8345294-8375318	BG031227,	BG031227,	NO
S/ASpair_1343	Antisense Exon-Overlapping	chr16:1987656-1999797	-	NM_178167,BC050477,BC029270,AK024487,AL834428,BC041015,BC010990,	chr16:1987791-1987941	+	NM_015629,AK098547,AL050369,AY040822,AF308303,AK091105,	chr19:59302139-59326955	BG031570,	BG031570,NM_013342,NM_015629,	NM_015629,
S/ASpair_1344	Antisense Exon-Overlapping	chr16:2038035-2078713	+	NM_021056,NM_000548,NM_021055,BC025364,D17040,CR601803,BC046929,CR613640,AK094152,BX647816,S82474,AK125096,X75621,	chr16:2078712-2125900	-	AK128544,	chr19:59310649-59326955	BG031570,	BG031570,NM_015629,	NM_015629,AK128544,
S/ASpair_1345	Antisense Exon-Overlapping	chr16:20699017-20819172	-	NM_080663,BC010503,BX648185,AK127391	chr16:20682813-20715979	+	NM_013342,BC004281,CR590072,AF052052,BC007776,BC001728,	chr19:59302139-59326955	BG031570,	BG031570,NM_015629,NM_013342,	NM_015629,
S/ASpair_1346	Antisense Exon-Overlapping	chr16:20851308-21078263	-	NM_017539,AK027211,AF494040,AK026793,	chr16:21022724-21069633	+	AL137368,	chr6:105692255-105734563	BG037066,	BG037066,	NO
S/ASpair_1347	Antisense Exon-Overlapping	chr16:2145786-2168130	+	NM_206835,NM_032271,AK090624,BC024267,AL136921,AY569455,AX746540,	chr16:2167185-2186524	-	BC029589,	chr10:101360269-101408984	BG055067,	BG055067,NM_031212,	NO
S/ASpair_1348	Antisense Exon-Overlapping	chr16:2167185-2186524	-	NM_020764,BC042011,AF451977,AB037727,	chr16:2167315-2168062	+	AK124993,	chr7:1343609-1355563	BG058633,BF508046,	BG058633,BF508046,NM_002360,	NO
S/ASpair_1349	Antisense Exon-Overlapping	chr16:2167185-2186524	-	NM_020764,BC042011,AF451977,AB037727,	chr16:2145786-2168130	+	CR618093,BC010225,BC033189,AK125491,	chr7:142834904-142971674	BG109098,	BG109098,	NM_173678,AK125491,
S/ASpair_1350	Antisense Exon-Overlapping	chr16:2195206-2199418	+	NM_022372,CR613836,CR605693,BC088354,CR610557,AK022227,CR599764,AY223837,AF195883,CR618215,CR603025,CR621798,CR596002,CR604093,BC052292,CR591683,CR613800,CR602887,AK021536,CR596334,CR610797,CR610748,AK123195,BC020499,BC017119,AK098762,CR625821,CR617593,CR599293,BC001313,CR605614,CR596651,	chr16:2199156-2199307	-	G30907,	chr7:6221997-6297061	BG112700,BF204188,	BG112700,BF204188,	NO
S/ASpair_1351	Antisense Exon-Overlapping	chr16:2195206-2199418	+	NM_022372,CR613836,CR605693,BC088354,CR610557,AK022227,CR599764,AY223837,AF195883,CR618215,CR603025,CR621798,CR596002,CR604093,BC052292,CR591683,CR613800,CR602887,AK021536,CR596334,CR610797,CR610748,AK123195,BC020499,BC017119,AK098762,CR625821,CR617593,CR599293,BC001313,CR605614,CR596651,	chr16:2199255-2201012	-	AK096469,BC028619,AK091396,	chr10:97502953-97839976	BG112978,AW662152,AV736729,BF507683,	BG112978,AW662152,AV736729,BF507683,	AK091396,
S/ASpair_1352	Antisense Exon-Overlapping	chr16:2199255-2201012	-	NM_182563,AY597811,BC039154,	chr16:2195206-2199418	+	CR598129,	chr11:9736416-10272296	BG114560,	BG114560,AB051553,BC011143,	NM_030962,
S/ASpair_1353	Antisense Exon-Overlapping	chr16:22216231-22253265	+	NM_018119,BC000285,AK130661,AK023231,AK026645,AK001371,AY092085,AK023160,CR625743,AB040885,	chr16:22249849-22250328	-	U80769,	chr11:9756790-10272296	BG114560,	BG114560,AB051553,BC011143,	NM_030962,
S/ASpair_1354	Antisense Exon-Overlapping	chr16:2225818-2228713	+	NM_001374,AY298957,BC063710,AK098028,U62647,BC035205,	chr16:2225691-2226915	-	AX747161,BC046352,AK091752,CR624046,	chr1:143065033-143079505	CD368411,BG121007,	BG121007,NM_006099,	CD368411,NM_006099,
S/ASpair_1355	Antisense Exon-Overlapping	chr16:224802-258971	+	NM_032039,BC032112,BC009214,BC013047,AK057165,CR619764,AL136542,BC010521,	chr16:258301-265981	-	AK123544,	chr20:34937984-35013633	BG163960,	BG163960,NM_015474,	NM_015474,AK123544,
S/ASpair_1356	Antisense Exon-Overlapping	chr16:224802-258971	+	NM_032039,BC032112,BC009214,BC013047,AK057165,CR619764,AL136542,BC010521,	chr16:258319-259283	-	NM_006280,BT007192,CR614376,CR616204,BC003371,BC032351,AK094395,Z69043,AK057117,BC015362,X90583,	chrX:152572068-152584807	BG165852,	BG165852,NM_004135,NM_006280,	NM_004135,BC032351,
S/ASpair_1357	Antisense Exon-Overlapping	chr16:2265884-2330595	-	NM_001089,X97187,U78735,BC062779,BC020724,BC035752,AB070929,U66675,	chr16:2329155-2330748	+	AK056474,	chr1:201217168-201409318	CA433184,BG168510,BE182354,	BG168510,BE182354,	CA433184,BX640923,
S/ASpair_1358	Antisense Exon-Overlapping	chr16:23307317-23371991	-	NM_153603,AY358632,BC037563,AK093989,AF070568,AK130714,AX748397,BC000549,	chr16:23331193-23335502	+	AK001246,AL833565,CR611702,AY358290,	chr1:201217168-201409318	CA433184,BG168510,BE182354,	BG168510,BE182354,	CA433184,BX640923,
S/ASpair_1359	Antisense Exon-Overlapping	chr16:23440839-23476186	-	NM_133451,AK095998,BX648129,BC040013,AB075850,CR613598,BC020592,AL832489,	chr16:23475893-23493216	+	AK126658,	chr1:201217168-201409318	CA433184,BG168510,BE182354,	BG168510,BE182354,	CA433184,BX640923,
S/ASpair_1360	Antisense Exon-Overlapping	chr16:23475893-23493216	+	NM_019116,AK096189,AK093029,AK092696,AK124139,	chr16:23490681-23491100	-	AK096632,	chr1:201217168-201409318	CA433184,BG168510,BE182354,	BG168510,BE182354,	CA433184,BX640923,
S/ASpair_1361	Antisense Exon-Overlapping	chr16:23475893-23493216	+	NM_019116,AK096189,AK093029,AK092696,AK124139,	chr16:23440839-23476186	-	NM_201630,NM_006338,AF030435,BC034047,BC068541,	chr1:201217168-201409318	CA433184,BG168510,BE182354,	BG168510,BE182354,	CA433184,BX640923,
S/ASpair_1362	Antisense Exon-Overlapping	chr16:23597690-23609191	+	NM_005030,CR605293,BC002369,L19559,BC014846,U01038,CR593459,X75932,X73458,BC003002,	chr16:23597721-23609189	-	AK024867,	chr1:201217168-201409318	CA433184,BG168510,BE182354,	BG168510,BE182354,	CA433184,BX640923,
S/ASpair_1363	Antisense Exon-Overlapping	chr16:23673449-23677757	+	NM_022097,AF146019,	chr16:23672511-23674761	-	NM_004463,U11690,CR617413,BC034530,	chrX:54349868-54405620	BG178133,	BG178133,NM_004463,	NO
S/ASpair_1364	Antisense Exon-Overlapping	chr16:2450082-2454965	+	NM_025108,CR457319,CR599650,CR609393,AK128408,CR612076,AK023971,CR606973,AX748307,CR624428,AK093788,CR608926,CR625521,CR624818,BC018719,CR607565,BC008882,CR601597,	chr16:2454952-2458215	-	AY182026,BC028172,	chr5:138117006-138298621	BG179101,	BG179101,NM_001903,	NO
S/ASpair_1365	Antisense Exon-Overlapping	chr16:24620441-24744281	+	NM_014494,NM_020847,AL833757,AB040893,AJ492221,AL713750,AK094542,U80739,AY035864,AK001773,BC024324,BC068209,AK025696,	chr16:24695815-24696149	-	NM_015564,AB007876,CR600503,	chr5:138117006-138298621	BG179101,	BG179101,NM_001903,	NO
S/ASpair_1366	Antisense Exon-Overlapping	chr16:2510367-2521421	+	NM_015944,AL833099,AF132948,BC018734,	chr16:2520037-2521410	-	AK096082,	chr1:175425098-176053945	BG187925,BG181288,	BG181288,	BG187925,BC045691,
S/ASpair_1367	Antisense Exon-Overlapping	chr16:2527982-2590978	+	NM_002613,NM_031268,Y15056,AK131060,AF017995,BC040324,BC033494,BC012103,BC006339,CR536517,	chr16:2587883-2589720	-	AL137687,	chr1:175425957-176053945	BG187925,BG181288,	BG181288,	BG187925,BC045691,AL137687,
S/ASpair_1368	Antisense Exon-Overlapping	chr16:27122317-27140544	+	NM_024773,AK023860,AY345239,CR608978,BC027911,	chr16:27132132-27133815	-	AK025877,	chr1:175425957-176053945	BG187925,BG181288,	BG181288,	BG187925,BC045691,
[truncated: 5,166 more rows]
