# Supplementary material for: Genome mapping and expression analyses of human intronic noncoding RNAs reveal tissue-specific patterns and enrichment in genes related to regulation of transcription
Source: Genome Biol. 2007 Mar 26;8(3):R43. doi: 10.1186/gb-2007-8-3-r43 (PMC1868932; doi:10.1186/gb-2007-8-3-r43)
Supplement: Additional data file 4 — The table shows the exact p values for all significantly enriched GO categories for each of the three tissues studied [file gb-2007-8-3-r43-S4.xls]

## Sheet: INTRONIC
Additional data file 4. Most highly expressed antisense TIN transcripts map to genes related to regulation of transcription. The table shows the exact p-values for all significantly enriched GO categories for each of the three tissues studied.
Most highly expressed TIN transcripts map to genes related to regulation of transcription. TIN expression data from three different human tissues (prostate, liver and kidney) were used to select the protein-coding genes to which the top 40% most highly expressed TIN transcripts map. The BiNGO program was used to identify significantly (p ≤ 0.05) enriched GO terms within the set of selected protei…
	A) Kidney 40% most highly expressed AS-TIN						B) Liver 40% most highly expressed AS-TIN
Prostate: Enriched GO categories of genes having the top 40% most highly expressed antisense TINs in prostate (see Figure 7).
ontology: Biological process
Selected statistical test : Hypergeometric test
Selected correction : Benjamini & Hochberg False Discovery Rate (FDR) correction
Selected significance cut-off level : 0.05
Selected Locus Gene IDs (i.e. 150 non-redundant unique Gene IDs, with intronic transcripts): 5521|7531|50515|5518|23189|4862|2308|114876|1112|5873|51341|116988|473|7704|84765|2034|51741|774|80204|54901|2903|5101|7849|9265|55040|4209|3172|84940|9639|5362|4149|8498|79026|54915|152189|284241|10043|9079|51274|57687|4929|85456|1312|90627|339487|26031|201134|4292|8745|9555|10558|338707|1271|10320|83696…
Number of Selected Locus Gene IDs with GO annotation: 436
Total number of unique Locus Gene IDs in the array with GO annotation containing intronic transcripts: 2576
GO ID#	p-value	corrected p-value	# selected	# total	Description of GO category	Locus Gene IDs in test set
6351	5.1273e-06	0.0022047	105	426	transcription, DNA-dependent	5187|60468|51230|140685|2139|4088|7936|50804|3720|84324|57591|147741|58508|54897|3899|11016|4091|4487|4664|6597|57178|6920|1879|3607|7091|8178|4297|4194|4149|4929|5087|8878|2081|9112|51274|10771|55689|2023|473|147929|10320|2078|64067|56995|5253|6942|7704|6433|57623|1112|57645|64919|114793|221037|9611|26959|55160|84765|51773|4862|27044|51341|55311|10725|9839|54796|3172|6827|7627|10745|116113|5467|…
6355	5.871e-06	0.0022047	103	417	regulation of transcription, DNA-dependent	5187|60468|51230|140685|2139|4088|7936|3720|84324|57591|147741|58508|54897|3899|11016|4091|4487|4664|6597|57178|6920|1879|3607|7091|8178|4297|4194|4149|4929|5087|8878|2081|9112|51274|10771|55689|2023|473|147929|10320|2078|64067|56995|5253|6942|7704|6433|57623|1112|57645|64919|114793|221037|9611|26959|55160|84765|51773|4862|27044|51341|55311|10725|9839|54796|3172|6827|7627|10745|116113|5467|3216|6…
6350	6.1355e-06	0.0022047	110	453	transcription	5187|60468|51230|140685|2139|4088|7936|50804|3720|84324|57591|147741|58508|54897|3899|11016|1785|4091|4487|4664|6597|57178|6920|1879|3607|7091|8178|4297|4194|4149|4929|5087|8878|2081|9112|51274|10771|55689|2023|473|147929|10320|2078|64067|56995|5253|6942|7704|6433|57623|1112|57645|64919|114793|221037|9611|26959|55160|55703|84765|51773|4862|5518|27044|51341|55311|10725|9839|54796|3172|6827|7627|10…
45449	2.2679e-05	0.0061119	105	439	regulation of transcription	5187|60468|51230|140685|2139|4088|7936|3720|84324|57591|147741|58508|54897|3899|11016|1785|4091|4487|4664|6597|57178|6920|1879|3607|7091|8178|4297|4194|4149|4929|5087|8878|2081|9112|51274|10771|55689|2023|473|147929|10320|2078|64067|56995|5253|6942|7704|6433|57623|1112|57645|64919|114793|221037|9611|26959|55160|84765|51773|4862|5518|27044|51341|55311|10725|9839|54796|3172|6827|7627|10745|116113|5…
19219	5.3013e-05	0.01143	105	447	regulation of nucleobase, nucleoside, nucleotide and nucleic acid metabolism	5187|60468|51230|140685|2139|4088|7936|3720|84324|57591|147741|58508|54897|3899|11016|1785|4091|4487|4664|6597|57178|6920|1879|3607|7091|8178|4297|4194|4149|4929|5087|8878|2081|9112|51274|10771|55689|2023|473|147929|10320|2078|64067|56995|5253|6942|7704|6433|57623|1112|57645|64919|114793|221037|9611|26959|55160|84765|51773|4862|5518|27044|51341|55311|10725|9839|54796|3172|6827|7627|10745|116113|5…
19222	0.00015553	0.026585	113	500	regulation of metabolism	5187|60468|51230|140685|2139|4088|7936|3720|84324|57591|147741|58508|54897|3899|11016|1785|4091|4487|4664|6597|57178|6920|1879|3607|7091|8178|4297|4194|4149|4929|5087|8878|2081|6711|9112|51274|10771|55689|2023|473|147929|10320|2078|64067|56995|5253|6942|7704|6433|57623|1112|57645|8569|64919|114793|221037|9611|26959|55160|652|84765|51773|4862|5518|27044|51341|55311|10725|9839|54796|3172|83939|6827…
31323	0.00017263	0.026585	109	480	regulation of cellular metabolism	5187|60468|51230|140685|2139|4088|7936|3720|84324|57591|147741|58508|54897|3899|11016|1785|4091|4487|4664|6597|57178|6920|1879|3607|7091|8178|4297|4194|4149|4929|5087|8878|2081|9112|51274|10771|55689|2023|473|147929|10320|2078|64067|56995|5253|6942|7704|6433|57623|1112|57645|8569|64919|114793|221037|9611|26959|55160|652|84765|51773|4862|5518|27044|51341|55311|10725|9839|54796|3172|83939|6827|7627…
Kidney: Enriched GO categories of genes having the top 40% most highly expressed antisense TINs in kidney.
ontology: Biological process
Selected statistical test : Hypergeometric test
Selected correction : Benjamini & Hochberg False Discovery Rate (FDR) correction
Selected significance cut-off level : 0.05
Selected Locus Gene IDs (i.e. 259 non-redundant unique Gene IDs, with intronic transcripts): 1936|25819|1374|23512|388341|51128|341|2047|7422|5090|57619|57623|56999|7447|55536|55593|122616|23476|159|55268|6305|4091|10627|9727|81607|2869|718|3268|7430|89797|9873|26275|23144|23022|121665|3249|8178|3708|286032|8621|80216|51635|56474|726|8496|26993|9793|55909|3490|5187|26523|7869|6251|51495|6196|2706…
Number of Selected Locus Gene IDs with GO annotation: 513
Total number of unique Locus Gene IDs in the array with GO annotation containing intronic transcripts: 2576
GO ID#	p-value	corrected p-value	# selected	# total	Description of GO category	Locus Gene IDs in test set
6355	4.0296e-06	0.0024362	118	417	regulation of transcription, DNA-dependent	5187|60468|9442|51230|140685|2139|4088|7936|6907|3720|84324|6944|84441|57591|147741|5396|58508|3899|54897|11016|4091|4487|4664|6597|57178|6920|1879|3607|7091|8178|4297|4194|4929|4149|5087|8878|9439|2081|51274|9112|4850|10771|55689|2023|473|147929|10320|64067|56995|22936|5253|6942|7704|6433|57623|1112|57645|64919|114793|221037|9611|55160|26959|51773|4862|27044|51341|55311|10725|9839|54796|7468|317…
6351	4.1932e-06	0.0024362	120	426	transcription, DNA-dependent	5187|60468|9442|51230|140685|2139|4088|7936|6907|50804|3720|84324|6944|84441|57591|147741|5396|58508|3899|54897|11016|4091|4487|4664|6597|57178|6920|1879|3607|7091|8178|4297|4194|4929|4149|5087|8878|9439|2081|51274|9112|4850|10771|55689|2023|473|147929|10320|64067|56995|22936|5253|6942|7704|6433|57623|1112|57645|64919|114793|221037|9611|55160|26959|51773|4862|27044|51341|55311|10725|9839|54796|31…
6350	8.0873e-06	0.0031325	125	453	transcription	5187|60468|9442|51230|140685|2139|4088|6907|7936|50804|3720|84324|6944|84441|57591|147741|5396|58508|3899|54897|11016|1785|4091|4487|4664|6597|57178|6920|1879|3607|7091|8178|4297|4194|4929|4149|5087|8878|9439|2081|51274|9112|4850|10771|55689|473|2023|147929|10320|64067|56995|22936|5253|6942|7704|6433|57623|1112|57645|64919|114793|221037|9611|55160|26959|55703|51773|4862|5518|27044|51341|55311|107…
45449	2.1824e-05	0.0063399	120	439	regulation of transcription	5187|60468|9442|51230|140685|2139|4088|7936|6907|3720|84324|6944|84441|57591|147741|5396|58508|3899|54897|11016|1785|4091|4487|4664|6597|57178|6920|1879|3607|7091|8178|4297|4194|4929|4149|5087|8878|9439|2081|51274|9112|4850|10771|55689|2023|473|147929|10320|64067|56995|22936|5253|6942|7704|6433|57623|1112|57645|64919|114793|221037|9611|55160|26959|51773|4862|5518|27044|51341|55311|10725|9839|5479…
19219	5.5652e-05	0.012933	120	447	regulation of nucleobase, nucleoside, nucleotide and nucleic acid metabolism	5187|60468|9442|51230|140685|2139|4088|7936|6907|3720|84324|6944|84441|57591|147741|5396|58508|3899|54897|11016|1785|4091|4487|4664|6597|57178|6920|1879|3607|7091|8178|4297|4194|4929|4149|5087|8878|9439|2081|51274|9112|4850|10771|55689|2023|473|147929|10320|64067|56995|22936|5253|6942|7704|6433|57623|1112|57645|64919|114793|221037|9611|55160|26959|51773|4862|5518|27044|51341|55311|10725|9839|5479…
19222	0.00013206	0.025575	130	500	regulation of metabolism	5187|60468|9442|51230|140685|2139|4088|6907|7936|3720|84324|6944|84441|57591|147741|5396|58508|3899|54897|11016|1785|4091|4487|4664|6597|57178|6920|1879|3607|7091|8178|4297|4194|4929|4149|5087|8878|9439|2081|6711|51274|9112|4850|10771|55689|473|2023|147929|10320|64067|56995|22936|5253|6942|7704|6433|57623|1112|57645|64919|114793|221037|9611|1956|55160|26959|652|51773|4862|5518|51341|27044|55311|1…
31323	0.0001731	0.028734	125	480	regulation of cellular metabolism	5187|60468|9442|51230|140685|2139|4088|6907|7936|3720|84324|6944|84441|57591|147741|5396|58508|3899|54897|11016|1785|4091|4487|4664|6597|57178|6920|1879|3607|7091|8178|4297|4194|4929|4149|5087|8878|9439|2081|51274|9112|4850|10771|55689|473|2023|147929|10320|64067|56995|22936|5253|6942|7704|6433|57623|1112|57645|64919|114793|221037|9611|1956|55160|26959|652|51773|4862|5518|27044|51341|55311|10725|…
51244	0.00027246	0.036689	166	674	regulation of cellular physiological process	5187|60468|9442|8621|140685|51230|2139|4088|6907|7936|3720|84324|6944|84441|57591|147741|5396|58508|3899|54897|23189|11016|4091|1785|4487|3606|4664|6597|57178|6920|1879|2272|3607|7091|8178|4297|4194|4929|4149|8379|5087|673|3487|8878|9439|2081|6711|51274|9112|4850|25792|10771|3912|55689|473|2023|147929|10320|5618|64067|5727|56995|2322|22936|5253|894|6942|596|7704|6433|1508|3488|57623|10576|1112|57…
50791	0.00028416	0.036689	171	698	regulation of physiological process	5187|60468|9442|26297|8621|140685|51230|2139|4088|6907|7936|3720|84324|6944|84441|57591|147741|5396|58508|3899|54897|23189|11016|4091|1785|4487|3606|4664|6597|57178|6920|3607|2272|1879|7091|8178|4297|4194|4929|4149|8379|5087|673|3487|8878|9439|2081|6711|51274|9112|4850|25792|10771|3912|55689|473|2023|147929|10320|5618|64067|5727|56995|2322|22936|5253|894|6942|596|7704|6433|1508|3488|57623|10576|1…
Liver: Enriched GO categories of genes having the top 40% most highly expressed antisense TINs in liver.
ontology: Biological process
Selected statistical test : Hypergeometric test
Selected correction : Benjamini & Hochberg False Discovery Rate (FDR) correction
Selected significance cut-off level : 0.05
Selected Locus Gene IDs (i.e. 382 non-redundant unique Gene IDs, with intronic transcripts): 58508|163115|2175|79109|864|6854|56894|5163|11276|3709|1147|27032|25792|1238|26297|1236|51363|5818|6904|83544|5108|64778|5364|10867|6868|23248|10217|57214|54084|56995|9441|3455|7003|57714|8379|10745|11261|56649|1106|1956|152006|83641|54536|91050|5727|64919|1284|81563|221409|2674|84750|84966|10049|4660|903…
Number of Selected Locus Gene IDs with GO annotation: 287
Total number of unique Locus Gene IDs in the array with GO annotation containing intronic transcripts: 2576
GO ID#	p-value	corrected p-value	# selected	# total	Description of GO category	Locus Gene IDs in test set
6355	4.826e-05	0.021528	71	417	regulation of transcription, DNA-dependent	60468|9611|55160|140685|51230|4862|7936|27044|51341|55311|3720|84324|84441|9839|147741|58508|3172|54897|6827|4091|10745|57178|6920|1879|3607|5467|6095|7024|6671|4297|7849|128553|4149|5087|57472|8878|84874|51274|9112|7003|1106|10771|55869|864|221895|2023|147929|4209|10320|57492|23512|64067|2736|2034|56995|9441|22992|4261|23013|6688|84678|6942|7704|6433|57623|1112|57645|9569|64919|114793|221037
6351	5.4392e-05	0.021528	72	426	transcription, DNA-dependent	60468|9611|55160|140685|51230|4862|7936|27044|51341|55311|3720|84324|84441|9839|147741|3172|58508|54897|6827|4091|10745|57178|6920|1879|3607|5467|6095|7024|6671|4297|7849|128553|4149|25819|5087|57472|8878|84874|51274|9112|7003|1106|10771|55869|864|221895|2023|147929|4209|10320|57492|23512|64067|2736|2034|56995|9441|22992|4261|23013|6688|84678|6942|7704|6433|57623|1112|57645|9569|64919|114793|2210…
6350	7.5801e-05	0.021528	75	453	transcription	60468|9611|55160|140685|51230|4862|7936|27044|51341|55311|3720|84324|84441|9839|147741|3172|58508|54897|6827|1785|4091|10745|57178|6920|1879|3607|5467|6095|7024|6671|4297|7849|128553|4149|25819|5087|57472|8878|84874|51274|9112|7003|79577|1106|10771|55869|864|221895|2023|4209|147929|10320|57492|23512|64067|2736|2034|56995|9441|5108|22992|4261|23013|6688|84678|6942|7704|6433|57623|1112|57645|9569|1…
45449	0.00015363	0.032723	72	439	regulation of transcription	60468|9611|55160|140685|51230|4862|7936|27044|51341|55311|3720|84324|84441|9839|147741|58508|3172|54897|6827|1785|4091|10745|57178|6920|1879|3607|5467|6095|7024|6671|4297|7849|128553|4149|5087|57472|8878|84874|51274|9112|7003|1106|10771|55869|864|221895|2023|147929|4209|10320|57492|23512|64067|2736|2034|56995|9441|22992|4261|23013|6688|84678|6942|7704|6433|57623|1112|57645|9569|64919|114793|221037
19219	0.0002794	0.047611	72	447	regulation of nucleobase, nucleoside, nucleotide and nucleic acid metabolism	60468|9611|55160|140685|51230|4862|7936|27044|51341|55311|3720|84324|84441|9839|147741|58508|3172|54897|6827|1785|4091|10745|57178|6920|1879|3607|5467|6095|7024|6671|4297|7849|128553|4149|5087|57472|8878|84874|51274|9112|7003|1106|10771|55869|864|221895|2023|147929|4209|10320|57492|23512|64067|2736|2034|56995|9441|22992|4261|23013|6688|84678|6942|7704|6433|57623|1112|57645|9569|64919|114793|221037
