# Supplementary material for: Genome mapping and expression analyses of human intronic noncoding RNAs reveal tissue-specific patterns and enrichment in genes related to regulation of transcription
Source: Genome Biol. 2007 Mar 26;8(3):R43. doi: 10.1186/gb-2007-8-3-r43 (PMC1868932; doi:10.1186/gb-2007-8-3-r43)
Supplement: Additional data file 5 — probes representing antisense TIN RNAs from 123 Gene IDs of genes related to 'Regulation of transcription' [file gb-2007-8-3-r43-S5.xls]

## Sheet: Sheet1
Additional data file 5. List of 210 probes representing antisense TIN RNAs from 123 Gene IDs of genes related to Regulation of Transcription.
Analysis of enrichment of GO categories using GeneIDs from protein-coding genes having the top 40 % highest antisense TIN expression in hybridizations with prostate, kidney or liver RNA revealed
enrichment in genes belonging to the Regulation of Transcription, DNA-dependent category (GO:006355). A total of 210 antisense TIN RNA probes mapping to 123 protein-coding genes related to
"Regulation of Transcription" identified in at least one tissue are listed below. Note that the BiNGO software tool that was used in the analysis of GO enrichment does not count duplicate instances of the same gene in a given dataset.
Spot ID	Probe Seq	Locus Gene ID	Locus Gene Name	Locus Gene Annotation	Tissue expression	Top 40% in Liver (L)	Top 40% in Prostate (P)	Top 40% in Kidney (K)	TIN Contig (ID)	TIN Contig (Genomic coordinates)
31106	CCAAATTGAAAAGTACTGCCACCTAAACTGGGGCCCTTCCTCTTTTCTAGAAACCTCAGG	25	ABL1	v-abl Abelson murine leukemia viral oncogene homolog 1	All	YES	YES	YES	TIN_53741	chr9:130744453-130745347
18538	ACTTATCTGGCACTATTCCTCCCCACAAATTCTGTACTTCAACCAGGTTCTCTTTACTGA	473	RERE	arginine-glutamic acid dipeptide (RE) repeats	All	YES	YES	YES	TIN_00198	chr1:8783002-8784066
23276	TACATTGTTCGGCACTTGGTTTCCCTCCAGTATGCACCGTGGCAGCCAGTAAGACACCCC	473	RERE	arginine-glutamic acid dipeptide (RE) repeats	All	YES	YES	YES	TIN_00158	chr1:8404321-8405211
35428	AGGTCCCTTACTGAACCTTTTAAGAGAGCCTGCGCCTGGCAGTTGTCGATTGCGGACCCA	864	RUNX3	runt-related transcription factor 3	All	YES	YES	YES	TIN_00693	chr1:25003317-25003860
39239	AGAAGTGAGGTTTGGTGGGGATGGGTGCTGCTCTACAGTGGGAAGAGCAGAAGGGCCTAT	1106	CHD2	chromodomain helicase DNA binding protein 2	All	YES	YES	YES	TIN_18584	chr15:91313584-91314062
40989	ACACACAAACATCTTTAGTAGCAGTGATAGTAGCAGCAACAGCAGCACTGGCAGTAGTAA	1112	CHES1	checkpoint suppressor 1	All	YES	YES	YES	TIN_16325	chr14:88904964-88905554
43873	GTGAAATGCTTCATCTGTGGGGTCCTGGCAATCATGGCAGTAAGCATGTCTTCTCCAAAG	1112	CHES1	checkpoint suppressor 1	All	YES	YES	YES	TIN_16306	chr14:88771426-88772020
27288	GTAGCTTATCGGGCCTCTGTCAGTCCTTTTTCCCCCTTTATATTTCATGAGGAGCCCCCC	1879	EBF1	early B-cell factor 1	All	YES	YES	YES	TIN_42468	chr5:158424537-158425537
14000	TACGTGCAAACTTCTCCCAGCCAAAAGCCGCCCACACCAAGCCCCTGTGCCTTTTTCCTT	2023	ENO1	enolase 1, (alpha)	All	YES	YES	YES	TIN_00218	chr1:9143976-9146001
30100	GCCTAGAAATGAAAGCCAGACTCCAAGTCGGCTTCCTTCCCACTCAGAGGCCGTTAAGGG	2023	ENO1	enolase 1, (alpha)	All	YES	YES	YES	TIN_00214	chr1:9112198-9113264
5966	TGAAGAGTGCCAGCTGAATCCCACTTGTCTGTGTCTAAATCCTGCCTACACCACCATCTC	2034	EPAS1	endothelial PAS domain protein 1	All	YES	YES	YES	TIN_26783	chr2:46498584-46498898
8438	ATATTTCAGGGCTGGGGTACTCTCCTGTGAACAATAGGAAAATACATACTTAATTGAAAG	2034	EPAS1	endothelial PAS domain protein 1	All	YES	YES	YES	TIN_26770	chr2:46440020-46440617
25433	GTCCTTTGAGCAGAATGCCTTTTCCTCTCTTGATCCCATTCTTCTTTATTTCTTATTTAT	2081	ERN1	endoplasmic reticulum to nucleus signalling 1	All	YES	YES	YES	TIN_22444	chr17:59528703-59529135
31509	CAGTCCCTTTGCCATTATGCTTACAATAAAATCTAAAATCCTTGCCCTGGTGTTGGACAA	2139	EYA2	eyes absent homolog 2 (Drosophila)	All	YES	YES	YES	TIN_31198	chr20:45079789-45080369
38409	AAGACCCACCCACCCCACACCTTCTCTGATGTGTAATAAGTCAGGAAACACTAAGCTCGT	2736	GLI2	GLI-Kruppel family member GLI2	All	YES	YES	YES	TIN_28101	chr2:121274628-121274972
21309	TAGAGCACTTGAAGATGCTGCTATTCCAGGCTACCTCAGCCCACCCCTTCTTATCCATCC	3172	HNF4A	hepatocyte nuclear factor 4, alpha	All	YES	YES	YES	TIN_31121	chr20:42422483-42423190
43763	CCCAGAAGCTCCCTTACCCCATTTTTAAGTCCTTGCCTCAAGGCTGGCACCTACTTCCAC	3216	HOXB6	homeobox B6	All	YES	YES	YES	TIN_22001	chr17:44034988-44035667
21514	AGCAGCTGGAGTGTGAGGTCTGCCTGGGTCTGGTGGGGAGTGTTTTTACTTTGCCAGTGA	3607	FOXK2	forkhead box K2	All	YES	YES	YES	TIN_22963	chr17:78075191-78076111
22750	TACCCCCTTTCCCCTGTGTAGCCATCCCATTGGCCTGGATGCTTGGGGATGGTTTGTCTA	3607	FOXK2	forkhead box K2	All	YES	YES	YES	TIN_22967	chr17:78091180-78091701
1428	TCCAGGTAGACAAGAGTCACACAACCTATCCTTTTCACTCCTCCTCCTCACCTCCCCCGA	3720	JARID2	jumonji, AT rich interactive domain 2	All	YES	YES	YES	TIN_43163	chr6:15363643-15364360
43451	CTCTCCATTATCATCTGACCTTCCCCACGGGGTCTCAGCTCTTCCTGACCCTCAGAACAG	3899	AFF3	AF4/FMR2 family, member 3	All	YES	YES	YES	TIN_27747	chr2:99919959-99921882
2766	TTTTTGTCTCGATGGCCCTGGCTGGTAGGGTCCCTGTTCAAACTAGATTGTGGGATCCTC	4010	LMX1B	LIM homeobox transcription factor 1, beta	All	YES	YES	YES	TIN_53595	chr9:126493732-126494801
33460	ACAATACAGGCTTTCCACACTCATTCAACCACCAAACCCCTTCTCTCAGGCCCCGCTATG	4088	SMAD3	SMAD family member 3	All	YES	YES	YES	TIN_17912	chr15:65253459-65254187
34078	AGAGGAAACCTCTGAGCTCTCTCTGGCCTTCGCCCTGTGAGGGAGAATGCAGCTAAGACA	4091	SMAD6	SMAD family member 6	All	YES	YES	YES	TIN_17886	chr15:64805938-64806300
34180	GATGGCTTCTGGCTGGGGTGATTACCTACTGTGTGCTACGCATTGGCCTTGGTGCTGCAT	4149	MAX	MYC associated factor X	All	YES	YES	YES	TIN_15809	chr14:64615999-64616636
16848	CTGCAATTAAACCTCCTGAGGCCCCCACTGAGTGAAAATAACTCACTGCTTCCACAAGCA	4194	MDM4	Mdm4, transformed 3T3 cell double minute 4, p53 binding protein (mouse)	All	YES	YES	YES	TIN_04137	chr1:201365740-201366679
6782	TCTTCTTTCCCCTATCTGCTCAGTACTAAATAACTCTCCTTGGAATCCTTTGGGAGCAGG	4205	MEF2A	MADS box transcription enhancer factor 2, polypeptide A (myocyte enhancer factor 2A)	All	YES	YES	YES	TIN_18678	chr15:98015495-98016999
2044	AAGTTCCCATTGCAAAGGCTCCAGCCCAGGGATTTCAGCTCCCCTGCTTCCCAGTGCAAT	4209	MEF2D	MADS box transcription enhancer factor 2, polypeptide D (myocyte enhancer factor 2D)	All	YES	YES	YES	TIN_03114	chr1:153268725-153269175
19863	AAGCTCCAGCTCTGGGGTGCTTTTCAGCCTGGGGCTCTTGATGCCTTAGAAGAAACTTGT	4261	CIITA	class II, major histocompatibility complex, transactivator	All	YES	YES	YES	TIN_19028	chr16:10934070-10934800
26413	AAGGGAATTCTTTCCTAGAGTTCAGCTGCCCGCTGTCCTGCTCCTCAGGGCAAATGCTGT	4261	CIITA	class II, major histocompatibility complex, transactivator	All	YES	YES	YES	TIN_19028	chr16:10934070-10934800
10661	AGGCAACTTACGGACTGCTGCCAACATGTCCCTCCAGCCTTGTATCATAACCTTCCCCTG	4297	MLL	myeloid/lymphoid or mixed-lineage leukemia (trithorax homolog, Drosophila)	All	YES	YES	YES	TIN_10513	chr11:118029915-118030469
11485	CCACTTACCACCAACCCCAGGCTAACCAGCAAATCCCCTGCGTCACCAATTTTAGACACC	4297	MLL	myeloid/lymphoid or mixed-lineage leukemia (trithorax homolog, Drosophila)	All	YES	YES	YES	TIN_10508	chr11:118012258-118013073
12309	TTGTCCCCACCTCAGCTCCAAGTTACCCTCAGGCAGCCCTTGGCTGTTTATCAGCAGGAT	4297	MLL	myeloid/lymphoid or mixed-lineage leukemia (trithorax homolog, Drosophila)	All	YES	YES	YES	TIN_10506	chr11:118006324-118006832
24909	ATGTGAGTCAAACGAAATCTCGTGTTAACACCCCGCTTCTTCCCTGCTGGAGGCCACCGG	4487	MSX1	msh homeobox 1	All	YES	YES	YES	TIN_37453	chr4:4981163-4981837
22952	TTCCTACGTGACTAATCTATTTTAAATTCGGCTCCTCTGTTCCTATGCAATCTCATATTA	4664	NAB1	NGFI-A binding protein 1 (EGR1 binding protein 1)	All	YES	YES	YES	TIN_29207	chr2:191340654-191341139
18110	CCATTGGGGTCTTTCATTTTTATTTTACATCCTGCTAATTCTCCTCCTGTGCAAATATAA	4774	NFIA	nuclear factor I/A	All	YES	YES	YES	TIN_01752	chr1:61380215-61381499
20170	GCTACAGCAATTATTTCCTTGAATTATGTTTCACACTTGCCCTCTGCTGCTATAACAGCA	4774	NFIA	nuclear factor I/A	All	YES	YES	YES	TIN_01736	chr1:61296438-61297236
12445	CTTACATCCCTCTCACATCATGCTAGCCCCTATCAAGTGTTTGCTCATTCTTTACTGTGG	4850	CNOT4	CCR4-NOT transcription complex, subunit 4	All	YES	YES	YES	TIN_48644	chr7:134643496-134644131
14917	AGATGGAACTCAAGCCTATTCTTCCTTCCCTCTCCACAGAAGAGAAAGTTCTAGCCAGGC	4862	NPAS2	neuronal PAS domain protein 2	All	YES	YES	YES	TIN_27780	chr2:101041713-101042197
14092	AAAACCTTGGGAAGATTTAAGCCAGGGCTTCATGTCACAGACGCTCCCTCCCATAATCTG	5087	PBX1	pre-B-cell leukemia transcription factor 1	All	YES	YES	YES	TIN_03286	chr1:161408075-161408872
14504	TGATTAACATCCCCCTCCACCTCACTCTGACCCCCAAGGGGGCACACATTACTATCCACC	5087	PBX1	pre-B-cell leukemia transcription factor 1	All	YES	YES	YES	TIN_03288	chr1:161413475-161414047
16976	CCATTGGTTTTCTGCCTCTACTGTGAACTCATCTATGGTGGTATGCCCTGGAACTCTCCC	5090	PBX3	pre-B-cell leukemia transcription factor 3	All	YES	YES	YES	TIN_53577	chr9:125627784-125628289
17696	TACAGACAGATACCAAAACACCCTGTTGGTGCCTCCCCACCTCTAGGGGCTCAGGAAGAC	5187	PER1	period homolog 1 (Drosophila)	All	YES	YES	YES	TIN_20890	chr17:7998627-7999766
6675	ATCATACTCAAATCCTTTCCTTTTCCCCCAGCAATAAACACTGAGCAAACTATTCACAAT	5253	PHF2	PHD finger protein 2	All	YES	YES	YES	TIN_52790	chr9:93510815-93511661
19137	TTGTCGTGGTTGAAAATCTACAGTTGTTATTTCTTGGAAAAGGGGCCTGGCTGGGAGAGA	5396	PRRX1	paired related homeobox 1	All	YES	YES	YES	TIN_03444	chr1:167370301-167370737
6056	TTTAGCATCCAGGGAACGGACAAAACCTCACCTCCCCAGTCACCCCCACCTTTCCACTTC	5467	PPARD	peroxisome proliferator-activated receptor delta	All	YES	YES	YES	TIN_43570	chr6:35442340-35442961
28301	TAGACCTTGAAGAAGACTGGCGGGTGGGGAGTGGGGGTTGGGGGTTTCTAGGTATAAACC	6095	RORA	RAR-related orphan receptor A	All	YES	YES	YES	TIN_17661	chr15:59061337-59062836
29536	AACTGGCCTCCCATTGTCATTCCGGTTCTGCCTGAGAAAGTGTCTTCCTGAGTGGGGCCA	6433	SFRS8	splicing factor, arginine/serine-rich 8 (suppressor-of-white-apricot homolog, Drosophila)	All	YES	YES	YES	TIN_13461	chr12:130924748-130926184
38599	GTAAATCTCTCTCCCTTTTTACACTGTAGTCTCTCAAAATGAGTTTGTCTCCACTTTTTT	6671	SP4	Sp4 transcription factor	All	YES	YES	YES	TIN_46117	chr7:21308634-21309539
41173	CTCCCGAAGCCCAGCCTCTCCTGAAAATTATTCAGACGTAGAAACAGGCTCAGAGGTCGA	6688	SPI1	spleen focus forming virus (SFFV) proviral integration oncogene spi1	All	YES	YES	YES	TIN_09037	chr11:47344482-47345016
18410	AACAGCTTTTGGGCAATGATCTACCATTACTACACCTCCCTTCCCTTCATTTTCAAAAAA	6827	SUPT4H1	suppressor of Ty 4 homolog 1 (S. cerevisiae)	All	YES	YES	YES	TIN_22208	chr17:53782579-53783612
34786	AAACAATCTACACATGGAACTTCTCACCTATAATACCATGACCTCCCCCTAAAATCGTGG	6907	TBL1X	transducin (beta)-like 1X-linked	All	YES	YES	YES	TIN_54002	chrX:9440760-9441196
30666	TACGTACCACATAGACACGCACTCCACACGTACAGCCCCCACACATGCCACACAACCTAG	6920	TCEA3	transcription elongation factor A (SII), 3	All	YES	YES	YES	TIN_00637	chr1:23464928-23465411
19542	AAGACCAATTTGGTGCCCTCCCCTGACAAACCCCAAGAACCCAAGTGTCACCAGCCCTTT	6942	TCF20	transcription factor 20 (AR1)	All	YES	YES	YES	TIN_32992	chr22:40882502-40883260
10478	CTGCCTTCAGCTTTCTCTCTCTTCCACTTTGTCCATCCCTGAGGGAAAATTCAGCCTAGT	7003	TEAD1	TEA domain family member 1 (SV40 transcriptional enhancer factor)	All	YES	YES	YES	TIN_08413	chr11:12761802-12762380
178	TCAAGGTGGGCAGTGTTTGGGGTAGGAAATGAGTAGTGGTGAAGCAGCAGCAGTGTGTGT	7024	TFCP2	transcription factor CP2	All	YES	YES	YES	TIN_11936	chr12:50191866-50192768
2966	AGTTTGCGTGTTCTCATGTGCTCTCTTCTTGCCTCCTCTTCTTGGCCCACCCCCACCAGT	7024	TFCP2	transcription factor CP2	All	YES	YES	YES	TIN_11922	chr12:49882741-49883731
40122	GATATTCTGCCATTACACATTAGCTTGCTGTTTTGACTAGGTCTGTCTGTGGGTCTAACA	7024	TFCP2	transcription factor CP2	All	YES	YES	YES	TIN_11931	chr12:50065835-50066336
36845	TTTACTGAAATTAATTCCTTGTCTGTTTTTGTGTGTTTTTGTTGTTGGGGTGGTGTACTG	7091	TLE4	transducin-like enhancer of split 4 (E(sp1) homolog, Drosophila)	All	YES	YES	YES	TIN_52553	chr9:79444928-79445401
31075	CAAATCTTTGTTTCCCTTTTTTCTATGTTTTCTTTTCTTGTGCAGTCTTCCCCTAGTTGT	7627	ZNF75A	zinc finger protein 75a	All	YES	YES	YES	TIN_18849	chr16:3299990-3301439
21187	TTTGCATTAAACCCATGACTGGTCCTCCTGCCCTCCCTCACCACTTGCCTCTCTCTCCAG	7704	ZBTB16	zinc finger and BTB domain containing 16	All	YES	YES	YES	TIN_10331	chr11:113514008-113514520
1514	CCCTCCCCAAGTCACACACACAAATTGTTTTTATGAGAACCAATTAATAAATGCTAATTC	7849	PAX8	paired box gene 8	All	YES	YES	YES	TIN_28005	chr2:113746195-113747514
18612	AAGAAAGGGTCCACACAGCACTGAGGCCCAACTATCTCCCTGTCCTCACCTCCATGGACA	7936	RDBP	RD RNA binding protein	All	YES	YES	YES	TIN_43442	chr6:31546445-31548164
19230	CTGCCCCAACCTGAGTCCTCAAACTGACCCTCTTCAATCTCATTATTCTTTTCCAGGCCT	7936	RDBP	RD RNA binding protein	All	YES	YES	YES	TIN_43448	chr6:31636475-31637456
24380	TTTCCTAACACCACAAATCCTCTCAACGTCTGTCCAAAAGGTGGGTGGTGGTGGCCAGGC	7936	RDBP	RD RNA binding protein	All	YES	YES	YES	TIN_43448	chr6:31636475-31637456
32159	GTCTAACTTTCCTTTCTCCCAGCGCCATCTTTTCTGCTAGTTTGCCCAGCTCCTCAGGGT	7936	RDBP	RD RNA binding protein	All	YES	YES	YES	TIN_43453	chr6:31759303-31759722
13358	TTATGGGTATCCTCTCTGACCCAACTGTTCAATTCCCGGGGGCTGTGCCATCTCAGGGCA	8178	ELL	elongation factor RNA polymerase II	All	YES	YES	YES	TIN_24799	chr19:18423515-18424122
377	TGTTTCCTCTTATTCTCTCCAGCCCCTTTCCATGCCTGCCCAAAAGGTTATATTTTATTT	8878	SQSTM1	sequestosome 1	All	YES	YES	YES	TIN_42783	chr5:179173270-179174565
14178	ATGGGCTCATTTTTAAGGTATGCTTGGTACCAGGAGCCGCTGCCGCTGCCCTGGTTTCCT	9112	MTA1	metastasis associated 1	All	YES	YES	YES	TIN_16738	chr14:104963320-104964155
25610	TCCCTCCCACTTTCTGTTTTTAGCAGCTCTTCCCAACCAAACTACCAACCTAGACTCTCC	9441	CRSP7	cofactor required for Sp1 transcriptional activation, subunit 7, 70kDa	All	YES	YES	YES	TIN_24740	chr19:16558739-16559860
27258	CTCAAGTGTTCAGGGGCAGGGGGAATGGCAGATGGGAGCCTGGGGTAATGAGCAAAAAAC	9442	CRSP8	cofactor required for Sp1 transcriptional activation, subunit 8, 34kDa	All	YES	YES	YES	TIN_53802	chr9:131968346-131968841
2434	AATTTCATGAAGCGGCCCCTCCCCTTCCAAAACCCAGGGACAGAGCAACTTGGAGGAGTC	9569	GTF2IRD1	GTF2I repeat domain containing 1	All	YES	YES	YES	TIN_47128	chr7:73333927-73334624
20871	CCTTTTAAATTAGTAAAAAGATGTTTCCCATTGATTCCTTCCTCCTCCTTTCCTTGAAAG	9611	NCOR1	nuclear receptor co-repressor 1	All	YES	YES	YES	TIN_21030	chr17:15858401-15859671
23755	AAAATAACAATAACCACAGCAGTAAGAGTAACTAGGGCACGTCGCCCTCCCGGAGCGCTG	9612	NCOR2	nuclear receptor co-repressor 2	All	YES	YES	YES	TIN_13394	chr12:123392609-123393321
24373	AAAAGTCCCCAGAAGGAAGAAACGTGCCGTGGCTGCCTCGTGTCTGCTGTGGTGTTAGGA	9612	NCOR2	nuclear receptor co-repressor 2	All	YES	YES	YES	TIN_13398	chr12:123437797-123438480
3256	ACCCTTTACTCACTATCCTCTGAATAGATGTCACACTTTCCCTTCTTGGCTCACAGACTC	9839	ZFHX1B	zinc finger homeobox 1b	All	YES	YES	YES	TIN_28432	chr2:145012970-145013676
3668	ACTTTCTCCCCTTGCCTATCATCCAGTTTCTCATTCCCTTGAAACGTGTACTTCAATGTG	9839	ZFHX1B	zinc finger homeobox 1b	All	YES	YES	YES	TIN_28431	chr2:145006312-145007473
14686	TCCTCTTCTGCTACCCTCGTCCACTGTTCCTACTATGTCCCCTGGGAACTCCTTTTTCAT	10320	IKZF1	IKAROS family zinc finger 1 (Ikaros)	All	YES	YES	YES	TIN_46749	chr7:50236030-50236674
27044	CTTTGTTGCCTTCTCTTTAGTCTACTCCTCTCTTCATGTCCCTGAAATATCTTGTTTTTT	10725	NFAT5	nuclear factor of activated T-cells 5, tonicity-responsive	All	YES	YES	YES	TIN_19970	chr16:68190760-68192514
36726	GCCACTGTGGAAGAGTCCACTTCCAGGACCCCTCCCAACCCAAGGTATCATCTGCCATTT	10745	PHTF1	putative homeodomain transcription factor 1	All	YES	YES	YES	TIN_02653	chr1:113953670-113954297
37550	ATAAAAAATAACATTCCAGTCTCACCCTTCCTTACCCTTGATTCATACATCCTAGCTATT	10745	PHTF1	putative homeodomain transcription factor 1	All	YES	YES	YES	TIN_02658	chr1:114000662-114001602
38476	CCTTAAGACTTAGGACTGCCCCCCAATTTCAGTACCTTATGGCCCCCTACTGGCTCAGTG	10771	ZMYND11	zinc finger, MYND domain containing 11	All	YES	YES	YES	TIN_05065	chr10:237079-237321
41463	CACCATTAAGCCTCTGGCATACTTACGAGTATCACCCTGATGCCTCTCCCTGTGGCTAAG	11016	ATF7	activating transcription factor 7	All	YES	YES	YES	TIN_11974	chr12:52270516-52271627
23024	TTCTATCTCTGTGTATCTTTCCTGGCTCTATTTTTCTGGATATCTCCTATCTCGTATCAT	11262	SP140	SP140 nuclear body protein	All	YES	YES	YES	TIN_29911	chr2:230942373-230943487
17255	TCAAGAACTAGAATGTGAGCAATAACACATCCATCCATACTCCTCTCCTTTTCCCTCTGC	22936	ELL2	elongation factor, RNA polymerase II, 2	All	YES	YES	YES	TIN_41327	chr5:95294962-95296543
3762	GCCCCTGCTCGTGCACCATGGATGATTTTGCCAAAGAAAGTTTCACTGTAGTGGATTATG	22992	FBXL11	F-box and leucine-rich repeat protein 11	All	YES	YES	YES	TIN_09391	chr11:66720207-66721273
15916	ATATATTAACATCGTAAAATATACTTCTCCACTGGGACCCCCACCCCATGTCGTCACCCC	23013	SPEN	spen homolog, transcriptional regulator (Drosophila)	All	YES	YES	YES	TIN_00394	chr1:16033649-16033869
18509	TTGAGGTCCCTCCCTACTGTGATGTCAAACCCAACAATGGGTCACCCCACAGGACACCAC	23013	SPEN	spen homolog, transcriptional regulator (Drosophila)	All	YES	YES	YES	TIN_00395	chr1:16038296-16039180
17972	AGGCTCCAGGCAACTGTTTTCTGTCCCTGATTCTCTTTCCTTTTCTCTCCTACCTTATAG	23414	ZFPM2	zinc finger protein, multitype 2	All	YES	YES	YES	TIN_50807	chr8:106456719-106457272
31670	CACTTTCTAATGAGAAGATAAAGCTCAATGGTGGATGATGTGTGTGTGTCTATTAATTAC	23512	SUZ12	suppressor of zeste 12 homolog (Drosophila)	All	YES	YES	YES	TIN_21458	chr17:27310171-27310837
15189	CCCCTGCCACTGACTAATTCTATAAGCACATTTTTACATACATTTAAAACTGGATGTCTT	25819	CCRN4L	CCR4 carbon catabolite repression 4-like (S. cerevisiae)	All	YES	YES	YES	TIN_39341	chr4:140310964-140311785
15601	AAGCCTGGCTGCCCGTTCTCCAGATTACCTTCCCACTCAGAACATGCAAAACTGGCTGGG	25819	CCRN4L	CCR4 carbon catabolite repression 4-like (S. cerevisiae)	All	YES	YES	YES	TIN_39339	chr4:140303517-140304568
5402	CATGATGATACCACCCATTTCCACTCCTTTGCAGGGTGGGTGCTCCTGCTGTTATATTGA	26959	HBP1	HMG-box transcription factor 1	All	YES	YES	YES	TIN_47995	chr7:106427176-106427710
25384	GGGCAGGATCCCTACAGGCTTTTCCCTCATCTGCTGCATTTGCTTCCAAGATTCCTGGCA	27044	SND1	staphylococcal nuclease and tudor domain containing 1	All	YES	YES	YES	TIN_48325	chr7:127063156-127064035
26826	AGCCAGTCTACCCATCTTCCTCCCACAAATACATCAAGGGCCAAAACATAGGGCAAAAAA	27044	SND1	staphylococcal nuclease and tudor domain containing 1	All	YES	YES	YES	TIN_48336	chr7:127238053-127238509
27238	TCCTGGGTGATTAATAGTTGTACTTACGTAGCCCCCTCATGTCCTGGACATCCTGGTAGC	27044	SND1	staphylococcal nuclease and tudor domain containing 1	All	YES	YES	YES	TIN_48341	chr7:127251356-127252055
29710	TGGCTCTTAGCACTGGGTTGCTGGGGTTGGTGCAAGAATGTCAGAGATACGCTGCAGAGG	27044	SND1	staphylococcal nuclease and tudor domain containing 1	All	YES	YES	YES	TIN_48355	chr7:127306209-127306540
24454	CACCTTTTCATTGTCATTTCTTTGTCCTGCTTTGCTCTTTATCTTGCTAAGTTTCATTTC	50804	MYEF2	myelin expression factor 2	All	YES	YES	YES	TIN_17184	chr15:46225161-46226972
19715	AAGTCCCCCTGCAAATGTACCTTCTACCACCTAACTCAACAGATGATCAGGCCCCTTCCC	51230	PHF20	PHD finger protein 20	All	YES	YES	YES	TIN_30919	chr20:33981494-33982271
20127	CATGGCCGCTTTTGCTTCCTCTATCTTCCCACCCTTTTCCCCCTTCATATTATCTCCTTT	51230	PHF20	PHD finger protein 20	All	YES	YES	YES	TIN_30905	chr20:33859328-33859854
5707	GCCAAGTCTTTCTCTCGCTGGCTTCCCTCAGTCATCTCATATAGTTACAGCTCCATATGG	51274	KLF3	Kruppel-like factor 3 (basic)	All	YES	YES	YES	TIN_37844	chr4:38505542-38506426
16934	TATGATGTGGCTGTCATCTTATGTCTGGCCTGTGCTGTCACCCACCGGGATGTCCACCCA	51341	ZBTB7A	zinc finger and BTB domain containing 7A	All	YES	YES	YES	TIN_24254	chr19:4003744-4004464
22391	GTTCCTAGGACAATGACAACAACCTCCCTCCAAACCTCCGTAACTTTACTCTATGACATA	51773	RSF1	remodeling and spacing factor 1	All	YES	YES	YES	TIN_09779	chr11:77204108-77204752
12811	ATTCCTGATGGTTTAAATTATTTCATCACAATTAATGACACCCCCTCAGCTTCCTGTGCA	54796	BNC2	basonuclin 2	All	YES	YES	YES	TIN_51949	chr9:16668450-16669581
12501	TTTGCAGCTAGGATGAATGCCAATTACCACCACCCCATAGGAAAGCTGCCCCCCTGGCCA	54897	CASZ1	castor homolog 1, zinc finger (Drosophila)	All	YES	YES	YES	TIN_00308	chr1:10734162-10734628
12913	AAGGCTTGGCTCTCCCACCACTGACTTCCTCATGGCTGAAGGCCTTCAGGACCTAGATGT	54897	CASZ1	castor homolog 1, zinc finger (Drosophila)	All	YES	YES	YES	TIN_00305	chr1:10685437-10686026
7247	CTACAGCCAGGTCTGTCCACACATCCTGCCTCCCACCACTTGATCAGCTTGACTCTCTCT	55160	ARHGEF10L	Rho guanine nucleotide exchange factor (GEF) 10-like	All	YES	YES	YES	TIN_00436	chr1:17761637-17762793
1169	AGACTTCACCCAGAACGTGAGTCGGCCCTTGCCTGCTGTGTGGTCAAGAAACCAAACCTG	55311	ZNF444	zinc finger protein 444	All	YES	YES	YES	TIN_25742	chr19:61350992-61351621
41337	CCTCAGTTGTCCCTTTTCATGTCAAAGGCAGCACCTCTTCCCACTTTGAGGAAAAAGATC	55689	YEATS2	YEATS domain containing 2	All	YES	YES	YES	TIN_36831	chr3:184966532-184967106
10230	CACAAGCTGCCTGTCTCTCTGAAAGGAAGTATGTCCTGTCTTAAAAGTGGCCTTGATCGC	55869	HDAC8	histone deacetylase 8	All	YES	YES	YES	TIN_54602	chrX:71546360-71547064
10848	AAGGTACCAGCTGCTGCCATTCTCTACCTCATACCCTATGCCCTAGGGATGCCCAGGGAT	55869	HDAC8	histone deacetylase 8	All	YES	YES	YES	TIN_54600	chrX:71526885-71527263
12702	TTTTCTCCCCTCCTGTGCCTAAATCTGCTGGCTTCATGTGGAAGGATGGGCGCAAGTAAC	55869	HDAC8	histone deacetylase 8	All	YES	YES	YES	TIN_54579	chrX:71342324-71343074
19602	ATATCAGAGCCCAGCAAAACCTCCCTCTCAACTACTGAACTGCAATTCTATTTCTTTGGC	56987	BBX	bobby sox homolog (Drosophila)	All	YES	YES	YES	TIN_35334	chr3:108795464-108796331
22486	CCTAGAATCCCAAACCTGTAACAGAACTAGTGGCAAAAGTCCCTCCTCCCCACACAGCGG	56995	TULP4	tubby like protein 4	All	YES	YES	YES	TIN_45473	chr6:158720111-158720909
24442	TCTCTGCTTCAGAGGGCCTTCTCCACTTGTTCCGAGTTCCAACTCCACTTCTCCAACTTC	57178	ZMIZ1	zinc finger, MIZ-type containing 1	All	YES	YES	YES	TIN_06796	chr10:80670141-80670923
30931	TGTTTCTGACCACTCTTCCTGTCCCTCTCATCCCTGTGTCTTATGCTCCACAGCCCATGT	57472	CNOT6	CCR4-NOT transcription complex, subunit 6	All	YES	YES	YES	TIN_42813	chr5:179860493-179861152
38759	TGGGCAGGCCCAGTTCAAACCCACTCCTGACACCCTACAGCTATAAATTATTTCTGGAGC	57492	ARID1B	AT rich interactive domain 1B (SWI1-like)	All	YES	YES	YES	TIN_45392	chr6:157264822-157265216
8270	CAGACCCTCATCTGCCCTGGAATCACTACTGCATTCCCACTGGTAAACATTTCTGTCTCT	57591	MKL1	megakaryoblastic leukemia (translocation) 1	All	YES	YES	YES	TIN_32901	chr22:39173198-39174351
29282	AAGGCAGCTTCCCCTTGAGACCCCATGTCTTCCTTGGCTTTAACCCATCGTCATCCATTC	57623	ZFAT1	ZFAT zinc finger 1	All	YES	YES	YES	TIN_51371	chr8:135564516-135565329
37728	TCCACCCTACTCCTTTCCCAATTCCCAGGCTTTTAAAGAACTGTCTCTTTGGCCTTTTTT	57645	POGK	pogo transposable element with KRAB domain	All	YES	YES	YES	TIN_03331	chr1:163545245-163546183
14037	GCTTCCTTAAACAATGCCCACTCCCTTTGCTCTGGAAAACATTAAAGTTGCCATTCTTGA	58508	MLL3	myeloid/lymphoid or mixed-lineage leukemia 3	All	YES	YES	YES	TIN_48966	chr7:151325392-151326536
19014	CTGCAGGGGCCTCTTCTTTCCTCTCCTTAGTCTTGTGAGTCTTGCTCACGATGTGGCTGC	60468	BACH2	BTB and CNC homology 1, basic leucine zipper transcription factor 2	All	YES	YES	YES	TIN_44405	chr6:90715884-90716377
39993	CTCTTTGAAAAGACAATTGGGCTCTCTCTCCCTGTATTTTACACATGGATGTAAAAGTCA	60468	BACH2	BTB and CNC homology 1, basic leucine zipper transcription factor 2	All	YES	YES	YES	TIN_44425	chr6:90933905-90934471
337	CCTGCACTATTAAAAATGGCCCCTCTGTGGTGCTGCTTCCATAGTTGACACTTATTTCTC	64067	NPAS3	neuronal PAS domain protein 3	All	YES	YES	YES	TIN_15239	chr14:32600793-32601548
31957	AGGAATGATCGCGTCCCCCACCGACACTACCAAAACCTTTCTCCTCCTTCCACCAGAGAT	64919	BCL11B	B-cell CLL/lymphoma 11B (zinc finger protein)	All	YES	YES	YES	TIN_16547	chr14:98773486-98774379
25876	AGATCCTCCTGCTGTTTTCTTCCATTACCCTTATAATTCACTGACACTATTCAAAGAACC	80205	CHD9	chromodomain helicase DNA binding protein 9	All	YES	YES	YES	TIN_19684	chr16:51797153-51797773
12895	TCCTCCCTCCTCTTCCATCTCAAGATTTAAAACACCAAGCCAACCGACAGATGCCAGTAA	84324	CIP29	cytokine induced protein 29 kDa	All	YES	YES	YES	TIN_12000	chr12:54445574-54446511
2904	CAGCTAACTTCAATCACTCCCTCCAGCCATCACCAGGCTGGATTCTTGGTTTCCTATTAC	84441	MAML2	mastermind-like 2 (Drosophila)	All	YES	YES	YES	TIN_10073	chr11:95600253-95601125
4964	TGCATAATCCCCCTCGCACAGAAATACCCAAGGCTCTGCATATAGTAGAGCCTATAGTAG	84441	MAML2	mastermind-like 2 (Drosophila)	All	YES	YES	YES	TIN_10084	chr11:95625295-95625927
41734	AGCGGCCTCCCTCAGAGTTCAGAGCAGCTGTCCCTCTGCAAAGCACTTGAACATTCATCG	84678	FBXL10	F-box and leucine-rich repeat protein 10	All	YES	YES	YES	TIN_13287	chr12:120470036-120470383
29374	TTACTCAATTTCCCTCCCTTAATGAAGGACAACTTTTTAAAAACACAAAGCTGGCCAGGC	84765	ZNF577	zinc finger protein 577	All	YES	YES	YES	TIN_25620	chr19:57062102-57062683
11246	TTGGTAATGTCCTCTTTAGGCTGCCCCAACCTGCTGCTGCTCCTGACAAGAGCCACCTTG	84874	ZNF514	zinc finger protein 514	All	YES	YES	YES	TIN_27636	chr2:95232617-95234145
26075	GTACCAGCTCTGGGCCCCCTTGCCTGACTCAACTCTGCACGTGGACAAATTATTGGTGCA	114793	FMNL2	formin-like 2	All	YES	YES	YES	TIN_28541	chr2:153316517-153317708
27517	CTTAGACCCCAATCCCACCCCCACCATAAGCAAAGCTTTGGGTTAACATTCTTGCCACCA	114793	FMNL2	formin-like 2	All	YES	YES	YES	TIN_28535	chr2:153266936-153267943
29165	ATACTTCATGCAGGTTCCCCTCCACTCCGCCCTCTGACTTAGAGCACACCTGTTCATACC	114793	FMNL2	formin-like 2	All	YES	YES	YES	TIN_28512	chr2:153084294-153085246
17526	GGAACAAGTACCACTGTCCTTTCTTTCCTCCTCCCAAGGGGGTGCCCAACAAAGAGAGGC	116113	FOXP4	forkhead box P4	All	YES	YES	YES	TIN_43807	chr6:41657978-41658533
42451	ACGATGCCAACTTTTTCTATCTTCCTCTGTCCCTCCACCTGGAAAATTCTGTGCAACATT	128553	TSHZ2	teashirt family zinc finger 2	All	YES	YES	YES	TIN_31425	chr20:51368495-51369116
43687	CACACACGTACACACACTCATACATTCCCTGCTTAAAATCTTCCTTTATATTTTCAACAA	128553	TSHZ2	teashirt family zinc finger 2	All	YES	YES	YES	TIN_31434	chr20:51491789-51493244
44099	CACATAACTTCTATAATTCTACGACATTCCTCTCTTCCTTCTCTCTTTCTTTCCTCTCCC	128553	TSHZ2	teashirt family zinc finger 2	All	YES	YES	YES	TIN_31437	chr20:51513425-51513982
41934	ATCTGTCAGTCCTCCAGCTTTCTCCTTCCTTTCCAAGATCACCTTAGCCATGTGTAGGAA	140685	ZBTB46	zinc finger and BTB domain containing 46	All	YES	YES	YES	TIN_31596	chr20:61858587-61859575
35798	TGCCTGCATTCCAGAGGGCTGCTTCCTGCTTTCCCCGAGTCCAATGACTAGCTCTAGTAC	147741	ZNF560	zinc finger protein 560	All	YES	YES	YES	TIN_24470	chr19:9393254-9394575
18347	CTTTATTTCTCATCTGAGCCCTCCCTACTGCTTTCATTCTTTTTTAAAACTAGACAGCTG	147929	ZNF565	zinc finger protein 565	All	YES	YES	YES	TIN_25068	chr19:41385523-41385799
21024	CTGAACTATGGCAACAAGCACTGCAATTGACTCCTACCCTCACCCCACAGAGACACCAAG	158399	ZNF483	zinc finger protein 483	All	YES	YES	YES	TIN_53160	chr9:111390345-111391437
30292	CTCTGAACTCCTTTTAATCTGAAATTTCTCACCTCTCTCTTTTCTCTCTCACTTTAATTC	221037	JMJD1C	jumonji domain containing 1C	All	YES	YES	YES	TIN_06353	chr10:64748330-64749507
36986	GACTTCACCCTTAAAGAGGATATCCACTAATCTGGTCCCTGCTTGCAGCTAGCTTTAAAA	221895	JAZF1	JAZF zinc finger 1	All	YES	YES	YES	TIN_46269	chr7:27985673-27986743
30694	ATCTTGGAAATCACTGGCACAGTACAGAGTCAAAGAGCCCGTGTGGCCTGCTGGGCTCCA	25	ABL1	v-abl Abelson murine leukemia viral oncogene homolog 1	PK	NO	YES	YES	TIN_53743	chr9:130765517-130766133
31724	CTATAACCCCACTATATTACTATATGTCTTTAAAAGGGCAGGGGTTGGGGGGACAAAAAA	25	ABL1	v-abl Abelson murine leukemia viral oncogene homolog 1	PK	NO	YES	YES	TIN_53735	chr9:130689019-130689774
18950	TCACTCCTTTATCAGAACACCTTCAAAAAGGCTCCATTCCCCACCAATCAACCCTTCAAG	473	RERE	arginine-glutamic acid dipeptide (RE) repeats	PK	YES	YES	YES	TIN_00192	chr1:8755968-8756657
21422	CAGCTGGACACCCACCAGGGCTGGATTCCACACACAGAAACCACATCCAATGCTCTGTTA	473	RERE	arginine-glutamic acid dipeptide (RE) repeats	PK	YES	YES	YES	TIN_00174	chr1:8591431-8592937
43461	AACAAACAAACTCCTGAGGACACGCAGCCGGAGAGGCAGCCCCCTGAGATACTCCAAGTA	1112	CHES1	checkpoint suppressor 1	PK	YES	YES	YES	TIN_16308	chr14:88781108-88781958
39753	CTCAGTGTAGGCAGAAACTCATAACTCACTGCTACTTCTTTCTGTTGCTCTGTTCCCAGG	1112	CHES1	checkpoint suppressor 1	PK	NO	YES	YES	TIN_16333	chr14:88928046-88928843
41707	ACAGGATTATTTCATTCAACCACTTCTAGGTACCCAGTTCCTCCTTCATCAGTTTCTTTC	2120	ETV6	ets variant gene 6 (TEL oncogene)	PK	YES	YES	YES	TIN_11120	chr12:11720123-11720724
43767	TGTCAGAAAACACGGTGCGGGGGCTTGAAGGGCTAAGAAGAATGAAGTGGTTAATTTTTT	2120	ETV6	ets variant gene 6 (TEL oncogene)	PK	YES	YES	YES	TIN_11134	chr12:11777415-11778463
34702	TGCAGGTCCCTGCAACTCCCACATCCAACTTCCTCATTGCCATTCCTATCTCATCACATC	2308	FOXO1A	forkhead box O1A (rhabdomyosarcoma)	PK	YES	YES	YES	TIN_13967	chr13:40078319-40079047
9791	ACAGTTCGCTGTGACCCAAATTATGCGGTCTGCTGCCATCTACCGTCCGTTCGGAGACAC	3216	HOXB6	homeobox B6	PK	YES	YES	YES	TIN_22001	chr17:44034988-44035667
23574	TGTCACGTTCTTCTGCTCACATGGCTGGAGTATGGCCCCAAAGTCACCTTTTCTGCTTCC	3607	FOXK2	forkhead box K2	PK	YES	YES	YES	TIN_22971	chr17:78129188-78130077
43555	GCCTTTCCTGATGCCAAATAAGGGCAATGATCAGCTTCCCCATTCCTGGAGCCAGGACCT	3899	AFF3	AF4/FMR2 family, member 3	PK	YES	YES	YES	TIN_27720	chr2:99698143-99698920
43967	GAGCAGGAACCCTTTGCTTTATTCTGATGGTCATGAGCAGGCCCTTGGCTCAACTCCCTA	3899	AFF3	AF4/FMR2 family, member 3	PK	YES	YES	YES	TIN_27729	chr2:99750082-99750510
44275	AAGTGCACCTTCCAGCTAAACACATGGCTGCTGACCCTACCAAGTTGAGTACTACTGAGC	3899	AFF3	AF4/FMR2 family, member 3	PK	YES	YES	YES	TIN_27743	chr2:99888361-99888893
11897	GTGGAGTTAATTTGGCACAGAATTTGGGAGTGTGGTTTTGGGGGCCAGAGCCAAAGCTCC	4297	MLL	myeloid/lymphoid or mixed-lineage leukemia (trithorax homolog, Drosophila)	PK	YES	YES	YES	TIN_10507	chr11:118008934-118010823
17698	TGATGTTTCAAACATCTGACCACACCTGCTCATTGAAGTGGGGGTGGGGGCGGGCAGGAA	4774	NFIA	nuclear factor I/A	PK	YES	YES	YES	TIN_01763	chr1:61459849-61460399
43447	AAGACAGCTCCTAGCACATGCAAATGACCCTCTTCCAACTCCGGCTCCAGCAACTTCGGG	4929	NR4A2	nuclear receptor subfamily 4, group A, member 2	PK	YES	YES	YES	TIN_28554	chr2:157010598-157011224
8942	AAAGATCTTGGGATATGACTCGGTGCGCCCTTGAGCGACTCGCTTCCTGCTCCTCTCATG	5079	PAX5	paired box gene 5 (B-cell lineage specific activator)	PK	YES	YES	YES	TIN_52244	chr9:36976041-36976944
28713	TTCTTTTTAATAGTGGGGGCTGGGAACCCTGGTTGATTCCACTAAAAACATCACAGACCA	6095	RORA	RAR-related orphan receptor A	PK	YES	YES	YES	TIN_17671	chr15:59113288-59114280
29125	TTTGCGGCATGCATAGCTTCTCTTTCTCCTAGAGTCAATCCAGTGATCCCCTGCGAAAAG	6095	RORA	RAR-related orphan receptor A	PK	YES	YES	YES	TIN_17677	chr15:59130687-59131003
30361	ATGATACATGAAGCGTTTTATGGTTCCCCTCACCAGGAGTCTGCTCAGTCTGGTGGACAG	6095	RORA	RAR-related orphan receptor A	PK	YES	YES	YES	TIN_17689	chr15:59247942-59248418
30360	CAGAATTCGTCTGTAACAGACGCTGCAGCCTGCGCTTCTGGCCCTGAGTACAGTGTTTCT	6433	SFRS8	splicing factor, arginine/serine-rich 8 (suppressor-of-white-apricot homolog, Drosophila)	PK	YES	YES	YES	TIN_13464	chr12:130946896-130947647
7081	AATAGTCCATGATTCACCCTTGTGCCTCCCTCCTGGCAGGTACTGGGAAAGCCAGCAGTC	6597	SMARCA4	SWI/SNF related, matrix associated, actin dependent regulator of chromatin, subfamily a, member 4	PK	YES	YES	YES	TIN_24537	chr19:11007120-11008003
17482	CACTGTATCATTTCAATCACTTCAGTCACTCTCCTGTCAATAATTCCCTTGCCCTGATCT	6944	VPS72	vacuolar protein sorting 72 homolog (S. cerevisiae)	PK	YES	YES	YES	TIN_02935	chr1:147966936-147967584
27265	GGTCAGCTGACACATAAGCTCCTCCTGATGTGGTCTGACTAGCACTCTGTCCTTCCCTCA	7468	WHSC1	Wolf-Hirschhorn syndrome candidate 1	PK	YES	YES	YES	TIN_37347	chr4:1877561-1878419
24786	AAAAAATGTCTTTTCCCACAAACTTAAGTCTTCCACTTGTCTCCCTTTTTTGGATTCATC	9439	CRSP3	cofactor required for Sp1 transcriptional activation, subunit 3, 130kDa	PK	YES	YES	YES	TIN_44962	chr6:131971052-131971762
24785	ACTCTCAGGATAAGGAGGTTAGAAAAAACAACCCAGGCCTCACCTGTGCAGCCCTGGGTT	9612	NCOR2	nuclear receptor co-repressor 2	PK	YES	YES	YES	TIN_13402	chr12:123483535-123484102
26220	ACCAATCCAGAGAGGGCACCCCCATCTTTGTAAAGGAGAAGGGAGAAGTAATTAGAATGC	10725	NFAT5	nuclear factor of activated T-cells 5, tonicity-responsive	PK	YES	YES	YES	TIN_19962	chr16:68158455-68159386
15195	ACAGGTGGGTGGAGCCTGCAGTAAGTACCAACGGTACATTCAGTCACCAGAAAGGTATCT	22936	ELL2	elongation factor, RNA polymerase II, 2	PK	YES	YES	YES	TIN_41333	chr5:95319179-95319955
24766	GTTTCTGACACATAAACACGCCTCTCTTCATATCAAAGTAATTCCATTTGACTTGATGGA	27044	SND1	staphylococcal nuclease and tudor domain containing 1	PK	YES	YES	YES	TIN_48321	chr7:127041683-127042164
30122	TTCTCATTCTTCTTGGCCAACAGCAACACATCCACACATAAGAAACCCAGCACCACCTTT	27044	SND1	staphylococcal nuclease and tudor domain containing 1	PK	YES	YES	YES	TIN_48356	chr7:127321352-127321931
6835	CTTTACCCCAAGTATTTAGTCTGACCCAACCATTTCCTTGCTACGTGTTTCCCCAGCCTG	55160	ARHGEF10L	Rho guanine nucleotide exchange factor (GEF) 10-like	PK	YES	YES	YES	TIN_00429	chr1:17629635-17630297
25266	ATAGCCAGTGATGTCATGTGTCATGTGCCTCTTGGCTGAGGCAGGGAGCCAGCACCATGT	57178	ZMIZ1	zinc finger, MIZ-type containing 1	PK	YES	YES	YES	TIN_06784	chr10:80526739-80527606
44011	ATGACTCTGTTAGTGCTATCTTCCATGACATTCCTTGCCCTTCCAGGAAAGCAGTCACTT	57492	ARID1B	AT rich interactive domain 1B (SWI1-like)	PK	YES	YES	YES	TIN_45437	chr6:157537689-157538030
6406	ACTTGCCTCCTGGATGTATATCACCTTTGCCCAGGAGCCCCTGCAATGTGAGTGGCTGGA	84441	MAML2	mastermind-like 2 (Drosophila)	PK	YES	YES	YES	TIN_10099	chr11:95663955-95664707
28341	TTTCCCCCACTGCTGTCTGCAGAGCCTTTTCTTTAGAAGGTTGGGGCCAATTATGGGGGA	114793	FMNL2	formin-like 2	PK	YES	YES	YES	TIN_28518	chr2:153115829-153116474
43275	GCAGTACTGGTAGACTACTTCTTATGAGTTACTCTTGTCTCCCTTATTGTATTGTCAGCA	128553	TSHZ2	teashirt family zinc finger 2	PK	YES	YES	YES	TIN_31433	chr20:51484347-51484909
43995	AGAATGACATATGCTTTAATTTGGCCATGCCAGCCTTTCTCATCCCCTGGCACAGCATTT	128553	TSHZ2	teashirt family zinc finger 2	PK	YES	YES	YES	TIN_31438	chr20:51530764-51531521
29468	CATTAAGCCTTCCTGTCATAGAAAGTATAACAATGCCACATTTTCATATTGTTCCTTCTC	221037	JMJD1C	jumonji domain containing 1C	PK	YES	YES	YES	TIN_06373	chr10:64872222-64872922
39410	TCTCAAACGTCCTTCCCCTATGCACAGATGAATGGCGGTGGAGGTAGTGGGGGTCATAGC	9759	HDAC4	histone deacetylase 4	LK	YES	YES	YES	TIN_30163	chr2:239779248-239779391
16328	AGGGCTGGGCTTCAAAGGAAGGAAGCAAAGGGCATGGTTAGAACTGAGAGTTGTTCACTC	23013	SPEN	spen homolog, transcriptional regulator (Drosophila)	LK	YES	YES	YES	TIN_00395	chr1:16038296-16039180
44285	TCTGTCCCTCGTGTAGATCCCAGAGACGTCAACCTACATACAGGATAGAAAGCCACAGTG	1112	CHES1	checkpoint suppressor 1	K	NO	YES	NO	TIN_16305	chr14:88769004-88770147
6378	CTCTTCTCCATCAAAACCTACTTGACCTGCGTCTCATCAGGGTACCATTTCCTGTGGTAG	2034	EPAS1	endothelial PAS domain protein 1	K	YES	YES	YES	TIN_26781	chr2:46496399-46497443
19867	CGTATACGCGTGTGTACATATATACATCTATATCCGTTTCGCTATCAGCAACTACACAGT	3172	HNF4A	hepatocyte nuclear factor 4, alpha	K	YES	YES	NO	TIN_31118	chr20:42418576-42419574
17998	TCAGCCATGCGCTGTTAAGTGGAACCGACCCTACCTCCAGGGGTGACAAGCAGAACACTA	6827	SUPT4H1	suppressor of Ty 4 homolog 1 (S. cerevisiae)	K	NO	YES	NO	TIN_22207	chr17:53780472-53780884
18718	GGACACCATCTGAGGGCGGTCACCAGTCTGCAGCTTGCATTTCCTCTGAAACCACCTAAC	6942	TCF20	transcription factor 20 (AR1)	K	YES	YES	YES	TIN_32999	chr22:40921995-40922806
10066	CATCGCCATTTTACTCCAGAGCTGTAAGAATGAAATAGCTGCTTCCATTATCCACTTTAG	7003	TEAD1	TEA domain family member 1 (SV40 transcriptional enhancer factor)	K	NO	YES	YES	TIN_08416	chr11:12772085-12772558
1002	TAATTCAGCACACAACTGTCCTCCTCTTACTGGCCAGGCTACCAAGAGGGTGGCCACGCT	7024	TFCP2	transcription factor CP2	K	YES	YES	YES	TIN_11920	chr12:49866986-49868661
5694	TCTCTGCCCCAATTTTTGTAAAATTCTGAAAGTCTTTAAAACCCAGCGTCTAGGCCATGT	7936	RDBP	RD RNA binding protein	K	YES	YES	NO	TIN_43461	chr6:31875421-31876312
786	TTGTGGCGTGGACTTGCTGAATCCTATCACTGTCCCTGTTGAGCAGCCATACTGGGCCGT	9569	GTF2IRD1	GTF2I repeat domain containing 1	K	YES	YES	YES	TIN_47153	chr7:73456409-73456994
18079	CCTCATCTCCACATTGTATTTCATGTCCAGCAGCAATACCGTGCTTGCTGGGTGCCGGAA	22936	ELL2	elongation factor, RNA polymerase II, 2	K	YES	YES	YES	TIN_41324	chr5:95290081-95290676
26208	CTCCATCCAAAGCACAACAAACAAAAGTCTGTTGCTGCATCCTTCACAATGTCTTTAAGT	27044	SND1	staphylococcal nuclease and tudor domain containing 1	K	YES	YES	YES	TIN_48334	chr7:127226510-127231399
28680	ACGTTCTGACTGAAGGACAAAAGGATGAGAGAGCAGTCTGCGTGGCTGCCGCCTGCAACA	27044	SND1	staphylococcal nuclease and tudor domain containing 1	K	YES	YES	YES	TIN_48347	chr7:127265775-127266237
22803	CATAGACAATGCCTAACCTACAAAGCGGCTCTATCCCACTGAAACCCACACAAAGCTGTA	51773	RSF1	remodeling and spacing factor 1	K	YES	YES	YES	TIN_09776	chr11:77161989-77162429
14861	CATTGGAAGGGCTGTCTCACTTCTCCCAAATATACTTGTTAAAAACCAAAGGGGCCAGGC	58508	MLL3	myeloid/lymphoid or mixed-lineage leukemia 3	K	YES	YES	YES	TIN_48978	chr7:151442159-151443307
19838	CTACCTCTGACTTCAGCTGGAGCTTCATCTGTAAGGGCTCCCAGGCGCTCCTGGAAAGTA	60468	BACH2	BTB and CNC homology 1, basic leucine zipper transcription factor 2	K	YES	YES	YES	TIN_44425	chr6:90933905-90934471
20	ATGCTCCCGGAATTGTAGTAGGTTTTAGGTATTAGAGGTTAATAAAAAGATAGGCTGGGC	84441	MAML2	mastermind-like 2 (Drosophila)	K	YES	YES	NO	TIN_10054	chr11:95535074-95535596
27929	GCAAAGATACAAAATGCCTTTCTTTTTCTTCTGAGGTGTGGGAAAAATAACCTCGTCCCA	114793	FMNL2	formin-like 2	K	YES	YES	YES	TIN_28532	chr2:153211364-153211983
38415	GGCAGACTATGAAAGTTAATGATTTTGCTCGTATTTCCACCTACCCTATTTCATAATATC	1106	CHD2	chromodomain helicase DNA binding protein 2	P	NO	YES	YES	TIN_18569	chr15:91233729-91234229
42839	TGGTCAGTAATCTGGTTACCTGCAGGCTTTCTTTGATGTCCTGGGCTTCAAGGCTTAGTG	2120	ETV6	ets variant gene 6 (TEL oncogene)	P	YES	YES	YES	TIN_11153	chr12:11908462-11909412
43251	AGGGACACCTCTCCTCAAGTGGCTCACAACAGACAGGGCTATATTAAACACAGGAGTGTG	2120	ETV6	ets variant gene 6 (TEL oncogene)	P	YES	YES	YES	TIN_11139	chr12:11822364-11823189
43355	AGGGTGGAACATCTTCTCTTTATGCAGAGCTACCTGAACTGGTCGCCTTCTTGGGTGACC	2120	ETV6	ets variant gene 6 (TEL oncogene)	P	NO	YES	YES	TIN_11133	chr12:11776198-11777230
30479	GGCTGGTTTTAAAACAATAAAGTCAATTTGGTACGGTCTGCTTCAGTGTTTTGAGATCTT	2139	EYA2	eyes absent homolog 2 (Drosophila)	P	YES	YES	YES	TIN_31202	chr20:45097461-45098055
43039	ATATAGAAACCACACTCTCCGTTCCTCAAAGTGTTGTCCTTGCACTTTTAACTTTTTAAA	3899	AFF3	AF4/FMR2 family, member 3	P	YES	YES	YES	TIN_27748	chr2:99934157-99935118
16843	GGTGGCCTAGACCGAGTACTCTAGTCAATTTACAATAGTTTCAAAGTATGATTCAATTAT	22936	ELL2	elongation factor, RNA polymerase II, 2	L	YES	YES	YES	TIN_41328	chr5:95296843-95298880
