# Supplementary material for: Genome mapping and expression analyses of human intronic noncoding RNAs reveal tissue-specific patterns and enrichment in genes related to regulation of transcription
Source: Genome Biol. 2007 Mar 26;8(3):R43. doi: 10.1186/gb-2007-8-3-r43 (PMC1868932; doi:10.1186/gb-2007-8-3-r43)
Supplement: Additional data file 7 — All exonic protein-coding and intronic non-coding RNAs up-regulated upon α-amanitin treatment are also shown [file gb-2007-8-3-r43-S7.xls]

## Sheet: INTRONIC
Additional data file 7. Exact p-values for all significantly enriched GO categories of genes with up-regulated intronic transcription in the presence of alpha-amanitin.
All exonic protein-coding and intronic non-coding RNAs up-regulated upon alpha-amanitin treatment are also shown below.
Enriched GO categories of genes with up-regulated intronic transcription in the presence of alpha-amanitin
ontology: Biological process
Selected statistical test : Hypergeometric test
Selected correction : Benjamini & Hochberg False Discovery Rate (FDR) correction
Selected significance cut-off level : 0.05
Selected Locus Gene IDs (i.e. 104 non-redundant unique Gene IDs, with intronic transcripts up-regulated by amanitin): 164|3294|9524|3899|27032|254268|5298|9910|10873|8500|9759|114805|57178|23352|51701|6904|80115|80014|2762|29119|6868|11083|10217|54805|444|9620|114876|6403|645|1106|51341|89910|2034|9644|11177|9265|64122|55626|11030|220032|1612|3607|636|4149|22823|2744|10142|4929|2309|4292|128869|1…
Number of Selected Locus Gene IDs with GO annotation: 82
Total number of unique Locus Gene IDs in the array with GO annotation containing intronic transcripts: 2576
GO ID#	p-value	corr p-value	# selected	# total	Description of GO category	Locus Gene IDs in test set
6355	0.00011144	0.020037	27	417	regulation of transcription, DNA-dependent	2309|1106|7936|51341|11177|2969|23512|84441|54796|2034|51701|3899|10608|22936|4084|23261|9819|9612|22823|57178|6920|3607|9759|4929|4149|5087|11083
8152	0.00013414	0.020037	65	1545	metabolism	7803|1612|9644|10873|23352|636|7936|645|51341|4255|11177|64122|5297|84441|54796|3899|51701|5095|220032|444|26034|4084|9819|57178|4292|6920|3607|1400|7204|9759|2744|4149|4929|4706|23213|5087|164|2335|2309|114876|1106|26224|6446|8635|2969|9630|3294|2762|128869|23512|6868|2034|10608|22936|23261|9612|27032|22823|5298|989|7804|6904|11030|5046|11083
6351	0.00016246	0.020037	27	426	transcription, DNA-dependent	2309|1106|7936|51341|11177|2969|23512|84441|54796|2034|51701|3899|10608|22936|4084|23261|9819|9612|22823|57178|6920|3607|9759|4929|4149|5087|11083
45449	0.00027348	0.025296	27	439	regulation of transcription	2309|1106|7936|51341|11177|2969|23512|84441|54796|2034|51701|3899|10608|22936|4084|23261|9819|9612|22823|57178|6920|3607|9759|4929|4149|5087|11083
19219	0.0003718	0.027513	27	447	regulation of nucleobase, nucleoside, nucleotide and nucleic acid metabolism	2309|1106|7936|51341|11177|2969|23512|84441|54796|2034|51701|3899|10608|22936|4084|23261|9819|9612|22823|57178|6920|3607|9759|4929|4149|5087|11083
6350	0.00046512	0.028682	27	453	transcription	2309|1106|7936|51341|11177|2969|23512|84441|54796|2034|51701|3899|10608|22936|4084|23261|9819|9612|22823|57178|6920|3607|9759|4929|4149|5087|11083
44237	0.0011519	0.040198	60	1455	cellular metabolism	7803|1612|636|10873|23352|7936|645|51341|4255|11177|64122|5297|84441|54796|3899|51701|5095|220032|444|26034|4084|9819|57178|4292|6920|3607|1400|7204|9759|2744|4149|4929|4706|23213|5087|2309|114876|1106|26224|6446|8635|2969|9630|3294|2762|128869|23512|6868|2034|10608|22936|23261|9612|22823|5298|7804|6904|11030|5046|11083
31323	0.0011951	0.040198	27	480	regulation of cellular metabolism	2309|1106|7936|51341|11177|2969|23512|84441|54796|2034|51701|3899|10608|22936|4084|23261|9819|9612|22823|57178|6920|3607|9759|4929|4149|5087|11083
Up-regulated transcripts in the presence of alpha-amanitin
Total RNA from LNCaP cells treated with PolII inhibtor α-amanitin for 24h was used in microarray hybridizations against a 44K oligo array platform containing probes for protein-coding exonic
transcripts and probes for totally (TIN) or partially (PIN) intronic non-coding RNAs. For each class of transcript (exonic, PIN RNA, TIN RNA sense/antisense) those that are significantly upregulated upon
α-amanitin treatment are listed below (see Methods for details). Selected transcripts from each class are ordered by the observed fold-change (log2) relative to untreated control cells.
TIN and PIN RNAs mapping to introns of genes which belong to the "Regulation of Transcription, DNA-dependent" category (GO:6355), identified in the GO analysis described in Figure 9, were flagged as "YES".
X= belong to GO:006355 but were not counted as such in the GO enrichment analysis because they were not annotated in the GO database version that was used in the BiNGO software tool.
*TTC19=This Locus Genen ID and Locus Gene Name were obtained by manual curation and removal of mRNA AK024136 from the database.
Spot ID	Probe Seq	Probe type	Locus Gene ID	Locus Gene Name	Locus Gene Annotation	Alpha-amanitin effect	Fold-change (log2)	GO:6355	PIN Contig (ID)	TIN Contig (ID)	PIN or TIN Contig (Genomic coordinates)
16847	AAGAGAACCAGGCAGGCCTGGAATTGTTCCAGGCCTAAGAAGACCAGCCTAGCCTTGACC	TIN RNA sense	10608	MXD4	MAX dimerization protein 4	UP	1.82617	YES	NULL	TIN_37367	chr4:2224783-2225938
36503	TAATGCCTGGTGATAGCTCCATGGTAATAATAAAATAATGCATGGTAGTAGCTCCTGGGA	TIN RNA sense	51701	NLK	nemo-like kinase	UP	1.76515	YES	NULL	TIN_21236	chr17:23484660-23485558
3110	GTAATAGGAAACCAAGAATCCAGCCTGGTGATGGCTGGAGGGAGTGATTGAAGTTAGCTG	TIN RNA sense	84441	MAML2	mastermind-like 2 (Drosophila)	UP	1.74618	YES	NULL	TIN_10073	chr11:95600253-95601125
31464	GTAATTAATAGACACACACACATCATCCACCATTGAGCTTTATCTTCTCATTAGAAAGTG	TIN RNA sense	23512	SUZ12	suppressor of zeste 12 homolog (Drosophila)	UP	1.1863	YES	NULL	TIN_21458	chr17:27310171-27310837
13137	CGAAGAGCCCGGATTCGCTTTTCTGAAGAGTGTGTCCTTACCTCCCCGCGCTGGTTTTCA	TIN RNA sense	11083	DIDO1	death inducer-obliterator 1	UP	1.17629	YES	NULL	TIN_31572	chr20:61027123-61027890
17140	TGGGTGGACATCCCGGTGGGTGACAGCACAGGCCAGACATAAGATGACAGCCACATCATA	TIN RNA sense	51341	ZBTB7A	zinc finger and BTB domain containing 7A	UP	1.15086	YES	NULL	TIN_24254	chr19:4003744-4004464
7820	GGGGGGCAGTGGTGATTCTCAACTTTCTAGGAATTTATTAAGTAAAGTGTTTAGAAATGG	TIN RNA sense	2034	EPAS1	endothelial PAS domain protein 1	UP	1.13964	YES	NULL	TIN_26771	chr2:46440907-46441524
23986	GGAAGCAGAAAAGGTGACTTTGGGGCCATACTCCAGCCATGTGAGCAGAAGAACGTGACA	TIN RNA sense	3607	FOXK2	forkhead box K2	UP	1.11509	YES	NULL	TIN_22971	chr17:78129188-78130077
12415	CAAGGTTTATACAGCCTTCTGTTGTAAGCCACTGCTCCAGCAAAAGAATATGGGATCTAG	TIN RNA sense	22823	MTF2	metal response element binding transcription factor 2	UP	1.05072	YES	NULL	TIN_02311	chr1:93276793-93277768
33974	ATGCAGCACCAAGGCCAATGCGTAGCACACAGTAGGTAATCACCCCAGCCAGAAGCCATC	TIN RNA sense	4149	MAX	MYC associated factor X	UP	0.571631	YES	NULL	TIN_15809	chr14:64615999-64616636
24586	GCCTGGCCACCACCACCCACCTTTTGGACAGACGTTGAGAGGATTTGTGGTGTTAGGAAA	TIN RNA sense	7936	RDBP	RD RNA binding protein	UP	0.554213	YES	NULL	TIN_43448	chr6:31636475-31637456
27454	GCCCAGCCCCATGTAGTAACTTTTCATATACTTTTCTAATTCTTTTAGGTGCTGTGAGGT	TIN RNA sense	11177	BAZ1A	bromodomain adjacent to zinc finger domain, 1A	UP	0.530768	YES	NULL	TIN_15278	chr14:34361657-34362403
31194	CTAACTCACTATCAGTCAGGTGTATGGACAACTGTGATAATCCCGTCTCTAACCATGGAA	TIN RNA antisense	4084	MXD1	MAX dimerization protein 1	UP	1.77628	YES	NULL	TIN_27361	chr2:70056663-70057255
13268	AACTCCCTCTTTTCTGGCAGGAGAATGGGGAAAGGGAGGCTAAACAGATTACCTTTTAAC	TIN RNA antisense	5087	PBX1	pre-B-cell leukemia transcription factor 1	UP	1.77189	YES	NULL	TIN_03259	chr1:161302920-161303814
15195	ACAGGTGGGTGGAGCCTGCAGTAAGTACCAACGGTACATTCAGTCACCAGAAAGGTATCT	TIN RNA antisense	22936	ELL2	elongation factor, RNA polymerase II, 2	UP	1.6129	YES	NULL	TIN_41333	chr5:95319179-95319955
35320	GGGTACAAAAATGAAAATAAACAGTTTCTAAAAGGTCACCCGATAAGTCCCAGCTACACC	TIN RNA antisense	2309	FOXO3A	forkhead box O3A	UP	1.24086	YES	NULL	TIN_44579	chr6:109019031-109020428
23226	ATGGTTGGCTGACTCAGGGGAAAGGGGGAGCTTTGCAGAGAGCCTCAAACATCTCCAGCT	TIN RNA antisense	23261	CAMTA1	calmodulin binding transcription activator 1	UP	0.998011	YES	NULL	TIN_00131	chr1:7692626-7693198
25266	ATAGCCAGTGATGTCATGTGTCATGTGCCTCTTGGCTGAGGCAGGGAGCCAGCACCATGT	TIN RNA antisense	57178	ZMIZ1	zinc finger, MIZ-type containing 1	UP	0.803558	YES	NULL	TIN_06784	chr10:80526739-80527606
39410	TCTCAAACGTCCTTCCCCTATGCACAGATGAATGGCGGTGGAGGTAGTGGGGGTCATAGC	TIN RNA antisense	9759	HDAC4	histone deacetylase 4	UP	0.69211	YES	NULL	TIN_30163	chr2:239779248-239779391
12811	ATTCCTGATGGTTTAAATTATTTCATCACAATTAATGACACCCCCTCAGCTTCCTGTGCA	TIN RNA antisense	54796	BNC2	basonuclin 2	UP	0.606451	YES	NULL	TIN_51949	chr9:16668450-16669581
43764	TAAGGCAGACCTGACAGCCACATGCACCTTCATGCGTACCACATTCCTGTCCTGTGATCC	TIN RNA antisense	2969	GTF2I	general transcription factor II, i	UP	0.594698	YES	NULL	TIN_47159	chr7:73540945-73542056
30666	TACGTACCACATAGACACGCACTCCACACGTACAGCCCCCACACATGCCACACAACCTAG	TIN RNA antisense	6920	TCEA3	transcription elongation factor A (SII), 3	UP	0.454113	YES	NULL	TIN_00637	chr1:23464928-23465411
23755	AAAATAACAATAACCACAGCAGTAAGAGTAACTAGGGCACGTCGCCCTCCCGGAGCGCTG	TIN RNA antisense	9612	NCOR2	nuclear receptor co-repressor 2	UP	0.390859	YES	NULL	TIN_13394	chr12:123392609-123393321
42319	ACTTTACAGCGTGGTCCCTTTTGAGTCGAAACATCCGCCAGTACAGGAGGGCCAGGCATC	PIN RNA antisense	3899	AFF3	AF4/FMR2 family, member 3	UP	0.898513	YES	PIN_07150	NULL	chr2:99633304-99634091
44065	GACAAAGTTTCCAAGATTTTTAGAAAAGCAATGGGGAGTCCAGCCTGTCCAATCTCCTCC	PIN RNA antisense	4929	NR4A2	nuclear receptor subfamily 4, group A, member 2	UP	0.838487	YES	PIN_07293	NULL	chr2:157012209-157013009
36767	TTTCAGCCTGGGCACTTTGTTTTCCTTCTTTACCCGAGGCTTCCGCTTCTTTAATTTGGC	PIN RNA antisense	1106	CHD2	chromodomain helicase DNA binding protein 2	UP	0.693578	YES	PIN_04430	NULL	chr15:91344662-91345102
15410	ACTTTCGGCTTTCGATCATTATTATGTCACATTCCTCCTCCGATGCTGAATTCTAAAAAA	PIN RNA antisense	9819	TSC22D2	TSC22 domain family, member 2	UP	0.666197	YES	PIN_09039	NULL	chr3:151638622-151639175
41908	TGGAATTAATCTGCATCTCTAGCCAGGGTCTCATGCGCATCCGAGTGATGGGCATGTTGG	PIN RNA antisense	3659	IRF1	interferon regulatory factor 1	UP	1.26315	X	PIN_09974	NULL	chr5:131851973-131853236
43556	AGAACCAGAGGGCATAGCGTGGTGAGCGTCCGCTTCCTTCCGTGAAGGTAATCAGATCTG	PIN RNA antisense	3661	IRF3	interferon regulatory factor 3	UP	1.19892	X	PIN_06619	NULL	chr19:54855551-54856072
28191	TCCATGCGCCTTCCCTTTGTTCCAACTGGGAGTTCATGCCAGGCTGGGAAACTGGAAGTC	PIN RNA antisense	7633	ZNF79	zinc finger protein 79	UP	0.722502	X	PIN_12145	NULL	chr9:127277566-127278085
40159	ATTATATACACATACGCACACGTTCACATACATAGATACACACACGTATCTTCCTATATC	TIN RNA sense	2762	GMDS	GDP-mannose 4,6-dehydratase	UP	1.69128		NULL	TIN_42858	chr6:1774164-1774781
28494	CTAATTGTCTATTGTCGCTGATTCCACCGTGGTTGCAGTGATGCCATTATCATGAGAGTA	TIN RNA sense	9444	QKI	quaking homolog, KH domain RNA binding (mouse)	UP	1.4398		NULL	TIN_45608	chr6:163815691-163816669
27073	GCACCTAGAACCGGAAGAGTTGGCTCACTATTTAGCACACACACACGTCTATAATAGTGC	TIN RNA sense	4292	MLH1	mutL homolog 1, colon cancer, nonpolyposis type 2 (E. coli)	UP	1.43074		NULL	TIN_33988	chr3:37033347-37033975
4425	AACCAAAATGTGCATACACACACACCCCTAATCAAAAGTCACTGTCTTAGCTATTGCTGT	TIN RNA sense	989	SEPT7	septin 7	UP	1.36238		NULL	TIN_46447	chr7:35713175-35714397
18380	AAGAAAAATGTGTCCCACACCACACACCCTTTCTTAGATATTGGTGGATAAAAGAAAAAA	TIN RNA sense	27032	ATP2C1	ATPase, Ca++ transporting, type 2C, member 1	UP	1.35883		NULL	TIN_35864	chr3:132174981-132176003
4501	CTCTAGCAGTTGCACACACAGTGCTCAAAAGTGTACATACACATCACACACACAACGCAC	TIN RNA sense	7804	LRP8	low density lipoprotein receptor-related protein 8, apolipoprotein e receptor	UP	1.31001		NULL	TIN_01607	chr1:53447390-53447875
21508	GGAGAGAATTTGCGGTATTTGAGAGCCACTCCAGCCTCCATTATTTCTAATTCTATGTCC	TIN RNA sense	5095	PCCA	propionyl Coenzyme A carboxylase, alpha polypeptide	UP	1.28982		NULL	TIN_14800	chr13:99867720-99868639
22435	GGCTTCAGCTGAATCTCTTCCTGCAGGTAATCACGTGCACACACACACCACCTTCCTGAG	TIN RNA sense	5046	PCSK6	proprotein convertase subtilisin/kexin type 6	UP	1.21774		NULL	TIN_18735	chr15:99751290-99752769
41883	GCCTGGCCGACTTAGCCCTTTCTTACTCTTTCTCTTGCTGGAACAGCAGGGAAAACACCC	TIN RNA sense	9644	SH3PXD2A	SH3 and PX domains 2A	UP	1.2107		NULL	TIN_07360	chr10:105389085-105389991
9391	CTGGGTGGTCATTCTGAGGAGAGTTTATTCCTGTTGAAGAGGCCCTCACGCAGTCCAGCA	TIN RNA sense	89910	UBE3B	ubiquitin protein ligase E3B	UP	1.193		NULL	TIN_12892	chr12:108432134-108432939
41080	TTGATTAAGGTGGATTAAACTGAAAGAAGTGGTGGGCGTCTGAATTGGAATTAGAATTAA	TIN RNA sense	4706	NDUFAB1	NADH dehydrogenase (ubiquinone) 1, alpha/beta subcomplex, 1, 8kDa	UP	1.1512		NULL	TIN_19390	chr16:23503305-23504122
20472	GACACACGAACATACACACAACCGCACACCGTCCCATGCACGCTACATCATCCATCACTG	TIN RNA sense	6403	SELP	selectin P (granule membrane protein 140kDa, antigen CD62)	UP	1.10247		NULL	TIN_03426	chr1:166321130-166321645
44204	CAAACTGAATATACCCACAGTGATTCCTTCCTCCACAAAGTAAACCTGTGATTACACGGA	TIN RNA sense	91523	FAM113B	family with sequence similarity 113, member B	UP	1.06625		NULL	TIN_11754	chr12:45904577-45905084
15331	AGGCCAGCGGCGGTGTTACTTTCCAGCCTGGGGATGACTTTATGGCGTGATGTCTAATCT	TIN RNA sense	4255	MGMT	O-6-methylguanine-DNA methyltransferase	UP	1.04708		NULL	TIN_07991	chr10:131334009-131334572
9298	GCAGCTTCTACTATAATCTGCATAATATTTGATGAGATCAGCCTGGGAGAGCTAATAGGT	TIN RNA sense	64097	EPB41L4A	erythrocyte membrane protein band 4.1 like 4A	UP	1.0401		NULL	TIN_41486	chr5:111530182-111531084
26943	TTGGTCACAGGGGTTTAGGGAAGTGCTGAGGCAAGGAAGGGCATTTCCAGCAGAGGAGCT	TIN RNA sense	10217	CTDSPL	CTD (carboxy-terminal domain, RNA polymerase II, polypeptide A) small phosphatase-like	UP	1.01726		NULL	TIN_34053	chr3:37951950-37953155
34400	AGGCAGAGGAGGGTTAGAAGGACCACTCCAGCCTACTCAGAGGGGGGTCTTGAATGAGAA	TIN RNA sense	444	ASPH	aspartate beta-hydroxylase	UP	1.00968		NULL	TIN_50127	chr8:62587788-62588954
34068	ACCCGGCCCTCCAATTAGTCTTTAAACGTGAATTCCAGAAGTTCACATTTCTGAGCACCA	TIN RNA sense	6446	SGK	serum/glucocorticoid regulated kinase	UP	0.985844		NULL	TIN_44988	chr6:134596649-134597541
36519	GAGGAGAAATACAGCTGGAAATGGTCCCTGGCCCTCAGAAATTGACCTTTTGGGAGAGAC	TIN RNA sense	11010	GLIPR1	GLI pathogenesis-related 1 (glioma)	UP	0.971391		NULL	TIN_12306	chr12:74163501-74164056
4090	CCTCAACACACACATACCTTGAGAGAGCATGAATCTTTTATCCCTTTATTTCCTCAGTTT	TIN RNA sense	7403	UTX	ubiquitously transcribed tetratricopeptide repeat, X chromosome	UP	0.955177		NULL	TIN_54383	chrX:44532886-44533324
27481	GGGGCCCCTAACCCAAATGCTGATTTGAGAATGGGAAGGAATTCTGCCTTTTCTAATCTG	TIN RNA sense	5298	PIK4CB	phosphatidylinositol 4-kinase, catalytic, beta polypeptide	UP	0.920737		NULL	TIN_02948	chr1:148093577-148094888
21764	AAGAAAACTCAGAGCACTCTCCCTGATGAGATTTCTAGTAAGTTTCCATTTTAATCACAA	TIN RNA sense	57185	NPAL3	NIPA-like domain containing 3	UP	0.914146		NULL	TIN_00663	chr1:24495483-24496256
26912	CAAGTGGAACCCTTTGTTAACTATACTTGGATCAGCTGCAAAGTAGTGGTGTGGGGTTTT	TIN RNA sense	57706	DENND1A	DENN/MADD domain containing 1A	UP	0.894014		NULL	TIN_53478	chr9:123226661-123226884
20871	CCTTTTAAATTAGTAAAAAGATGTTTCCCATTGATTCCTTCCTCCTCCTTTCCTTGAAAG	TIN RNA sense	54902	*TTC19	* tetratricopeptide repeat domain 19	UP	0.844916		NULL	TIN_21030	chr17:15858401-15859671
17726	GAGAGGGGAGGGGCTGGTCCTTAAAGAGCAGTGAGGAAGAAGGCAAAAGTATAGCATTGA	TIN RNA sense	220032	GDPD4	glycerophosphodiester phosphodiesterase domain containing 4	UP	0.815934		NULL	TIN_09746	chr11:76615014-76616198
10151	AGAACATCTGTCACATTGTTAGTCTTTTTCCTCCTCAAGATACTTTCGTATGTTGTCCAA	TIN RNA sense	10927	SPIN1	spindlin 1	UP	0.786734		NULL	TIN_52678	chr9:88305453-88306821
37593	TTGCCTTCATATCCCAAAGCTCTGCAAGCAAAGAAGAGTTCTGGTGGGCAGCTAGGGCCA	TIN RNA sense	636	BICD1	bicaudal D homolog 1 (Drosophila)	UP	0.782665		NULL	TIN_11606	chr12:32393290-32394083
41523	CCAAACCCAGCCCCTGCTTCTGTGTCTTCCATCGAGACGTACGGGATTTGGGGACATGTT	TIN RNA sense	128869	PIGU	phosphatidylinositol glycan anchor biosynthesis, class U	UP	0.766229		NULL	TIN_30838	chr20:32622330-32623152
28464	CACAGCACCCATCCACCACGACACCAATTACCCGGGCATAGAAGAGCCACAGGAGTTAGA	TIN RNA sense	55370	PPP4R1L	protein phosphatase 4, regulatory subunit 1-like	UP	0.747784		NULL	TIN_31477	chr20:56241432-56242241
11957	ATATGTTTCTTGGCCACTCGCACCTCCTCCTTGACAATATTGATATTTTAAGTTGTTTAC	TIN RNA sense	254268	C1orf62	chromosome 1 open reading frame 62	UP	0.668001		NULL	TIN_02523	chr1:109087114-109087604
32941	AATCCTGCAAACTGTGGCCCTTGGCCAGCGACAGAGGAGGAAGTCAAAGTTTCCACCAGG	TIN RNA sense	26034	PIP3-E	phosphoinositide-binding protein PIP3-E	UP	0.665854		NULL	TIN_45355	chr6:154620825-154621689
39037	TAAAACCACCTGTCTCTCCATGTGTAGTAAGAATATATGGCATGGCAGTCATGAGCAGCA	TIN RNA sense	164	AP1G1	adaptor-related protein complex 1, gamma 1 subunit	UP	0.643609		NULL	TIN_20054	chr16:70372241-70373218
11159	GCAAACTAATACATGTGGAATTAAGGTCCAGTCTACCCCCTCAAAGAAATGTATGCTTGT	TIN RNA sense	55626	FLJ20294	hypothetical protein FLJ20294	UP	0.598		NULL	TIN_08984	chr11:46453088-46453585
30975	TGCGCCGCTCCCAGCCTATTGTTCTCCGTGGACACCGCGATATCGTGGTTTTTGTTTCCT	TIN RNA sense	7072	TIA1	TIA1 cytotoxic granule-associated RNA binding protein	UP	0.564675		NULL	TIN_27372	chr2:70386448-70387157
12479	TGCCCTGGTCAGACTTGTTTGGGGAGGTGGGGAGGACTAATAGCCTGTGGCTAGAAAGCT	TIN RNA sense	114876	OSBPL1A	oxysterol binding protein-like 1A	UP	0.50258		NULL	TIN_23464	chr18:20196232-20196950
32225	TCCTGGGCCTCCTTGTCAGAGCATTAAAGAATTTTTGACTATAGAAAGCATAGTCCTTTT	TIN RNA sense	3837	KPNB1	karyopherin (importin) beta 1	UP	0.495567		NULL	TIN_21979	chr17:43107398-43108069
24068	GTCAACTGTACATAGATATGTTACATACACACACATACTTCCTCCCTCTCTGTAATTTGG	TIN RNA sense	8635	RNASET2	ribonuclease T2	UP	0.434176		NULL	TIN_45676	chr6:167377086-167378019
31995	CCAGCGCATTCCTAGTCCGCCACACTGCTACCCAGACAGAACATCCACTGCTTCCACATT	TIN RNA sense	9630	GNA14	guanine nucleotide binding protein (G protein), alpha 14	UP	0.422683		NULL	TIN_52505	chr9:77302213-77302898
36524	TGCTGAAGGAATTGGAATTTGGAGGCGGAGGCAAAGTTAAAGACAGAGAAGAGGCTGGGT	TIN RNA antisense	10019	SH2B3	SH2B adaptor protein 3	UP	1.7339		NULL	TIN_12964	chr12:110332369-110333220
17996	TCTACTGAAGAAACGGGCAGCATTCCAGCCTGCGGGCAGCGTCCTTGAATGCCAATCACA	TIN RNA antisense	7204	TRIO	triple functional domain (PTPRF interacting)	UP	1.4579		NULL	TIN_40130	chr5:14392752-14393506
21131	AAGAAAGACAAGCAGAGAAACACACTGAGCCCTAGAGCACCACTGCCTCCTAGGAAGGGA	TIN RNA antisense	114805	GALNT13	UDP-N-acetyl-alpha-D-galactosamine:polypeptide N-acetylgalactosaminyltransferase 13 (GalNAc-T13)	UP	1.36879		NULL	TIN_28547	chr2:154779903-154780734
13212	TACTCTTTCCAGAAGACAACCAGGTTTAGTGCTGGAAGCAGGCGACCAGCCTGGGCTAGC	TIN RNA antisense	64122	FN3K	fructosamine 3 kinase	UP	1.35677		NULL	TIN_22983	chr17:78294707-78296873
26671	CTCCTCACACCCATGCACTGAGGCCAGTCAGTAATTAACAACGATACGGATGGCTGCATT	TIN RNA antisense	1612	DAPK1	death-associated protein kinase 1	UP	1.19968		NULL	TIN_52652	chr9:87445251-87446103
22929	GGCATAGGGTGTTGGAACCCACGGAGGGTTGGAGGGTTAAGAGGACATGTGCATGAAAGG	TIN RNA antisense	9877	ZC3H11A	zinc finger CCCH-type containing 11A	UP	1.19316		NULL	TIN_04103	chr1:200523495-200524663
7415	TGTGCACCACTGCACCCAGGCTACTAAAGGTTCTTATTTTCTGATTCTCTCTTGACAGAG	TIN RNA antisense	288	ANK3	ankyrin 3, node of Ranvier (ankyrin G)	UP	1.19074		NULL	TIN_06299	chr10:62135602-62136041
39490	TTCTCCCAGACTATTCCAAAGTTGAGTCAAAAGAGAAACACGGCTGGGTGTGGTGGTGGC	TIN RNA antisense	51441	YTHDF2	YTH domain family, member 2	UP	1.15571		NULL	TIN_00819	chr1:28896376-28896848
27667	TAAACATTTGCTCCATTACTGTTGCCCTAAAGTTAACAAACCCTCATATCCCCTCAACAC	TIN RNA antisense	9886	RHOBTB1	Rho-related BTB domain containing 1	UP	1.13167		NULL	TIN_06302	chr10:62312646-62315296
34220	AACACTCAGAAGCTGTTGAGGTCTCAGATGGGCCTGGGAGGTGACAGGTTCCCATGGCAA	TIN RNA antisense	80115	BAIAP2L2	BAI1-associated protein 2-like 2	UP	1.06084		NULL	TIN_32841	chr22:36819197-36819690
23000	TCCATCCCGGGGTCCCCTCGCCCCATTACAGACCAGAGAGAAGGACTGGAGAAGAAAAAA	TIN RNA antisense	57181	SLC39A10	solute carrier family 39 (zinc transporter), member 10	UP	1.03805		NULL	TIN_29250	chr2:196347537-196348267
42529	ACAAACAGAAAGTCCATCCTAACAAAACACAAAACAGACCAACCCCCTCAAGAGAAAAAA	TIN RNA antisense	2744	GLS	glutaminase	UP	0.988155		NULL	TIN_29220	chr2:191628748-191629846
14444	TTAGCTCCTACAATCCCAGAATGCAGACATCAGCCCTTTCTCCCTGCAGCACAGGGTGCC	TIN RNA antisense	80014	WWC2	WW and C2 domain containing 2	UP	0.951007		NULL	TIN_39882	chr4:184554132-184555269
35494	TCCAGCTTCAGTATTAGGGGTTATGGAGGGGAAAGAGGGAGGCATGTTGGTTGCAGAATG	TIN RNA antisense	10018	BCL2L11	BCL2-like 11 (apoptosis facilitator)	UP	0.793221		NULL	TIN_27945	chr2:111629347-111630065
41771	GCTGCACTCCTCAGACAGGATTCCACTCTTGGTATGTTGCGGGCATCACAGTGAAAACAG	TIN RNA antisense	11030	RBPMS	RNA binding protein with multiple splicing	UP	0.724689		NULL	TIN_49700	chr8:30382293-30383405
5981	GAAAGCTCAGATTTTGCTGGCTAGTTATAAAAGCTTCCTGTGTTGCTTATCATGCATTTT	TIN RNA antisense	29119	CTNNA3	catenin (cadherin-associated protein), alpha 3	UP	0.724062		NULL	TIN_06394	chr10:68505573-68506930
11794	TGGTTTCCAGAGGGTGGGTGCAGAGTCCTGAGACAGGTTTCTACAGAATACCTGATACAT	TIN RNA antisense	23213	SULF1	sulfatase 1	UP	0.701912		NULL	TIN_50231	chr8:70585784-70586174
18664	TCATAGGCCATTAAAAATAAAGCCCTCTCCTTTTTCCCTGAAACATGTACTTATATTCCA	TIN RNA antisense	83890	SPATA9	spermatogenesis associated 9	UP	0.687282		NULL	TIN_41300	chr5:95033455-95034530
26451	CACTGACAGCATTTCAAGCAGAGTATCCGAACAGTTACCCCATCTTCAGGCCTACTGAGT	TIN RNA antisense	5297	PIK4CA	phosphatidylinositol 4-kinase, catalytic, alpha polypeptide	UP	0.682184		NULL	TIN_32409	chr22:19455073-19455745
36744	TCTTTCCCCAAACTCCGAGAGCCACACCCCCTTCTACACTGAAAACTTAGGGACGCGCCA	TIN RNA antisense	6868	ADAM17	ADAM metallopeptidase domain 17 (tumor necrosis factor, alpha, converting enzyme)	UP	0.664097		NULL	TIN_25947	chr2:9644790-9646127
42331	ACTCGCAGCAACCTGACCCCCCAACTTTTTCAGTTTCCAGCCTGGGGACTTGTGGTGGTT	TIN RNA antisense	645	BLVRB	biliverdin reductase B (flavin reductase (NADPH))	UP	0.653792		NULL	TIN_25245	chr19:45662020-45662967
26737	GTGCTCAAAAGTGGTACCTGCCTGGCAAGACAGAGGGCTCAGATGGAGCACGACATTTTC	TIN RNA antisense	10217	CTDSPL	CTD (carboxy-terminal domain, RNA polymerase II, polypeptide A) small phosphatase-like	UP	0.650557		NULL	TIN_34058	chr3:37992409-37993125
21051	ATACATGCTTTAAACAGAAAAACTTGGAGCAACACAGAAAAACATACTTCCTCCCCTAAA	TIN RNA antisense	54805	CNNM2	cyclin M2	UP	0.588144		NULL	TIN_07324	chr10:104686502-104687574
44275	AAGTGCACCTTCCAGCTAAACACATGGCTGCTGACCCTACCAAGTTGAGTACTACTGAGC	TIN RNA antisense	3899	AFF3	AF4/FMR2 family, member 3	UP	0.580997		NULL	TIN_27743	chr2:99888361-99888893
34776	GTATCCCTGCAATCTATTCCATTGAGACTATTTTTAGTATTAAGTTCCTTCCTCCAAATC	TIN RNA antisense	9482	STX8	syntaxin 8	UP	0.56442		NULL	TIN_20933	chr17:9306760-9307511
17060	ACTCACAACCAGCCAGGCACGGAGGCTCATCCTCAACACGAATCATCTCCTTTACAATGT	TIN RNA antisense	9524	GPSN2	glycoprotein, synaptic 2	UP	0.521098		NULL	TIN_24663	chr19:14521923-14522318
29111	AAGGTGATTCTAAAATGCCTATTTCTATTTAGAAGCAGCTTTCCCCCCAACCAGACAGGT	TIN RNA antisense	9620	CELSR1	cadherin, EGF LAG seven-pass G-type receptor 1 (flamingo homolog, Drosophila)	UP	0.515867		NULL	TIN_33128	chr22:45099039-45100166
6690	AAGAGGAAAGGTCACGTGACATCCACAGACGCAGCACCCACCCACTCACGATAGAACCTG	TIN RNA antisense	1292	COL6A2	collagen, type VI, alpha 2	UP	0.456013		NULL	TIN_32265	chr21:46371931-46372950
36228	TGTTTAAACAGAAACCAAAAGCCGCTCGCCCTCCCTCTGACTCTGACGGTGCCTGCAGAG	TIN RNA antisense	6904	TBCD	tubulin folding cofactor D	UP	0.438399		NULL	TIN_22995	chr17:78399234-78400477
29627	TTTCTTTTTAACGTCTCTGCCTGCGGTGGGGGGCATTCCTACGATGAGCCTGGGAGGAAC	TIN RNA antisense	9265	PSCD3	pleckstrin homology, Sec7 and coiled-coil domains 3	UP	0.417488		NULL	TIN_45929	chr7:5982439-5983387
6561	GGAATATGTTTACTCATTGAAGATTGTGGCCTAATCATACAGCCGGTCCCGAGGCGGCGG	PIN RNA antisense	7803	PTP4A1	protein tyrosine phosphatase type IVA, member 1	UP	1.64752		PIN_10564	NULL	chr6:64338874-64341477
14747	GAATATGCCCATGATGACTTCTGGAGGGATCCCCGCATCCGTCAGCCTGGTGCAGAAAAC	PIN RNA antisense	89846	FGD3	FYVE, RhoGEF and PH domain containing 3	UP	1.46699		PIN_12010	NULL	chr9:92845615-92846126
40265	CTTCATGGCTGCTGGAGAAATAACCCCCTCTCATGTAGGATGACTGGCAGTTAGGCACTT	PIN RNA antisense	2119	ETV5	ets variant gene 5 (ets-related molecule)	UP	1.32521		PIN_09157	NULL	chr3:187264711-187265051
12339	TTGAATAAAGTAGTAATCCACTGCACTGCCTAAGCGCTTATCTTCATCTAAAATCTCGGT	PIN RNA antisense	5426	POLE	polymerase (DNA directed), epsilon	UP	1.29476		PIN_03291	NULL	chr12:131867159-131867780
42596	TCTCAACAGTAACAGGATATAACACACACACAGCTAGAATCCAATTCCACAGTCAGAAGC	PIN RNA antisense	10768	AHCYL1	S-adenosylhomocysteine hydrolase-like 1	UP	1.10502		PIN_00622	NULL	chr1:110258723-110260425
11709	TTTAGCAGGAGTAAGTCCTGACTGTAGCAGAATCCAACCTCTGTGTTCCTGATACATTGC	PIN RNA antisense	8500	PPFIA1	protein tyrosine phosphatase, receptor type, f polypeptide (PTPRF)	UP	1.01287		PIN_02270	NULL	chr11:69904600-69906155
39936	CCATTCCTCCTCACCAACGCATCAACTTCAGGTTCCAGATGTGGCGGAGTTTCAGGATCC	PIN RNA antisense	6901	TAZ	tafazzin (cardiomyopathy, dilated 3A (X-linked); endocardial fibroelastosis 2; Barth syndrome)	UP	0.953997		PIN_12575	NULL	chrX:153161899-153162840
12436	TTCTTCCAACAGAAACGATTGTTCTACACGTCAGTCCCGGCTGCGAGTCCAAGCCCGGTG	PIN RNA antisense	6794	STK11	serine/threonine kinase 11	UP	0.948544		PIN_06036	NULL	chr19:1157137-1158914
31096	ATACCAGCAAGGAATTGGGTGTGGTGGCCAGGAAACGCAGGTTGGATGGTGCATCAATGG	PIN RNA antisense	2335	FN1	fibronectin 1	UP	0.92386		PIN_07556	NULL	chr2:216065142-216065857
38259	TTCTCTGCAGTTCCTTCTTCTGATGAATTACGGTCACTATCTCTTCCTCCTCGTTTCATC	PIN RNA antisense	26224	FBXL3	F-box and leucine-rich repeat protein 3	UP	0.922133		PIN_03435	NULL	chr13:76492753-76495348
28941	TCCAGAATTCCAAAACACCTATGCATGGAAGGCCACAGACAAAGCTCTCCCGTCCCCGGC	PIN RNA antisense	617	BCS1L	BCS1-like (yeast)	UP	0.890454		PIN_07583	NULL	chr2:219349402-219351986
11391	GTTCTCCATATAACTCCAGCCCACCAGAAGAATGATAAAATGAGTCAGTCTTTTCTGCAC	PIN RNA antisense	10142	AKAP9	A kinase (PRKA) anchor protein (yotiao) 9	UP	0.848053		PIN_11094	NULL	chr7:91381036-91384086
9284	TGCTCTGAACGGAGGTGCCCCTTGTGGAAACCGCTCCTTCCTCTTCATCAAAAATGAGAT	PIN RNA antisense	134526	ACOT12	acyl-CoA thioesterase 12	UP	0.843424		PIN_09870	NULL	chr5:80678617-80679753
38096	CCTGGCTGGCCACAGTCACTCCAAGCCACATGTCCTCAATAATGTGATGGCCAGGGTCAT	PIN RNA antisense	3675	ITGA3	integrin, alpha 3 (antigen CD49C, alpha 3 subunit of VLA-3 receptor)	UP	0.813102		PIN_05534	NULL	chr17:45496596-45497449
16119	GCTGCTTCCATATTTTCCAGGGCCACTGCTCTGGCAGCTCTGGGAATGATGCTTCCTGGA	PIN RNA antisense	23305	ACSL6	acyl-CoA synthetase long-chain family member 6	UP	0.80755		PIN_09968	NULL	chr5:131357871-131358293
11396	ACGCAGATCATAAAGCAGCTGCAGCGCCCGGTTCTGGGTGACTGGAAATGCACCTTCTTT	PIN RNA antisense	9382	COG1	component of oligomeric golgi complex 1	UP	0.788957		PIN_05700	NULL	chr17:68712845-68714388
13024	GACAATGTCAGCCAGCAGCTCCTCATAGCCTGGGATCACTTCAAGTTGCTGGTGGAGACA	PIN RNA antisense	26999	CYFIP2	cytoplasmic FMR1 interacting protein 2	UP	0.739827		PIN_10126	NULL	chr5:156663527-156664368
9763	CAATCCTTCCTCCAACATCACCCACAACCGTGATTGGGGGCTTTTCTTTAGGAATCAGCA	PIN RNA antisense	5636	PRPSAP2	phosphoribosyl pyrophosphate synthetase-associated protein 2	UP	0.696195		PIN_05239	NULL	chr17:18767639-18768107
10029	TCTTTCCTCCTCAGATCCATGGTGGGACTGAGCTCTTGTCAGTCTTCGATGCTGGTGAAT	PIN RNA antisense	54899	PXK	PX domain containing serine/threonine kinase	UP	0.68218		PIN_08828	NULL	chr3:58370057-58370638
15689	CTCCAAAGCCTGGGGTGTCGATGACGGTCAGCTTCATTTTGACACCGCCTTCCTCTATCA	PIN RNA antisense	55964	SEPT3	septin 3	UP	0.634643		PIN_08417	NULL	chr22:40707430-40708004
12797	TTTCCTTGGTCCGCTTGTGTCCCGTCCATGGCGTTCAACCACATGTCGCTCCTCAGGATA	PIN RNA antisense	79811	SLTM	SAFB-like, transcription modulator	UP	0.612825		PIN_04192	NULL	chr15:56962970-56963809
30269	ATGAGGGTCTCCATGGAATGTGTAGCTGAAAGAGGTACCATTGGCACCACCGCCGCTACC	PIN RNA antisense	3337	DNAJB1	DnaJ (Hsp40) homolog, subfamily B, member 1	UP	0.505794		PIN_06253	NULL	chr19:14487983-14489950
40988	ATGGACATGATTCCCAGAATCCTTCAGGCTAGCTCCTCCGCGCATCCACGTTCAACCGAG	PIN RNA antisense	1400	CRMP1	collapsin response mediator protein 1	UP	0.496339		PIN_09260	NULL	chr4:5940217-5943634
13447	ACATAGAGTTGTTTATGATGGCGACCTGAACTTCCTGGAGGGTGTGGGGAGATGGCAGTG	PIN RNA antisense	10942	PRSS21	protease, serine, 21 (testisin)	UP	0.49025		PIN_04533	NULL	chr16:2809803-2811367
36243	GAAGCTCCCCATCAGTTGGAAAGCCAAGCACCCCAGCATTGTTGATCACAGCCCACAGTC	PIN RNA antisense	3294	HSD17B2	hydroxysteroid (17-beta) dehydrogenase 2	UP	0.480023		PIN_04963	NULL	chr16:80661909-80662411
42189	CTGTAGACTCACCACCTCATATATTGCATCTCCAGCATTGGTATGGCCTTTTCCCTCAGA	PIN RNA antisense	9910	RABGAP1L	RAB GTPase activating protein 1-like	UP	0.45985		PIN_00994	NULL	chr1:171005643-171006007
43464	TCTGTGATGTAGGCTGTCATCTTGTTCCGTCGCCGCCGTTCAATTTCACTGTGATTTTCC	PIN RNA antisense	405	ARNT	aryl hydrocarbon receptor nuclear translocator	UP	0.456101		PIN_00749	NULL	chr1:147624955-147625719
4519	ATCTCCAGCCTCCTTAGATCACAGCTCCGGAAGCAGCACTCATCCACGATGCCTGTCTGA	PIN RNA antisense	3479	IGF1	insulin-like growth factor 1 (somatomedin C)	UP	0.449138		PIN_03101	NULL	chr12:101315654-101315965
21997	ACAGATGCCACCAGGTCCTTCAAGAAGTCAAACTGCTGCTCCAGCTCGATGCACTGCTTC	PIN RNA antisense	10589	DRAP1	DR1-associated protein 1 (negative cofactor 2 alpha)	UP	0.429162		PIN_02187	NULL	chr11:65444158-65444766
11284	TGCATGAACTCATCCAGCAAGTCATCGTATGCCTTCCCGTGCACGCGCTGGTGTTTCAGG	PIN RNA antisense	10873	ME3	malic enzyme 3, NADP(+)-dependent, mitochondrial	UP	0.421221		PIN_02343	NULL	chr11:85875734-85876237
33731	ATGTTGAGCTGATACGTGGGCTCCCGCTGGCCTGTACATTCCTGGAGGTAAGTGTTGTGT	PIN RNA antisense	23352	ZUBR1	zinc finger, UBR1 type 1	UP	0.403886		PIN_00119	NULL	chr1:19155699-19156964
24683	TAAAGTGATCGTTATCCTCACATCCTCTCCATTCCGGGTCTTACTAAAAACTTCAGTAAC	PIN RNA antisense	9271	PIWIL1	piwi-like 1 (Drosophila)	UP	0.215791		PIN_03279	NULL	chr12:129356202-129356723
10094	ATCATGAAGTGTGATATTGACATCAGGAAGGACCTCTATGCTAACAATGTCCTATCAGGG	Exonic	59	ACTA2	actin, alpha 2, smooth muscle, aorta	UP	4.25787		NULL	NULL	NULL
17019	CCTCATAGTTGAACTTGGATTTGAAAATACCTTCAGCACTTAGAAGAGACATTCAAATAC	Exonic	79949	C10orf81	chromosome 10 open reading frame 81	UP	3.4835		NULL	NULL	NULL
42924	CCGTGGAGATCCCAACTGGTTTATGAAGAAAGCGCAGGAGCATAAGAGGGAATTCACAGA	Exonic	6876	TAGLN	transgelin	UP	3.41027		NULL	NULL	NULL
22166	ACCAGACTAAGTGCCAGTATATATATGACTGATATTTTCGTGACTCATAGAAGGTGTCCA	Exonic	83857	TMTC1	transmembrane and tetratricopeptide repeat containing 1	UP	3.14055		NULL	NULL	NULL
17225	CACTGAACACTGTAGATATTAAAATGTTCAGCAGGCACAGTTCTGTAAAATTGTTCGTGA	Exonic	79949	C10orf81	chromosome 10 open reading frame 81	UP	3.0438		NULL	NULL	NULL
14956	GTCAGCTTGGAAAAGGATGAGGAAGACTACAAGAGATACAGATGCTTTGTTCTGTACAAG	Exonic	83938	C10orf11	chromosome 10 open reading frame 11	UP	3.02993		NULL	NULL	NULL
31726	GTAAACCCACCCACATCAATGTGTCTGTTGTCATGGCGGAGGCGGATGGCACCTGCTACT	Exonic	3494	IGHA2	immunoglobulin heavy constant alpha 2 (A2m marker)	UP	2.82212		NULL	NULL	NULL
21136	GTGAGAATGTCCGAGAATTCTTCTTCCGTGTGGCAGCACTGACCTTTGAGGCCAATGTGC	Exonic	83871	RAB34	RAB34, member RAS oncogene family	UP	2.5837		NULL	NULL	NULL
39655	CGCACTTACAGCCTGGGCAAGAGCTCACGAGGCCTCAAGATCTATGCCATGGAGATCTCA	Exonic	165	AEBP1	AE binding protein 1	UP	2.5038		NULL	NULL	NULL
6769	TCAAGTCCCTGATGGCCTCAGAGGAGGAGGTAGTGACCCCTCTGAACCTTTCTGGGCAAT	Exonic	7169	TPM2	tropomyosin 2 (beta)	UP	2.38349		NULL	NULL	NULL
19138	CTTCGTACTGAGGGACACAGACACAGGGGCCCTTCTCTTCATTGGCAAGATTCTGGACCC	Exonic	5176	SERPINF1	serpin peptidase inhibitor, clade F	UP	2.2233		NULL	NULL	NULL
8663	GTGAAATGTAAATCTGGGATCCATAGTCAAGATATCATAAGGACCTACTTCCCAGCCTAC	Exonic	171024	SYNPO2	synaptopodin 2	UP	2.21522		NULL	NULL	NULL
19392	GGCTGGAGAAGAATCTTCCGACTCTGAGGACTTGGCTAATGGTTAATACTTAAATGGTCA	Exonic	51752	ARTS-1	type 1 tumor necrosis factor receptor shedding aminopeptidase regulator	UP	2.09685		NULL	NULL	NULL
14215	GCAGTTGCCTCTGTTCCGCAGATTTAGAAGATTTGACCCGCAATTTGCACTGACAAACAT	Exonic	57478	USP31	ubiquitin specific peptidase 31	UP	1.97436		NULL	NULL	NULL
24287	AGATACTTGAGAGGGACCATGCCCGGCTGAAGCCCCGTCTCGTGTGGAAGAATGTCATCT	Exonic	5373	PMM2	phosphomannomutase 2	UP	1.76319		NULL	NULL	NULL
9007	AGAGGGTCTTAGTCCTGGAAAGTCAGGCCAACAAGCAACGTTTGCATCATGTTATCTCTT	Exonic	26509	FER1L3	fer-1-like 3, myoferlin (C. elegans)	UP	1.64686		NULL	NULL	NULL
30354	TGGGAGTCGGGACATATAATGGAAAGGCCCTCGGGAAGTTCCGCGTCCTCTGTGGGGGCT	Exonic	7975	MAFK	v-maf musculoaponeurotic fibrosarcoma oncogene homolog K (avian)	UP	1.56134		NULL	NULL	NULL
16601	GTTTGAGGAGGAGAACCTGCGACTCCTTGAGCTAAACCAGAGGTGCCAGTTTGCCACCAG	Exonic	89845	ABCC10	ATP-binding cassette, sub-family C (CFTR/MRP), member 10	UP	1.50342		NULL	NULL	NULL
24027	CAGCAGCGTGAAAACCAGTATGATCTGTGCTGGGGGTGATGGCGTGATCTCCAGCTGCAA	Exonic	63036	ELA2A	elastase 2A	UP	1.42891		NULL	NULL	NULL
17214	ACTTTTAAGGGACAGAGCTTTACCTGGCAGTGATAAAGATGGGCTGTGGAGCTTGGAAAA	Exonic	143903	LAYN	layilin	UP	1.41424		NULL	NULL	NULL
30379	GTTGGGATTGAGTTTCAACAGCATCTCTGCTGTTGACAATGGCTCTCTGGCCAACACGCC	Exonic	1634	DCN	decorin	UP	1.40265		NULL	NULL	NULL
5952	CCAGCCAAGCCAGGGACTTGTTGTCAAAGATGCTAGTGATTGACCCAGCAAAAAGAATAT	Exonic	5602	MAPK10	mitogen-activated protein kinase 10	UP	1.37468		NULL	NULL	NULL
7285	GATTCTGACATGGGGTCTCGGCCTGAGTCTATGGGATGTAGAAAAGACACAGTGCCAAGG	Exonic	7038	TG	thyroglobulin	UP	1.31878		NULL	NULL	NULL
29460	CAACTACCACATGAAGACGCTGCTGCTGTACGAGTGCGAGAAACACCCACGAGAAACGGA	Exonic	987	LRBA	LPS-responsive vesicle trafficking, beach and anchor containing	UP	1.30782		NULL	NULL	NULL
8177	GTAACCTGGGAGGCAACAAAAAGAAAATCAGAGGCAAAAGATTTAGACCTCGGTCTAATT	Exonic	53616	ADAM22	ADAM metallopeptidase domain 22	UP	1.30059		NULL	NULL	NULL
7743	TGTCCCGTCATTGGGTGGCATATGTTAACTAGCTGCCAAACAACTTCAACCCGTGTAATT	Exonic	89927	C16orf45	chromosome 16 open reading frame 45	UP	1.27718		NULL	NULL	NULL
39032	CAAGACAGACTGTGTCATGTTCTTCGGGCCCGTGGTCCCCGACGGCTACGGTGTCTGCTA	Exonic	1384	CRAT	carnitine acetyltransferase	UP	1.22581		NULL	NULL	NULL
22172	TGGGCCAATGGGGCCATCAACCCTGTCATCTACGCCATCCGCAATCCCAACATTTCGATG	Exonic	64582	GPR135	G protein-coupled receptor 135	UP	1.20898		NULL	NULL	NULL
22029	CAATACAACCAGCCCAACCATCGGTCCACACCTGGGCATTTGGTGAGAATCAAAGCTGAC	Exonic	3371	TNC	tenascin C (hexabrachion)	UP	1.18639		NULL	NULL	NULL
17099	GGGTCACCAACCCCATCAATCCCTGGTACTTCAAACACAGTGATGGCAGCTTCTCCAACA	Exonic	162417	NAGS	N-acetylglutamate synthase	UP	1.18073		NULL	NULL	NULL
26771	GAGGGAGCAAAGGAGTTTGCTGCTGCTCTCACCGCTGAGCGGATAAAGACCCCACCAAAA	Exonic	2146	EZH2	enhancer of zeste homolog 2 (Drosophila)	UP	1.17727		NULL	NULL	NULL
13669	GATGTTGACAATGCGTCTCTGGCACGTCTTGACCTTGAACGCAAAGTGGAATCTTTGCAA	Exonic	7431	VIM	vimentin	UP	1.11073		NULL	NULL	NULL
16061	GGGGACGCAGTAGCCGAGATCGACGCTCTCTATGACGTCTACCTGGATGTCCAAGAGAAA	Exonic	1773	DNASE1	deoxyribonuclease I	UP	1.10208		NULL	NULL	NULL
28619	GCCTTTAGTTCTCCACTGGGGAGGAATCCTGGACCAAGCACAAAAACTTAACAAAAGTGA	Exonic	3914	LAMB3	laminin, beta 3	UP	1.09805		NULL	NULL	NULL
22234	TTCATCGTGGGGCTCTCAGTTCCGATTCCCCAGGCTGAATTGGGAGTGAGATGCCTGCAT	Exonic	3687	ITGAX	integrin, alpha X (complement component 3 receptor 4 subunit)	UP	1.07455		NULL	NULL	NULL
13880	GAAATTGCTTTTCCTCTTGAACCACAGTTCTACCCCTGGGATGTTTTGAGGGTCTTTGCA	Exonic	6347	CCL2	chemokine (C-C motif) ligand 2	UP	1.0546		NULL	NULL	NULL
23450	AAAGGCGGAAACCCAGGAGTGGAGAGATTTGAGAAGAGGCACCGTAGGACTGCATATCCC	Exonic	8635	RNASET2	ribonuclease T2	UP	1.05155		NULL	NULL	NULL
33940	CACTTTACCTTCCTCCAAATTACCCAACATACGGTAAACAACATTTGTGCAGAAGTATGT	Exonic	23043	TNIK	TRAF2 and NCK interacting kinase	UP	1.03936		NULL	NULL	NULL
15476	GAAACAGTGGAGGGAGTCGCTATATTGCAGGAGGTGGAGGTACTGGGAGTATTGGAGTTG	Exonic	79158	GNPTAB	N-acetylglucosamine-1-phosphate transferase, alpha and beta subunits	UP	1.01414		NULL	NULL	NULL
38299	CCAAAATGACACATCTGTGCAATAGAATGATGTCTGCTCTAGGGAAACCTTCAAAAGCAA	Exonic	4354	MPP1	membrane protein, palmitoylated 1, 55kDa	UP	1.00534		NULL	NULL	NULL
16393	CTGATCCACTCCACCTTACACAAGCACGAGCTGCAGGTCCAGGACATGCGTGGGCGCTAT	Exonic	114819	KIAA1922	KIAA1922 protein	UP	0.988445		NULL	NULL	NULL
40163	GCACCTGTTACAGAGGGAAGGCCAAGTGCTGCAAGTGAGCTGAGAGTGACCAGAAGAAAT	Exonic	1672	DEFB1	defensin, beta 1	UP	0.980336		NULL	NULL	NULL
11968	GAGCTGCTCTCGTCTGAAGCCTGCTACGAATGCAAGATCAATGGCCTCTCCCCTCGGGAC	Exonic	256949	ANKRD47	ankyrin repeat domain 47	UP	0.96903		NULL	NULL	NULL
38730	ACCAAGAACAACGCGGCCATCCTCTCGGTGTCCTTCCTCTTCATGTTTGCGCTCATGCTT	Exonic	2835	GPR12	G protein-coupled receptor 12	UP	0.963353		NULL	NULL	NULL
21965	TGCCCTCAAAGCAGACCTCCATACCACAGCACCACAGCTACCATCAGGATCCTGTCCACA	Exonic	78994	PRR14	proline rich 14	UP	0.940597		NULL	NULL	NULL
21007	CGCTGAGAGGTTGACCAGGAAATACAACGAGCTGCTAAAGTCCTACCAGTGGAAGATGCT	Exonic	1191	CLU	clusterin	UP	0.927248		NULL	NULL	NULL
32855	TGGGGGTCTCTGGGGAACACAGCCAGACATCCTGATGGGGAGGCAGAGCCAGGAAGCTAA	Exonic	633	BGN	biglycan	UP	0.919671		NULL	NULL	NULL
32282	CCCATTTTCCTGAATGAAGTCTTGGTGAAACTGCCCACAGACCCTTCCAGCGATGAGCCT	Exonic	50618	ITSN2	intersectin 2	UP	0.91782		NULL	NULL	NULL
25394	AAAGCCAAGCCAGCCTGTAAAGCAGATAAGACCCTGGCCACACAGAGGCGCTTGGAGGAA	Exonic	11176	BAZ2A	bromodomain adjacent to zinc finger domain, 2A	UP	0.904529		NULL	NULL	NULL
4919	TCTGTGATTATGATTTCCTCTCCTATAATTATTTCTGTAGCACTCCACACTGATCTTTGG	Exonic	6304	SATB1	special AT-rich sequence binding protein 1 (binds to nuclear matrix/scaffold-associating DNA's)	UP	0.869792		NULL	NULL	NULL
27388	TTTTTACAATCTGTATCTTTGACAATTCTGGGTGCGAGTGTGAGAGTGTGAGCAGGGCTT	Exonic	2067	ERCC1	excision repair cross-complementing rodent repair deficiency	UP	0.856269		NULL	NULL	NULL
42018	CTACGTAGCCATGTTTGGGCCTAAAGGCTTTGGGCGGGGCGGAGCCGAGAGCCACACTTT	Exonic	1396	CRIP1	cysteine-rich protein 1 (intestinal)	UP	0.849155		NULL	NULL	NULL
37901	TGGACACTGAGGAGCTTGTGGCCAATCAGAAGCCCCCGTCGGCTGAGTTCAAAGTGGTAA	Exonic	667	DST	dystonin	UP	0.836413		NULL	NULL	NULL
17509	AGCCTTCATCCAGCTCTGGGCATTTGATGCTGTCAAGGGGAAGTGCGTCCTCTTCCCCTA	Exonic	259	AMBP	alpha-1-microglobulin/bikunin precursor	UP	0.836176		NULL	NULL	NULL
40943	GCCACCGCACAAATGGAAGAGCGACTAGCAGAGTTTATTTCCTCCAACACTCCAGACAGC	Exonic	23139	MAST2	microtubule associated serine/threonine kinase 2	UP	0.821214		NULL	NULL	NULL
30765	TTCTCCAAGGAGAGGCACATCATGGACAGGACCCCCGAGAAACTGAAGAAGGAGCTGGAG	Exonic	8412	BCAR3	breast cancer anti-estrogen resistance 3	UP	0.81872		NULL	NULL	NULL
27144	ATTCTTTTTGAAGACCAGCCATGGCCAGTTCCGGTTTTACTTCTGACTGTGCAGTGTTGA	Exonic	11253	MAN1B1	mannosidase, alpha, class 1B, member 1	UP	0.8128		NULL	NULL	NULL
27168	TGAGCATCCCTCTGGACTCAGAGGGAACAAGGTGGGAGAGAGAGTTTGAGACAGCTCCGT	Exonic	5909	RAP1GAP	RAP1 GTPase activating protein	UP	0.80689		NULL	NULL	NULL
578	GTGGTCTCTTGCCAACCATGAATATTTTGCACTCCAGCATGCCGATAGTTCAAACTTCTA	Exonic	9844	ELMO1	engulfment and cell motility 1	UP	0.799469		NULL	NULL	NULL
9379	GGAGATTCCAGGCCCTATAGAAACCAGGACGTCCCTTAGCGCCACCGCCTCACATGCCAG	Exonic	3216	HOXB6	homeobox B6	UP	0.79432		NULL	NULL	NULL
21400	TGAGACTCATCTGGGATTTGGCTTTCCTTGGAAGCTCTTACGTGATGTGGGAAATGACAA	Exonic	5918	RARRES1	retinoic acid receptor responder (tazarotene induced) 1	UP	0.788208		NULL	NULL	NULL
13108	ATCCTGGACATCAGCAGCCAAGAAGCCAGGCCCAACATGCCCAGAGGCCAGATTCAGAAT	Exonic	64753	NAG6	hypothetical protein DKFZp434G156	UP	0.784983		NULL	NULL	NULL
40383	ATTTGCAAGTACCATCCCTTTTTGGGGCCTTACTTTGCACCTCCAGCATCTGGGAAACAA	Exonic	387601	LOC387601	putative UST1-like organic anion transporter	UP	0.779239		NULL	NULL	NULL
2675	TTTGATGATTCTGAGAAGAAACTTGTCCTTCCTCAAGAACACAGCCCTGCTTCTGACATA	Exonic	759	CA1	carbonic anhydrase I	UP	0.77097		NULL	NULL	NULL
8963	TCCCACACCAGCCAGGCTGGTCTCCTCTAGCCTGTTTGTTGTGGGGTGGGGGTATATTTT	Exonic	11156	PTP4A3	protein tyrosine phosphatase type IVA, member 3	UP	0.75047		NULL	NULL	NULL
8020	GCTATAGGGTTTGCTCTGACAATTTTTAAAGCTTTTGGATTGTTCTAACATAGCTTAAGC	Exonic	3709	ITPR2	inositol 1,4,5-triphosphate receptor, type 2	UP	0.712716		NULL	NULL	NULL
24367	AGCAGATCCAAGAGTCGAGGGCGTTCTTCCTCCCGCTCCAACTCAAGATCCTCCAAGTCT	Exonic	10523	CHERP	calcium homeostasis endoplasmic reticulum protein	UP	0.709257		NULL	NULL	NULL
34109	ACATAGCCTCATTTCAAGGTGTAGCCAGGTTCCCCCGACTTTCCTCTGGGATATAAAAAA	Exonic	114785	MBD6	methyl-CpG binding domain protein 6	UP	0.703266		NULL	NULL	NULL
18732	CACTGACCACCAGCGGAACCCTTAGCACCCACATGGACCAACAGTTCTTCCAAACTTGAC	Exonic	3691	ITGB4	integrin, beta 4	UP	0.682374		NULL	NULL	NULL
14027	ACTGGCATGAGGAGTTAGGTTCATCACAAATACACACACACTGCCCCCAACCCTCTGCCG	Exonic	84940	CORO6	coronin 6	UP	0.680236		NULL	NULL	NULL
41708	AACTATAGGTTTTGGTTCCACAATCTCTACGACTAATCACCTACTCAATGCCTGGAGACA	Exonic	1950	EGF	epidermal growth factor (beta-urogastrone)	UP	0.669742		NULL	NULL	NULL
7089	TCACCGCCTTCTCCCGGGAACCTGACAACCCCAAGACCTACGTGCAGGACATCCTGAGGA	Exonic	4846	NOS3	nitric oxide synthase 3 (endothelial cell)	UP	0.66047		NULL	NULL	NULL
5714	AAGGTTCAGATTTCATACTACGGACCCAAGACTCCACCAGTCAAAGCTCTACTCTACCTC	Exonic	23569	PADI4	peptidyl arginine deiminase, type IV	UP	0.650014		NULL	NULL	NULL
1633	GGGGGACGCGCACACACACCGGTCACCGAGACGGCTGGACCTGCACGCCACCGCTGCCTT	Exonic	3991	LIPE	lipase, hormone-sensitive	UP	0.635109		NULL	NULL	NULL
37796	TTCCTGAAGCCCTTCTCCTTGATGAAGGCTTCCAGCCGCTTCAAGGCACACCAGGATGCA	Exonic	1384	CRAT	carnitine acetyltransferase	UP	0.63092		NULL	NULL	NULL
19011	CAGTTCCTATGACACAGTTATCAAAAAGTATTATCATTGCTCCCCTGATAGAAGATTGTT	Exonic	10516	FBLN5	fibulin 5	UP	0.620906		NULL	NULL	NULL
11339	AAAAAACTTCAGGCTTTCATGACCTACAGCTCAGACCCTGCAACACCCTCACCCCATTTC	Exonic	254268	C1orf62	chromosome 1 open reading frame 62	UP	0.608535		NULL	NULL	NULL
32326	AATGGCACCTGCCCTAAAATAGCTTCCCATGTGAGGGCTAGAGAAAGGAAAAGATTAGAC	Exonic	4151	MB	myoglobin	UP	0.592885		NULL	NULL	NULL
28714	GTAGAAGAAGCAGATGATTGGCTCAGATATGGAAACCCTTGGGAGAAGTCCCGCCCAGAA	Exonic	5836	PYGL	phosphorylase, glycogen; liver (Hers disease, glycogen storage disease type VI)	UP	0.585002		NULL	NULL	NULL
9006	GTGTAGCCACCTTCTGTAAGGACAATGCTACCCCAGTGGCTGCTGAAGAAGGCCTGAGTG	Exonic	27301	APEX2	APEX nuclease (apurinic/apyrimidinic endonuclease) 2	UP	0.582979		NULL	NULL	NULL
6407	AAAGCCTGGCTGAAATCTTTAGACTATTTGTACCCTCTCTACCCACACTGTTTGTGATTT	Exonic	84107	ZIC4	Zic family member 4	UP	0.575301		NULL	NULL	NULL
41495	AGATCCTGACCGCCACCATTGAAAACAACCGGGTCATCCTGGAGATTGACAATGCCAGGC	Exonic	3860	KRT13	keratin 13	UP	0.568279		NULL	NULL	NULL
41905	ATTCTGGCCTGAGCTCCCGGAAAAGATTGATGCGGTATACGAGGCCCCACAGGAGGAGAA	Exonic	4313	MMP2	matrix metallopeptidase 2 (gelatinase A, 72kDa gelatinase, 72kDa type IV collagenase)	UP	0.548458		NULL	NULL	NULL
25130	GGGGAGCTGATCACCTTCTATTACTATTGGAAGAAGACCCCCGAAGCAGCCAGCTCCCGA	Exonic	473	RERE	arginine-glutamic acid dipeptide (RE) repeats	UP	0.546227		NULL	NULL	NULL
3667	GTGTCATCGGCATGCTCAGTGCCGTGGTCGCCAGCATCATCGAGTCTATTGGTGACTACT	Exonic	9962	SLC23A2	solute carrier family 23 (nucleobase transporters), member 2	UP	0.544986		NULL	NULL	NULL
7914	CATGTGCCTAAGCCTGGACACAAGAGAACAGACTCCACCCACAGCAGCAACGAGTCTGAA	Exonic	4644	MYO5A	myosin VA (heavy chain 12, myoxin)	UP	0.532833		NULL	NULL	NULL
42519	AAGAACTCTTACCATGAAGACCCTCCTACTGTTGGCAGTGATCATGATCTTTGGCCTACT	Exonic	5320	PLA2G2A	phospholipase A2, group IIA (platelets, synovial fluid)	UP	0.530105		NULL	NULL	NULL
16932	TGCCATCCTTTAAGTCTTTGAGAGGGGCCTGAAGAGCCTCCGGGCTCCTGGGACATTGAT	Exonic	54331	GNG2	guanine nucleotide binding protein (G protein), gamma 2	UP	0.528381		NULL	NULL	NULL
27035	TCTGGGAGTACTCCTCCAGCATTCAGAACTCTGACAATGACCTGCCCGTCGTCCAAGGCA	Exonic	23650	TRIM29	tripartite motif-containing 29	UP	0.526718		NULL	NULL	NULL
11771	ATATTGGTCCTGTCACTGATGATCCTTCCTCTTTGCCTCAGCCAAATGTCAATCAGAGTT	Exonic	58508	MLL3	myeloid/lymphoid or mixed-lineage leukemia 3	UP	0.522422		NULL	NULL	NULL
23103	CACACTCCGTCCCCTCTAGTCTGGAGCTGTTAACAGAATCTGCTAGAAACTAGCTTTATT	Exonic	57458	TMCC3	transmembrane and coiled-coil domain family 3	UP	0.518825		NULL	NULL	NULL
12368	TGTGAATTCAACAGCTGCCTAACACCTGACCTTTCTGTGCTCAAACTGTGATCTGTGGAA	Exonic	284217	LAMA1	laminin, alpha 1	UP	0.509002		NULL	NULL	NULL
3013	GCTGGGCTTGGAGCCCACAGGACCCTAGAAGTCCTTTAAGAACATTTAACGCTGGACTCA	Exonic	79081	C11orf48	chromosome 11 open reading frame 48	UP	0.494562		NULL	NULL	NULL
27651	AGTCCACCATCATCCATCAGCAACATTGCCTTTTATAACAAAACCAACAATGCACAGAAT	Exonic	26115	TANC2	tetratricopeptide repeat, ankyrin repeat and coiled-coil containing 2	UP	0.48306		NULL	NULL	NULL
37696	TGTCACCTCATTATGCAGATGTTTCGGAGAACAGGTTACCTACCACAACCCCCCTCTGCT	Exonic	416	ARSF	arylsulfatase F	UP	0.475562		NULL	NULL	NULL
35304	GTTTTTATGGACCAATGCCCCAGTTGTCAGTCAGAGCCGTTGGTGTTTTTCATTGTTTAA	Exonic	6446	SGK	serum/glucocorticoid regulated kinase	UP	0.466989		NULL	NULL	NULL
41698	ATAAGGAAAAACCTATAGTTCTATTCCTCCTCATCTACCTTCTGGAAACTCAGCATTTAA	Exonic	4707	NDUFB1	NADH dehydrogenase (ubiquinone) 1 beta subcomplex, 1, 7kDa	UP	0.466535		NULL	NULL	NULL
15533	AAGAGAGCCAATATGTGATGAAAATTGCCAATTCCTTGTTTGTGCAAAATGGATTTCATG	Exonic	5274	SERPINI1	serpin peptidase inhibitor, clade I (neuroserpin), member 1	UP	0.464032		NULL	NULL	NULL
30039	GGAGGCGCAGAAGATTGATCGCATGATGGAGGCTTTCGCTTCTCGCTACTGCCTGTGCAA	Exonic	9265	PSCD3	pleckstrin homology, Sec7 and coiled-coil domains 3	UP	0.462054		NULL	NULL	NULL
7269	GACCTCACCACCTCACCAGTCATATTTTAAGTATTCTTGATAATTTGATCTAACAATCCT	Exonic	10489	LRRC41	leucine rich repeat containing 41	UP	0.456895		NULL	NULL	NULL
20903	ACTGTGGCCTTCCCCCAGATGTACCTAATGCCCAGCCAGCTTTGGAAGGCCGTACAAGTT	Exonic	1604	CD55	CD55 molecule, decay accelerating factor for complement (Cromer blood group)	UP	0.43699		NULL	NULL	NULL
39038	CATTGACATGGGCTTTAAAACACGTGCCTTCACCACTATTTTGATTCTCTTTGCTGTCTT	Exonic	81491	GPR63	G protein-coupled receptor 63	UP	0.435997		NULL	NULL	NULL
16084	TCCTGCTGGTCCCAGATCCGTTCTGTCCGGAGGAGAATTTCTTATCCCCAGGAGATGCCT	Exonic	116028	C16orf75	chromosome 16 open reading frame 75	UP	0.433361		NULL	NULL	NULL
5030	GCAAGTGCAGTTCCACCAAGGGTTTGGGGACCTGGCTGTCCTCAAGCCCAGTAACAAAGT	Exonic	4643	MYO1E	myosin IE	UP	0.426086		NULL	NULL	NULL
4533	CTTCTGTAGCCACCTGTCCCTTCTATTTTTCAGCGAAGGTCAGTGTATTTAGTGTAATTA	Exonic	220382	MGC33846	hypothetical protein MGC33846	UP	0.425273		NULL	NULL	NULL
16264	AATCCGAACCTCCTCTGTGAAGCATTCGAGACAGAACCTTGTTATTTCTCAGACTTTGGA	Exonic	2534	FYN	FYN oncogene related to SRC, FGR, YES	UP	0.41334		NULL	NULL	NULL
41901	GTGTGGCAGTTCCGCAAAATGATCAAGTGCGTGATCCCGGGGAGTGACCCCTTCTTGGAA	Exonic	5319	PLA2G1B	phospholipase A2, group IB (pancreas)	UP	0.404096		NULL	NULL	NULL
27169	TCACCTTCCAGTGTGCAGAAGTTAGAAGGGTCTGGCGGGGGCAGTGCCTTACACATGCTT	Exonic	5768	QSCN6	quiescin Q6	UP	0.402764		NULL	NULL	NULL
32317	GGGTCTGTAGGCGTCTCTCTAAGAAATCCTCTATCTTCAGGCCCAGGATGTAATCCAGCT	Exonic	6203	RPS9	ribosomal protein S9	UP	0.398094		NULL	NULL	NULL
32932	CTGCCCTATCTGGACATGGTGATTGCAGAGACGCTGAGGATGTACCCGCCAGCTTTCAGA	Exonic	6916	TBXAS1	thromboxane A synthase 1 (platelet, cytochrome P450, family 5, subfamily A)	UP	0.394081		NULL	NULL	NULL
38095	ATGTGCTCCCGGTTACTATGGAAACCCCTTACTCATTGGAAGCACCTGTAAGAAATGTGA	Exonic	3910	LAMA4	laminin, alpha 4	UP	0.383093		NULL	NULL	NULL
16581	TTTGAGCAGGCCGAGCGGAAGCCCAAACCCAACCCCAACCTACTCTTCTCAGACGTGTAT	Exonic	593	BCKDHA	branched chain keto acid dehydrogenase E1, alpha polypeptide	UP	0.376113		NULL	NULL	NULL
40145	AAGATCTCCACTGAAGTTGGCATCACAAATGTTGATCTTTCCACCGTGGATAAGGATCAG	Exonic	6185	RPN2	ribophorin II	UP	0.374804		NULL	NULL	NULL
27591	GCCCACGCTGCCAACAAGGCTCTGGACATGGCATAGCAGAGTCCGACTGGCATCTTGAAG	Exonic	3339	HSPG2	heparan sulfate proteoglycan 2 (perlecan)	UP	0.369254		NULL	NULL	NULL
16120	AGCTGCACTGCCCGTCCGAGTTCGACGACACGTTTTCCAAGAAGTTCGAGGTGCTCTTCT	Exonic	23216	TBC1D1	TBC1 (tre-2/USP6, BUB2, cdc16) domain family, member 1	UP	0.361998		NULL	NULL	NULL
37790	AGCAGTCCACAAAGCATTTTCATTTCTAATGGCCCATGGGAGCCAGGCCCAGAAAGCAGG	Exonic	2952	GSTT1	glutathione S-transferase theta 1	UP	0.36185		NULL	NULL	NULL
35113	GCTCAAAACTGAAGGAGATCTTTGACAAGATCCACAGCCTGCTCTCTGGAAAACCTGTTC	Exonic	2733	GLE1L	GLE1 RNA export mediator-like (yeast)	UP	0.361524		NULL	NULL	NULL
11208	GCCCGGCCCATATTAACTGTTATCACGAGTGTTCAGTTTTCATATTTATGCTCACTTGCT	Exonic	5082	PDCL	phosducin-like	UP	0.357452		NULL	NULL	NULL
24293	GAGCAGGCTGCTGCTGAGAAGGCAGTGACCAAGGAGGAATTTCAGGGTGAATGGACTGCT	Exonic	3921	RPSA	ribosomal protein SA	UP	0.355567		NULL	NULL	NULL
35203	GGGTTATCCCAGTCCGAGGTCCAGCGAAGGATTTTATCCCAGCCCACAGCACATGGTACA	Exonic	5747	PTK2	PTK2 protein tyrosine kinase 2	UP	0.352471		NULL	NULL	NULL
35412	GTAATCAATATTATCAATGCTGCCCAGGAAAGTAGTCCCATGCCTGTGACAGAAGCCCTA	Exonic	5151	PDE8A	phosphodiesterase 8A	UP	0.337317		NULL	NULL	NULL
13228	AAGTGAGAACCTCTGAGGATAGAGGAATTGGATGGAGGTGCCCTTCAGAACTCATGGAGA	Exonic	29940	SART2	squamous cell carcinoma antigen recognized by T cells 2	UP	0.323624		NULL	NULL	NULL
5426	CCAGAGAATCTGCTGTACTACAGCCTGGATGAAGACTCCAAAATCATGATCTCCGACTTT	Exonic	8536	CAMK1	calcium/calmodulin-dependent protein kinase I	UP	0.297009		NULL	NULL	NULL
23502	AACTTCATTTCTGTATCACCTGACCTCTGGATGCCAAAACGTTTATTCTGCTTTGTCTGT	Exonic	90865	IL33	interleukin 33	UP	0.271039		NULL	NULL	NULL
40557	ACCGTGGTGTCCAATACATTCACTGCCCTGATCCTCTCGCCGTTGCTTCTGCTCTTCGCT	Exonic	6185	RPN2	ribophorin II	UP	0.246667		NULL	NULL	NULL
28221	TGCTTTGCCGAGGAGGGTAAAAAACTTGTTGCTGCAAGTCAAGCTGCCTTAGGCTTATAA	Exonic	213	ALB	albumin	UP	0.224431		NULL	NULL	NULL
4529	AAAGATTTCCACCTGTCACGTATCTGCCTCTTTTACCTGAGCAATGGTGTAGTTCTTAGA	Exonic	753	C18orf1	chromosome 18 open reading frame 1	UP	0.220618		NULL	NULL	NULL
25735	TCAAGACTGCAGTGCAGATGACGACAACTTCCTTGTGCCCATAGCGGTGGGAGCTGCCTT	Exonic	3920	LAMP2	lysosomal-associated membrane protein 2	UP	0.218617		NULL	NULL	NULL
13011	TAGCATAGACGACACGGACGGCTACACCATGACCTCCGTCCTGCAACAGCTGAGCTACTT	Exonic	55930	MYO5C	myosin VC	UP	0.213849		NULL	NULL	NULL
10446	TTGTACAGGTAGCCAGGTGTCGGTCTCCAGCCTGAGAACTCTGGCTGTTGTTCCTTGTGT	Exonic	50853	VILL	villin-like	UP	0.208599		NULL	NULL	NULL
19924	GATCACCATCCATCTCAACAGGGCCAAGGTGGGTTACATGGAATCTACCTGCGGGCCTTC	Exonic	27229	76P	gamma tubulin ring complex protein (76p gene)	UP	0.205815		NULL	NULL	NULL
11469	TTTTGTCTGTTGTATGGAACCAAGCTGGTGTTTCAGGAGCGGGCCTGGTATTTAGAACAT	Exonic	55289	ACOXL	acyl-Coenzyme A oxidase-like	UP	0.199169		NULL	NULL	NULL
