# Supplementary material for: Genome mapping and expression analyses of human intronic noncoding RNAs reveal tissue-specific patterns and enrichment in genes related to regulation of transcription
Source: Genome Biol. 2007 Mar 26;8(3):R43. doi: 10.1186/gb-2007-8-3-r43 (PMC1868932; doi:10.1186/gb-2007-8-3-r43)
Supplement: Additional data file 8 — Tissue signatures of 431 antisense PIN RNAs [file gb-2007-8-3-r43-S8.xls]

## Sheet: Sheet1
Additional file 8. Tissue signatures of 431 antisense PIN RNAs.
Tissue signatures of intronic expression were determined for tumor prostate, normal kidney and normal liver tissues using a 44K intronic oligoarrays. A total of 431 antisense
PIN transcripts were detected using a combination of two statistical approaches (see Methods for details) and are listed below. Fold-changes between the average of signal intensities
obtained from one tissue versus the average of signal intensities obtained from the 2 other tissues indicate the relative expression level in each tissue.
Spot ID	Probe Seq	Probe Type	Locus Gene ID	Locus Gene Name	Locus Gene Annotation	Fold-change (log2) Liver versus Prostate + Kidney	Fold-change (log2) Prostate versus Liver + Kidney	Fold-change (log2) Kidney versus Prostate + Liver	PIN Contig (ID)	PIN Contig (Genomic coordinates)
45	CTTCAGTCTTCTTGCGTTTTCGCTCTGGTTCTGAATCCTTTAATCCAGATTCCTCATCAA	PIN RNA antisense	27332	ZNF638	zinc finger protein 638	-0.1832	-1.02879	0.985215	PIN_07039	chr2:71569085-71570549
50	GCATGGCTGTCTGCAGAGTCAGGCTCCGTGGGAATTCCTATTCTCTCCCTTTCTGTAACA	PIN RNA antisense	23389	THRAP2	thyroid hormone receptor associated protein 2	0.0878408	-1.09998	0.791081	PIN_03193	chr12:114882407-114883389
221	TCTGCACCTTGCTTCAAGAGAACACAGAACGTGCGTTACGGCCTCATCTCCTCTGCGTGG	PIN RNA antisense	124401	ANKS3	ankyrin repeat and sterile alpha motif domain containing 3	-0.674061	-0.346247	0.879398	PIN_04569	chr16:4716279-4716980
242	ATGGCCAAACAGCATCACCTCCTTCATCCAGTTGTCAGGCTCCAGTGTCTGGATCCGAGC	PIN RNA antisense	55316	RSAD1	radical S-adenosyl methionine domain containing 1	-0.281333	-0.402564	0.617264	PIN_05548	chr17:45915666-45916065
267	ATCCTTCACGAGCTGGCGCAGAGCACTCAGCGCAGCATCTACAATGGCTTCACCAGTTCT	PIN RNA antisense	10130	PDIA6	protein disulfide isomerase family A, member 6	0.453402	-1.21717	0.514202	PIN_06752	chr2:10883718-10884251
484	TTTCGGGGTCCGCTGCTGCTGCTCTGTGAGTCAATGCTTAGTCGGCAGCTATCCTGATCA	PIN RNA antisense	7849	PAX8	paired box gene 8	0.113209	0.51202	-0.720751	PIN_07194	chr2:113712891-113715715
610	AGATGTGATGGTTTGTGCGGTCAGTAACGTGCCCGAATCACCACCAGCCCCGCCATCAAT	PIN RNA antisense	2037	EPB41L2	erythrocyte membrane protein band 4.1-like 2	0.892017	-0.158861	-0.916904	PIN_10712	chr6:131228076-131229403
859	AATAAGCTCTTGTTCAGCTTGAGGGTCACTTGGCTGTTCTCGAAGTTCCCTGAATTCTTC	PIN RNA antisense	55610	CCDC132	coiled-coil domain containing 132	0.033103	-0.866606	0.689164	PIN_11105	chr7:92526381-92526987
956	TTCACAGTGCCCCCAGTGTTAGCGAACAGTGTTCGTAGATCCTCTTCTGCTACTGATGGA	PIN RNA antisense	58155	PTBP2	polypyrimidine tract binding protein 2	-0.678144	0.139925	0.455148	PIN_00578	chr1:96990506-96990849
1040	TGTCCAAATCATGTTGTCCAATATTTGAAGACAAAATCAGTTCCTTTCTCAGGGTTGGTC	PIN RNA antisense	219402	MTIF3	mitochondrial translational initiation factor 3	0.227571	-2.32139	1.23019	PIN_03327	chr13:26908925-26910365
1042	AGCTCCAGCCACCGCGTCACTTCGTCAATCACCACCTTGATTTGGTCTTTATCCGGAGAG	PIN RNA antisense	154197	PNLDC1	poly(A)-specific ribonuclease (PARN)-like domain containing 1	-0.865676	-0.724827	1.30362	PIN_10813	chr6:160197258-160197616
1115	AAGAGGATAGCTGAGACCCAGCCCAGGTAGAAGGACCAGGAGAAGAAGGTCTGGATCTGG	PIN RNA antisense	4818	NKG7	natural killer cell group 7 sequence	0.831972	-0.187585	-0.792614	PIN_06659	chr19:56566902-56567444
1122	AGGGAAAGCCCAGAATGACCAGACCGAATGGTGCAAGCTCTTCCTGTAGTGCATTCAGTT	PIN RNA antisense	2878	GPX3	glutathione peroxidase 3 (plasma)	-2.45227	-3.69856	3.86361	PIN_10101	chr5:150386199-150387185
1369	ACAATGACCCAGTCCTCAATATACATCTCCACCGCGGCCCTCACCTGGGCATCCAGTTTT	PIN RNA antisense	57572	DOCK6	dedicator of cytokinesis 6	1.05766	-0.23287	-1.0776	PIN_06199	chr19:11224025-11224458
1511	TTCAGCTCATCATCCAGCTCCAGCTGCTGTCGTTTAAATTCACTGTATTCTCTCTGATAC	PIN RNA antisense	8678	BECN1	beclin 1 (coiled-coil, myosin-like BCL2 interacting protein)	-1.32869	0.0902068	0.922728	PIN_05448	chr17:38220852-38221890
1569	TAGGAAAGGCTACCACTAAACTTGGCCGGTCTGCAGGGCCCGGGAAGGACAGAAAGTAAG	PIN RNA antisense	79979	CXorf34	chromosome X open reading frame 34	2.80872	-2.48456	-1.61835	PIN_12478	chrX:100112225-100112917
1572	ATCGTGGACGTATGTGTCATAGCCTGTCTCCTCCAGGAAGGCAGAGGTCTTGGCTTCCTC	PIN RNA antisense	64760	RAI16	retinoic acid induced 16	-0.809318	0.0892635	0.598031	PIN_11460	chr8:22014429-22015163
1589	ATAACCATACCCCATATCGATCAAGTCCTGTATTCGGTCTTTTCTACGTTTCTTTCCACC	PIN RNA antisense	29855	UBN1	ubinuclein 1	-0.543543	-0.677988	1.03735	PIN_04576	chr16:4848516-4848705
1594	GCACATCCACCAAAAACAATTACTTCTCCTTCATCGCTGGCACAAGCTGTGTGCCATAAC	PIN RNA antisense	23588	KLHDC2	kelch domain containing 2	-0.181546	-1.14646	1.05639	PIN_03662	chr14:49318181-49319297
1646	ATGGGCAAACGTAGTAGCAGGGGCAGGGTCAGTCAAGTCATCAGCAGGCACATAGATAGC	PIN RNA antisense	506	ATP5B	ATP synthase, H+ transporting, mitochondrial F1 complex, beta polypeptide	0.0690303	-0.96319	0.721195	PIN_02907	chr12:55318919-55320312
1663	AGACTGGGTTGAGGACATCCCTGTTTTGCAGCTGGCAACCAAAGGCCTCCTCCACAAGGA	PIN RNA antisense	124454	EARS2	glutamyl-tRNA synthetase 2 (mitochondrial)(putative)	-0.639807	-0.467988	0.951241	PIN_04687	chr16:23448498-23449436
1692	TTTTGCCTATACATATTCAGGCGCCGGATGGTGGCCCGGTCCCTCATGTTTTGGCCTCCT	PIN RNA antisense	29889	GNL2	guanine nucleotide binding protein-like 2 (nucleolar)	-0.530151	-0.197739	0.64744	PIN_00305	chr1:37727793-37728786
1759	TTGCCATCTCCATCCTCCAAGTGCTGCACGCTGGCATCCAGGTTAAGCTGCCTCTCATAC	PIN RNA antisense	283989	TSEN54	tRNA splicing endonuclease 54 homolog (S. cerevisiae)	-0.735938	-0.336066	0.91564	PIN_05733	chr17:71028683-71031332
1777	ATCAGTGAGCTTGGAAAGATCCAGTTTCTTCCCCATTTCTGCTTCTTGTCGGGGTCACAC	PIN RNA antisense	79083	MLPH	melanophilin	-0.316801	-0.451654	0.68621	PIN_07681	chr2:238183833-238184264
1785	CTCCTATGTCAATGCTCTGGGTACTTCCAATGATCGCTCAAAAGTCCACTGTTAAAAAGG	PIN RNA antisense	55744	C7orf44	chromosome 7 open reading frame 44	-0.412247	-0.655891	0.91915	PIN_10955	chr7:43452829-43454123
1955	GAAGCCATTTCCTTCCTCTCCTGTGGTGTCTCAGGACAGGGATAGAGTGAGGCTCGGAAC	PIN RNA antisense	535	ATP6V0A1	ATPase, H+ transporting, lysosomal V0 subunit a1	0.658052	-0.64422	-0.110061	PIN_05430	chr17:37888524-37888924
2036	CACCAGTTTAATAGCTCGTTCCAAGGTCTCTCTGGCTTTGTGAACAATACTATCGCCAAC	PIN RNA antisense	5980	REV3L	REV3-like, catalytic subunit of DNA polymerase zeta (yeast)	-0.398664	-0.382758	0.697828	PIN_10662	chr6:111750073-111750921
2082	TAGCCAGGCTGACAGCAGGTGCAGGAAACACCTTTACTGAGTAAGGCCACCCTGTCCTTG	PIN RNA antisense	81693	AMN	amnionless homolog (mouse)	-0.850533	-0.99872	1.48206	PIN_03949	chr14:102466584-102467677
2119	AAAACTCGGCCACCATACTGTCCATCAGCTTGTCAAAGGCTTCCACGGAGGGTGCCACAC	PIN RNA antisense	10486	CAP2	CAP, adenylate cyclase-associated protein, 2 (yeast)	-1.13644	-1.28243	1.85644	PIN_10287	chr6:17534683-17535059
2181	GTTGGTGTCTTACGAAAGTCTTTCCAAAGCTCTTAATGTGGGCTGTTCTTCCACCAAACA	PIN RNA antisense	90050	C14orf152	chromosome 14 open reading frame 152	-1.03349	0.0639875	0.771153	PIN_03899	chr14:93460709-93461692
2192	TTGTTGAGGAAAGGGAAGATCAGGGCACTCTCCTGGGTCATCTTCAGGGGTGGCACACTG	PIN RNA antisense	57863	IGSF4B	immunoglobulin superfamily, member 4B	-0.845187	0.514456	0.205061	PIN_00899	chr1:155979705-155980881
2375	TGCCTTGTTTTTTGTCTGTGGTGCTTTTTGTTGATCACTAAGTTCTTCTGCCTCGAATGT	PIN RNA antisense	440184	MGC88374	similar to CG32662-PA	0.0886444	-0.917679	0.673075	PIN_03756	chr14:66027013-66027373
2380	AAGAGATCTGCAAGTGTCTGAGCTCACAGCCATACCCAGTTTCCACTGAAAATCTACAAG	PIN RNA antisense	170622	COMMD6	COMM domain containing 6	-1.78101	-1.25277	2.21936	PIN_03429	chr13:75001977-75002886
2468	AAGCTTCATGCGCAGGTTCTCCAGCTGCAGGTTCTGGGAGGTGACTGTCAGTTTGTCCAG	PIN RNA antisense	972	CD74	CD74 molecule, major histocompatibility complex, class II invariant chain	-0.395366	-0.808773	1.01447	PIN_10095	chr5:149766094-149767630
2608	TTCTCCTGACACTTCTGCAGGGCCTCGTCAGCCAGCTCCTTCAGGTTCACAAGCTTTTCC	PIN RNA antisense	55902	ACSS2	acyl-CoA synthetase short-chain family member 2	-0.243854	-0.394083	0.578631	PIN_07849	chr20:32965348-32966482
2653	CTCTTCCCACAGAAATGCAATCTAGTCAGCAGAGCTCAACTCAAGTGATCCCTCCTCCTC	PIN RNA antisense	6310	ATXN1	ataxin 1	0.263286	-1.00539	0.567183	PIN_10285	chr6:16858023-16858719
2882	CATTGTTGATTAACTCCATGATCAGTACAGTCTTGCCAACTCCAGCACCACCAAAAAGCC	PIN RNA antisense	506	ATP5B	ATP synthase, H+ transporting, mitochondrial F1 complex, beta polypeptide	-0.0479664	-0.570649	0.547054	PIN_02908	chr12:55322883-55323778
2937	ATGGCTTCCATCCAGAGCCTCCGGTCCTCTTCCGACAAAGCTTGCATGGTGATAACCCCT	PIN RNA antisense	23092	ARHGAP26	Rho GTPase activating protein 26	-0.550371	0.228107	0.270012	PIN_10061	chr5:142291731-142291952
2952	AGCCAGTGAGACAAGACTTCAACTTTCCTATATCTTCTTCAACTTGATAGTTAGATACTC	PIN RNA antisense	8883	APPBP1	amyloid beta precursor protein binding protein 1	-1.27558	-0.701512	1.54697	PIN_04867	chr16:65396232-65397797
3011	TGGATGGCAGGCCTTAAGAGAAGAGTCCCACTGCACAGCCTCAGATACTTCATCTCCATG	PIN RNA antisense	79979	CXorf34	chromosome X open reading frame 34	-1.1462	-0.176632	1.05206	PIN_12477	chrX:100103058-100103716
3151	TCATGTTCGAAGTAATTCTTGGCCCCATCTGCAGATCTGCTCCTATATTTAGACAATGCC	PIN RNA antisense	10133	OPTN	optineurin	-0.550929	-1.24504	1.41457	PIN_01315	chr10:13200833-13201347
3173	ATCCAGAGCTGCCTGTACCTCAGCTTCACTTTCTGTGTCCAATGCTGACGTGGCCTCATC	PIN RNA antisense	5244	ABCB4	ATP-binding cassette, sub-family B (MDR/TAP), member 4	1.37192	-0.901882	-0.785916	PIN_11079	chr7:86713477-86713899
3318	TGTGTCGTCAGAGGCTTGTGATTAACTGTGGCGGCAGACACAGCTTGTCCACAGCTTGGG	PIN RNA antisense	81693	AMN	amnionless homolog (mouse)	-0.648791	-0.00487302	0.567562	PIN_03950	chr14:102468505-102469102
3424	ATAGTCGGGGTCAAAGGTTGGTTCCTCCTCAGAAGCACATGAGTCACCCCCACTGGAGTC	PIN RNA antisense	79735	TBC1D17	TBC1 domain family, member 17	-0.925199	0.0396309	0.722786	PIN_06638	chr19:55074938-55075576
3437	CTCTTTGAGCCTGCATCGAAGATTTGTGATTATATCTGCCTCCATGTTCTTTTCTTTTTT	PIN RNA antisense	54908	CCDC99	coiled-coil domain containing 99	-0.747213	-0.51651	1.0663	PIN_10144	chr5:168947576-168948425
3451	CATCTTCATCAAATGTGCTGAGAACCCTCTGCACCTCTCCACGTTGCCCATGCCCATTTC	PIN RNA antisense	23195	MDN1	MDN1, midasin homolog (yeast)	-1.69732	0.841581	0.377915	PIN_10620	chr6:90441836-90442541
3550	TAGGTCCAGCATCTCACTGACACACTCGCTGCGGCGTCGCTCATAGTCCTCATCATCCAT	PIN RNA antisense	25855	BRMS1	breast cancer metastasis suppressor 1	-0.492551	-0.29694	0.70196	PIN_02196	chr11:65864918-65865917
3635	CTCCCACCACTGTCTGATGCTGAGTTGCTGTGGACATGACATCCATCTCACTATACATCC	PIN RNA antisense	57568	SIPA1L2	signal-induced proliferation-associated 1 like 2	0.49984	-0.662588	0.0799866	PIN_01204	chr1:228870846-228871273
3660	GCTTCTACTTCTCAGTTACTTCTCAAGTTTTGATTCTTTCAAGAAGTCCCATTTGTGAAT	PIN RNA antisense	11336	EXOC3	exocyst complex component 3	-1.86442	-1.91681	2.68144	PIN_09667	chr5:522795-523302
3912	CAGACCAACGTTAATTGCAGGGCGGATACCTTTGTAGAACAATTCTGTTTCCAAGAAGAT	PIN RNA antisense	498	ATP5A1	ATP synthase, H+ transporting, mitochondrial F1 complex, alpha subunit 1, cardiac muscle	-0.515005	-1.94964	1.74431	PIN_05948	chr18:41920222-41920744
4143	GCTGTTTCTGCATGAGTGCCAGTTGCTGTTGATGTTGCTGGTATTGTTCGGCTGTAAATG	PIN RNA antisense	80314	EPC1	enhancer of polycomb homolog 1 (Drosophila)	-0.412667	0.564837	-0.210129	PIN_01391	chr10:32602017-32602954
4156	TCCTCCTCCTCACCGAGGACTGTTCCCTCTTTAGCAGTCCTGGAAGTTTGGTTCCACAGT	PIN RNA antisense	55324	ABCF3	ATP-binding cassette, sub-family F (GCN20), member 3	-0.146559	-0.336256	0.445961	PIN_09132	chr3:185387854-185388350
4177	TTTATTTTTCTTTTCCCTGCGTTCTTCCTCTGCCCTGGTCTTTACATACTGATCAAACAC	PIN RNA antisense	10915	TCERG1	transcription elongation regulator 1	-0.726325	0.881563	-0.302778	PIN_10068	chr5:145852163-145853171
4271	TTAGAAGTGAAGTGTTATTTGGGTCCTCTTGGTGTTGACTTTTTAATTTTGAAATGGCAC	PIN RNA antisense	25836	NIPBL	Nipped-B homolog (Drosophila)	-1.03878	0.393349	0.462187	PIN_09735	chr5:37080817-37081934
4373	AAATGCTCCTTGTAGTGAACCAAAAGGGCCAGTGGGTGGGATCATAGGGGGGATGCCCGA	PIN RNA antisense	26053	AUTS2	autism susceptibility candidate 2	-0.650024	-0.0350629	0.595762	PIN_11010	chr7:69680853-69681660
4478	TGAGTCTTCTCCAGAACATCTCTCGATTAAACTCCTCGGTGGTCTCCTGGGCTTCGCCGA	PIN RNA antisense	23582	CCNDBP1	cyclin D-type binding-protein 1	-0.462147	0.299672	0.1242	PIN_04086	chr15:41265198-41266400
4530	AGGAATGATACCGGGGGCTTTCAGACCAACTCGCCTACGCGTCTTGGAACCAATTGGACC	PIN RNA antisense	498	ATP5A1	ATP synthase, H+ transporting, mitochondrial F1 complex, alpha subunit 1, cardiac muscle	0.0444429	-1.53074	1.07079	PIN_05949	chr18:41922731-41923786
4821	ATCCTCTTTAAGTGTAACTGAGAATCCGTTAAATATGCCCTTGTACTTTTGGGGGTCCAC	PIN RNA antisense	5250	SLC25A3	solute carrier family 25 (mitochondrial carrier; phosphate carrier), member 3	0.0430417	-0.492026	0.401393	PIN_03066	chr12:97493609-97494999
4848	AGAAAGCCATATCATCCTCTTCAGGTCTCCTTAATGAAGAAACTTGACTACTTGTACCTA	PIN RNA antisense	340277	C7orf46	chromosome 7 open reading frame 46	-0.178463	-1.34642	1.16896	PIN_10900	chr7:23513499-23514182
4960	ATCAGTGTCCTTCCCTTCTATCTTAACATGAGGGTCACGTTTACATTTCAGGTGTTTGTA	PIN RNA antisense	115416	C7orf30	chromosome 7 open reading frame 30	-0.695373	-0.434731	0.965635	PIN_10896	chr7:23119704-23122214
4992	TTTTCCATCTTCTTCCATATTATTCCACAGTCATTGGTTAGGTTTCCTCTTCTCTATTAC	PIN RNA antisense	25862	USP49	ubiquitin specific peptidase 49	-0.170567	-0.643372	0.710007	PIN_10463	chr6:41946766-41947439
5011	GCAACTTCATGATAAGTTCACGGTCTTCTTCATCCTGGTCTTTGTATTTTTCTTTCATTT	PIN RNA antisense	9147	SDCCAG1	serologically defined colon cancer antigen 1	-0.570123	-0.00498322	0.507647	PIN_03664	chr14:49325393-49326190
5068	ACACAAATACTCTCCAGTGTCCTCCACAGCCAGGCCACGAATCTGCAGCTCACACCTCGT	PIN RNA antisense	84033	OBSCN	obscurin, cytoskeletal calmodulin and titin-interacting RhoGEF	-0.725097	-0.101174	0.709512	PIN_01182	chr1:224796825-224798477
5214	TGGTACTCCAGACAGGGCAGCACCAGGTTAAGGTCACCCCAGTCCACACTGTTCTTCTCA	PIN RNA antisense	9703	KIAA0100	KIAA0100	-0.985331	0.267022	0.550432	PIN_05270	chr17:23966392-23967205
5221	CCGCAGGTCTCCTCCACGGCTGTCAGCAGCTTCTCGTAGAGCTTCTCATAGGACTCATAT	PIN RNA antisense	57154	SMURF1	SMAD specific E3 ubiquitin protein ligase 1	0.559751	-0.396908	-0.219124	PIN_11137	chr7:98269709-98273158
5416	CTCAGCTTGTCAGCCACCTCCCCTGAGGCCTTCCGTGCCTCTTTTAGATTCTCGTACTCT	PIN RNA antisense	10293	TRAIP	TRAF interacting protein	-0.63516	0.0374468	0.518574	PIN_08734	chr3:49852811-49853630
5491	ACCACATCCAGCCGATAATTGGGACATAGGCCAGCTCTTTCTTGGCCAGGACCTTGGAGC	PIN RNA antisense	56895	AGPAT4	1-acylglycerol-3-phosphate O-acyltransferase 4 (lysophosphatidic acid acyltransferase, delta)	-0.211699	-1.59746	1.32827	PIN_10816	chr6:161545095-161546010
5503	TCCCTACAGTGCCTTATGCTGCCCTCTCCCTGTGTCTGCTGTTTCCTATGCCACATCCGA	PIN RNA antisense	29803	REPIN1	replication initiator 1	-0.155503	0.602467	-0.519313	PIN_11353	chr7:149503679-149505964
5522	TTCCAGGTCTTCAATTTTGGCTTTATACCTTAGCACCTCTGCTTGGAGCTGTTCTTGAGC	PIN RNA antisense	9832	JAKMIP2	janus kinase and microtubule interacting protein 2	-0.697214	0.110334	0.497327	PIN_10074	chr5:146996551-146997126
5530	CCTCGTCATAGTAACGCTTCTTCATCTCTGGCTCCCAGTCGATAGCAATGTACGGCTGGG	PIN RNA antisense	8237	USP11	ubiquitin specific peptidase 11	0.708991	-0.733043	-0.0940628	PIN_12379	chrX:46859771-46860912
5708	AGCTGGAGATATCCCCAAAGCCCATGTTGACACCCTGTCCTGCAAGCGGATGGACTCTGT	PIN RNA antisense	51004	COQ6	coenzyme Q6 homolog, monooxygenase (S. cerevisiae)	-0.783033	0.502779	0.170985	PIN_03817	chr14:73497832-73498192
5803	CCACCCTTTCTGCCAGCTCTAGTTTCCTCTTGTTTCTTTTAAATGCAGCTAAACTGAATC	PIN RNA antisense	55617	TASP1	taspase, threonine aspartase, 1	-1.17317	-0.599639	1.40909	PIN_07784	chr20:13487293-13487861
5831	TCGTAGTACCCATTGCCTGCGAGTCCCTGATGGCGGCCATTACACTTCCATCCGGGTATT	PIN RNA antisense	9849	ZNF518	zinc finger protein 518	-1.57686	0.530275	0.635315	PIN_01575	chr10:97879740-97880569
5881	ACGTTTCACTTTGTTTTGTGGCCCTGCTACAAACTCATCTGCTTCATCAATCATCATTCC	PIN RNA antisense	203522	DDX26B	DEAD/H (Asp-Glu-Ala-Asp/His) box polypeptide 26B	-0.210502	-1.4163	1.23416	PIN_12540	chrX:134436095-134436932
6000	ACTTAGTGCTGGCTTTCTGATTCGTAACAGGGTCTATCTCTACTTTGTCTCCAGAGATAC	PIN RNA antisense	79109	MAPKAP1	mitogen-activated protein kinase associated protein 1	-0.0323429	-0.929157	0.789903	PIN_12138	chr9:125309459-125310261
6186	GCCTTCTCAGTTGCACAGGTAGGTTTTCTCTGCTCTGCACTCCCTCTGTCCCAAGGTACC	PIN RNA antisense	441058	MGC39584	hypothetical gene supported by BC029568	-0.542901	-0.297686	0.741576	PIN_09662	chr4_random:915418-915980
6326	GAAATGGACAAGGCCAGGTATAGCGAATGGCTTTGCTCCTGTAGAGAACCGTCACTCGGT	PIN RNA antisense	51004	COQ6	coenzyme Q6 homolog, monooxygenase (S. cerevisiae)	-1.55406	1.31512	-0.221633	PIN_03816	chr14:73494373-73494947
6444	TTTGGACACCAAGTCATCTAGCTTCTCACCTCGCTCTAACAGAGACTCCATGGTGTTGTG	PIN RNA antisense	10652	YKT6	YKT6 v-SNARE homolog (S. cerevisiae)	-0.894842	-0.370961	1.0534	PIN_10970	chr7:44023096-44024044
6445	TCTCAGGCAGAAATTGGGCTGGGCGCTTCTCAAACAGACGGCAGAAGGAGAAGGTAATCT	PIN RNA antisense	10489	LRRC41	leucine rich repeat containing 41	1.0253	-1.09263	-0.183504	PIN_00418	chr1:46456777-46457883
6578	AGGTCCAGCCCACTCATCAGCACGTAGACACCCTTATTCTCATGGCCCAGGATGTTGGCA	PIN RNA antisense	3712	IVD	isovaleryl Coenzyme A dehydrogenase	-1.35386	0.310621	0.731597	PIN_04039	chr15:38493703-38494636
6599	TCTTCTCTGTCCCGGCTTCCATGGACGGCATTGAAGGGCATTTCTGTGCCGTACTGAGCT	PIN RNA antisense	347736	TXNDC6	thioredoxin domain containing 6	-0.305032	-0.484409	0.702301	PIN_08996	chr3:139504811-139505976
6657	CCTCAATTACATGATTGCCTCCAGGCTGAATATCTAGAATAATATTAGGGGTCTGATAGC	PIN RNA antisense	9581	PREPL	prolyl endopeptidase-like	-3.74078	-2.60232	3.98524	PIN_06926	chr2:44460236-44461520
6768	GATCTTCTCACTGTTCGTCTGCTGCAGGTCCGACATGACATCCTTCATGACATCTTTCAC	PIN RNA antisense	7402	UTRN	utrophin	-0.963449	1.11663	-0.393366	PIN_10758	chr6:144788820-144789346
6777	TATTCTCAGAGACCCCCTTCATGGGGTCACTCTCACCGTGTGCGGCTGCTTCCATAAGCA	PIN RNA antisense	5430	POLR2A	polymerase (RNA) II (DNA directed) polypeptide A, 220kDa	-0.856275	0.596285	0.126463	PIN_05163	chr17:7356163-7357063
6908	CTACTAAGAGTTTCACTTGATTTGCTTCCTTCAGTGGAGTCCCTCAACGAGTTGTTGCTT	PIN RNA antisense	339965	FLJ25770	hypothetical protein FLJ25770	-0.0655201	-1.5063	1.15606	PIN_09424	chr4:77608701-77609781
6975	ATTGCCCAGAAAGGTTCAGAGGGGTCACTACCTCCTCCTCTGAGGCCATCAGGGACTTGA	PIN RNA antisense	7169	TPM2	tropomyosin 2 (beta)	-0.655408	0.511815	0.0612983	PIN_11898	chr9:35673445-35675265
7038	CTGCTCTCTCTCCTGGAGTTCCCGCTTCAGACTTTCTACTTCCACCTTGAGCTCAATGTT	PIN RNA antisense	55755	CDK5RAP2	CDK5 regulatory subunit associated protein 2	0.614202	-0.365797	-0.313493	PIN_12100	chr9:120387436-120388098
7073	GAGTACCAGGGCAAAGTGGATGTAGAAGGTGGTGAAGCGGAAGGGGTCTGAGATCTCACC	PIN RNA antisense	8714	ABCC3	ATP-binding cassette, sub-family C (CFTR/MRP), member 3	2.05629	-1.80716	-1.00267	PIN_05554	chr17:46089709-46090689
7257	CAGCCGCTGTCTCCACCATGTTTTATCAAACTGCCATGTTTCTTACTGCACTATGATTAG	PIN RNA antisense	26057	ANKRD17	ankyrin repeat domain 17	0.612252	-0.25974	-0.41889	PIN_09396	chr4:74453475-74453914
7374	CTGGATTTCTTGAATCTCCTCTCTCTCTTTTCTTAGACATTTAAGACACTTATGGATTTG	PIN RNA antisense	10107	TRIM10	tripartite motif-containing 10	0.969073	-0.153283	-1.04364	PIN_10336	chr6:30234777-30235430
7536	TAGCAATGAGCTGGTTCCCGACGAAGAACAAGGCCTCCACAGGCACCCCCAGATGAAAGA	PIN RNA antisense	92799	SHKBP1	SH3KBP1 binding protein 1	-0.077028	-2.60316	1.59936	PIN_06470	chr19:45779975-45780503
7549	TGGGCCTGAGGTACAGAACCAGCAACAGAGTGTCTTTTCTTTTGTGCCTGCTTGGGGTGA	PIN RNA antisense	57561	ARRDC3	arrestin domain containing 3	0.0639229	-0.563734	0.438922	PIN_09888	chr5:90706752-90707257
7556	AGCTCTCCTGCTCATCCTCTGAGCCACGTCCACCATGCTCAGGAGAGGTATTTTTCAAAT	PIN RNA antisense	55125	CEP192	centrosomal protein 192kDa	-0.451422	-0.394973	0.749798	PIN_05905	chr18:13039681-13039948
7691	GTTGAGTGGAATCAGCAAGACCATGAAAGCGACTCCAGCCAGGACAGAGGGACCTAGGTT	PIN RNA antisense	8714	ABCC3	ATP-binding cassette, sub-family C (CFTR/MRP), member 3	-1.63605	0.303941	0.883111	PIN_05556	chr17:46097369-46097727
7801	AAGACCTCTCAAGCCCTGGGAACTTCCCCCAACCCCTGTTCCTTTGGACTAAAAGCAGGC	PIN RNA antisense	6773	STAT2	signal transducer and activator of transcription 2, 113kDa	-0.725794	0.204019	0.429394	PIN_02895	chr12:55027820-55029886
7972	AAGGCCAGCACCACTGCGCCTCCTGCCAGGTTCATCAGTTGCTGCGTCATGTATCCAAAA	PIN RNA antisense	51564	HDAC7A	histone deacetylase 7A	-1.32992	0.795882	0.228544	PIN_02742	chr12:46463937-46466405
7989	GATCTGTATGTGGATTATAGCATTCGACTGTTCGAAGACATTCCTCTCTGTTATAGCCAC	PIN RNA antisense	10625	IVNS1ABP	influenza virus NS1A binding protein	-1.36378	0.327638	0.720815	PIN_01031	chr1:182001133-182001707
8019	CTCTCTGAGGATTTTGTTTCGCCCTCTGTTGGTCACCATGAGCATTTCATATGGAAATAT	PIN RNA antisense	3983	ABLIM1	actin binding LIM protein 1	-1.56759	0.809617	0.346202	PIN_01679	chr10:116187499-116188415
8051	CACCAGCTCCAAGCCATCCACCTCCTCGATCTTCAGACTGGACTCCACATCCTTGTACTT	PIN RNA antisense	93589	CACNA2D4	calcium channel, voltage-dependent, alpha 2/delta subunit 4	-0.754622	0.283047	0.373676	PIN_02541	chr12:1892349-1892924
8247	TAAGTCAACCCCAGCAATGAGGAGCATATCTGCTATGTCCTGCCAGGCGTGCTCTGCAGC	PIN RNA antisense	348094	ANKDD1A	ankyrin repeat and death domain containing 1A	-0.763205	-1.06674	1.46414	PIN_04239	chr15:63022194-63022922
8269	AGATAGTTTGTCATCCATCTTCTCTCTACGCCCATAGAGCCAAAGTTAGGTCTGCCAGAT	PIN RNA antisense	58494	JAM2	junctional adhesion molecule 2	-1.00732	-0.715636	1.39137	PIN_08057	chr21:26005311-26006522
8271	TCTTCAAAAGGCTGAGCACCACAGGACCCAGGTCAGACACGGACATGCCATCCATGGGAA	PIN RNA antisense	57407	NMRAL1	NmrA-like family domain containing 1	-1.48804	0.126121	0.975086	PIN_04564	chr16:4452791-4455029
8321	ATCCGCCCCAGCCACCGACAGCATATTGGCCACAAGTTTTGCAGAAATTGGGGCACGACT	PIN RNA antisense	5634	PRPS2	phosphoribosyl pyrophosphate synthetase 2	1.07823	0.489189	-2.64434	PIN_12298	chrX:12586794-12587177
8372	AGCAGATTTGTATTTAGTGTTTCTGAGCCGAGCAGACCTCCTGTGAATTTCCTGCTTACT	PIN RNA antisense	57798	GATAD1	GATA zinc finger domain containing 1	1.14912	-1.63705	0.0152739	PIN_11095	chr7:91722144-91723682
8383	AATTAGACCGAGGTCTAAATCTTTTGCCTCTGATTTTCTTTTTGTTGCCTCCCAGGTTAC	PIN RNA antisense	53616	ADAM22	ADAM metallopeptidase domain 22	1.04547	-0.983456	-0.289806	PIN_11088	chr7:87455584-87456202
8465	CCCGCTGCGCTCCATCTGTGTTTGTTTAGCCTCAGTTTACACAGAAGCCCAGTTCGCGAG	PIN RNA antisense	84913	ATOH8	atonal homolog 8 (Drosophila)	-1.99775	1.49167	-0.192633	PIN_07090	chr2:85892621-85893889
8474	CTCCTTAATACAGCTTCCCACTGAGGCGCTGAATCAACCATATCATTCTCCTGCCGTATT	PIN RNA antisense	64097	EPB41L4A	erythrocyte membrane protein band 4.1 like 4A	-0.190564	-0.76791	0.817185	PIN_09925	chr5:111547095-111547884
8486	CAGTTTCTTTCACTTCGTCATCAGGCTTTTCACACAGGTCCTCGGTTTCAGAAGTAATTT	PIN RNA antisense	54101	RIPK4	receptor-interacting serine-threonine kinase 4	-0.247196	-0.609027	0.74957	PIN_08133	chr21:42038952-42039250
8583	TTCCATTCTGGGTTGAGAGGCTTCCAGAGAGGATGGCTGTGTCTGTCGCTGTCAAGGGTG	PIN RNA antisense	55735	DNAJC11	DnaJ (Hsp40) homolog, subfamily C, member 11	1.80167	-1.25741	-1.07717	PIN_00051	chr1:6646784-6647628
8623	ATCAATGCTTTTCTCCAATTTAGTTACTGACCTCTCCGCAAACTCAGCCCGAGTCTCAGC	PIN RNA antisense	7168	TPM1	tropomyosin 1 (alpha)	-1.29668	0.280573	0.728173	PIN_04217	chr15:61141530-61150341
8729	TTCCTGTCCTGGTCGCGGATCTTCTTCTCCATCTCAGCGTCTGTCAGAGTCTCCAGCAGT	PIN RNA antisense	6598	SMARCB1	SWI/SNF related, matrix associated, actin dependent regulator of chromatin, subfamily b, member 1	-0.863175	0.219643	0.513083	PIN_08263	chr22:22499968-22500689
9016	CACAACCCACAAACTGTCTGCCTCCACTAGAATGTCACGCTCCGCACGAATGTGGCCAAC	PIN RNA antisense	11329	STK38	serine/threonine kinase 38	0.328997	-1.13656	0.587133	PIN_10443	chr6:36592827-36593669
9113	TTCAAAAGAGAACAGAGGCTCACCCACAGCAGACATTCCTGCTTCCGGATCCTCAGCGGC	PIN RNA antisense	23613	PRKCBP1	protein kinase C binding protein 1	-0.94149	-0.107577	0.864045	PIN_07953	chr20:45380751-45381490
9331	CTGCTTCTTGGAAGGACTCTGCCCATCCGACTGAGCTTTTCTTTGTCGAAACTGGGCAAG	PIN RNA antisense	10142	AKAP9	A kinase (PRKA) anchor protein (yotiao) 9	-0.273537	-0.408191	0.615259	PIN_11091	chr7:91247257-91248161
9726	TCAGGAGTCCACTTGTCACCTTCAGCTTCCAGTTGGGACCTGGATCTTCCGAGATGCCCT	PIN RNA antisense	29911	HOOK2	hook homolog 2 (Drosophila)	-0.833896	0.133869	0.573808	PIN_06224	chr19:12744859-12746625
9871	CAGAGTGCTGCTATCAGGGTAAGATTCTGTTCTTATCCGGCCACTGCCTTCCATAATAGC	PIN RNA antisense	4604	MYBPC1	myosin binding protein C, slow type	-0.725777	0.294707	0.340652	PIN_03087	chr12:100555859-100556216
10029	TCTTTCCTCCTCAGATCCATGGTGGGACTGAGCTCTTGTCAGTCTTCGATGCTGGTGAAT	PIN RNA antisense	54899	PXK	PX domain containing serine/threonine kinase	-0.575202	-0.502589	0.929996	PIN_08828	chr3:58370057-58370638
10105	GTTCTGGGCCTGCTTCAGTAATGGCATGTCGATCATACTCCCTTGGAAAGTAAAGGCCCC	PIN RNA antisense	171425	CLYBL	citrate lyase beta like	0.874335	-0.899667	-0.151614	PIN_03465	chr13:99341334-99343019
10149	TTGGTGAGAATGTCGATCCAGTCCTTGGCCTCCACGCAGTTGTTGGCCTGGATGTACAGC	PIN RNA antisense	22821	RASA3	RAS p21 protein activator 3	-1.33685	0.636232	0.399809	PIN_03516	chr13:113780001-113780405
10210	TACAATGCCTTGCTCAGGTACCACTTCCAGCCACTGTGCAATCCTGTTGCTATTTGGATC	PIN RNA antisense	144568	A2ML1	alpha-2-macroglobulin-like 1	-0.716354	-0.154491	0.74955	PIN_02606	chr12:8879028-8879758
10256	TTTCTCCACTGGGCGGTGCTCTTTATCCAAAATCACCACCACCACTTTCTCCACATCATT	PIN RNA antisense	10459	MAD2L2	MAD2 mitotic arrest deficient-like 2 (yeast)	-1.40273	0.909223	0.149174	PIN_00076	chr1:11671132-11671865
10381	CGGATACGGCTTCTCACAAAGGTTGACCAGCACGTACAAATGTCTCAACGCATACTCGTA	PIN RNA antisense	5641	LGMN	legumain	-1.97904	-1.32265	2.36865	PIN_03893	chr14:92240460-92241105
10410	AACATGGCCATTGCACATTGCTCAAATGCTTCCTCCAGAGTATCTCCCCATGCGTGTAAC	PIN RNA antisense	339487	ZBTB8OS	zinc finger and BTB domain containing 8 opposite strand	0.247841	-0.616331	0.303029	PIN_00255	chr1:32768422-32768914
10539	CCGGTGCATGCCCTCGGGCCTCTTGAAAGTCAGTGTCTCAGAGGACTTCTTGGATTTTTT	PIN RNA antisense	55929	DMAP1	DNA methyltransferase 1 associated protein 1	0.717122	-0.74723	-0.0917494	PIN_00383	chr1:44349061-44349467
10700	GCATACAGCATCTCCTCTTTCACTGTATTCATAACCCATGTTACATTTATATTGAAATCG	PIN RNA antisense	3075	CFH	complement factor H	2.0198	-1.598	-1.10569	PIN_01045	chr1:193379861-193380664
10852	CAAAGAACACTTGAGTAGCAGCTTCTCTCCAGACCTTGGGCTCCAGCATTATTTCAAGCT	PIN RNA antisense	55117	SLC6A15	solute carrier family 6, member 15	-0.788407	0.0584266	0.611645	PIN_03040	chr12:83769302-83770024
10910	ATCAACAATGGGAGGCAGGGAGTTGGCAGCAGGGCCAGCAATGAGGCGGATCACAAAGAA	PIN RNA antisense	2033	EP300	E1A binding protein p300	-1.04849	-0.269934	1.07041	PIN_08395	chr22:39896277-39897276
10963	CAGATCAGCTGCACTAACCTGGGTTTCTTCCCCATCACTGGCTTCATCATCAGAGATGGG	PIN RNA antisense	27343	POLL	polymerase (DNA directed), lambda	-0.103737	-0.378142	0.442759	PIN_01620	chr10:103334097-103334844
11028	CGGGTTCTCTTCATTATAGACCTGCATTGCTGAATATGTTATTGCTTTGACTTCTGTTCC	PIN RNA antisense	339487	ZBTB8OS	zinc finger and BTB domain containing 8 opposite strand	1.43738	-1.06027	-0.731978	PIN_00253	chr1:32755511-32757287
11066	TCGGTGAGTAGCATGTGGCTTCTCCATCCTGGATATTTAATGTATAACACCATCGGGGGA	PIN RNA antisense	27286	SRPX2	sushi-repeat-containing protein, X-linked 2	-1.07403	0.567116	0.30926	PIN_12474	chrX:99723105-99723869
11102	AGCTCTGTGAAGCTGTTTACAGGCAGACACAACAGCAGCCAGCCTGCTCCTGTCCACTTG	PIN RNA antisense	5591	PRKDC	protein kinase, DNA-activated, catalytic polypeptide	-1.21542	0.471507	0.495138	PIN_11554	chr8:48963525-48963836
11104	TGAAATGGTTTCTGGAACTCCATCCTGTAGCTTGTCTTCAATAGCTGTAGCTCCCAGGAG	PIN RNA antisense	5205	ATP8B1	ATPase, Class I, type 8B, member 1	-1.69356	1.02372	0.182456	PIN_05982	chr18:53486040-53486870
11111	TAAAGACTTAGGCACTTCCGGGTCCTGCTGGGTGTGTCCTCGGAATACCAGGGGGATCTT	PIN RNA antisense	3430	IFI35	interferon-induced protein 35	-0.388066	0.868352	-0.613217	PIN_05456	chr17:38418019-38419020
11268	CCGTGCGCTTCAGGAGCAGCTCCTTCCTGTACATCTCCAAGAGCTTATGCGAAACCTCAT	PIN RNA antisense	51550	CINP	cyclin-dependent kinase 2-interacting protein	0.777849	-1.15783	0.140733	PIN_03944	chr14:101882998-101884999
11423	AGCTTTGCCAGTTCCGTGGGTGTGGCATCAGGCAATTTTGCTTTTAGTCGCTCTGCCAGT	PIN RNA antisense	2638	GC	group-specific component (vitamin D binding protein)	2.5494	-1.81603	-1.73859	PIN_09391	chr4:72982955-72983786
11426	GATCAGAAACTGCTTGTCTGGATTTGGCGGAGCCAGGTGTGAGCTTCCTATGTGTAAGGT	PIN RNA antisense	1827	DSCR1	Down syndrome critical region gene 1	1.86093	-1.2638	-1.16091	PIN_08095	chr21:34814418-34816125
11651	TTGTGGTCCATACATGTCCCAGATTTTTCTTCTTCGGACATCAATCCCTCTGCCTGGATG	PIN RNA antisense	152992	C4orf23	chromosome 4 open reading frame 23	-0.855619	0.0767789	0.641788	PIN_09270	chr4:8574379-8574740
11717	ATGATAGAGTTCAAGGCTTTCTCCAGCTCGGTCAACATGATGCCCACGGACTTGCCCCAC	PIN RNA antisense	6279	S100A8	S100 calcium binding protein A8	0.908974	-1.0866	-0.0531305	PIN_00787	chr1:150175793-150176589
11738	TGTCCTCTGGGCTTGGTGTTGTCCTTCCTTGCATTGGATGGCTGGTATGAGCTGAGGCTG	PIN RNA antisense	960	CD44	CD44 molecule (Indian blood group)	-0.290746	0.600593	-0.372406	PIN_01941	chr11:35183186-35184700
11862	CTCCATCGTGAGCTGCTGTGCCAGTCTCTGCTTCTCCTTCTCCTTAGCTTCCCTTAACAT	PIN RNA antisense	92689	FAM114A1	family with sequence similarity 114, member A1	-0.346481	0.312437	0.00877798	PIN_09308	chr4:38738468-38739367
12041	TGCACATAGTTCTTGTCCCTTGTCAATGAAAGAAGATAGTTCCTTCTTTAGTAGAGGGCC	PIN RNA antisense	2638	GC	group-specific component (vitamin D binding protein)	3.05147	-2.32685	-2.11117	PIN_09392	chr4:72984598-72985333
12241	ATGAGAAGAAACAGGCCTTAGAAGCGGCATGGCCCAGGAGGCAGATTTCTGTGTTAACCT	PIN RNA antisense	4245	MGAT1	mannosyl (alpha-1,3-)-glycoprotein beta-1,2-N-acetylglucosaminyltransferase	-1.70586	0.575939	0.652429	PIN_10221	chr5:180168108-180169239
12267	ATGTTGTCACTCCCGTTAAAGACCTTCTCATCATCAGCCAGCTCGGCAAACGGGGCCTGG	PIN RNA antisense	203062	TSNARE1	t-SNARE domain containing 1	-0.389295	-0.510758	0.791613	PIN_11763	chr8:143379384-143380253
12398	TACGGAGCTCCTGCTCGATCTTCTGCTTCAGGAACTCCATCTTCTTGGCCTCGCCATGCA	PIN RNA antisense	54973	CPSF3L	cleavage and polyadenylation specific factor 3-like	-0.597292	0.179796	0.354793	PIN_00008	chr1:1287805-1288337
12752	CATCTGCTTGGTTAGAAAATCTATCTTCCTCTTGAAGAAGTCCTTGGCATCCTCAGCTGT	PIN RNA antisense	5204	PFDN5	prefoldin subunit 5	-1.27523	-0.463587	1.36366	PIN_02838	chr12:51977976-51979319
12757	GCTCTTGGTGTAGACAGTTCTGGGTGCGATTTTAGAAATGTCTCCTCCTCTATTACTAGG	PIN RNA antisense	3964	LGALS8	lectin, galactoside-binding, soluble, 8 (galectin 8)	-0.635275	0.208133	0.356833	PIN_01227	chr1:233031757-233033587
12797	TTTCCTTGGTCCGCTTGTGTCCCGTCCATGGCGTTCAACCACATGTCGCTCCTCAGGATA	PIN RNA antisense	79811	SLTM	SAFB-like, transcription modulator	0.523235	-0.297422	-0.273039	PIN_04192	chr15:56962970-56963809
12978	AATTCCAAAAAGGTCCTGGCCATGTAATCCTGAAAGTTTTCCCAAGGTAGCTATAAAATC	PIN RNA antisense	55	ACPP	acid phosphatase, prostate	-1.00213	1.87094	-1.46064	PIN_08975	chr3:133543708-133544754
13122	TCAAGGGTGATCTTCTGCCCAGTGTAATCCTGGAAGGATCGCCTCCGCCTCTCTTCTTGC	PIN RNA antisense	51538	ZCCHC17	zinc finger, CCHC domain containing 17	4.33284	-3.9413	-3.00154	PIN_00228	chr1:31488518-31488739
13269	GTGCTTTCTCTCATCAAGAGGTCTGAAATCAGTGTCTCTGGGCTGGATCGTTTTCCATAT	PIN RNA antisense	4852	NPY	neuropeptide Y	-2.76941	3.31874	-2.19168	PIN_10901	chr7:24101928-24102750
13314	ATTCTGAATCTGGCCTCTGGGCATGTTGGGCCTGGCTTCTTGGCTGCTGATGTCCAGGAT	PIN RNA antisense	64753	NAG6	hypothetical protein DKFZp434G156	-0.633805	0.575283	-0.0258417	PIN_11265	chr7:128045004-128045475
13317	TTTGTTCTGGTTCCCAACGGCAACGTCCATCCTCCTGTCTGTCAGAGTGCTCACCAGGGT	PIN RNA antisense	57553	MICAL3	microtubule associated monoxygenase, calponin and LIM domain containing 3	-0.664838	0.143954	0.441282	PIN_08207	chr22:16742998-16743558
13365	TGTCACCCTCTTTGCCCGAGTACTTGTGGAAGGTGGACACCATCACATCCAGGGCCTTCT	PIN RNA antisense	6275	S100A4	S100 calcium binding protein A4	-0.843424	-0.60813	1.2027	PIN_00789	chr1:150329906-150331434
13485	TGGGTCACACAGACACCTCCTCGGCTATAATTTCGACAGGACAAGCACTGACCAGGGCCT	PIN RNA antisense	2065	ERBB3	v-erb-b2 erythroblastic leukemia viral oncogene homolog 3 (avian)	-1.24877	0.762832	0.214669	PIN_02873	chr12:54773602-54775578
13499	TGCATTCATATGTGATGTCCTGTCTTCATATGCTGTCCAATTTCTTTAAGATAAATGGAG	PIN RNA antisense	401505	C9orf105	chromosome 9 open reading frame 105	-0.872442	-0.0569084	0.77362	PIN_11925	chr9:37578276-37579694
13516	TTATCTCCTCCACCGTGGTCTCCTCCCCGTCCTTCAGCCGAATGCAGGCACAAATCTCTT	PIN RNA antisense	80221	FLJ20920	hypothetical protein FLJ20920	1.13524	-0.405793	-0.976829	PIN_05546	chr17:45906189-45906558
13536	GCTCAGGGTCCTGAGATGTGGCTGCGGCTGCTGCTGCCGTCGTAACTTTAATGGTTTTTT	PIN RNA antisense	50813	COPS7A	COP9 constitutive photomorphogenic homolog subunit 7A (Arabidopsis)	0.00837797	0.549987	-0.641455	PIN_02565	chr12:6710003-6710426
13596	CAAAGTCTCACTCTCAAGTTCTTGAAAACGAGGGCAGTTCCTGAAAGGCAGGTATAGCAA	PIN RNA antisense	55	ACPP	acid phosphatase, prostate	-1.25258	2.30406	-1.94689	PIN_08974	chr3:133538894-133540188
13644	TTTACCAGCTTCCAGAGGTAGATCTCCACCAAGTCCGAGGCCTCGTGTTCCAGGGCAAAG	PIN RNA antisense	25884	CHRDL2	chordin-like 2	1.1738	-0.518942	-0.900689	PIN_02314	chr11:74091244-74091715
13697	GGACTGCTTCTGCGTAGGCTCTCTTGGCATTTTCTATATCTTCCAGATTGGTCAGAGCCA	PIN RNA antisense	585	BBS4	Bardet-Biedl syndrome 4	-1.38427	0.744083	0.315004	PIN_04303	chr15:70812945-70814753
13765	TTTCACGAACTTTACATATCTGTCCAACAGGTCCAGCCCCCACTGCGTGTGGCGCTCGAG	PIN RNA antisense	9322	TRIP10	thyroid hormone receptor interactor 10	-1.82973	0.426134	0.85468	PIN_06109	chr19:6691786-6692235
13871	TTTATCTATATCATCTTCCATCTTGCCAGGTTTCCAGCACACAATGGCATTTTCACAAGA	PIN RNA antisense	8726	EED	embryonic ectoderm development	-0.769907	0.0511433	0.605152	PIN_02338	chr11:85665615-85666607
13986	AAAGTTGTCCAGACCGTAGTCGTCTGTGATCTGTGGCTGGAATGGAGGGAGCGCCTGCTT	PIN RNA antisense	5590	PRKCZ	protein kinase C, zeta	-0.271664	0.555484	-0.337278	PIN_00020	chr1:2145395-2148522
14081	TTTAAGGGCATCCACTTCACAGGTGAGGGACTGCACCTGTCTCCGGTACTCAGTGGACTC	PIN RNA antisense	7431	VIM	vimentin	-1.82806	-0.60935	1.76608	PIN_01336	chr10:17316428-17318460
14680	CCCCGTTCATGGTGTCCATAGGCACTATGTTCATAAGCACGCTCCCTGTTATCTGAAGCC	PIN RNA antisense	23013	SPEN	spen homolog, transcriptional regulator (Drosophila)	-0.132058	-0.635198	0.670567	PIN_00099	chr1:15947662-15948512
14703	CAAACATCACAAAAGAAGCATGGGTCCTCTGGTGCAAAACTGTCATTGTTCGTCACCCAT	PIN RNA antisense	6619	SNAPC3	small nuclear RNA activating complex, polypeptide 3, 50kDa	-1.70602	1.66949	-0.560923	PIN_11846	chr9:15449655-15452828
15007	GCTCAAATGTTTGGTATCCAGGATCAATAAATATGTTGTCTTTTCGATTACTTCCACACA	PIN RNA antisense	7750	ZMYM2	zinc finger, MYM-type 2	-0.374071	1.1484	-1.03716	PIN_03309	chr13:19553922-19554851
15008	TGTGTTGGAAAGGTTTCCTTGAGCTATTGTTTTTACTTGATTATAGGCAGCCTTGATAAC	PIN RNA antisense	7385	UQCRC2	ubiquinol-cytochrome c reductase core protein II	0.0029887	-0.893359	0.734471	PIN_04675	chr16:21894749-21897793
15112	CCCCACGTTCATCATGTCGTTGCACCGCCTGGGTACTATGCACATGACTTCCACAGCTCT	PIN RNA antisense	7204	TRIO	triple functional domain (PTPRF interacting)	-0.686758	-0.00568732	0.596537	PIN_09696	chr5:14534608-14535690
15216	TAGGTTTTCTGAGCTTGTTGGTCCCTTTGGCCTGGACGGAGGTGCTCTGGGGACTTGTTG	PIN RNA antisense	6949	TCOF1	Treacher Collins-Franceschetti syndrome 1	1.17556	-0.326539	-1.14356	PIN_10091	chr5:149750875-149752084
15956	CATTTCCTGCCAAAGTCAACACTACCGTCTTGACGGTTCTGAATCACTGTCCATCCTTTG	PIN RNA antisense	2244	FGB	fibrinogen beta chain	4.03838	-3.46403	-2.84255	PIN_09602	chr4:155847645-155849175
16238	TTCACTGTGATCAGAGCCAAAATCCTCAGTATCACTGCCATCTGACTCCTTCAAACATGT	PIN RNA antisense	9110	MTMR4	myotubularin related protein 4	-1.06233	0.131529	0.727571	PIN_05597	chr17:53925093-53925776
16271	TTTCTTCTCCTCCAGCTTCAGGGCTTCTCTGCACTTGATGGGGCTGATGAACGTGCGCTG	PIN RNA antisense	718	C3	complement component 3	2.074	-1.44772	-1.31714	PIN_06106	chr19:6629035-6629382
16347	CTGGCAGGCATAGGTATTCACATCCTCCATTCTCCATGTCTTCTTCACACCAATTTTTAC	PIN RNA antisense	7436	VLDLR	very low density lipoprotein receptor	-1.39258	0.27299	0.788445	PIN_11813	chr9:2639951-2640688
16442	TCTGGCAACCAAGATGGCAAGCATATTGCTCATCAGATTGGGAATATGCTTCTGTACATG	PIN RNA antisense	9528	TMEM59	transmembrane protein 59	-0.85062	-1.32657	1.68608	PIN_00458	chr1:54222794-54224166
16466	GACATCTCTTTATCCAGGGTGATAGTTACCACTTTTTCTTTCTTCACTGAGATCTGCACC	PIN RNA antisense	3698	ITIH2	inter-alpha (globulin) inhibitor H2	2.37117	-1.92196	-1.36849	PIN_01298	chr10:7826250-7827027
16478	TGCTTTCTTCAAAGCTGGAGAGTCATTCACACCGTCACCAGTCACAGCCACGATAGCACC	PIN RNA antisense	476	ATP1A1	ATPase, Na+/K+ transporting, alpha 1 polypeptide	-0.608158	-0.781675	1.15995	PIN_00676	chr1:116652703-116653978
16574	GGCCTTTCCTGTTGTAGCAAAGCCTCTTGCAACTGACATCCTGTAGGACACAACACCCCC	PIN RNA antisense	2244	FGB	fibrinogen beta chain	4.63603	-4.00141	-3.43552	PIN_09599	chr4:155845184-155845639
16785	ACAAGGGTACAAGACAGTGACAGGTCCACATGGTCTTCCTCTGCTGTCCCCTGCAGCAGA	PIN RNA antisense	1026	CDKN1A	cyclin-dependent kinase inhibitor 1A (p21, Cip1)	-1.21243	0.666103	0.294507	PIN_10445	chr6:36759571-36760447
16789	TTGTAATACTTGGGGTTCTCCAGGCAGCTGCCCTCCGTTTCCATCCCTGCCGTTGCATTG	PIN RNA antisense	109	ADCY3	adenylate cyclase 3	0.757974	-1.32841	0.267946	PIN_06794	chr2:24962195-24963331
17017	TTCTCCCTGCTCCTTCACAAATACCTCCTCCAGCTCTTGGTTGAGCCCTTCCAGGCTCCT	PIN RNA antisense	81558	FAM117A	family with sequence similarity 117, member A	2.05932	-1.48628	-1.25893	PIN_05530	chr17:45151989-45152421
17192	CTCATCTATATATAATTGGTGCTTTTCCAGTTCTGAGGAGTACTCATTGACTACATTTTC	PIN RNA antisense	2244	FGB	fibrinogen beta chain	5.48661	-4.71929	-4.34122	PIN_09600	chr4:155845860-155846618
17283	TTAACATCATCATCCTCCGGGTCGCTTTCCTGGCGTGATTCTCTTCTGGTCCGACGCTCC	PIN RNA antisense	5411	PNN	pinin, desmosome associated protein	-0.737408	0.0406034	0.591424	PIN_03642	chr14:38716265-38717194
17495	GCCACACTTAATCCAATAGCCCAGTTGGTATATCCTTTTAGCTTGATGACTTCATAGGCA	PIN RNA antisense	3945	LDHB	lactate dehydrogenase B	-2.90143	-2.24169	3.41028	PIN_02677	chr12:21681062-21681575
17600	AATCCTGTTAATGGTGAGAGGCTTGTCTCCGTGTAGGGAGCCCTTCCCTCCTTCCAGGCT	PIN RNA antisense	3603	IL16	interleukin 16 (lymphocyte chemoattractant factor)	-0.761624	-0.0478088	0.688562	PIN_04364	chr15:79385621-79386012
17702	CGTCTGATCTGTCATCACCAGCAGCAATCTTTTAGCCTCTTTTCGCCATCCGATATGACT	PIN RNA antisense	3696	ITGB8	integrin, beta 8	0.84654	-0.642713	-0.334084	PIN_10886	chr7:20194294-20194932
17715	TAGGGGAAGAGGACGCACTTCCCCTTGACAGCATCAAATGCCCAGAGCTGGATGAAGGCT	PIN RNA antisense	259	AMBP	alpha-1-microglobulin/bikunin precursor	4.16343	-3.75949	-2.85118	PIN_12089	chr9:113902596-113902986
17755	TCTCTTGTTCTCAGCTTCATTGTATGGCATCTTTATTGGAGTGGCTGTAGGCTTGTGGCC	PIN RNA antisense	54802	TRIT1	tRNA isopentenyltransferase 1	0.701348	-0.514371	-0.275811	PIN_00329	chr1:39977748-39979024
17793	AGCAGCACCAGACCGAGGACTCGCTTCTCTTCCCTTTCTGCTTGTTTGGAGTTCTTTGGC	PIN RNA antisense	6628	SNRPB	small nuclear ribonucleoprotein polypeptides B and B1	-0.496947	0.250841	0.203419	PIN_07739	chr20:2394062-2395288
17897	GCCCTCTAATTGTTAAATCACTGTTTCCATCCAGAGACCCATCTTCATCCAGCTCAATTC	PIN RNA antisense	6262	RYR2	ryanodine receptor 2 (cardiac)	-0.536027	0.136506	0.348026	PIN_01231	chr1:234114633-234115176
18113	ATCACGCGGTGTTTGGGTAATCCACTTAGTTTCCAGGTAACATACGTAAGAATGTCCACT	PIN RNA antisense	3945	LDHB	lactate dehydrogenase B	-2.69523	-2.63774	3.54788	PIN_02678	chr12:21685620-21686559
18147	TGTCTCCTCATTGGTTTGCTGAGTGAGCTCTTGCTGGCCCTTTAAGAGATCCGGTGTGGC	PIN RNA antisense	84952	CGNL1	cingulin-like 1	1.28145	-1.39752	-0.278709	PIN_04186	chr15:55519580-55520566
18288	ATCCTCATCTTCACTGCTCCCAGAGCCTGGGGCATAGGCTCCTGCATACTGCTGCAATAG	PIN RNA antisense	10847	SRCAP	Snf2-related CBP activator protein	-0.411825	-0.0549573	0.4265	PIN_04761	chr16:30630278-30630656
18366	GCTTGTCAGGGTCATCATTTTTGCCTCTAACATTATTTTGAATCCTTTTTTGCAGATGAA	PIN RNA antisense	56986	DTWD1	DTW domain containing 1	1.25975	-0.754104	-0.772356	PIN_04146	chr15:47713900-47714539
18369	GTTTCTTGTTGGTGGGGTCTCTATATCTTCTTCAAAAGCTTTGGTCACCTCAGCATCCTC	PIN RNA antisense	55636	CHD7	chromodomain helicase DNA binding protein 7	-1.21683	1.94811	-1.34622	PIN_11576	chr8:61935913-61937308
18451	CGAGAGACTCAGGAACTGTGAGTGCGCTGACTTGGAGCCTCTCTTCCTATACCTGTGCAA	PIN RNA antisense	130814	PQLC3	PQ loop repeat containing 3	-1.22653	0.489704	0.483626	PIN_06754	chr2:11262548-11262982
18693	ATTCACCTTCCAAACCAATGGCCCTTCATGAATCATCTTCCTTTTTGTTAAATCCAAATT	PIN RNA antisense	23365	ARHGEF12	Rho guanine nucleotide exchange factor (GEF) 12	0.631438	-0.85057	0.0842468	PIN_02471	chr11:119850149-119850985
18812	CGTTCTCTGGAACTGGAACGAGATCTTGACTGCGAACTGGAAGAACTTCTTGAACGGGAC	PIN RNA antisense	9406	ZRANB2	zinc finger, RAN-binding domain containing 2	0.65467	-2.62267	0.910349	PIN_00509	chr1:71242842-71248530
19225	GTTTCCAAGACAGAGAGAATCCACCCTCTGTGCCTGCAATTCTTTCTTCCTCAACCTCTT	PIN RNA antisense	9180	OSMR	oncostatin M receptor	-0.852486	0.884785	-0.20121	PIN_09741	chr5:38957335-38958178
19347	CTCTTTTTTCTCTGCTTTTTCAAGTCCTCCCAGGATTAACTTCTTAGCTTCCACTACTGC	PIN RNA antisense	4547	MTTP	microsomal triglyceride transfer protein	0.553364	-0.380327	-0.227491	PIN_09493	chr4:100884940-100885329
19443	ACGCGGAGCTTGTTGAGTGGGTTTTCCTCTCCAGTGATGTCCATGTGCTGACGCAGCAGA	PIN RNA antisense	6051	RNPEP	arginyl aminopeptidase (aminopeptidase B)	-0.757461	0.107822	0.543808	PIN_01066	chr1:198700148-198701678
19466	CAACTTGCTTTAACAACTGATCATATGAAGCTGCAGCCATCCTTGGCTACCCTTGGACCT	PIN RNA antisense	324	APC	adenomatosis polyposis coli	-1.22434	-0.14357	1.07	PIN_09926	chr5:112118283-112118843
19530	CCTCTGCACACCAAGGCCTTTCTCATAGCAAATTCCAAGGTGGTACCTGCTCTGTGAGTC	PIN RNA antisense	9812	KIAA0141	KIAA0141	-1.96471	-0.9662	2.10524	PIN_10052	chr5:141296398-141297237
19735	GGTGAAGGTTGAGAGAGAGAAGAAACAATGATGCTAGGAGTGTAAACTTGAAGAATCTAC	PIN RNA antisense	9941	ENDOGL1	endonuclease G-like 1	3.88439	-2.88663	-3.07671	PIN_08612	chr3:38514976-38515592
19756	CACTTTCAGGGGCAGGAAGAAGATGATACTCATGCTTCCGGTCAAGGGCAGCTGGGCAAT	PIN RNA antisense	5176	SERPINF1	serpin peptidase inhibitor, clade F (alpha-2 antiplasmin, pigment epithelium derived factor), member 1	1.70312	-0.765545	-1.46614	PIN_05054	chr17:1626494-1627230
19826	TTCTCTCTCTTCTTCACCCACAGAGACACATCCTCAAGGGCAAAGGCTGGGCTTCCCTCG	PIN RNA antisense	23428	SLC7A8	solute carrier family 7 (cationic amino acid transporter, y+ system), member 8	0.714797	-0.362776	-0.440135	PIN_03573	chr14:22666709-22668072
19879	GAAGGCCTCCTCAACGCTCTCTCCAACTGACACGAGCCCATGGTTCCGGAGAATAAGAAC	PIN RNA antisense	118	ADD1	adducin 1 (alpha)	0.740184	-0.687492	-0.16792	PIN_09241	chr4:2937063-2940872
19919	CTTTGCTGGGGGCTTAAAAACCCCTCCACACGGAGTACCCCTTTTCGAGTGAAGATCAAC	PIN RNA antisense	51780	JMJD1B	jumonji domain containing 1B	0.380993	-0.872373	0.36145	PIN_10015	chr5:137761568-137762095
20019	ACTTGCTCCCAGCCATTTACTCTCACTTGCAGTTGATGAATCCGGAGGTCATGGGTGTGT	PIN RNA antisense	55187	VPS13D	vacuolar protein sorting 13 homolog D (S. cerevisiae)	0.796336	-0.336023	-0.573373	PIN_00091	chr1:12339188-12339932
20204	ATCCCAAAGTCACCAAGATAAACCCTCCTACTCCAACATCACATGATCTTCTAATTCTAC	PIN RNA antisense	116228	FAM36A	family with sequence similarity 36, member A	0.701221	-0.650999	-0.153829	PIN_01246	chr1:241331402-241332383
20307	TTCCTGTTCCACACGGTCCACTGAGCTGGCCCAGTCCCTTTCACTCAGTGTGTCACCAAA	PIN RNA antisense	9939	RBM8A	RNA binding motif protein 8A	-0.373378	-0.0277271	0.369394	PIN_00701	chr1:142999323-143003032
20360	CATTGGTGATCTGTGAGCACAGGGAGCTGATGCTCTCTGCCTCCCCTTCTACTTCTGGCA	PIN RNA antisense	8650	NUMB	numb homolog (Drosophila)	-0.501315	-0.201286	0.627992	PIN_03803	chr14:72816865-72819629
20370	ATCTTCCAGGCGCTCCCGTTTCACCTCTGCACTGTTGCTCAGGACTGAGAAGACACTGGA	PIN RNA antisense	5920	RARRES3	retinoic acid receptor responder (tazarotene induced) 3	-0.720108	0.683711	-0.075941	PIN_02116	chr11:63067544-63069401
20382	CCTCCTCCAAGCATCAGTAATGGTAAGTTAAAAGTTTTTACAACTTCTACACATTTAGCA	PIN RNA antisense	3066	HDAC2	histone deacetylase 2	0.583446	-0.966848	0.219681	PIN_10684	chr6:114373831-114374533
20517	ATAAATGGACAGCTGGTGTTCTCCAAGCTGGAGAATGGGGGCTTTCCCTATGAGAAAGAT	PIN RNA antisense	84299	C17orf37	chromosome 17 open reading frame 37	-0.988487	1.09263	-0.343489	PIN_05368	chr17:35139385-35140185
20568	CAGCGGGTAGATGATGATGGCCTTGCCCCAGTACACCAGATGAGCTGCAAGCTGGAAAAC	PIN RNA antisense	8131	C16orf35	chromosome 16 open reading frame 35	-1.0368	0.960892	-0.148758	PIN_04463	chr16:82724-83561
20732	CAACAGCTATCAGCCTCTTGGCATCCTCTGTGACATTTGCTAGTATTTTCTCGTCGGTTC	PIN RNA antisense	57714	KIAA1618	KIAA1618	1.84216	-1.08581	-1.31412	PIN_05800	chr17:75916116-75916636
20737	AGCCTGTGCCCGTAATGACATTCATCCAGCAGTTGCTCACTTCAGGTTCACAAAGGGCTT	PIN RNA antisense	55716	LMBR1L	limb region 1 homolog (mouse)-like	0.839696	-0.65132	-0.317969	PIN_02769	chr12:47784430-47787010
20743	GCTCTCCAGATTGCTTCAGCTTCTTCACTTTGCTTACATCTTTCAGCACTGACTGGCCAA	PIN RNA antisense	51780	JMJD1B	jumonji domain containing 1B	3.39682	-2.94726	-2.19087	PIN_10014	chr5:137756699-137757111
21036	TTCCTCAGTGTCTGTGGGGTTTGTGTTCATCATGCCCAGTAGATCTAGAAACTTCTTTTG	PIN RNA antisense	80028	FBXL18	F-box and leucine-rich repeat protein 18	0.812872	-0.271184	-0.667435	PIN_10851	chr7:5288560-5290306
21081	ACTGCAATCTGTCCCTGCCCAGGTGAAATCACAAATGCAGGTGGCTTCATTACTACACAC	PIN RNA antisense	8745	ADAM23	ADAM metallopeptidase domain 23	0.91737	-0.585851	-0.475975	PIN_07526	chr2:207285721-207286668
21173	GTTCCAGAGCTTCCCATCATGCCGCTGGTGTGTCCACCAGAACGGATTCTGCTTCAAAAC	PIN RNA antisense	10594	PRPF8	PRP8 pre-mRNA processing factor 8 homolog (S. cerevisiae)	0.726825	-0.484285	-0.334883	PIN_05050	chr17:1510623-1511314
21194	AACCGGCCCAGAACTTTGTCCTCAGAGCCCAGTTTGATGCAGGCCAGGCATTTCCGTTTC	PIN RNA antisense	5919	RARRES2	retinoic acid receptor responder (tazarotene induced) 2	0.770252	-0.902779	-0.0300029	PIN_11352	chr7:149473315-149474279
21303	AAGTACATATTGATGGAACAGATGATAAGGACCAAGATTCCTCCTGCAATCCGCCAGCCT	PIN RNA antisense	4891	SLC11A2	solute carrier family 11 (proton-coupled divalent metal ion transporters), member 2	-1.07405	0.25655	0.617708	PIN_02804	chr12:49670634-49671597
21389	CCACCACCACCCAGCACGAGTAGAGGGATATTGAAGCTCTTGACATATTCAACGCATTCC	PIN RNA antisense	8841	HDAC3	histone deacetylase 3	0.00144232	0.702932	-0.84503	PIN_10046	chr5:140985823-140986236
21391	TTTGTCACTAGATTGCAGCGTGTCCACTAGGGAGCCTTCTTGGACCATCTTTTTTGAGCT	PIN RNA antisense	8481	OFD1	oral-facial-digital syndrome 1	-0.832907	-0.096711	0.781548	PIN_12303	chrX:13546280-13546841
21395	GGCACAATCTTATCCTCATAGAACCGCTTCATTGCAAACCGGTCCAGAGCCTGGTCCGCA	PIN RNA antisense	7145	TNS1	tensin 1	-0.756015	-0.547808	1.09645	PIN_07572	chr2:218580353-218581478
21407	TGGGTTCTTGACAAAGACCTTGGTGCTCCCCATCTGGTACTGGTCGGGCTCCATGTTGAC	PIN RNA antisense	4542	MYO1F	myosin IF	0.0255583	0.776116	-0.987079	PIN_06148	chr19:8507075-8507382
21547	AACAATACATCCCATGAACACAGGTGAATGTCCCTGGTTATCCCTGAGCTGGGCAGTTTC	PIN RNA antisense	84293	C10orf58	chromosome 10 open reading frame 58	-0.314257	-0.683019	0.859807	PIN_01519	chr10:82181199-82184235
21589	CGGAGCCAAAGCCGCGACCCTTCCGTTTCTTCGCTTTTTCTTTCAGTTTGTGAATGCTCT	PIN RNA antisense	9939	RBM8A	RNA binding motif protein 8A	0.895471	0.363082	-1.78484	PIN_00700	chr1:142996778-142997959
21703	AGTAAGAGCAGAGCTCGTCACACTGGCACTTCTTGTCCACGTTGAAGCCCTCAGTGCAGC	PIN RNA antisense	7448	VTN	vitronectin	2.11173	-1.32164	-1.50638	PIN_05263	chr17:23720577-23721287
22167	TTGGCTGGCCATCACCTCCCCTACGGAACTCCAGAGTTTGATCGTAGGTGCCTTCTTCCT	PIN RNA antisense	81550	TDRD3	tudor domain containing 3	2.46277	-1.84274	-1.57305	PIN_03422	chr13:60039620-60040093
22171	TGTGGACAGGATCCTGATGGTAGCTGTGGTGCTGTGGTATGGAGGTCTGCTTTGAGGGCA	PIN RNA antisense	78994	PRR14	proline rich 14	0.62355	-0.0918814	-0.619547	PIN_04758	chr16:30571071-30571970
22406	GTCCTTCAGGAGGAGGTCTCTGGGGTCCCTGATCTGGTCTCTGACTTGAGTCCTCTACAT	PIN RNA antisense	11272	PRR4	proline rich 4 (lacrimal)	-0.441536	0.422167	-0.0235619	PIN_02637	chr12:10889817-10893239
22535	GGACACAGCTTGGGTCACACTCTCCACTGTCATTGTCTCATTGTAGGTGAACCAGTGGTT	PIN RNA antisense	5686	PSMA5	proteasome (prosome, macropain) subunit, alpha type, 5	-0.855658	-0.236779	0.916882	PIN_00608	chr1:109666489-109667731
22551	TAAGGAAGCAAGTGACTTGGTCCCAGAGCTGGGTTCTCACCCTCTGCACACCTGCTCCAT	PIN RNA antisense	1605	DAG1	dystroglycan 1 (dystrophin-associated glycoprotein 1)	-0.957216	0.297102	0.502667	PIN_08722	chr3:49522661-49523594
22628	TTTTTGTGAATCAGGTCGATGCGCTCCGGGCAGACCTCCTCAAAGGCCATCACCACACTG	PIN RNA antisense	8120	AP3B2	adaptor-related protein complex 3, beta 2 subunit	-0.422545	-0.827266	1.04881	PIN_04367	chr15:81146190-81146880
22656	CCTTGGTTTTCAGCTTGTTGTAGGTGTCCTTGTAAAACTCCTGGACTTCCTTAATCACCT	PIN RNA antisense	928	CD9	CD9 molecule	-1.01839	0.736975	0.0909344	PIN_02561	chr12:6214495-6214880
22852	AAGGCAGATGTTGGACTGTACCAGGGTCTGCTCAGAGACCACCTGCTCCCGACACTCAAA	PIN RNA antisense	3687	ITGAX	integrin, alpha X (complement component 3 receptor 4 subunit)	-1.14574	0.528083	0.395354	PIN_04777	chr16:31289199-31290451
23017	ATCTCTGCCCCTTTCCTCTCCATTCTTGGCATCTGTCTTGGTCTCCACTTGCTTGCTTTC	PIN RNA antisense	25802	LMOD1	leiomodin 1 (smooth muscle)	1.0163	-0.278731	-0.952573	PIN_01062	chr1:198599702-198602105
23174	AACTCTCAGCCTCATAGTTGTATGTGTACTTCCGGAGGTGCTTGAATCGGGTCGCATCTT	PIN RNA antisense	338	APOB	apolipoprotein B (including Ag(x) antigen)	1.59075	-1.10783	-0.905135	PIN_06778	chr2:21176469-21177744
23273	AGACTTGATAGAAAGGCAGCTATGTGGCCCTGTTTTCTCCAAGGGGCTAAAGCCCCAAAC	PIN RNA antisense	1184	CLCN5	chloride channel 5 (nephrolithiasis 2, X-linked, Dent disease)	-0.719843	0.538856	0.0837371	PIN_12409	chrX:49392697-49393187
23317	TGGAGGCAGAAGCAGGGGGAAGAAGGAGGTGTCTCTGTGAGCTGTTTTGTTTTATTTTAC	PIN RNA antisense	54806	AHI1	Abelson helper integration site 1	-1.66061	-1.11579	2.06088	PIN_10732	chr6:135663766-135666843
23337	TTGTTCTCTTCTCCGAGCCTTGAGTCAGGGATGGGAGGCGCCGAATTAGAACCCAGACCA	PIN RNA antisense	10523	CHERP	calcium homeostasis endoplasmic reticulum protein	-0.970038	1.34764	-0.689151	PIN_06282	chr19:16491205-16491799
23572	TCGTCTCCTTCCCTCCAGCTGCCATCTGCCTTGGGCTCTATTTCCGCTGTCTTTAGCTCT	PIN RNA antisense	4059	BCAM	basal cell adhesion molecule (Lutheran blood group)	0.623161	-0.134634	-0.569576	PIN_06519	chr19:50013980-50014442
23667	CTAGGTTCCCGCTCCTGAATTAACTAAACTCAAAATAACTGAAGTTTTTAACAGCAGAAA	PIN RNA antisense	5771	PTPN2	protein tyrosine phosphatase, non-receptor type 2	-0.286211	0.750309	-0.566807	PIN_05901	chr18:12777434-12781280
23833	GCTTATACATTTCCTTGTTCTTGTTGACCTCCTTTCAAGCAAGTTTGCTTTGGATTTTTT	PIN RNA antisense	51773	RSF1	remodeling and spacing factor 1	-0.224682	-0.426791	0.588775	PIN_02324	chr11:77072122-77072624
23993	GTTGAGAATGGCAATGCCTTCCAGGAAGATGTTGCTCAGGTCCACCCCAACCCCATCACA	PIN RNA antisense	1608	DGKG	diacylglycerol kinase, gamma 90kDa	-0.984165	0.677838	0.131165	PIN_09159	chr3:187388145-187388951
24140	TTGTATTTGTCCTCAAGGCCCTCCCTGGCGATGGTGATCACGAGCTCCCGCAAGAAATCG	PIN RNA antisense	55011	NOP17	NOP17	0.59936	-0.262791	-0.399779	PIN_06613	chr19:54642756-54644543
24168	TCAGATCGCTCCATGGCATAAACAACCAGATCCACCAACTGGTCCTCCAGCACAGGGCAG	PIN RNA antisense	9439	CRSP3	cofactor required for Sp1 transcriptional activation, subunit 3, 130kDa	-1.35113	0.429698	0.615041	PIN_10718	chr6:131972517-131973371
24175	GTGCCACCTTTATGCTTCTTAATTCCCCAACAGGAGATGGCATTTGCAGGCACCTGGTCT	PIN RNA antisense	7450	VWF	von Willebrand factor	-1.19795	-0.424107	1.28701	PIN_02560	chr12:6102034-6102568
24233	TTGCAGCTGGAGATCACGCCATCACCCCCAGCACAGATCATACTGGTTTTCACGCTGCTG	PIN RNA antisense	63036	ELA2A	elastase 2A	-0.986212	0.830888	-0.0364818	PIN_00096	chr1:15537359-15539186
24323	ACAGATGCATTTGCTGAACAGGGATCTGGCTGGTGGACAGCTGCCACTGCTCCGAATGGA	PIN RNA antisense	126129	CPT1C	carnitine palmitoyltransferase 1C	4.62095	-3.53529	-3.83602	PIN_06625	chr19:54907440-54908488
24421	AGAACCACGTTCCCCAGAAAGTCGTCCTGGCCTTTGTCCTTCCGGGCCTCTTTAAAGATC	PIN RNA antisense	201294	UNC13D	unc-13 homolog D (C. elegans)	-0.662781	0.553823	0.0216917	PIN_05747	chr17:71348006-71348321
24495	TCTGTACTGTGCTGTGGTCAATTTTCCAGTCTCAGGGTCATGTACTGTAGCTCGGCTCAG	PIN RNA antisense	5033	P4HA1	procollagen-proline, 2-oxoglutarate 4-dioxygenase (proline 4-hydroxylase), alpha polypeptide I	1.41201	-1.05779	-0.699459	PIN_01469	chr10:74473200-74474396
24532	AAGCCCCTCCAACACCATGATGGCAAACACAATGGAGGCAAAGTTGCTCTCAAGCTTTAC	PIN RNA antisense	90956	ADCK2	aarF domain containing kinase 2	3.14843	-2.17928	-2.43517	PIN_11324	chr7:139846179-139848755
24605	GTCCCAGCCAGTCCATGATGTTGAAGAGGAGGAAGCAGCAGATGGGGTTGAAGAACTGAC	PIN RNA antisense	3177	SLC29A2	solute carrier family 29 (nucleoside transporters), member 2	-1.41581	0.646931	0.433382	PIN_02197	chr11:65889091-65890116
24683	TAAAGTGATCGTTATCCTCACATCCTCTCCATTCCGGGTCTTACTAAAAACTTCAGTAAC	PIN RNA antisense	9271	PIWIL1	piwi-like 1 (Drosophila)	-0.837818	0.492338	0.22276	PIN_03279	chr12:129356202-129356723
24820	GCCCTTCCAACCTTCATTCAACAGTTATTGAACATCAACACTGTGCTAGGTGAAGCTATT	PIN RNA antisense	808	CALM3	calmodulin 3 (phosphorylase kinase, delta)	0.759452	-0.863323	-0.0478894	PIN_06554	chr19:51802600-51803569
24912	TATTTCACCGGCAGCTCCAGTTGGAATTCGGTTTTGTTGGTTCTGGGCATGTTGTTCTCA	PIN RNA antisense	3684	ITGAM	integrin, alpha M (complement component 3 receptor 3 subunit)	-0.694374	0.563642	0.0365861	PIN_04774	chr16:31246748-31247300
24998	CATATACATAGAGAGTATTCCCTTTCCTAGGGGCTCGCCGTTCAGGGAATGAATCCGACC	PIN RNA antisense	7936	RDBP	RD RNA binding protein	-1.34521	1.12352	-0.1263	PIN_10369	chr6:32029983-32030310
25167	AGCTCATGTGAAGAAATCATGAAAACATACTGCAGATCTTCCAACCCCAGACACACATTC	PIN RNA antisense	55656	INTS8	integrator complex subunit 8	2.03703	-1.21227	-1.50066	PIN_11648	chr8:95930979-95931699
25223	CTCCAGCTCCTGAGCTTGGGCCTGGGATGATTTATTGGCCAGGTAGTAGCGGGCAAACTT	PIN RNA antisense	3177	SLC29A2	solute carrier family 29 (nucleoside transporters), member 2	-1.0765	0.64027	0.234432	PIN_02198	chr11:65891095-65891818
25226	GTCCAAATCCTTCTTTATATTGAATCCAGTTTTTCTTGAAATCTACACTGCCATCAAGTC	PIN RNA antisense	2266	FGG	fibrinogen gamma chain	4.60205	-3.33536	-4.07112	PIN_09603	chr4:155886677-155887483
25269	ACGAAGTACCTGCTGGAATCCGTCACACTCTCCACAGCTGTGCCAGGAAACTGATCCACC	PIN RNA antisense	55707	NECAP2	NECAP endocytosis associated 2	0.68944	-0.505844	-0.269514	PIN_00105	chr1:16519625-16519860
25271	GAACTGCCCTCGGTCATCCTCCTCCATCCCCCTGGGTGAGTCATCTGTCTTATCACAGAA	PIN RNA antisense	55268	ECHDC2	enoyl Coenzyme A hydratase domain containing 2	1.06334	-0.187858	-1.14911	PIN_00446	chr1:53082527-53085517
25300	CCACACCAGATTTATCCACAATCTCCTGGATCACTTTCCCGTTCTTTCCAATCACTTTGC	PIN RNA antisense	9513	FXR2	fragile X mental retardation, autosomal homolog 2	-0.564593	0.343845	0.16445	PIN_05167	chr17:7437734-7438721
25313	TTCCTGAAGGTTAGTAAGCTTTAGCTCTCTCCCCTGGAGCTCTCTGGTAATGCTACTAGC	PIN RNA antisense	6249	CLIP1	CAP-GLY domain containing linker protein 1	-0.646373	0.197934	0.375317	PIN_03239	chr12:121345435-121346315
25498	ACTCAATGTCGTGTAGGACGTCGTAGAGTGTCTCGGCTGGCACATCACAGCACTCCATCC	PIN RNA antisense	10809	STARD10	START domain containing 10	1.06461	-0.556774	-0.701799	PIN_02299	chr11:72147636-72148747
25764	GTACGTCACCATCCCGTATTTGCTGCTGTTCCAGAAGGCATCGCCAAATTGAGGGTCATA	PIN RNA antisense	137964	AGPAT6	1-acylglycerol-3-phosphate O-acyltransferase 6 (lysophosphatidic acid acyltransferase, zeta)	-0.0549743	0.584169	-0.610906	PIN_11536	chr8:41594627-41596027
25809	GGTCTGAGAGGGGCTTCTCAGGGGTCCCTGTTTTCCCTTCCACTTTGGAGAGTTCATAGC	PIN RNA antisense	10524	HTATIP	HIV-1 Tat interacting protein, 60kDa	-0.418243	0.364653	0.0176976	PIN_02180	chr11:65241720-65243093
25853	TGAACACTGGCAGGCAACACCCCAACAACCACACAGACCCCATAGCTCTCATTGCAGGAG	PIN RNA antisense	130	ADH6	alcohol dehydrogenase 6 (class V)	-0.599904	-0.435856	0.896442	PIN_09485	chr4:100484916-100486063
25921	TCCACTCATAAGGTGCTTTCTCTGGATGCCACTGGACACCATATACTGGATACTTATATC	PIN RNA antisense	8836	GGH	gamma-glutamyl hydrolase (conjugase, folylpolygammaglutamyl hydrolase)	-0.0914427	-1.00059	0.888367	PIN_11579	chr8:64092225-64093080
25941	AAGGCAGCTCCCACCGCTATGGGCACAAGGAAGTTGTCGTCATCTGCACTGCAGTCTTGA	PIN RNA antisense	3920	LAMP2	lysosomal-associated membrane protein 2	-0.562593	-0.0779577	0.567715	PIN_12522	chrX:119345076-119349466
26046	TCAGGGTCGCAGGGTCACGTTTGGGGCCAATTTCTGTCAGAACCAAGGCCTTTGAGAGAT	PIN RNA antisense	3613	IMPA2	inositol(myo)-1(or 4)-monophosphatase 2	-1.80502	-0.288438	1.49145	PIN_05896	chr18:12017800-12018840
26155	ACACCACAAAGTGGTAGTCTTGTCCATCCACCTCATTATCACGTCGAGGCCGGGTAGTAT	PIN RNA antisense	1741	DLG3	discs, large homolog 3 (neuroendocrine-dlg, Drosophila)	-1.16208	0.760529	0.162241	PIN_12442	chrX:69502446-69503768
26160	CTCAGTGAGTAACTCAGGGACTTCCTCAAACAGTGCCTTCCACTTTATCAAATCTTCATC	PIN RNA antisense	471	ATIC	5-aminoimidazole-4-carboxamide ribonucleotide formyltransferase/IMP cyclohydrolase	-1.10634	0.520547	0.378031	PIN_07552	chr2:216039214-216039764
26250	CAGCTATGTCCACATCATTCTGAGTTTTTTGAGAAGAATTTTGAACCAGATCAATAGTGA	PIN RNA antisense	4072	TACSTD1	tumor-associated calcium signal transducer 1	-3.304	-0.154587	1.84169	PIN_06937	chr2:47517475-47517965
26360	CCATGCCATCCTTCTCCAGCAGCTCAATGATCCAACTGAGCTCATCAGAAGAGCTGGAAG	PIN RNA antisense	1999	ELF3	E74-like factor 3 (ets domain transcription factor, epithelial-specific )	-0.994988	0.732217	0.0796587	PIN_01068	chr1:198712964-198714481
26535	TTCCTTCACAGTGACAATCACCTGCCCAGCCAGCTGTCCCACATAATTCATGGTTTGAGA	PIN RNA antisense	9663	LPIN2	lipin 2	-0.403488	0.247747	0.126927	PIN_05875	chr18:2950212-2951337
26538	CCAATTATGCACAGTGAGGCTCCTGCCCATCCAATAAACAGAGCGGCTCCTAATTCATAC	PIN RNA antisense	9071	CLDN10	claudin 10	-0.90159	0.156177	0.599583	PIN_03450	chr13:95027343-95028035
26607	TTCAAGAAGAGGGTCTTCATCTCCTGTAGCAACTGCTGGGCCCAGGTCGGCTCATGAACC	PIN RNA antisense	56063	C1orf91	chromosome 1 open reading frame 91	4.03904	-3.23882	-3.01723	PIN_00247	chr1:32356392-32357000
26725	ATTGGGGCTGTAGGTCTCCGAGCCCTTCCACTCCTCTCTGGATATATCTCTGGACCTCAC	PIN RNA antisense	25792	CIZ1	CDKN1A interacting zinc finger protein 1	-0.374909	0.381171	-0.0390791	PIN_12165	chr9:128008447-128010884
26766	AAGCCATGCCTGAATTGAAGGGTGTGGGTCTCGTTGGCCAAAGACCGTCTTTCATTGGAA	PIN RNA antisense	3682	ITGAE	integrin, alpha E (antigen CD103, human mucosal lymphocyte antigen 1; alpha polypeptide)	-1.25763	1.22059	-0.299481	PIN_05072	chr17:3579051-3579695
26773	AAGAGAAGCTGAGCCCCTGGCTTGGCAGGCAGCTGTCCCGAGTCCGATCATAATCAAACA	PIN RNA antisense	1741	DLG3	discs, large homolog 3 (neuroendocrine-dlg, Drosophila)	-0.287419	0.693479	-0.491845	PIN_12441	chrX:69494898-69495349
26963	TGGGCACCTCGAAGACTTCCCCCCACGACCCGACTTCTAACTTCAGTGTCTTGACTCATG	PIN RNA antisense	5770	PTPN1	protein tyrosine phosphatase, non-receptor type 1	1.96315	-0.351878	-3.03388	PIN_07977	chr20:48630764-48632635
26977	TTTTGGTGGGGTCTTTATCCGCTCAGCGGTGAGAGCAGCAGCAAACTCCTTTGCTCCCTC	PIN RNA antisense	2146	EZH2	enhancer of zeste homolog 2 (Drosophila)	-0.962467	0.806946	-0.0268603	PIN_11346	chr7:147948878-147953103
26993	CAGCTGCTCCAAGCTTTTCTGCCATTTGAAGCTTCTTCTGGGAGCCAGCTGTGACCAGAG	PIN RNA antisense	9540	TP53I3	tumor protein p53 inducible protein 3	-2.26699	0.677082	0.778077	PIN_06780	chr2:24215267-24215553
27115	TAACCATGTCGATGTCATTGTAAGTTTTGGTCATCTGCTCCACCCTGTCTGTGCCTAGAA	PIN RNA antisense	66008	TRAK2	trafficking protein, kinesin binding 2	-0.588496	0.321364	0.206963	PIN_07502	chr2:202091155-202091800
27174	TTGAGCTAGTTCTGTCCACTGGTCCAGCCACTTGCACGTTGGAATATCTCTCATGCATGC	PIN RNA antisense	4763	NF1	neurofibromin 1 (neurofibromatosis, von Recklinghausen disease, Watson disease)	-0.987152	0.489176	0.33144	PIN_05312	chr17:26688857-26689678
27419	ATATTAATATAATCCTCACTTGCGATCCTTCCTGACTTTATTCCCCATGCTCAGATTCTC	PIN RNA antisense	84186	ZCCHC7	zinc finger, CCHC domain containing 7	0.879424	-0.661991	-0.357144	PIN_11921	chr9:37111486-37111981
27429	CAACATCCTGCTGAGTAGTTCTTTTGTCCAGCTGCCCCACCCAGAGGGTAGTACTGCAAA	PIN RNA antisense	57466	SFRS15	splicing factor, arginine/serine-rich 15	-0.590383	0.440737	0.0841651	PIN_08071	chr21:31986115-31986873
27623	AACTTCAGGATGTTCCTCCCAGGGCCATCAGTGCTCAGCAAAACGTAGTTCTCCTTCAGC	PIN RNA antisense	85007	AGXT2L2	alanine-glyoxylate aminotransferase 2-like 2	-1.31263	-1.10032	1.85097	PIN_10189	chr5:177572331-177573258
27724	TGCCCCACTCTTCTGCTGGTGCATTCCAATCAGAGTTGGGATCAGCAGAAGACAGACCAT	PIN RNA antisense	92140	MTDH	metadherin	-0.252071	-0.640091	0.776794	PIN_11657	chr8:98787778-98788497
27751	TTGAAATAAACAGCCACAGTGTAGGTTCGGGCATGGGATGGGCCCACTGTCTGCAGAGTC	PIN RNA antisense	29102	RNASEN	ribonuclease III, nuclear	-0.405866	1.04063	-0.834641	PIN_09706	chr5:31442425-31443166
28256	CAGCACTGAAGAACCAGAACTTGTGAAGGAATAGGTATGTCCGGGTAACAGTACACTGAT	PIN RNA antisense	55788	LMBRD1	LMBR1 domain containing 1	-0.497044	-1.24561	1.37287	PIN_10567	chr6:70442885-70443372
28310	TACCTGCTCCTTTTCACCACTGGTGAACTGTGTTTCTGCCATGAACTGTCTATTTACATA	PIN RNA antisense	4076	GPIAP1	GPI-anchored membrane protein 1	-0.958878	0.831701	-0.0575317	PIN_01928	chr11:34060870-34061488
28319	GATATCTTCTTTAAGTATTCTGCCATCTTTTCCTGAGCCAACAACTTCACTCAGCTTAAT	PIN RNA antisense	1629	DBT	dihydrolipoamide branched chain transacylase E2	0.564952	-0.169359	-0.456634	PIN_00586	chr1:100393373-100393850
28409	AAGTGATTGTGGATCCTGGCTGCCTCTCGCTGGCCCGTCACGATGAGAGGAAAAATCAGG	PIN RNA antisense	5018	OXA1L	oxidase (cytochrome c) assembly 1-like	1.174	-0.907839	-0.513012	PIN_03557	chr14:22308519-22309853
28460	CGGGACCTGCTTCTTGATCTCGAGCTGTATGTTCCAGATCGACTCCGCCTATTATTATAG	PIN RNA antisense	57018	CCNL1	cyclin L1	1.04974	-0.84238	-0.410671	PIN_09061	chr3:158348044-158349549
28537	GGTCCCCAGTAAAGGCGCTGAAGCACTGCATGATGTTGCTGAGAACTTGGGGACTCGGTT	PIN RNA antisense	399512	SLC25A35	solute carrier family 25, member 35	-0.971897	0.178975	0.625221	PIN_05187	chr17:8133687-8134657
28545	CTGTTTGCTGCATAACAAGCTGCCTTTTCATATTCACCAAGTGAGATTAACTCATTAAAC	PIN RNA antisense	130162	FLJ31438	hypothetical protein FLJ31438	3.85375	-2.88603	-3.01705	PIN_06958	chr2:55344931-55345358
28588	AATCATTTATTTCACTCTGTTCCATCCAGGTCAGCAATCAGATTGTGGCATGCTGGGTAA	PIN RNA antisense	10806	SDCCAG8	serologically defined colon cancer antigen 8	-1.37032	0.792021	0.256371	PIN_01242	chr1:239987065-239995930
28673	AGCTATTTTTTCTGCAGCAGAAAGTGGTTTCAGTGGTTCCTTGGTGGGCTCTAACATACC	PIN RNA antisense	54812	AFTPH	aftiphilin	0.509746	-0.180755	-0.376549	PIN_07006	chr2:64710864-64711943
28928	AAATATTACCTCGTGGGGCTCCCCGTGGTCCACTCTGCCCAGAGCCTCGCTTGAAATTCT	PIN RNA antisense	4076	GPIAP1	GPI-anchored membrane protein 1	-1.07752	0.941395	-0.0966691	PIN_01930	chr11:34075674-34077425
29142	CTGCACACTGGATGGCTTCTTCCACCAGTGTCTCAACAGGACAAATCTTGCTGACAAGAC	PIN RNA antisense	1892	ECHS1	enoyl Coenzyme A hydratase, short chain, 1, mitochondrial	-0.532129	-1.44919	1.51495	PIN_01753	chr10:135068197-135068731
29178	TTTCAATGAGTCCATCATGGTCCTTGTCAAACTTCATTTCAGATTCCATCACAGCCTAGA	PIN RNA antisense	57704	GBA2	glucosidase, beta (bile acid) 2	-0.607094	0.826229	-0.341589	PIN_11907	chr9:35727937-35728748
29193	GTAGGCTGACTTCAACCACGGCTTCTCCAGCTTCAGTCATTTATCAAAGCTAAGATCATA	PIN RNA antisense	29097	CNIH4	cornichon homolog 4 (Drosophila)	0.789643	-0.619129	-0.286153	PIN_01150	chr1:220869654-220873007
29251	ACTTGTTGCTGCAAGTCAAGCTGCCTTAGGCTTATAACATCACATTTAAAAGCATCTCAG	PIN RNA antisense	213	ALB	albumin	5.95823	-10.583	-3.97388	PIN_09400	chr4:74650784-74651843
29287	ACTTCTTCCTTTTCTTCTTTCCTCTTAAGGCCAAGTCAAATTCCTGCAGAGCTTTGGCAA	PIN RNA antisense	55661	DDX27	DEAD (Asp-Glu-Ala-Asp) box polypeptide 27	0.65561	-0.0493376	-0.713905	PIN_07971	chr20:47291754-47292026
29343	CCCAGAGCCATACTGCTGCTGCTGATAGACTTCTTTGGGCTGGGCCACCTTGATCTCACA	PIN RNA antisense	3182	HNRPAB	heterogeneous nuclear ribonucleoprotein A/B	0.195971	0.559974	-0.898495	PIN_10188	chr5:177566833-177570159
29458	TGTTCTCGTTGTTGTGAAGAAACTGCTCAAAGACCACGGGCGGGTGCCAGGGGTCGTTCT	PIN RNA antisense	26	ABP1	amiloride binding protein 1 (amine oxidase (copper-containing))	-1.43793	-0.826854	1.73271	PIN_11356	chr7:149995144-149995678
29853	AGAACTTGGCACGGAACTTAAAGAGCAGGGGGCTTTCCTTCCGCACATCCTGGGCAGTCA	PIN RNA antisense	4478	MSN	moesin	-1.05616	0.885446	-0.0479068	PIN_12433	chrX:64732121-64732821
29861	GAACCATGGCTGCCACTACCTCCTGAGCCACTGAAACCATCTGTTGAGAAACTGTAGTTG	PIN RNA antisense	2140	EYA3	eyes absent homolog 3 (Drosophila)	-0.45596	-0.359392	0.724582	PIN_00218	chr1:28003883-28004312
29896	GTAGACTCCGTGAATATGCAACACGCTCAGCTTACGCTTCTCCTGAGCCCACTCGAGGAC	PIN RNA antisense	79607	FAM118B	family with sequence similarity 118, member B	-0.685006	0.199207	0.403523	PIN_02503	chr11:125629364-125629575
29906	AAGTCCAACAGCAGCAACCCCAGAGTAGACAGAGCCCCATGGCCAATGAGCAGAGGATTG	PIN RNA antisense	55374	TMCO6	transmembrane and coiled-coil domains 6	-0.811402	0.773476	-0.104502	PIN_10040	chr5:140003158-140003548
29959	AAATTCAGCAGTTTGTAAAATACTAATGAGGGCTGGGAAAATGTTGGCATCTATCACAGT	PIN RNA antisense	3836	KPNA1	karyopherin alpha 1 (importin alpha 5)	-1.74113	1.35917	-0.168032	PIN_08929	chr3:123634323-123635630
29963	CGCTGGGGAGTGATTTCTGCATCTGTAGATGATAGAACTCGGGAGGAGCGAGGACTGGAG	PIN RNA antisense	2729	GCLC	glutamate-cysteine ligase, catalytic subunit	1.55597	-0.503821	-1.5699	PIN_10545	chr6:53481075-53481577
30017	GTCATAATGGGGATTGTTTTTCTCAAACTGTGTGTGGTCTGGGTAAGCCTCTTTCACGAT	PIN RNA antisense	29087	THYN1	thymocyte nuclear protein 1	0.281724	0.0690586	-0.377598	PIN_02520	chr11:133623802-133624543
30056	CATGACACTGGCTTCTATGGTTTCCATGTCCATTGGTCTAATGGTACGCATATTTATCAC	PIN RNA antisense	5162	PDHB	pyruvate dehydrogenase (lipoamide) beta	-0.629992	-0.184186	0.711752	PIN_08829	chr3:58388947-58389585
30083	TTTTATTGGAGCTGCAGGTGGGGGTCCTGTCCACCTCTACGGCTATGGAGAGCATCCTCT	PIN RNA antisense	375484	C5orf25	chromosome 5 open reading frame 25	-0.856246	0.653217	0.0647811	PIN_10162	chr5:175683808-175684402
30140	CACGTGTCTCTGCTCCATGTCCCTCTTCTCTCGTGCTGAATTCAAGACCAGCTGGTGCAA	PIN RNA antisense	9744	CENTB1	centaurin, beta 1	-0.160414	0.597327	-0.50729	PIN_05154	chr17:7188000-7188413
30291	ACTGAACCTGGGGGTTCTCTCCATTGTCACCGCATTCTCCTTCACCAGGTGTGGCTGTCT	PIN RNA antisense	256949	ANKRD47	ankyrin repeat domain 47	-0.584885	0.488822	0.0279683	PIN_06139	chr19:8292588-8294219
30405	ATTGATTCTCATTCCGGCAGGATGGGGATGAAGTGGTGCCATGGCTTTCTGCTGTGGAAC	PIN RNA antisense	84271	POLDIP3	polymerase (DNA-directed), delta interacting protein 3	-1.35608	1.75695	-0.925822	PIN_08425	chr22:41322346-41322642
30457	ACGAAGAGATGCTACACTTGAGTCCTCAGCCACCACAGCCCCAGAGGTAATGATTGTGAC	PIN RNA antisense	7629	ZNF76	zinc finger protein 76 (expressed in testis)	-0.355579	0.663073	-0.383079	PIN_10426	chr6:35369671-35370898
30610	ATTCTTCTTAGCTTTCCTGCATTCCCTCCATCTGTAGGGTCCTTCTCCTGAATGAATACC	PIN RNA antisense	84765	ZNF577	zinc finger protein 577	-0.293302	0.2773	-0.00282231	PIN_06667	chr19:57055905-57056642
30689	GTAGCCCAGGTGAGGGTTCCACATGAACTCATAGTCCTTAGACTTGAAGAGAGTTTCAAT	PIN RNA antisense	1152	CKB	creatine kinase, brain	-0.904654	0.998091	-0.294943	PIN_03958	chr14:103056133-103058390
30693	GCAGCTTTTGTAGAGAAGTGCTGCAAGGCTGACGATAAGGAGACCTGCTTTGCCGAGGAG	PIN RNA antisense	213	ALB	albumin	5.75406	-10.202	-3.77193	PIN_09399	chr4:74648738-74650727
30754	GGTCAGTGCTGGCTCCGTGCCTGGTGTCATTGGGTAAATGTCTTCCTGGTAGGAATCTGA	PIN RNA antisense	10391	CORO2B	coronin, actin binding protein, 2B	-0.0248433	0.453823	-0.47907	PIN_04270	chr15:66798449-66798805
30831	GCCACAGATGACAGTGAAGGGGTCTCGATGCAAGAGCTGTCCCTGCTCCTTCAGATCTAT	PIN RNA antisense	55701	FLJ10357	hypothetical protein FLJ10357	-0.543706	0.0644513	0.422645	PIN_03539	chr14:20622532-20623139
30861	CTGTTTCTTGTCCTGGAGTTCTCGTTTCAAGCTCTCCACTTCAACCTTCAGCTCAATGTT	PIN RNA antisense	9659	PDE4DIP	phosphodiesterase 4D interacting protein (myomegalin)	-0.501904	0.617348	-0.188385	PIN_00694	chr1:142442611-142445088
30886	GGACTTCACTGTGATGTTGGCCCGGACAATCACTTCCAGGGACTTCACAGCTGAGTACTC	PIN RNA antisense	3679	ITGA7	integrin, alpha 7	-0.330899	-1.99865	1.61116	PIN_02857	chr12:54368148-54368446
30941	TTCACAAACACAGAGTCCACATTTGTCTTCTCTTCCACGTACTCCAGGGTTGCAGTCAAA	PIN RNA antisense	51686	OAZ3	ornithine decarboxylase antizyme 3	-0.907755	0.59819	0.162123	PIN_00782	chr1:148555662-148556625
31021	CTTGTGCACCAAATTGGTGTTCCACAGTTCCCAGCAAAGATTCCAGCGGGTTCCTGTCTG	PIN RNA antisense	88455	ANKRD13A	ankyrin repeat domain 13A	-0.776201	0.512059	0.156005	PIN_03151	chr12:108927553-108928423
31036	TAGTTGCTCCAACTGTTGCCTCTTCAATTGTTCCTGCTTCTTCTGTTGTACTTCTTTCAG	PIN RNA antisense	55835	CENPJ	centromere protein J	-0.622375	0.406103	0.146806	PIN_03320	chr13:24383892-24384269
31053	ATAGTCATCTTCTTTGGAGCTCGTGGACCCTGTCCGCACTTGCTGGGCACTACCCACATG	PIN RNA antisense	23352	ZUBR1	zinc finger, UBR1 type 1	-0.670424	0.98579	-0.483595	PIN_00127	chr1:19265113-19265573
31134	GACCAGTGGTGTACAGCCCGTCTTCCAGTTCATAGTAAAGCATTGCCCTCTCTGAGTAAC	PIN RNA antisense	64241	ABCG8	ATP-binding cassette, sub-family G (WHITE), member 8 (sterolin 2)	0.499961	-0.269771	-0.273291	PIN_06922	chr2:44012921-44013517
31150	TTTCTTCTTGGTCTGCTCCAGGAAAAACTCATCCTGGCCAACCAACGGCCTGTCCAGGGG	PIN RNA antisense	29997	GLTSCR2	glioma tumor suppressor candidate region gene 2	-0.63614	0.531108	0.0246257	PIN_06572	chr19:52946177-52947013
31266	ACATCCCCATTGAGAAAAGATGACACTCCTGCCTGGACCCCTTCTCTGAAACCCCAGGCC	PIN RNA antisense	10801	39334	septin 9	-0.769385	0.307395	0.360495	PIN_05769	chr17:72795597-72796166
31297	TGCTGTTGAAGTCCTCCTTCTGAGCATCCATCAGTGCCTCTGTCCGATGCCGAGCACTTG	PIN RNA antisense	3913	LAMB2	laminin, beta 2 (laminin S)	-0.93976	0.613632	0.168613	PIN_08714	chr3:49134523-49135883
31457	AAGCTCTGAAATCCCTTCATGCCGCCTTTGATCCGCCCGTGCCAGCTACTACTGCTCCAA	PIN RNA antisense	51196	PLCE1	phospholipase C, epsilon 1	-0.204569	0.571634	-0.426977	PIN_01557	chr10:96008043-96009025
31468	AGGTCATGAACTCGTTGAAGCGATGGGAGAGGGGTTCCTTTTGCTGCTTGGGAGACTGGG	PIN RNA antisense	23048	FNBP1	formin binding protein 1	-0.670053	0.511592	0.0733804	PIN_12201	chr9:129764544-129766775
31533	AATAATCTGGAAGGCATGTTCCCTACCCCCTCCACCTTCTGTTATTTGCATTTCTAGCAG	PIN RNA antisense	126731	C1orf96	chromosome 1 open reading frame 96	0.540386	-0.696351	0.0634269	PIN_01185	chr1:225782191-225783355
31708	AGTCTGTAGAAGCCTCCAGTCTACTGCTTTCTAGCTCCAGGTTTTTTAAGGTCTTTGGAC	PIN RNA antisense	4152	MBD1	methyl-CpG binding domain protein 1	-1.2666	0.557236	0.439445	PIN_05962	chr18:46048032-46053044
31723	TGTTGAAAGTAAGGATGTTTGCAAAAACTATGCTGAGGCAAAGGATGTCTTCCTGGGCAT	PIN RNA antisense	213	ALB	albumin	8.10837	-10.9352	-6.16086	PIN_09398	chr4:74642878-74644592
31756	TGAGTGCTGCGAGCCCGACCCTCTCTGCAGTCTCTTGTGGGTTCTTGAGTTCTTTAGTTG	PIN RNA antisense	57038	RARSL	arginyl-tRNA synthetase-like	0.05794	0.404824	-0.513659	PIN_10607	chr6:88283904-88285658
31817	GTACTGCTCACCAGAGTGATCCTTTCCTACAAATTGGATTTTCTCATTCCACTGTCAAAG	PIN RNA antisense	2729	GCLC	glutamate-cysteine ligase, catalytic subunit	1.0805	-0.239635	-1.10549	PIN_10542	chr6:53478018-53478421
31929	TTCCTTCAGTTTACTGGAGATCGAATCTTGATTTTCACAGATATACTTGGCAAGGTCCGC	PIN RNA antisense	213	ALB	albumin	5.77523	-5.515	-4.32038	PIN_09398	chr4:74642878-74644592
32064	TCCATGGAACACAGCCAGCCCCATGATCCGCCCCACAAAGTGGAAATAAGACAAGTGGTC	PIN RNA antisense	57154	SMURF1	SMAD specific E3 ubiquitin protein ligase 1	0.113201	0.481261	-0.679285	PIN_11140	chr7:98282481-98283417
32091	TTTCCTCATCTGTGGCGTGGACCACCGCAGAGATCACTGGTGGTGTTTCTGGTGTAGCAG	PIN RNA antisense	10579	TACC2	transforming, acidic coiled-coil containing protein 2	-0.61259	0.433797	0.109759	PIN_01714	chr10:123966070-123966613
32198	AGTTGAAAAAGCAAAAACCGCAAGCTGCATCCTGCTCTGCGTGGTGTCCTGGGGGACGCA	PIN RNA antisense	10013	HDAC6	histone deacetylase 6	-0.712085	0.631071	-0.0233948	PIN_12388	chrX:48431938-48432646
32469	CTCCGTCCACAAACGCCCCTTCGTAATAACTGCCATCTTTAAATAACAACTTCCCGTGAC	PIN RNA antisense	79906	MORN1	MORN repeat containing 1	0.826673	-0.725543	-0.23739	PIN_00023	chr1:2351605-2352066
32586	CCCTGACTCCTCCTCTAGTTTCCCTGGTTCTGGTTTTTGCTTCAGATGATCAAGTAAGGG	PIN RNA antisense	55030	FBXO34	F-box protein 34	0.440399	0.199186	-0.734381	PIN_03712	chr14:54891057-54891840
32594	GGCGGCTGGCTTCCATCTCTTGATAAACATCAGGAGACAAATGAAGAATTCCTTTTGGAG	PIN RNA antisense	27067	STAU2	staufen, RNA binding protein, homolog 2 (Drosophila)	1.02266	-0.28159	-0.958706	PIN_11616	chr8:74623347-74627728
32611	AAACTGGGCCTTCTTGTTCTTCACCACCAGGTTCCCCAGCAGTCTCGAAAGGACCTCAGG	PIN RNA antisense	9894	TELO2	TEL2, telomere maintenance 2, homolog (S. cerevisiae)	-0.364316	0.403532	-0.0731911	PIN_04491	chr16:1488723-1489394
32785	TAGAATCCTCCAAGGGGCTTGCTGCTTCAGAAACAGAGTCCTTGCTCTGCAGGGCACCTG	PIN RNA antisense	57475	PLEKHH1	pleckstrin homology domain containing, family H (with MyTH4 domain) member 1	-0.425478	0.600281	-0.239388	PIN_03770	chr14:67098506-67099824
32950	GGGAAACTGTGTAGGGGTCAAAGCACGAGTCATCCGTAGGTTGGTTCAAGCCTTCGTTGA	PIN RNA antisense	2335	FN1	fibronectin 1	1.22881	-0.707845	-0.775507	PIN_07553	chr2:216057480-216058789
32980	GTCAGATTCTCTCTCATTTGGGTCATCTGCAACAGGGGTGGCTTCCTCGGTAGGCTCCAC	PIN RNA antisense	84632	KIAA1914	KIAA1914	-0.685589	0.50986	0.0876984	PIN_01677	chr10:116050127-116050533
32988	TCATGGTGGGGTGAAGAGATGTGGGCTGTCTCGGCTGGCATACTCACACTCCTCAGGAAA	PIN RNA antisense	64285	RHBDF1	rhomboid 5 homolog 1 (Drosophila)	1.14302	-0.799236	-0.569299	PIN_04460	chr16:53926-54896
33165	AAAGCTGCTTTTACAGAATGTTGCCAAGCTGCTGATAAAGCTGCCTGCCTGTTGCCAAAG	PIN RNA antisense	213	ALB	albumin	8.00389	-7.73764	-6.52661	PIN_09397	chr4:74639957-74640745
33222	TTTCAGCACTTCCACAGTGTCCAGCTCCTTCTCTGTGGTCACTGTGTCATCCAGACAGAC	PIN RNA antisense	11188	NISCH	nischarin	-1.2292	-0.446182	1.32305	PIN_08774	chr3:52488741-52489237
33371	GTTCCGGGGCATAAAAGTAAGGATGTCTTCTGGCAATTTCATATAAGTATCTAAATTTTG	PIN RNA antisense	213	ALB	albumin	6.53196	-5.87412	-5.28024	PIN_09397	chr4:74639957-74640745
33451	GATGGTTCCATTTTTTCCTTCTCCATCTGAAAGAATAAACATTTTTCCGGTGGGATGAAT	PIN RNA antisense	6119	RPA3	replication protein A3, 14kDa	-1.33727	1.58463	-0.703922	PIN_10868	chr7:7451449-7452496
33489	TTCGTCCATCCATCTGCATGTCCCAGGGATGCACGAACAGGGAACACTTCAGCCTTTCGG	PIN RNA antisense	130013	ACMSD	aminocarboxymuconate semialdehyde decarboxylase	-1.24432	1.01731	-0.0694228	PIN_07245	chr2:135458432-135459207
33543	TTGCAGTTTCACTAGTTCGGCCTTTCTCCTCTGTCGGTACCTCCGCTGATTCCGAATATC	PIN RNA antisense	8826	IQGAP1	IQ motif containing GTPase activating protein 1	0.162082	0.250826	-0.447899	PIN_04414	chr15:88836652-88837105
33731	ATGTTGAGCTGATACGTGGGCTCCCGCTGGCCTGTACATTCCTGGAGGTAAGTGTTGTGT	PIN RNA antisense	23352	ZUBR1	zinc finger, UBR1 type 1	0.737506	-0.398855	-0.431982	PIN_00119	chr1:19155699-19156964
34136	AGTGAAACTTGGATAGTGGGTCTCTGGGGTGCTTTCACAACTGGAAGACAACATTGGGTC	PIN RNA antisense	50618	ITSN2	intersectin 2	0.24726	0.295522	-0.606072	PIN_06785	chr2:24373400-24377008
34518	ATATGCAGGGAACTCACTCTACAAGCCCGTCTCATGACTCCCTTCGGCGCCTCCTCAAAG	PIN RNA antisense	142678	MIB2	mindbomb homolog 2 (Drosophila)	0.903965	-1.26593	0.0719556	PIN_06712	chr1_random:1259264-1260664
34855	GTCTGGGTGAGTCCTGGCAATTTCTTCAAGCTCTTTTCTGACCAAGATATCCTCCTCTGT	PIN RNA antisense	51700	CYB5R2	cytochrome b5 reductase 2	0.347187	-0.0768337	-0.294381	PIN_01839	chr11:7644044-7644491
34937	CTCTGTTTTCTAGGCTTTATAAAGTCCAATTTCAAATTCAGACGCAGAACTCTTCAGATT	PIN RNA antisense	84260	TCHP	trichoplein, keratin filament binding	0.801866	-1.102	0.0773555	PIN_03146	chr12:108830317-108834088
34949	TGAGTTGGAAATAAGCTGAAATGAATACATGACTGGGAATAATGGGGACTGCCTGTGAGG	PIN RNA antisense	56474	CTPS2	CTP synthase II	-0.233658	0.954355	-0.915411	PIN_12314	chrX:16367556-16369675
35010	CCAAGCCTTGAGTTCAGGTTTCTGGGATTCCCCTGCTACAACTGATGAAGCCACTAACAC	PIN RNA antisense	2332	FMR1	fragile X mental retardation 1	-0.879197	0.68913	0.042604	PIN_12546	chrX:146725007-146725376
35105	CTGCTGCTGCACCTTGCTGGCTTGGTCAGAGTCAGCCAGTTTCTTACTCAGTTCTTCCAC	PIN RNA antisense	4926	NUMA1	nuclear mitotic apparatus protein 1	0.299681	0.451892	-0.886531	PIN_02280	chr11:71399206-71399791
35409	TGTACCATGTGCTGTGGGCTGGGATAAAATCCTTCGCTGGACCTCGGACTGGGATAACCC	PIN RNA antisense	5747	PTK2	PTK2 protein tyrosine kinase 2	1.34277	-0.616175	-1.0463	PIN_11754	chr8:141785292-141785859
35473	AAAGATGAGGGACATCCTGGTCCTGTCACTGGGGTCCTTGGTGATGTGGCGAATGAGCTG	PIN RNA antisense	51700	CYB5R2	cytochrome b5 reductase 2	-0.0256684	1.06827	-1.40544	PIN_01840	chr11:7644568-7646561
35555	TCTTGGATCTGCTGTGTGCGTCTGCTGAGTTGAGCGTTATACTGATGTCTCAAGAAACGC	PIN RNA antisense	84260	TCHP	trichoplein, keratin filament binding	1.12675	-0.449315	-0.911381	PIN_03145	chr12:108809224-108809497
35829	TTGCTTCATTTTGTAGCATTTCGGCTTTCCTTCTGGCATCAGCTGACTCTTCAGTTTTTT	PIN RNA antisense	3912	LAMB1	laminin, beta 1	-1.64592	-0.501299	1.59223	PIN_11223	chr7:107158484-107160301
36023	ATGCTCAGGGCAGACAGGAGGGCATCCTTCTTCCTGTCAACCAGTTCTCTGAACTGGCTC	PIN RNA antisense	6711	SPTBN1	spectrin, beta, non-erythrocytic 1	-2.00998	2.75172	-1.89467	PIN_06953	chr2:54769054-54770865
36482	TCATGATGTCCATGATGTGGCGCTGCTGGATGTTCGTCAGTTTGGATTCCTTCATCATCA	PIN RNA antisense	84645	C22orf23	chromosome 22 open reading frame 23	-0.348138	0.572675	-0.281329	PIN_08357	chr22:36671374-36672286
36632	TGCCTGTCCTCTGTCCTGAAGCACCTGTCTAGAAAGATTGTGGGGGAGGGTGTGTCTCCA	PIN RNA antisense	9047	SH2D2A	SH2 domain protein 2A	-0.334705	0.683278	-0.429422	PIN_00878	chr1:153589439-153590306
36732	TTGGGGCCTGGTTCTCTTTATCATCTGGGGATGGAGGCTCTTCCTCAGAGCTCGAAGCCT	PIN RNA antisense	9757	MLL4	myeloid/lymphoid or mixed-lineage leukemia 4	1.65527	-0.869893	-1.25165	PIN_06387	chr19:40919390-40919652
36781	TAGCTGCTCATTTTCCTGCCTTTTACATTTAGGAGATTCAAGCTCTGTCATTTCCTCTAG	PIN RNA antisense	200634	KRTCAP3	keratinocyte associated protein 3	-1.0865	1.54154	-0.854155	PIN_06847	chr2:27578051-27578703
36870	GGTCGCTTGCTTGGATGTTCTGAGTGCAAAGGCTCTCTGTCAAAGCCATTTTCTTTGGTT	PIN RNA antisense	862	RUNX1T1	runt-related transcription factor 1; translocated to, 1 (cyclin D-related)	-1.21462	0.882912	0.0624665	PIN_11641	chr8:93072907-93073470
37035	TCCTGACGATCATGATGGCATCATGCAGGGACCGCTCTGTCTCCTCCATAAACTGCTCGG	PIN RNA antisense	10574	CCT7	chaperonin containing TCP1, subunit 7 (eta)	-0.480059	0.34434	0.0930791	PIN_07046	chr2:73388942-73389562
37176	TTCTCAGGCAGGAACCCCTGTGCATACTTCTTCTTGAGATTCCCCACCAGCAGGGACGAG	PIN RNA antisense	1912	PHC2	polyhomeotic homolog 2 (Drosophila)	-1.74811	-0.660636	1.76872	PIN_00270	chr1:33466684-33467558
37465	GCATCCTTGTAGAAGGTTAGCTCACTGTTCCTGAGCACACAGTACAGGTTGTTCCAGGAC	PIN RNA antisense	6710	SPTB	spectrin, beta, erythrocytic (includes spherocytosis, clinical type I)	-0.635293	-2.17065	1.93467	PIN_03752	chr14:64286172-64286999
37471	AAACTTGCATTTGCATTTTGCACCTGTTGGGGAGAGCTGAGTGGTCAGGGGAGGGGAGCC	PIN RNA antisense	5349	FXYD3	FXYD domain containing ion transport regulator 3	-1.60845	1.54664	-0.467931	PIN_06371	chr19:40304678-40306014
37636	TTGTTTGTCCGTGTGTCCCTCTCGTCTTGGCTCCTTGGCTTGTTCTGGCCAGGATGCTCT	PIN RNA antisense	51447	IHPK2	inositol hexaphosphate kinase 2	-0.151418	0.705915	-0.660169	PIN_08696	chr3:48705617-48707957
37868	TTGTCTATTGCTCATTCCTGCTCGAAACTCTGAGTCAATCAATTCAGCTGCCTGAAGAGT	PIN RNA antisense	9044	BTAF1	BTAF1 RNA polymerase II, B-TFIID transcription factor-associated	1.02927	-0.569966	-0.639544	PIN_01547	chr10:93703312-93704021
37869	ATATTGCTGGGCAGCACTGTTTGCAGCATCCACTCCAGACTGCAGCTCCTCCTTCTGCAG	PIN RNA antisense	8826	IQGAP1	IQ motif containing GTPase activating protein 1	-0.566437	1.20721	-0.896389	PIN_04407	chr15:88793543-88794381
38165	CAAAGATATCTCTTCCTCTAGGGATGATATGTCCCAGTCTTCATCCTCCACATCCGCACA	PIN RNA antisense	22873	DZIP1	DAZ interacting protein 1	-0.396935	-0.167967	0.515337	PIN_03451	chr13:95034546-95035286
38185	TGATGATGCTGGGTTTGTTTCAGGCGAAAGGTAAGGGACTGGAGATGAAGCTTCTGCTTT	PIN RNA antisense	7082	TJP1	tight junction protein 1 (zona occludens 1)	2.66498	-2.14565	-1.64034	PIN_03998	chr15:27798974-27799546
38196	TGTGTATGGCAGAGAGATCATGTGGCCCTGCATCTTGAAGAAGTCTGATTTGTAGATCAA	PIN RNA antisense	4703	NEB	nebulin	-0.730914	-0.170973	0.774178	PIN_07287	chr2:152229370-152229655
38247	ACTTCAAGGCAGCCAGCATGTCCTTCTTGGCCGACTGCGAGCTATCTGATTCCTGAGAAC	PIN RNA antisense	55691	FRMD4A	FERM domain containing 4A	-0.582248	1.4368	-1.24176	PIN_01323	chr10:13756857-13757500
38552	GCTGTGTCTTCTTAACATTTTTCCCTGTGGTTTCCTCCTTTCTTCTCCTCTTGCTAGAAC	PIN RNA antisense	57649	PHF12	PHD finger protein 12	-0.104012	0.337464	-0.254664	PIN_05288	chr17:24272492-24273205
38795	GTCTGTGGTTTTCCACATGTAATAAAACTGGACTATGCTGGCAAGTGACTTCCAGGGTAG	PIN RNA antisense	9219	MTA2	metastasis associated 1 family, member 2	0.357603	0.664195	-1.31386	PIN_02082	chr11:62120386-62120684
38904	TGCATGATGTTGTTTTCAGATGGTGCGCCACTGACACCCACAGGTGGGTCCTCTTGTAAC	PIN RNA antisense	7320	UBE2B	ubiquitin-conjugating enzyme E2B (RAD6 homolog)	0.755536	-0.0400961	-0.867713	PIN_09989	chr5:133737580-133738758
38999	TCCAGATCTTCCCAGCAGCCGACGTGTGATCACTGCCGTTCCTCCAACCGCCATAGTAAA	PIN RNA antisense	9643	MORF4L2	mortality factor 4 like 2	0.41777	0.0633194	-0.536218	PIN_12498	chrX:102744062-102747889
39133	AAATCATCATTGACATCCAACACCAGCACTGGAATGTTCATCAGAGCCTCAAAGTGGAGC	PIN RNA antisense	1716	DGUOK	deoxyguanosine kinase	-1.72988	2.39515	-1.56596	PIN_07053	chr2:74096398-74097491
39209	CAACTTGCGTTGTTTGGTGAACTGCTTCATAAGTCAGGGTGCCAGATCTGGACACAATGC	PIN RNA antisense	8802	SUCLG1	succinate-CoA ligase, GDP-forming, alpha subunit	-0.953359	-3.16054	2.52269	PIN_07078	chr2:84570442-84572682
39234	AGCTTTCTTGTCGAGTGTGGCCTCCCCGCCAATCCAGTAGTAGATCTCCCAGTTGAGGGA	PIN RNA antisense	2314	FLII	flightless I homolog (Drosophila)	0.890471	-0.654442	-0.377694	PIN_05234	chr17:18094541-18095303
39283	GCTGTGCTGCTGGTACTGAACCCCTGACAGCTTGATTCCAACATCAAAGGGGGCGTTGAA	PIN RNA antisense	51738	GHRL	ghrelin/obestatin preprohormone	1.49179	-0.355206	-1.68512	PIN_08509	chr3:10302916-10305307
39366	TTTTTGTCTGTGGGTGTGATGCTGCCATTCACGGCTGTGCTGTCAGCTGCCTGGATGGAG	PIN RNA antisense	84656	N-PAC	cytokine-like nuclear factor n-pac	0.311366	0.131094	-0.484418	PIN_04575	chr16:4811206-4811651
39894	CTGCTTCTTCACTGTTTGGATCCTTTCATTATCTAGTATGTATTTCTACATGTCTCTCTA	PIN RNA antisense	55827	IQWD1	IQ motif and WD repeats 1	1.36269	-0.324086	-1.47921	PIN_00968	chr1:164743500-164744282
40098	TAGTGTCAGACCATTAAACAAGGCACCAACATAGGTAAATACCCACATCAACACTGCAAA	PIN RNA antisense	57142	RTN4	reticulon 4	-0.933706	-1.46198	1.82338	PIN_06957	chr2:55111986-55114131
40506	GCTCCTTATCTTCTTCTATGGTTTGTTTCATGGCTTCCCTTTGCTGCTGAAAGCTTTTCC	PIN RNA antisense	64398	MPP5	membrane protein, palmitoylated 5 (MAGUK p55 subfamily member 5)	-0.297815	0.626701	-0.397162	PIN_03762	chr14:66852660-66853579
40988	ATGGACATGATTCCCAGAATCCTTCAGGCTAGCTCCTCCGCGCATCCACGTTCAACCGAG	PIN RNA antisense	1400	CRMP1	collapsin response mediator protein 1	-0.942167	0.452765	0.337764	PIN_09260	chr4:5940217-5943634
41089	TTTCAGCCCACTTGAGCCACTGGGCTACGTCATCCCTGCTCCAGTAAATTGGCTGCAAGC	PIN RNA antisense	2120	ETV6	ets variant gene 6 (TEL oncogene)	-1.22921	0.19568	0.769208	PIN_02639	chr12:11882999-11883559
41097	AGGGAATTGATCTCATACCGGTCCTTCTTCTGCCCGAAGGTCCTGGCATGCTCCACCACA	PIN RNA antisense	176	AGC1	aggrecan 1	-1.43391	-0.53615	1.50984	PIN_04392	chr15:87217662-87218294
41385	AAGTGCTGGCTCTCCCTGATGGTGTGCAGGTAGGCATTGAGGATGGAGTTCTCCAGAGTC	PIN RNA antisense	5338	PLD2	phospholipase D2	-0.259982	0.689997	-0.516847	PIN_05096	chr17:4668211-4668754
41590	TATAGAAGCCACGGTCCACAAAGTCCCCCATGAAGAGGTAGTTGGTCTCAGGGACGTCGC	PIN RNA antisense	5531	PPP4C	protein phosphatase 4 (formerly X), catalytic subunit	2.13708	-1.27288	-1.60551	PIN_04748	chr16:30001537-30003052
41595	TAACAATGTGCCTCATGGCCTGCAGCTGCTCTGGGTTTGACTCCAGACTCCGGTCGTACA	PIN RNA antisense	4343	MOV10	Mov10, Moloney leukemia virus 10, homolog (mouse)	-1.05994	0.654434	0.20837	PIN_00646	chr1:112949294-112949889
41740	TGCTTTTACTGCTTGAAGCTGGCTCGTCCTTGGCTGACACCTTCTGTTTCTTGTTCATCC	PIN RNA antisense	79668	PARP8	poly (ADP-ribose) polymerase family, member 8	-0.522001	0.711031	-0.280322	PIN_09766	chr5:50164252-50165569
41817	TTTAGCAACACAGTCAGTGCCAGACACTGTAAACTCCACATAGGTAGAAGGTGGGAGGGG	PIN RNA antisense	197	AHSG	alpha-2-HS-glycoprotein	2.67523	-1.48473	-2.3938	PIN_09160	chr3:187818746-187820792
41908	TGGAATTAATCTGCATCTCTAGCCAGGGTCTCATGCGCATCCGAGTGATGGGCATGTTGG	PIN RNA antisense	3659	IRF1	interferon regulatory factor 1	-1.13914	0.746982	0.161892	PIN_09974	chr5:131851973-131853236
41921	TGACACCATCGATGCAAGTGCCACCGTTTCTACAAGGGTTGCTCTCACAGTCATTAATAT	PIN RNA antisense	182	JAG1	jagged 1 (Alagille syndrome)	-4.90321	1.42849	0.474045	PIN_07777	chr20:10574370-10575014
41950	TGTGGCAGCATCCTGAACATTGGCATTTTTATGACTTAATAAGCTATCTTCTTTTGTAAC	PIN RNA antisense	57669	EPB41L5	erythrocyte membrane protein band 4.1 like 5	1.37884	-1.1444	-0.582948	PIN_07209	chr2:120619746-120620164
42194	TTTACCTGACGATACTGCTCTCTCTTTTGTTCTCTGCGTGAGGCTAAACTAGCTTCAGTT	PIN RNA antisense	9043	SPAG9	sperm associated antigen 9	-0.00916119	0.704272	-0.833183	PIN_05564	chr17:46428589-46429991
42316	TGTCGCTCATGGCTCTCCATCACTGTCTTTGCCCAAGTCACACAGGGCTTTGCCTTCTGC	PIN RNA antisense	4708	NDUFB2	NADH dehydrogenase (ubiquinone) 1 beta subcomplex, 2, 8kDa	-1.10988	1.39184	-0.628198	PIN_11325	chr7:139850948-139851470
42436	CCAGAGACCATCTTCACATCAACGATCGCCATGTTGGAGGCAGAGCGGCTCCCTGTGTAA	PIN RNA antisense	2	A2M	alpha-2-macroglobulin	1.25645	-1.58646	-0.134502	PIN_02612	chr12:9113995-9114640
42478	AACGTCTGTGGCTACTAGGACATCCTTCTTGCCCTCCCGGAATGCCTCGATGGCCTTAGT	PIN RNA antisense	51428	DDX41	DEAD (Asp-Glu-Ala-Asp) box polypeptide 41	-0.499925	0.303366	0.152433	PIN_10184	chr5:176872001-176872353
42498	TTTGTCATGCACGATGGTGGGTGGGTTGTTCTTGGGCAGGATGGTCCTCACCAGCACACT	PIN RNA antisense	10043	TOM1	target of myb1 (chicken)	-0.164077	0.572844	-0.472286	PIN_08332	chr22:34043487-34043925
42558	TTGATTTTCTCATCTTCGTGCTCCTTGCACATGGGGTGACTGCCCTTCTGCAGCGGCCGA	PIN RNA antisense	84676	TRIM63	tripartite motif-containing 63	-0.891304	1.00005	-0.308173	PIN_00193	chr1:26071768-26072362
42788	TGATCCTCGCACACAAATAGCTTCCCAAAGCCTTCCTGGATTGTTTCTACTTCATGTCTT	PIN RNA antisense	49854	ZNF295	zinc finger protein 295	-0.875882	0.991728	-0.310648	PIN_08137	chr21:42295201-42296406
43096	AGTAGGAAGAGGATTTGGGCCCATCCCAGTCTTCATCCCAGTCATCATCATCACCAGTTG	PIN RNA antisense	51429	SNX9	sorting nexin 9	-0.547305	0.669989	-0.208594	PIN_10787	chr6:158293042-158294251
43239	ATAGGGTTTGCCTCTACATAGAAGCCAGGGTTGCGTCCCTCATACAGGGCCCCGTAGTCA	PIN RNA antisense	5335	PLCG1	phospholipase C, gamma 1	-0.818801	0.727827	-0.0467568	PIN_07908	chr20:39229608-39230241
43485	CAGACCTTCTTCTTCTTCAGTTTCAGGGCTTGAAGCCAGTTGGGCGACGATCCTTCTGAC	PIN RNA antisense	85456	TNKS1BP1	tankyrase 1 binding protein 1, 182kDa	1.054	-0.278296	-1.01159	PIN_02015	chr11:56824132-56824758
43832	AATTACAGTTCCAGATCAGGACTCTAGGCTTTTTCCTATTTTCTGCAAATCCATCTGAGT	PIN RNA antisense	10768	AHCYL1	S-adenosylhomocysteine hydrolase-like 1	-1.74044	1.82308	-0.735456	PIN_00625	chr1:110273315-110273937
44048	AAGTAAAGTGTTCTATTTTTTCCCTCTAGGGTGGCTGTGATGGCTGGAGATTTCATTTGC	PIN RNA antisense	9039	UBE1C	ubiquitin-activating enzyme E1C (UBA3 homolog, yeast)	-1.04972	0.750619	0.0978036	PIN_08848	chr3:69187367-69188023
44227	CAGGAATTTGGGATAAGCGGCTGGTGGCATGGCCAAGGCTTCCTCATACCTTATCTCAGT	PIN RNA antisense	51710	ZNF44	zinc finger protein 44	-0.832382	-0.00178317	0.697097	PIN_06208	chr19:12208905-12210413
44243	CACACTGTCTCCCGTGTCAGGAACTGGCACTGTCTTCACCACCAAATCCATTCCTGTTGT	PIN RNA antisense	11020	RABL4	RAB, member of RAS oncogene family-like 4	-0.687504	0.840539	-0.286913	PIN_08344	chr22:35487485-35487965
