# Supplementary material for: Genome mapping and expression analyses of human intronic noncoding RNAs reveal tissue-specific patterns and enrichment in genes related to regulation of transcription
Source: Genome Biol. 2007 Mar 26;8(3):R43. doi: 10.1186/gb-2007-8-3-r43 (PMC1868932; doi:10.1186/gb-2007-8-3-r43)
Supplement: Additional data file 9 — Tissue signatures of 419 antisense TIN RNAs [file gb-2007-8-3-r43-S9.xls]

## Sheet: Sheet1
Additional file 9. Tissue signatures of 419 antisense TIN RNAs.
Tissue signatures of intronic expression were determined for tumor prostate, normal kidney and normal liver tissues using a 44K intronic oligoarrays. A total of 419 antisense
TIN transcripts were detected using a combination of two statistical approaches (see Methods for details) and are listed below. Fold-changes between the average of signal intensities
obtained from one tissue versus the average of signal intensities obtained from the 2 other tissues indicate the relative expression level in each tissue.
Spot ID	Probe Seq	Probe Type	Locus Gene ID	Locus Gene Name	Locus Gene Annotation	Fold-change (log2) Liver versus Prostate + Kidney	Fold-change (log2) Prostate versus Liver + Kidney	Fold-change (log2) Kidney versus Prostate + Liver	TIN Contig (ID)	TIN Contig (Genomic coordinates)
83	GTCATTTTTGTTCTGCAGTTCAAGTCCTGGCAAATAATTTATTTACTCTGTGATGTATGC	TIN RNA antisense	5218	PFTK1	PFTAIRE protein kinase 1	0.205498	-1.86074	1.07672	TIN_47420	chr7:90366852-90367648
160	CATTTACCTGCTAAGTCTAAACCCACCCAACCACCTATTCCTGTCTTCAAATGTATTTGT	TIN RNA antisense	10905	MAN1A2	mannosidase, alpha, class 1A, member 2	0.325463	-1.12075	0.580773	TIN_02722	chr1:117654400-117655136
373	CTGGATCTACAGGTACTTTCATTTCTTTTCTCTGTTTTTCCATGCTGTGACATGTTATAA	TIN RNA antisense	9698	PUM1	pumilio homolog 1 (Drosophila)	1.0225	-1.06269	-0.202102	TIN_00862	chr1:31081067-31082305
401	AAAGCAAAGCTGGCCTTGTATGGGCGACTGATGCAGGATTCGAGGCAGGGTCTACGGAGT	TIN RNA antisense	2869	GRK5	G protein-coupled receptor kinase 5	1.29811	-1.17838	-0.452725	TIN_07650	chr10:121150812-121151801
456	GACACAGGTGGGGCTGCAAGTAGGACTCACTGAACATCTAAGATTTTCCTTCCCTTCATG	TIN RNA antisense	29880	ALG5	asparagine-linked glycosylation 5 homolog (S. cerevisiae, dolichyl-phosphate beta-glucosyltransferase)	-0.15039	-0.520676	0.599072	TIN_13919	chr13:36427103-36427452
459	TGATAACCTCACACCTAAACTCTGCATTGCTCTCCTATTGAAAGACATTTCTGGCCGGGC	TIN RNA antisense	26053	AUTS2	autism susceptibility candidate 2	0.0224611	-1.24136	0.934377	TIN_46989	chr7:68650338-68651013
536	CTCCATCTCTGCTTTCAGCATATCATTTTGCCTTCTACTTCGATTAGTAAATAATGAATG	TIN RNA antisense	84067	C11orf56	chromosome 11 open reading frame 56	0.812666	-1.70224	0.410395	TIN_08223	chr11:6190720-6191140
541	GGCCCTCCCCATGTCACCGGCCGTTCCTAGTCACATCTGTTGTTGCAGCATGTTATCAGT	TIN RNA antisense	79083	MLPH	melanophilin	1.12436	-0.736854	-0.602865	TIN_30112	chr2:238203119-238204876
668	CTTCCCACACATGTTGTACTGACATAGATAGAAACCCACACCATGCTGGACTCTCTCTCT	TIN RNA antisense	23389	THRAP2	thyroid hormone receptor associated protein 2	0.341285	-1.64458	0.851748	TIN_13069	chr12:114907652-114907923
938	CACTCCTCTATTACATCAGGCTGATGTCTACTCCTCTGTCTCCAAATTCAGACATGCTCC	TIN RNA antisense	170691	ADAMTS17	ADAM metallopeptidase with thrombospondin type 1 motif, 17	0.221246	-1.17134	0.711026	TIN_18695	chr15:98542131-98542714
978	AGACTCTGGCTGGTCATAGTTACAGCTCTGTCCCTTAGTTCTCATCTGGGGTGCAGACTG	TIN RNA antisense	23284	LPHN3	latrophilin 3	-0.37481	-0.4741	0.751382	TIN_38242	chr4:62556427-62556977
1169	AGACTTCACCCAGAACGTGAGTCGGCCCTTGCCTGCTGTGTGGTCAAGAAACCAAACCTG	TIN RNA antisense	55311	ZNF444	zinc finger protein 444	-0.856156	0.947293	-0.272887	TIN_25742	chr19:61350992-61351621
1514	CCCTCCCCAAGTCACACACACAAATTGTTTTTATGAGAACCAATTAATAAATGCTAATTC	TIN RNA antisense	7849	PAX8	paired box gene 8	1.52732	-1.13951	-0.787164	TIN_28005	chr2:113746195-113747514
1711	CCAATTCCAAAAACTCACTTTTTCCTTCATTAGAGTTCCTACTGCTTCACCACAGAAGGA	TIN RNA antisense	9844	ELMO1	engulfment and cell motility 1	-0.241311	-0.736939	0.838099	TIN_46515	chr7:37028654-37029389
1806	TAGGGAGAGGCTGGATTTGCAGGGGGGCTGTGTATGCATCCAAAACTGCTGCTCTCTGCT	TIN RNA antisense	11343	MGLL	monoglyceride lipase	-0.92362	-0.330933	1.04012	TIN_35778	chr3:128973786-128974368
1844	TGGGAGGAACAAAGAAATAGGTTTCCTTCTCTACCCTGGGCAGGCCATGCCCCACCCTCA	TIN RNA antisense	2590	GALNT2	UDP-N-acetyl-alpha-D-galactosamine:polypeptide N-acetylgalactosaminyltransferase 2 (GalNAc-T2)	-0.388771	-0.297109	0.619292	TIN_04607	chr1:226673870-226674343
1866	GCAAGACTATTTCCAGCTCAGACAGTGGACATCCTGCCTCAACTTTTTTAATACTCATTC	TIN RNA antisense	154215	TCBA1	T-cell lymphoma breakpoint associated target 1	-0.0252458	-0.995475	0.82691	TIN_44827	chr6:124439100-124439619
1891	TAGGAAGTGTTTCATAAGTGCTTTCCCATTACTGTCTAACCTGACTCCACAATAAGTTGA	TIN RNA antisense	55140	ELP3	elongation protein 3 homolog (S. cerevisiae)	-0.497505	-0.634779	0.970457	TIN_49644	chr8:28074216-28074647
2025	AGAGAGAGGCCATGAAGAGGAGAAAATGCCATGGAGACACTAAGTTCAGCTTGGCCTTGC	TIN RNA antisense	8869	ST3GAL5	ST3 beta-galactoside alpha-2,3-sialyltransferase 5	3.40159	-2.64301	-2.4278	TIN_27576	chr2:86012089-86012457
2044	AAGTTCCCATTGCAAAGGCTCCAGCCCAGGGATTTCAGCTCCCCTGCTTCCCAGTGCAAT	TIN RNA antisense	4209	MEF2D	MADS box transcription enhancer factor 2, polypeptide D (myocyte enhancer factor 2D)	-0.365398	0.702563	-0.422117	TIN_03114	chr1:153268725-153269175
2074	GTCGTGTGGCAAGTAGTTTTCTGATATTGAGAGAGGATCCTCTTCCTCTCAGATTTAGTC	TIN RNA antisense	133308	LOC133308	hypothetical protein BC009732	-0.472929	-0.738414	1.02636	TIN_38977	chr4:104301015-104302077
2099	TCTCCTGGCCTAGAAAACCCACGGCTGCTCACTCTACTCTCTACTGGTCACATGACAGGC	TIN RNA antisense	54764	ZRANB1	zinc finger, RAN-binding domain containing 1	-0.0231474	-0.393655	0.382174	TIN_07803	chr10:126656756-126657228
2190	AACACATCATCTGCGCCCTGCACAATGCCCCTGTGAAGTAGAGACACGCGGATCAGAAGC	TIN RNA antisense	64759	TNS3	tensin 3	-0.833673	0.879358	-0.209991	TIN_46726	chr7:47278093-47278334
2218	ACTGGGCAAACTGGCTTCTCCCCTGCTGCTGTGTCTTGTTAGAGCCACCGTGTTGTGTTG	TIN RNA antisense	11343	MGLL	monoglyceride lipase	0.084327	0.844419	-1.18287	TIN_35776	chr3:128962650-128962897
2257	TGAACTCCCCATTTCACCGCACATGTGTCCATACTCCCGCCGCTTCTGCCTAATTCGCTC	TIN RNA antisense	2192	FBLN1	fibulin 1	0.921006	0.433879	-2.00826	TIN_33086	chr22:44268516-44269180
2282	AATGTGAAGGCAGGTTCCAGACGAGACCAAGAACTCCAGCAGACCAAGCAGCCCTGCCAA	TIN RNA antisense	115294	PCMTD1	protein-L-isoaspartate (D-aspartate) O-methyltransferase domain containing 1	-0.0862807	-0.863179	0.793141	TIN_49983	chr8:52927232-52928435
2311	GCCACTAATAATGATTTTTGCCAGTTCCAGGCTGTTTCCTTTCCTTTTTAACATTATATG	TIN RNA antisense	27332	ZNF638	zinc finger protein 638	-0.444515	-0.379113	0.731535	TIN_27399	chr2:71535756-71536429
2388	GCTCTTTCAGCACCTGCAGTCAGCCTTCTCTATTGCTTATTCGCAGCATGCCTGTATTAG	TIN RNA antisense	84898	PLXDC2	plexin domain containing 2	-0.363949	-0.570447	0.816828	TIN_05521	chr10:20400479-20400993
2433	TGAATTTCACCAAGGCCAGTTTCTTGGTGAGTTAACCACTCGTGCTGCTGTGCATGTGGA	TIN RNA antisense	9695	EDEM1	ER degradation enhancer, mannosidase alpha-like 1	0.751044	-0.943031	0.021421	TIN_33310	chr3:5225629-5225949
2434	AATTTCATGAAGCGGCCCCTCCCCTTCCAAAACCCAGGGACAGAGCAACTTGGAGGAGTC	TIN RNA antisense	9569	GTF2IRD1	GTF2I repeat domain containing 1	1.08768	-0.54121	-0.750723	TIN_47128	chr7:73333927-73334624
2462	TGCTGTAAAGGGAGTGGGCTCCACGCTCATCACTCACCAGAAAATACTGCGGGGAGGAGT	TIN RNA antisense	2588	GALNS	galactosamine (N-acetyl)-6-sulfate sulfatase (Morquio syndrome, mucopolysaccharidosis type IVA)	1.94487	-1.3044	-1.2519	TIN_20500	chr16:87444165-87444724
2482	TGTCTTGTTGCTAAGCTTGGCCATACACAGGCTAGGCCTTCCTGCTCACTTGCCCTCACC	TIN RNA antisense	219621	C10orf107	chromosome 10 open reading frame 107	-0.470821	-0.469921	0.824509	TIN_06319	chr10:63187711-63188222
2542	AAATCCTGCCATGCTTTATCCCTGTACCTGCTTCCTCAGCTCTGAAAAGGGAGAGAAAGG	TIN RNA antisense	8533	COPS3	COP9 constitutive photomorphogenic homolog subunit 3 (Arabidopsis)	-0.618182	0.471042	0.0747226	TIN_21082	chr17:17103760-17104283
2758	ATCAAACCAGCAAGACAGTTGTTCACAGGGTTTTTCTCTGCCGCAATGCCCTCTATCACT	TIN RNA antisense	5793	PTPRG	protein tyrosine phosphatase, receptor type, G	-0.589425	-0.382441	0.84605	TIN_34775	chr3:61773514-61774041
2933	TGGTATTGGAGTCACAGCTGGTTCTCATCCTGTCTTTCCTCTACCATGTATTCTAAATTC	TIN RNA antisense	23597	ACOT9	acyl-CoA thioesterase 9	-0.000385118	-0.723164	0.618386	TIN_54223	chrX:23526596-23527337
3100	TATGTCAGAAATATTTCAAGGCTCATGACGATTGCCCCTTTTGTTATCCTCCCCATGCCT	TIN RNA antisense	219623	TMEM26	transmembrane protein 26	-0.377892	-0.54654	0.80992	TIN_06316	chr10:62876711-62877541
3106	GAGATTTTACTACTGTACTACACAGACTGGGAGGTGGGGGCTCTAGGGAAATACGGTGTA	TIN RNA antisense	115294	PCMTD1	protein-L-isoaspartate (D-aspartate) O-methyltransferase domain containing 1	-1.29253	0.531088	0.481061	TIN_49992	chr8:52968397-52969234
3177	CTCCCTCTATCTTCCTCAGTAATTCCCACGTTTTATAAAACCCTAAGTTTCTCCCTCCTC	TIN RNA antisense	4216	MAP3K4	mitogen-activated protein kinase kinase kinase 4	1.17648	-0.922554	-0.503559	TIN_45552	chr6:161398774-161399181
3224	GAGCCACCATGCTCGGCTTCATCATATACTTTAATTCCTGAATTTCTGGTTGGACATTTG	TIN RNA antisense	57223	SMEK2	SMEK homolog 2, suppressor of mek1 (Dictyostelium)	0.464788	0.233332	-0.813318	TIN_26988	chr2:55690760-55691506
3419	GTCATTTTAAATATGCATGAGGCTGGCCATATTTGGAGATATCTGTGGCTCCTGTGGTGG	TIN RNA antisense	84376	HOOK3	hook homolog 3 (Drosophila)	-0.0820867	-0.688324	0.666004	TIN_49935	chr8:42977954-42978469
3444	CTGTTCTGCTGATATTACACCTTAATGGCTCAACCTGTTTTCTTTAATGGTTTCATATCT	TIN RNA antisense	27327	TNRC6A	trinucleotide repeat containing 6A	-0.181286	-0.594944	0.682939	TIN_19419	chr16:24650265-24650965
3517	CGCCTAGCATTTCAAAAGGAATGGAGGTGATGGAAGGTCCAGGAGCTGTCCCTTCCTCTG	TIN RNA antisense	124460	SLIC1	selectin ligand interactor cytoplasmic-1	-0.943797	-0.20704	0.950682	TIN_19662	chr16:49271735-49272447
3551	CGTCTTCTACCTGTCAGGAGATGTTCTATTTTTCTAACTTCCCCACCTTCAGCATAACAG	TIN RNA antisense	23598	PATZ1	POZ (BTB) and AT hook containing zinc finger 1	-0.878831	-0.328688	1.00845	TIN_32647	chr22:30049564-30050044
3567	TCCCCTTTGTCTCCAGATCTGACTTAGGACCTCAAGAATGCTGGCCAGTATCCATCCTGC	TIN RNA antisense	9577	BRE	brain and reproductive organ-expressed (TNFRSF1A modulator)	-0.410275	-0.615779	0.887997	TIN_26310	chr2:28457777-28459148
3588	ACTACACTTGTATCATTTCTTAGTCACTGATTTTGATGAGTGGTCTTCTCCCAGCATCAG	TIN RNA antisense	4642	MYO1D	myosin ID	-0.736523	-0.262223	0.855274	TIN_21499	chr17:27955016-27955458
3935	GTGACTTTGTGTTTCATCTAAGTCTTCTGTATCTCTTGGCTCTTTTTCTTTTCCTGCCCC	TIN RNA antisense	22930	RAB3GAP1	RAB3 GTPase activating protein subunit 1 (catalytic)	-0.147345	-0.959725	0.910292	TIN_28296	chr2:135745423-135747190
3942	ACAGAACAGACATGCCTGATCCTTTCCCTTTTCTATACCTCATTCCACCCTCGGCCCAAG	TIN RNA antisense	64080	RBKS	ribokinase	0.178902	-0.726759	0.454232	TIN_26272	chr2:27942773-27943377
4108	AGGTGGCTCACACTCCAATAGTAGGGGGAAAAATCACAAAGGGGTGTGTGTTTGGTCTGA	TIN RNA antisense	3092	HIP1	huntingtin interacting protein 1	1.07944	-0.287315	-1.03998	TIN_47183	chr7:74985899-74986460
4115	GGCTGGGTATGTCTGATATCTTATAATGCTGACTGTGCTTTTTGTTATTTGATTCTTTCT	TIN RNA antisense	1284	COL4A2	collagen, type IV, alpha 2	0.950069	-0.676435	-0.432373	TIN_14903	chr13:109848688-109849439
4181	AGACTCCCAGAGACTGGAAAAGCCTGCTGATTCAACTCCACCTGGGCCTCTCAGCTCTGT	TIN RNA antisense	10134	BCAP31	B-cell receptor-associated protein 31	-0.610619	0.183164	0.361955	TIN_55052	chrX:152496848-152497590
4219	ACAGCAATAGCTAAGACAGTGACTTTTGATTAGGGGTGTGTGTGTATGCACATTTTGGTT	TIN RNA antisense	989	39332	septin 7	1.84812	-0.709714	-1.83414	TIN_46447	chr7:35713175-35714397
4250	TTTATTTCCTCCCCAAACCCACACCTCCCCAGCCAACTGAGCCTTCCCAGAGAGTCAGGA	TIN RNA antisense	64756	ATPAF1	ATP synthase mitochondrial F1 complex assembly factor 1	1.22761	-0.500764	-1.00417	TIN_01447	chr1:46831579-46832288
4309	CCTCTGGATAGCCACTGGCCCTGGCTTTCATACAGAGGTCTACAGACCTCCATGATGCAC	TIN RNA antisense	4627	MYH9	myosin, heavy chain 9, non-muscle	-0.0450312	-0.670155	0.619678	TIN_32788	chr22:35061234-35061796
4676	TGTGACCCTGATGCAGTTCAATTTAATAGGCATCTATCCTGTGCTTACGCAGCCCATTGC	TIN RNA antisense	51573	MIR16	membrane interacting protein of RGS16	-0.689103	-0.155308	0.730498	TIN_19273	chr16:19426089-19426457
4707	GTGCGTTGTGTGTGTGATGTGTATGTACACTTTTGAGCACTGTGTGTGCAACTGCTAGAG	TIN RNA antisense	7804	LRP8	low density lipoprotein receptor-related protein 8, apolipoprotein e receptor	2.86299	-1.5679	-2.70288	TIN_01607	chr1:53447390-53447875
4755	AAGGCCCCTAACTGGCAGCCAGTTTCCTTCTCTCAGCCAGGAATCTGCTCATCAAGAAAA	TIN RNA antisense	93436	ARMC6	armadillo repeat containing 6	-0.482851	-0.244825	0.650618	TIN_24826	chr19:19007122-19007865
4851	GTTACCTCCATTTCTGAGCCTAGACAAGATCACCTGTGTCAAGAGATACCTTTCCTCCAG	TIN RNA antisense	204962	SLC44A5	solute carrier family 44, member 5	-0.739775	-0.679022	1.1826	TIN_02019	chr1:75764623-75765289
4873	TGTTGACTTGCTTTCCCGCCATCAGCGCTCCCGCCCTTATGCTCAGAGTTGTAAAGTGAT	TIN RNA antisense	56895	AGPAT4	1-acylglycerol-3-phosphate O-acyltransferase 4 (lysophosphatidic acid acyltransferase, delta)	0.706117	0.179015	-1.09852	TIN_45563	chr6:161554115-161555573
4984	GGTGTGCTAACAAAAGTTTAACCAGCAGCTCTCCAACAAAAAAGGGAGGTGGGCTGCTCT	TIN RNA antisense	54067	C21orf49	chromosome 21 open reading frame 49	-2.26609	-1.95646	2.92642	TIN_31819	chr21:33084855-33085686
5134	CTCCCTTGTTCCTGACAGTAAGTAATGGCACAAATGTTCTAAAGTATTCTTCTTCAGTTT	TIN RNA antisense	4208	MEF2C	MADS box transcription enhancer factor 2, polypeptide C (myocyte enhancer factor 2C)	0.817975	-0.783994	-0.178231	TIN_41232	chr5:88145341-88145804
5203	GTATCTCCCCGCCACTACACACTGGAACTTCAGTTGGCCCTGCATGGCCCCAAAACACTT	TIN RNA antisense	23092	ARHGAP26	Rho GTPase activating protein 26	3.59093	-2.61829	-2.79842	TIN_42120	chr5:142162593-142163426
5248	TTAGCCCTTTGCTGAGAAATAAGTTTCTGGCTCACATTTAGGAGAAATAATGACCGTTGG	TIN RNA antisense	1289	COL5A1	collagen, type V, alpha 1	1.00779	-0.133414	-1.13411	TIN_53876	chr9:134917903-134918831
5363	TTTCTCTGCTGGATACTTCTCCAGGCCACCCTCCTCTTCATCCCTAACTGACAAAGCCCA	TIN RNA antisense	347365	ITIH5L	inter-alpha (globulin) inhibitor H5-like	2.84153	-2.31918	-1.78001	TIN_54494	chrX:54694772-54695747
5395	GTTGAGGGGATGTTGGAAGCAAAGGGACTTCTGCCTGGCTTTCTTGTTGGGAGTCTCAGA	TIN RNA antisense	54768	HYDIN	hydrocephalus inducing homolog (mouse)	-1.07196	-0.0390032	0.887463	TIN_20039	chr16:69666592-69667276
5402	CATGATGATACCACCCATTTCCACTCCTTTGCAGGGTGGGTGCTCCTGCTGTTATATTGA	TIN RNA antisense	26959	HBP1	HMG-box transcription factor 1	-0.644027	0.182546	0.388414	TIN_47995	chr7:106427176-106427710
5425	CACCCACCCCCGCCAATACACATACAAAGAGTTATACAGTTGTGACACACAACAGACTAA	TIN RNA antisense	79577	CDC73	cell division cycle 73, Paf1/RNA polymerase II complex component, homolog (S. cerevisiae)	1.61693	-0.28858	-2.10322	TIN_03874	chr1:189901199-189901888
5448	ATCTCCCTCTTCCCATCATAACCTTTGACGAGTCGACCTGTTCTCCCAGGGCACAGGGTC	TIN RNA antisense	2887	GRB10	growth factor receptor-bound protein 10	5.99657	-5.09508	-4.9466	TIN_46762	chr7:50469151-50469395
5516	AAGACTGGCATTATAAGTAATCTGCCTCTACCTCCAATTCTAGCTATTATTATGTGTTCT	TIN RNA antisense	10890	RAB10	RAB10, member RAS oncogene family	-0.672875	-0.965316	1.33257	TIN_26210	chr2:26194539-26194730
5602	TCTCCTTCTCCCCTCCCCCAAGCAGCCTGGGTTGTACCTCCACTAATAAACACCAACACC	TIN RNA antisense	54084	C21orf29	chromosome 21 open reading frame 29	1.37139	-0.587877	-1.12616	TIN_32224	chr21:44760427-44760886
5682	ACAGAAGTCATTCAACAGGGAAGTGGACCGTGGCTGCCTGGCCATGGACATCAGTGATGG	TIN RNA antisense	92822	ZNF276	zinc finger protein 276	-0.462238	0.667792	-0.284572	TIN_20558	chr16:88323405-88325412
5707	GCCAAGTCTTTCTCTCGCTGGCTTCCCTCAGTCATCTCATATAGTTACAGCTCCATATGG	TIN RNA antisense	51274	KLF3	Kruppel-like factor 3 (basic)	0.590035	-0.652708	-0.0264737	TIN_37844	chr4:38505542-38506426
5795	CATTCTTTTTCTATTTTGCCTTGTGTGATTCCCTCAAGCTTATCTACCATGCATTCAGTC	TIN RNA antisense	64770	CCDC14	coiled-coil domain containing 14	0.31332	-1.00445	0.518267	TIN_35693	chr3:125140883-125141465
5801	TTCCCTATGTCCATGGGCTGATTAATCTTGTACATCTCTGGGGCTCAATTTATTCACACA	TIN RNA antisense	55909	BIN3	bridging integrator 3	-0.174554	-0.796876	0.823834	TIN_49527	chr8:22580980-22581547
5856	TGGCCAGAACAAACATAGGTCTCAGAGCACTTCCTCTGCTCTATTACATCTGCCACCTAA	TIN RNA antisense	4026	LPP	LIM domain containing preferred translocation partner in lipoma	-0.5391	-0.333136	0.767866	TIN_36980	chr3:189415005-189415397
5883	CCCATCTGCCTCATATTCTATCCATCCTGCTATACTTCATAGGTCCCACTCAACAATTCC	TIN RNA antisense	153222	LOC153222	adult retina protein	0.978972	-1.53579	0.148353	TIN_42660	chr5:172435138-172435930
5981	GAAAGCTCAGATTTTGCTGGCTAGTTATAAAAGCTTCCTGTGTTGCTTATCATGCATTTT	TIN RNA antisense	29119	CTNNA3	catenin (cadherin-associated protein), alpha 3	0.268723	-0.669834	0.323924	TIN_06394	chr10:68505573-68506930
6056	TTTAGCATCCAGGGAACGGACAAAACCTCACCTCCCCAGTCACCCCCACCTTTCCACTTC	TIN RNA antisense	5467	PPARD	peroxisome proliferator-activated receptor delta	0.852295	-0.275346	-0.717089	TIN_43570	chr6:35442340-35442961
6102	CTACACAATTAATATGGCTGGGCTCTAATCAGGACCCTGCAGTTATCCCTTCTGTCCTCA	TIN RNA antisense	79731	NARS2	asparaginyl-tRNA synthetase 2 (mitochondrial)(putative)	-0.157852	-0.65483	0.707534	TIN_09817	chr11:77834213-77835116
6121	TTCCATGCCCAGACCCTCCTAGAGAGATGTGTGAATGTCCTGCTGGTCCCAAGACCCTTG	TIN RNA antisense	29801	ZDHHC8	zinc finger, DHHC-type containing 8	-0.782973	0.506313	0.167215	TIN_32387	chr22:18496729-18497313
6148	AGATCCAATGTCAGCAAGCCTTCTGGGTACTGAGACTCCTCTCCTGTGTTCCTCTTATTT	TIN RNA antisense	8224	SYN3	synapsin III	-0.799171	0.146393	0.537565	TIN_32695	chr22:31576473-31577187
6169	CAGTATTGACTCCCCTCCCTCCTTATGCCTATCACAGATTTCCCAACAAAGGATTCCTTG	TIN RNA antisense	2863	GPR39	G protein-coupled receptor 39	1.97359	-1.61234	-1.02844	TIN_28234	chr2:133225731-133226275
6204	CGATCTCTTTTCCAGTACCTCAGTCCATCTTGACATTTCTATGTTATCATACATAACTAT	TIN RNA antisense	80003	PCNXL2	pecanex-like 2 (Drosophila)	0.843032	-1.03122	-0.017695	TIN_04677	chr1:229522399-229522693
6229	CGTCTCGCATATCAAACCAAAACCAAACCTCTCTCTCTTCCGGGAGCGAAGAGCCCTTTC	TIN RNA antisense	23608	MKRN1	makorin, ring finger protein, 1	0.981418	-0.307458	-0.864475	TIN_48748	chr7:139630874-139631394
6516	CATCTGTTAAGTTAGGACTCCAGAAGAACTTACCGCTATGTCCAAACTGGGTTGGAGGGG	TIN RNA antisense	64754	SMYD3	SET and MYND domain containing 3	-1.31694	1.63395	-0.786489	TIN_05000	chr1:242775849-242777043
6542	GGCCCAGGAAGCTCCGCGCTGCTTTTACCCACACACAGCATCTTCTCTACCTTTTATTGC	TIN RNA antisense	23080	KIAA0241	KIAA0241	-0.576155	-0.395471	0.846514	TIN_46386	chr7:32423951-32425420
6549	TACTCACTCCAACTTGGGAACATTCCCCTTGCATGAGCTCACTGTCTCCCCAGGGACGTG	TIN RNA antisense	10272	FSTL3	follistatin-like 3 (secreted glycoprotein)	-0.814092	-0.226488	0.879781	TIN_24153	chr19:628194-628498
6551	GCCAGCTTTCACCCCAAATCCCACCAGGGTCTCTCCCACCATGAGGGTAAATAAGCAGGA	TIN RNA antisense	9961	MVP	major vault protein	-0.633336	0.242405	0.321708	TIN_19533	chr16:29743925-29745157
6560	TATCCTCATGGAGTCTGGTCTCTCACCTTCACAGGCCACTAAGAGGAAAGGCAACTGGTG	TIN RNA antisense	8224	SYN3	synapsin III	-0.956112	-0.163909	0.922115	TIN_32688	chr22:31542719-31543252
6614	CCTCCAGCCGGTGAGCAGACACACTGCACTTGGAGTATAAAAGACCATTGCTGATATGGG	TIN RNA antisense	81706	PPP1R14C	protein phosphatase 1, regulatory (inhibitor) subunit 14C	-1.88591	0.381867	0.921153	TIN_45283	chr6:150616603-150617374
6615	GAGTAACATTGTGCCAATTGCTTAGGTAAGCACTGTGAATCTAGTTCCCCTTCCCTTTCA	TIN RNA antisense	80314	EPC1	enhancer of polycomb homolog 1 (Drosophila)	-0.637162	-0.354323	0.8589	TIN_05869	chr10:32684577-32685284
6618	ATATGCCTCCCCTTAAAAAGAGCACAAAACTATTTTCTTCAACCCCAGCAATGCTTTTTT	TIN RNA antisense	79109	MAPKAP1	mitogen-activated protein kinase associated protein 1	-0.443965	-0.694183	0.972047	TIN_53566	chr9:125383599-125384278
6835	CTTTACCCCAAGTATTTAGTCTGACCCAACCATTTCCTTGCTACGTGTTTCCCCAGCCTG	TIN RNA antisense	55160	ARHGEF10L	Rho guanine nucleotide exchange factor (GEF) 10-like	-0.39431	-0.549006	0.824998	TIN_00429	chr1:17629635-17630297
6837	AGAGGTGCTGTGTTTTGGCTGTGATATGGGCCTGCAGTAGGACCCATGCTGAGTGCCTCA	TIN RNA antisense	2204	FCAR	Fc fragment of IgA, receptor for	0.839194	-0.339623	-0.626669	TIN_25714	chr19:60309312-60310356
6928	ACTCTTCCCCCATATTCCAGTATGACCCTGGAATTTATTCTGTCAAATATTATTGTTTTC	TIN RNA antisense	64754	SMYD3	SET and MYND domain containing 3	0.488536	-1.33001	0.545127	TIN_04995	chr1:242758719-242759236
6989	ACAAGTAAGCACCTTGCTCTCCAGCTCACAGGTTCTTTAGGGGTAGGTACCATGTTATGT	TIN RNA antisense	3983	ABLIM1	actin binding LIM protein 1	-1.09009	0.253435	0.63076	TIN_07554	chr10:116337345-116337712
7016	TTTTCCCAAATGCTGAAATGGAACATTTACTGCATTGGCAATGTTTTCTAGTGGGATTGG	TIN RNA antisense	157376	C8orf78	chromosome 8 open reading frame 78	#NUM!	-4.77558	6.77558	TIN_51104	chr8:125202634-125203617
7059	CAAATAATGTTCCTTTCTCCCTCCGTTGACATTACTATTTTCTATCACAAAGGTTGATTC	TIN RNA antisense	22806	IKZF3	IKAROS family zinc finger 3 (Aiolos)	0.584744	-0.108284	-0.549799	TIN_21687	chr17:35183356-35184405
7077	AGTAATCACTCCTAAGACCAAGAAGGCCACATCCTTCCCCGTGGGGCCTCCTTTTCCGAG	TIN RNA antisense	7416	VDAC1	voltage-dependent anion channel 1	-0.443189	-0.126321	0.516303	TIN_41875	chr5:133367164-133367940
7142	TAGATATCAGAGAACCACAGGGAGGATCAGGTCACATTCCCAGCTTCCCCTTCACCCTAG	TIN RNA antisense	55593	OTUD5	OTU domain containing 5	-0.551096	-0.138166	0.612025	TIN_54437	chrX:48556052-48556747
7384	CTCAGAGAAAATCTAAGTTACCAGGAAGTAGCCAAAGACCAGGAGATTGTGGAATCAAAA	TIN RNA antisense	8224	SYN3	synapsin III	-4.03743	-0.330568	2.12715	TIN_32683	chr22:31523968-31524688
7575	CCCCAAGATCTATCCATAAGAATGGCTTGCTTTTTGCTTATTTATATAAAACCCACTATG	TIN RNA antisense	11099	PTPN21	protein tyrosine phosphatase, non-receptor type 21	-1.2184	1.14082	-0.231034	TIN_16285	chr14:88087693-88089582
7632	CCTCTTTGCCTGGTGATAACACCTTCAATGCCCGTTAGGGGGCCCAAAATTGCCAGTTTA	TIN RNA antisense	219771	C10orf9	chromosome 10 open reading frame 9	-0.291555	-0.94875	1.02438	TIN_05984	chr10:35657068-35658920
7649	ACAACCCTATTTGAGGCAATCTAAAGCCATCTGTTACAGCACTCCCCTACCCCCTCACCT	TIN RNA antisense	64778	FNDC3B	fibronectin type III domain containing 3B	-0.366378	-1.78394	1.54746	TIN_36591	chr3:173292407-173293094
7792	CTGCCTTTTTCACCCTCTGCCCTGCTGAAAACAGTGTTGTGAGGCTGAGGATGATGTGGG	TIN RNA antisense	1453	CSNK1D	casein kinase 1, delta	-0.659167	0.416362	0.165534	TIN_22951	chr17:77810448-77811589
7862	CTCAACACTCTTTCTTCCCCAATAGACTTGCAAGCAGAGCTGGGTTTTCTTCTCTGTCTG	TIN RNA antisense	55755	CDK5RAP2	CDK5 regulatory subunit associated protein 2	-0.370393	-0.420238	0.705124	TIN_53369	chr9:120368062-120368945
8003	ACTGAGGAGCTCAGCTCTCTTCTCCAAGTGCACCCTGACTCTCCTCCTGACTCTTCTTCC	TIN RNA antisense	7791	ZYX	zyxin	-1.07282	0.116656	0.747846	TIN_48796	chr7:142598784-142599593
8167	CCTTAAGAGTATCACAGGCTTCCTTTCTAAATAATATTCCCTTCCCTGGATTTTCTTTCC	TIN RNA antisense	57559	STAMBPL1	STAM binding protein-like 1	0.760894	-1.05105	0.0874755	TIN_06928	chr10:90677985-90678693
8204	GATCTGTGCTGCACTATCCAGATGCACGGGGGTGGGGAGGTCAGATTTTAAGCCGAGACA	TIN RNA antisense	1453	CSNK1D	casein kinase 1, delta	0.587168	0.104598	-0.814065	TIN_22950	chr17:77801261-77801566
8227	AACAACTGCTGCTGCTACTGTTGGCATGGGGCATCAACTGGGACCACATTCCGCTGAAGC	TIN RNA antisense	3455	IFNAR2	interferon (alpha, beta and omega) receptor 2	0.255131	0.516425	-0.917519	TIN_31825	chr21:33530628-33533417
8270	CAGACCCTCATCTGCCCTGGAATCACTACTGCATTCCCACTGGTAAACATTTCTGTCTCT	TIN RNA antisense	57591	MKL1	megakaryoblastic leukemia (translocation) 1	-0.572188	-0.141516	0.631175	TIN_32901	chr22:39173198-39174351
8300	AAATATTATCCCAGGAAGGTGTTTTCCTTGGCTTTCCTCAATCTCTCACTGAGATCAAGT	TIN RNA antisense	10299	39147	membrane-associated ring finger (C3HC4) 6	-0.926182	0.215495	0.560229	TIN_40071	chr5:10483963-10484774
8306	TATATTCTTTAATGGACTCCAGCCCTGGGGCCAGCAGAGCTAGAACAGAAGACGCAGTCT	TIN RNA antisense	9378	NRXN1	neurexin 1	-1.65486	1.10005	0.0792063	TIN_26894	chr2:50741152-50741731
8340	ATGTTCTGCAGAGAGGCCACCAGACACTCACATGCCCCAGGATTTACAGGCCCTGACATC	TIN RNA antisense	776	CACNA1D	calcium channel, voltage-dependent, L type, alpha 1D subunit	-2.33996	2.85849	-1.79061	TIN_34530	chr3:53703207-53703754
8356	TGAGAATGGGGGTTTTCAATGAAAGAAAAGTCATTTTAAGCAAAGAATACCTTGCTGTGG	TIN RNA antisense	144608	C12orf60	chromosome 12 open reading frame 60	2.67634	-1.78994	-1.98725	TIN_11243	chr12:14883583-14884114
8380	AATTCCAGTGCTTTTGGTTTGAGTTTCTCATGATGCCGATGACTGTGTACTGCATTCTTG	TIN RNA antisense	55125	CEP192	centrosomal protein 192kDa	-0.137637	-1.45793	1.19383	TIN_23279	chr18:13021708-13022660
8438	ATATTTCAGGGCTGGGGTACTCTCCTGTGAACAATAGGAAAATACATACTTAATTGAAAG	TIN RNA antisense	2034	EPAS1	endothelial PAS domain protein 1	-1.17001	1.42417	-0.622039	TIN_26770	chr2:46440020-46440617
8503	ACTCCAGTGACTCCAGTAACACTTCAGACCACTGAACTCCAGTAACCCCTCTTCCTTCCC	TIN RNA antisense	10924	SMPDL3A	sphingomyelin phosphodiesterase, acid-like 3A	-1.59028	-0.0821563	1.21271	TIN_44817	chr6:123153762-123154571
8621	CTCCATACTTCCTACATAAGATACTTCCTACACCTGGCCAAATTGCTTCATTTTTTAAAA	TIN RNA antisense	7782	SLC30A4	solute carrier family 30 (zinc transporter), member 4	-4.64193	5.66786	-4.75202	TIN_17165	chr15:43597498-43598437
9158	AGCTAGTCTTCTTCCTCCAACCCGGGCCCCTATGTCCACTTCAGGACAGCATGTTTGCTG	TIN RNA antisense	2204	FCAR	Fc fragment of IgA, receptor for	0.77525	-0.621493	-0.266735	TIN_25719	chr19:60319058-60320115
9180	GTCTCCTTTTGATGTGTACAGAAATATACTGTTTAATCTGAAGAAGCTGATTGAAACAGG	TIN RNA antisense	144608	C12orf60	chromosome 12 open reading frame 60	2.59746	-2.00765	-1.64556	TIN_11240	chr12:14869933-14870472
9404	GATCCTCCCACTGCTCCCGTGTCACAAAAGTGCTCTCCTTTGGGAGCACTGTCTCACTGA	TIN RNA antisense	57214	KIAA1199	KIAA1199	1.64244	-1.16107	-0.931146	TIN_18333	chr15:78974603-78975242
9512	CATATAGTCACTTTCTTATCTGTCCCCTTCCTCAGACAATGAGTTCCTGATTCTGTATCT	TIN RNA antisense	55331	PHCA	phytoceramidase, alkaline	-0.416443	0.264286	0.121243	TIN_09739	chr11:76372785-76373551
9697	TGAGAACATTCCTGCACTCAGAATTCGTGGCTTCAAAACACAGCTTCCCTATTGTCTTGG	TIN RNA antisense	124540	MSI2	musashi homolog 2 (Drosophila)	-0.624994	-0.625458	1.05998	TIN_22158	chr17:52865555-52866321
9709	AAGGGTGTTGCAGAGGGGGCTGGAGGTGGGATAAGGTGGCCTCCAGCTAATTTGTTCTAA	TIN RNA antisense	64778	FNDC3B	fibronectin type III domain containing 3B	-0.79318	0.509648	0.171414	TIN_36602	chr3:173389791-173390478
9792	CTACTATTTGGCTCAGGGCTCTTTCTGAAATCAAAACCACCTCCTTATACTCTGACCTAG	TIN RNA antisense	339487	ZBTB8OS	zinc finger and BTB domain containing 8 opposite strand	-0.43176	-0.571209	0.871654	TIN_00932	chr1:32757320-32757561
9816	CTTCAATAATTCATATGATTATGTTTTTAGAGCTGGCTCCAGGCCCAGAAGGGGCTCTTC	TIN RNA antisense	57214	KIAA1199	KIAA1199	-1.04713	1.33277	-0.602208	TIN_18320	chr15:78866602-78867161
9911	TTCATTTCCCCTCTCCCCTTCCCCACAAAGGTTAGAAATTAAACAAGCTTGGGTCGTCTC	TIN RNA antisense	80315	CPEB4	cytoplasmic polyadenylation element binding protein 4	0.933378	-0.3283	-0.770006	TIN_42673	chr5:173302700-173303748
10003	GTTAATGGGAAATCCAAGCTTCTCTTGCACCCCCATTTTCACCAAACTTCTCCAATCCTG	TIN RNA antisense	153090	DAB2IP	DAB2 interacting protein	-0.362273	-0.202774	0.517115	TIN_53411	chr9:121503115-121503892
10066	CATCGCCATTTTACTCCAGAGCTGTAAGAATGAAATAGCTGCTTCCATTATCCACTTTAG	TIN RNA antisense	7003	TEAD1	TEA domain family member 1 (SV40 transcriptional enhancer factor)	-1.08587	-0.112005	0.959857	TIN_08416	chr11:12772085-12772558
10230	CACAAGCTGCCTGTCTCTCTGAAAGGAAGTATGTCCTGTCTTAAAAGTGGCCTTGATCGC	TIN RNA antisense	55869	HDAC8	histone deacetylase 8	0.300054	-0.1095	-0.206753	TIN_54602	chrX:71546360-71547064
10312	AATCTCTCGATCCCTCTGGTGCTTGTCTGTGGCACTGCAAGTTGTCTGGCAGGGCAACAG	TIN RNA antisense	157695	C8orf42	chromosome 8 open reading frame 42	-0.521429	-0.15164	0.600751	TIN_49156	chr8:469330-470951
10359	TCTCCTAAATAAGAACTTTCAATTAGCTAATTCATTTTAAAGCCTCCCGTACTCCCACTT	TIN RNA antisense	10499	NCOA2	nuclear receptor coactivator 2	-0.68238	-0.374197	0.908029	TIN_50279	chr8:71404156-71405801
10473	CCACCCCCAGAATTCACTATTTTCAAGTTGTTCCCTATTTATAAAATGACTAAAGTTAGC	TIN RNA antisense	8500	PPFIA1	protein tyrosine phosphatase, receptor type, f polypeptide (PTPRF), interacting protein (liprin), alpha 1	0.486029	-0.789833	0.1937	TIN_09519	chr11:69852536-69852945
10541	CCTTCTAAAAGACCCCAGTTGGTGAATACTGATTACCCCAGTCCTCGGCCCCAGTGATCC	TIN RNA antisense	55626	FLJ20294	hypothetical protein FLJ20294	-0.609487	-0.0920479	0.6161	TIN_08979	chr11:46394906-46396010
10667	GTCCCCCAGACACTCCACAAGTGACAAGTCACAAATGTCTAAGGGCCCTTGTTCTCACCA	TIN RNA antisense	10620	ARID3B	AT rich interactive domain 3B (BRIGHT-like)	-1.32867	0.817483	0.204669	TIN_18171	chr15:72657888-72658966
10731	TTGTATTCTTCTTCCACTTAGTAAATATTCTACTTCCTACACCCTTCCCTCATTTCTGTT	TIN RNA antisense	84918	LRP11	low density lipoprotein receptor-related protein 11	-0.261868	-0.727552	0.84858	TIN_45277	chr6:150237982-150238616
10784	TTTTGACCTCTGTAGTCCTGCCAGGCCCAGATTATTTTGCTCACTTGTTGCTTGCTCTCC	TIN RNA antisense	7879	RAB7	RAB7, member RAS oncogene family	-0.89717	0.458278	0.300691	TIN_35802	chr3:129965562-129966595
11164	GACTACCCTCTGTTGCTCACTTCACTATTGTTCAGGTATTAATGAATTCTATTTCATAGA	TIN RNA antisense	54107	POLE3	polymerase (DNA directed), epsilon 3 (p17 subunit)	-0.297205	0.917418	-0.783593	TIN_53231	chr9:113135106-113135843
11245	CTTTAGTGGCTCTGACTCAGATATACTGATGTAGAAGGAAGGATTCTTTCACTTTTATTA	TIN RNA antisense	89894	TMEM116	transmembrane protein 116	-0.869848	0.90738	-0.214029	TIN_13004	chr12:110800582-110802762
11246	TTGGTAATGTCCTCTTTAGGCTGCCCCAACCTGCTGCTGCTCCTGACAAGAGCCACCTTG	TIN RNA antisense	84874	ZNF514	zinc finger protein 514	-0.250724	0.948024	-0.884534	TIN_27636	chr2:95232617-95234145
11522	ACTCTAGGGAAGAAAACGTCTTTTAAAAAACAACCCTGTCTGCTCCCACCAAAAGGAAGA	TIN RNA antisense	3708	ITPR1	inositol 1,4,5-triphosphate receptor, type 1	-0.823532	-0.969674	1.44393	TIN_33285	chr3:4761882-4762476
11553	TCATACCCAGAAGTGATGGAGGCCCTGTTCAGCAGTGCTTTCTGAGAGTTGTCATTTTTT	TIN RNA antisense	93664	CADPS2	Ca2+-dependent activator protein for secretion 2	0.137558	-0.799187	0.54588	TIN_48265	chr7:121601332-121602077
11766	TAGATTGAGCATCCTTGCCACCGCCATGTCCCAGCCCATCTGCAGCTACATAGTGAACAA	TIN RNA antisense	80012	PHC3	polyhomeotic homolog 3 (Drosophila)	1.31179	-1.13959	-0.499935	TIN_36533	chr3:171353165-171354478
11902	AACAGGCTCTGGAACAAACGAGGTCCCTGTCCCACATCTCCACCGGGCTTCAACATGACA	TIN RNA antisense	10867	TSPAN9	tetraspanin 9	-1.76918	1.21366	0.0115884	TIN_10944	chr12:3202805-3203506
12023	TGAACAAATGTGCTGGGGGAACACTGCCCTGTGATTGGTGTCTGGGATGACCGCCATGGA	TIN RNA antisense	7038	TG	thyroglobulin	-0.557393	0.707759	-0.243967	TIN_51330	chr8:134180596-134181266
12079	CCTATGCTCGGGGTACCTGAAAGTCCACTGTATCCTGCCAATAAAACTCCTATAAATTAA	TIN RNA antisense	63916	ELMO2	engulfment and cell motility 2	0.273544	-0.663204	0.314035	TIN_31179	chr20:44459285-44460065
12124	ACTGCACGTCCACTCTTCCCATGAGCATGGTCTCTGTGTCTCCTGGCCTGGCTTATCCAA	TIN RNA antisense	7390	UROS	uroporphyrinogen III synthase (congenital erythropoietic porphyria)	-1.78821	0.809687	0.453841	TIN_07840	chr10:127475688-127476563
12269	TGCTGGCCAGGCAAACAAAGCCCTAACCATCTGCATCCACGGCCTCTGAACACTCACTCT	TIN RNA antisense	152789	JAKMIP1	janus kinase and microtubule interacting protein 1	-1.15809	0.615509	0.313257	TIN_37475	chr4:6267118-6267635
12433	AAAGAAGGCAAATGCCCTGTATGTGAAAGCGGAACTGCCTGTCCCTGTGGAGAGGCCTGG	TIN RNA antisense	7430	VIL2	villin 2 (ezrin)	-1.54028	1.44204	-0.381934	TIN_45498	chr6:159172897-159174417
12584	TGTGTGTCACCAGTGTTCCAGATGCTCCAGCTAGAGCTAATTCACCCCAAAGTATCAGAG	TIN RNA antisense	90427	BMF	Bcl2 modifying factor	-0.50507	0.724831	-0.31276	TIN_16957	chr15:38175670-38175901
12685	AGCTTTCTAGCCACAGGCTATTAGTCCTCCCCACCTCCCCAAACAAGTCTGACCAGGGCA	TIN RNA antisense	114876	OSBPL1A	oxysterol binding protein-like 1A	1.44557	-0.733733	-1.07111	TIN_23464	chr18:20196232-20196950
12811	ATTCCTGATGGTTTAAATTATTTCATCACAATTAATGACACCCCCTCAGCTTCCTGTGCA	TIN RNA antisense	54796	BNC2	basonuclin 2	-1.10794	-1.45407	1.94007	TIN_51949	chr9:16668450-16669581
12895	TCCTCCCTCCTCTTCCATCTCAAGATTTAAAACACCAAGCCAACCGACAGATGCCAGTAA	TIN RNA antisense	84324	CIP29	cytokine induced protein 29 kDa	1.81348	-1.52213	-0.873659	TIN_12000	chr12:54445574-54446511
13262	CCCTAAAATCTGATGAAACCGAAGGTCATCCTCCTCTGAAAATACACATACTGTACCTAC	TIN RNA antisense	6344	SCTR	secretin receptor	-0.446697	-1.06232	1.22219	TIN_28064	chr2:119921601-119922188
13358	TTATGGGTATCCTCTCTGACCCAACTGTTCAATTCCCGGGGGCTGTGCCATCTCAGGGCA	TIN RNA antisense	8178	ELL	elongation factor RNA polymerase II	-1.22607	-1.03026	1.75074	TIN_24799	chr19:18423515-18424122
13591	CTACTGGGGCATGGTATTTTATTCATTTCTGACCTCCAATTCCCTAAGTGGAGATTAAAT	TIN RNA antisense	1238	CCBP2	chemokine binding protein 2	4.60572	-7.04087	-2.68536	TIN_34148	chr3:42888686-42890102
13615	TTTCTCCTCTGGGTCCTCTGCCCTGGTTGGGCCTTCTTCCTAGTGAACTCTTCTAGGGGT	TIN RNA antisense	84940	CORO6	coronin 6	-1.45535	1.32096	-0.288995	TIN_21322	chr17:24972764-24973398
13751	GTTACACTGCACTACCCCAGCATGCAGCATAGACACACCAGTTTCTGCGGCCCAGAACAC	TIN RNA antisense	23185	LARP5	La ribonucleoprotein domain family, member 5	-1.12524	0.0732682	0.81981	TIN_05089	chr10:900973-901887
14015	GGACAGTGTCACTTCCGCTGTTCACCCTTTCATGCTTAATTAACATTTAATTAATCAAAT	TIN RNA antisense	349565	NMNAT3	nicotinamide nucleotide adenylyltransferase 3	-1.04634	0.0309347	0.809138	TIN_36092	chr3:140809898-140811157
14019	GATCTATTTTTATTCTTAGTGGTCTTTAAAACTACCTGGCTTTCTGTGGTAGGTTGCAAA	TIN RNA antisense	171586	ABHD3	abhydrolase domain containing 3	-0.786306	0.101653	0.570246	TIN_23382	chr18:17532907-17533527
14020	CACACTCGTGCCCCTTGCCTGGGTCCTGGGATGCAGACAACGTGGCATTTAAAAGTGAAA	TIN RNA antisense	158067	C9orf98	chromosome 9 open reading frame 98	-0.512108	-0.127363	0.572164	TIN_53827	chr9:132673906-132675183
14128	TCATCTAGATCTAGTGGGGAGAGGTCCCCAGCTTGTGGGCAGTGGAGAGTCTTCCAGAAG	TIN RNA antisense	92591	ASB16	ankyrin repeat and SOCS box-containing 16	-0.525968	0.775561	-0.354931	TIN_21819	chr17:39607471-39607748
14330	ACACACTCACTCCACTCCATCCCATTAAGGGATTTGGAAGCAGAAGAAGGTGGATTTTTT	TIN RNA antisense	144108	SPTY2D1	SPT2, Suppressor of Ty, domain containing 1 (S. cerevisiae)	-1.27219	0.425014	0.574693	TIN_08570	chr11:18596753-18597586
14359	ATTTCCTAAACCTCATCTGGTAGCTCAACCTCCCCTGTTCTCCTTAACTGGGTGATATGG	TIN RNA antisense	51241	C14orf112	chromosome 14 open reading frame 112	-0.667183	0.21394	0.375698	TIN_16009	chr14:69876114-69876890
14408	TTCTGAACAGAGGGTGGCTCGGACCACTTTCCCCGCATGGCTAAGAACGTTCAACACAGG	TIN RNA antisense	3069	HDLBP	high density lipoprotein binding protein (vigilin)	-0.462191	0.775894	-0.416954	TIN_30212	chr2:241907791-241908242
14621	TGTTTTATAATTCTCCCTCCCCTAGCCTCACTGCCTCTGCAGCCCACAGCCCCACCACAT	TIN RNA antisense	1236	CCR7	chemokine (C-C motif) receptor 7	2.33489	-1.54581	-1.647	TIN_21730	chr17:35966964-35967855
14638	CGTCTCCCCACCCTGCACTGTCACAGCTGAATGGCCTGTAAGAATGTTCCAGCCTCATTC	TIN RNA antisense	158135	TTLL11	tubulin tyrosine ligase-like family, member 11	1.49348	-0.371292	-1.66096	TIN_53423	chr9:121828866-121829743
14796	CGGCCGAAATGTCTCATTTTTACTAAATGTTTGCTCTTCTGTATTATTTCACCTTCCTTA	TIN RNA antisense	9111	NMI	N-myc (and STAT) interactor	1.224	-0.723772	-0.752493	TIN_28486	chr2:151956518-151956876
14879	CTCTTGGGCTCTTCCTGTTGGCATAGCCCACCCTGTTTTACAAAGCTCCAGTGGTTTTTT	TIN RNA antisense	26059	ERC2	ELKS/RAB6-interacting/CAST family member 2	0.870095	-0.440326	-0.560205	TIN_34562	chr3:55533091-55533625
15539	TTGGCTCTTAAGTAATGGAGATGAGGGGGAGTCCTGCTACACAGATAAGTGCATCATAAA	TIN RNA antisense	3784	KCNQ1	potassium voltage-gated channel, KQT-like subfamily, member 1	-0.875733	-0.211246	0.909004	TIN_08128	chr11:2655669-2657393
15601	AAGCCTGGCTGCCCGTTCTCCAGATTACCTTCCCACTCAGAACATGCAAAACTGGCTGGG	TIN RNA antisense	25819	CCRN4L	CCR4 carbon catabolite repression 4-like (S. cerevisiae)	0.596644	-0.161524	-0.505189	TIN_39339	chr4:140303517-140304568
15623	ACAATGAAGTCCACTCCCATTTCCTCCAGACCTGGCAACAGTAGGATCCTCACTGCTGAG	TIN RNA antisense	8496	PPFIBP1	PTPRF interacting protein, binding protein 1 (liprin beta 1)	-1.52338	0.415068	0.721164	TIN_11477	chr12:27569791-27570213
15655	ATTGCTAGTATATTTCAGAAGTTTTACCTGGAAGAGCCCTTCATTCACAGCCACCAAACC	TIN RNA antisense	267	AMFR	autocrine motility factor receptor	-0.710967	-0.0295948	0.635823	TIN_19718	chr16:54978126-54978770
15841	TTGGCCTGTCATTCTTTTCACATGTAAATTTAAACCCCCTGGCATAGCTGGGTTGGGGGG	TIN RNA antisense	5414	39329	septin 4	-1.6345	1.18554	-0.0269974	TIN_22220	chr17:53962178-53962759
15859	TCCCATCTTCAGCTTCAACCATCCCTGTGTCTGGTCTGCTCCGATCTCTGCTTTCAGCGC	TIN RNA antisense	718	C3	complement component 3	-0.886599	0.63693	0.105087	TIN_24349	chr19:6659716-6660593
15997	GGTGGTGGGTGGGAAAGACAAATAGTTCCATTCTAGGAAAACAGAATCAGTAGTAGGAGT	TIN RNA antisense	56681	SAR1A	SAR1 gene homolog A (S. cerevisiae)	1.26076	-0.260838	-1.38694	TIN_06484	chr10:71585505-71585884
16015	GGCGGTTATGTCTCCTTATAAGTTCATTTATTCTTTTGACTGTTCTGTTTGTGTTCAGTA	TIN RNA antisense	23368	PPP1R13B	protein phosphatase 1, regulatory (inhibitor) subunit 13B	-0.511122	0.59901	-0.158894	TIN_16719	chr14:103299089-103299903
16296	AATGAACGAATGACTAATGCCCGCTCCCTCAAACCACAGGCTACACCGTCTGAGCCTGGG	TIN RNA antisense	83394	PITPNM3	PITPNM family member 3	-0.0849407	0.477137	-0.440462	TIN_20856	chr17:6398626-6400069
16328	AGGGCTGGGCTTCAAAGGAAGGAAGCAAAGGGCATGGTTAGAACTGAGAGTTGTTCACTC	TIN RNA antisense	23013	SPEN	spen homolog, transcriptional regulator (Drosophila)	0.722854	-0.26634	-0.552548	TIN_00395	chr1:16038296-16039180
16363	ATAACAGGAGGCCTTGACTAGGAGACCTCAAGCCTTGGAATGTGCCCAGACCAGTGGGGA	TIN RNA antisense	3784	KCNQ1	potassium voltage-gated channel, KQT-like subfamily, member 1	-0.901994	-0.175708	0.896485	TIN_08131	chr11:2662584-2663253
16390	AATGAAGCGGGGTGGTGGGCAGGGAAGCGTTATGCTCGGAGAGCCCTTAAAATTCTCCTG	TIN RNA antisense	144097	LOC144097	hypothetical protein BC007540	-0.796928	-0.780635	1.29584	TIN_09248	chr11:63338200-63338768
16676	TCAGGCTCCTTGATACAACTACACTGATGTGTGATGTGTGTTGGGTGCAGAGGGAAAAAA	TIN RNA antisense	2534	FYN	FYN oncogene related to SRC, FGR, YES	1.63783	-0.550369	-1.65865	TIN_44711	chr6:112145996-112146865
16732	TTGCCACATCCCAACTCCTCCCTTCCCTAATTTATCCTCCACACTGCAAACCAACATTAC	TIN RNA antisense	27020	NPTN	neuroplastin	1.1913	-0.670336	-0.760963	TIN_18153	chr15:71710885-71711606
16848	CTGCAATTAAACCTCCTGAGGCCCCCACTGAGTGAAAATAACTCACTGCTTCCACAAGCA	TIN RNA antisense	4194	MDM4	Mdm4, transformed 3T3 cell double minute 4, p53 binding protein (mouse)	-0.775259	0.157686	0.509791	TIN_04137	chr1:201365740-201366679
16904	GAGCGCTGTCTCTGGAGTTGCCAGGTGCTGAAATGAATAGTCAATAAATCAACAGGTCCG	TIN RNA antisense	158219	C9orf52	chromosome 9 open reading frame 52	1.08603	-0.690686	-0.595886	TIN_51910	chr9:15295356-15296305
17164	ACACCAAATGCAGCTTGGTTTAGTTCCCCAATCATCCCAGCCATTCGGGTCCCTGCACTG	TIN RNA antisense	9398	IGSF2	immunoglobulin superfamily, member 2	-1.55133	0.42564	0.725056	TIN_02716	chr1:117257857-117258145
17525	TGAAGCTGCCATATGATTAGATCCCTCTGCAGTCCTCTAGTCTCAAAGCAAGGACTTTCA	TIN RNA antisense	124989	C17orf57	chromosome 17 open reading frame 57	-0.736817	0.158119	0.481441	TIN_21952	chr17:42770781-42771837
17660	TTTAGTGGAGATGCTACGGGCAGGGGCAGACAGTGGGGACCAGGATCATTAGAGGAGACT	TIN RNA antisense	26010	DNAPTP6	DNA polymerase-transactivated protein 6	-0.689452	-0.250501	0.811653	TIN_29347	chr2:201004821-201006093
17811	TCCTTGGCCCATGCTTTAATAGGCCCTACTTCCCAGAAACAGCCAGTGCCATGGTTTAGC	TIN RNA antisense	2067	ERCC1	excision repair cross-complementing rodent repair deficiency	1.61924	-1.17433	-0.885963	TIN_25425	chr19:50643222-50643996
17815	ATTTGCCAGCAACCAGTAAGATCAGGTATCGTGAGGTCTGAAGGCCCCGGGTTCCAGTGC	TIN RNA antisense	1027	CDKN1B	cyclin-dependent kinase inhibitor 1B (p27, Kip1)	-1.00548	0.932916	-0.13932	TIN_11188	chr12:12763174-12764092
17931	AAGCATCCTGTACTGCCTCATGTTGTAAATGTCTGTGAAAAGAGCATATTACATTATAAC	TIN RNA antisense	255119	C4orf22	chromosome 4 open reading frame 22	-0.566118	-0.642185	1.02831	TIN_38485	chr4:81922208-81922857
17994	AGTACACTGGGCCCCAGTAACTGGTACCAGTTCACTCCACCCTTGCTGGCCCATCTACTT	TIN RNA antisense	7905	REEP5	receptor accessory protein 5	-1.0865	0.593753	0.289788	TIN_41518	chr5:112272471-112273359
17996	TCTACTGAAGAAACGGGCAGCATTCCAGCCTGCGGGCAGCGTCCTTGAATGCCAATCACA	TIN RNA antisense	7204	TRIO	triple functional domain (PTPRF interacting)	-1.45205	0.410128	0.688929	TIN_40130	chr5:14392752-14393506
18020	GCCTGCCCTGCCTGGGAATGGGGACTATTTTGGCAGCTGCTGAGTACTGTAAACAAAGCC	TIN RNA antisense	1312	COMT	catechol-O-methyltransferase	-0.721495	-0.0751684	0.684031	TIN_32376	chr22:18315670-18316298
18174	TTTTTTCTTTTATCCACCAATATCTAAGAAAGGGTGTGTGGTGTGGGACACATTTTTCTT	TIN RNA antisense	27032	ATP2C1	ATPase, Ca++ transporting, type 2C, member 1	1.54662	-0.44654	-1.64329	TIN_35864	chr3:132174981-132176003
18480	TCAAAATCCAGCCTTAACCCTCAACCACTGCTGCTGCCTCATCTCTGAGTGACACAGCGG	TIN RNA antisense	50807	DDEF1	development and differentiation enhancing factor 1	0.0142507	0.769069	-0.960648	TIN_51256	chr8:131410057-131410632
18664	TCATAGGCCATTAAAAATAAAGCCCTCTCCTTTTTCCCTGAAACATGTACTTATATTCCA	TIN RNA antisense	83890	SPATA9	spermatogenesis associated 9	-0.239547	0.362173	-0.145891	TIN_41300	chr5:95033455-95034530
18733	AACTGCTCATTGGCTTCCAGTAAATCCAGCCTTCAGCTATCTAATCCCTGGCCTGCTCAG	TIN RNA antisense	3383	ICAM1	intercellular adhesion molecule 1 (CD54), human rhinovirus receptor	-0.231284	-0.619025	0.743644	TIN_24492	chr19:10251399-10252279
18778	ACTAATGATTTCCCACTGTCACATCCCACTTTTACTCAATGTAAAATGTAGCAGAGACAA	TIN RNA antisense	56986	DTWD1	DTW domain containing 1	3.06281	-2.81498	-1.78394	TIN_17238	chr15:47721068-47721899
18944	GGGTATATATGTGTGTGTTGCCTTTTGTTCAAGAGGAAATAAGTGAATGCAAAGAAAATG	TIN RNA antisense	2012	EMP1	epithelial membrane protein 1	1.79117	-0.622298	-1.86009	TIN_11204	chr12:13249194-13249774
18946	ACGGCGTGATTATCTCAGAACATGCACACCTCCCCTGAACAGGTAGTATAACATGCTGGG	TIN RNA antisense	1488	CTBP2	C-terminal binding protein 2	-0.578847	-0.745697	1.11263	TIN_07819	chr10:126781178-126781706
19101	GAGCCTCTGTGTCTTAGATGTGTGTGTGTATTACCCCCTAGTGGCTCCACAGTAATGATT	TIN RNA antisense	26297	SERGEF	secretion regulating guanine nucleotide exchange factor	2.7625	-1.47988	-2.61139	TIN_08547	chr11:17823782-17825107
19137	TTGTCGTGGTTGAAAATCTACAGTTGTTATTTCTTGGAAAAGGGGCCTGGCTGGGAGAGA	TIN RNA antisense	5396	PRRX1	paired related homeobox 1	0.689358	-1.2708	0.305821	TIN_03444	chr1:167370301-167370737
19240	ATCAATGAGTCAGCCTGCTGAAGGAGCACCTCAAAGAGCATATCCACCTGCCCTGGGCCA	TIN RNA antisense	5510	PPP1R7	protein phosphatase 1, regulatory subunit 7	-0.878717	0.207193	0.535738	TIN_30207	chr2:241813135-241813939
19435	TAGAAGACGGCAAAGCTCCACAGAGGCCTTCCCTCCTCATGTCCCTGTCCTGTGCATGAA	TIN RNA antisense	8379	MAD1L1	MAD1 mitotic arrest deficient-like 1 (yeast)	-0.56365	0.128264	0.377947	TIN_45787	chr7:1674850-1675464
19496	AAACACGGAGCTGTGATTCACCCCATCCCTGCCCACAGAGAGGCACTGCTGAGATCTCTT	TIN RNA antisense	57714	KIAA1618	KIAA1618	-0.685361	0.155658	0.445603	TIN_22896	chr17:75905736-75906570
19582	TCTCGCTCACCTGACCCCTTTAAAGGAGAAGTACAGGTTGCATCAGTTGCAATAATCTTG	TIN RNA antisense	158326	FREM1	FRAS1 related extracellular matrix 1	-0.25156	0.670385	-0.500784	TIN_51896	chr9:14762139-14763241
19586	ATTTGTAGGACTCCCTCCAGGGTGGCAGGAACAGCAGTTTGGGAGTGGCATTTTGGAGGC	TIN RNA antisense	116225	ZMYND19	zinc finger, MYND-type containing 19	0.217394	1.3216	-2.58571	TIN_53919	chr9:137754661-137755997
19602	ATATCAGAGCCCAGCAAAACCTCCCTCTCAACTACTGAACTGCAATTCTATTTCTTTGGC	TIN RNA antisense	56987	BBX	bobby sox homolog (Drosophila)	0.652034	-0.447078	-0.280135	TIN_35334	chr3:108795464-108796331
19619	GGGGCAGGGGACAGTGACACAGCCAGTGAATAGTATTAGGGTATGGCTGACTCCAAAAAA	TIN RNA antisense	23643	LY96	lymphocyte antigen 96	1.20127	-0.50762	-0.955386	TIN_50346	chr8:75066883-75067898
19767	ACTGCCCTGATCTCCCTGCAGCCTCCCCTTCTCATCCCCCTAACTCACACTCTATTTTTT	TIN RNA antisense	2175	FANCA	Fanconi anemia, complementation group A	1.41981	-0.758495	-1.00334	TIN_20563	chr16:88402316-88402924
19798	TATCAGGTGTGTTGGTTGGTGGTTAGACAGTGAGTGATAGCTTGGCCAGTATGTGAAGGG	TIN RNA antisense	83478	ARHGAP24	Rho GTPase activating protein 24	1.04622	-0.333345	-0.929892	TIN_38556	chr4:87005995-87006568
19920	TTCATAGTCACCCCAAACTGGACATAACTCACCGCCCCCACTGACCTCTTCCCCACTCAC	TIN RNA antisense	51507	C20orf43	chromosome 20 open reading frame 43	1.40972	-0.346234	-1.53459	TIN_31458	chr20:54493985-54494237
19994	GTGGTTGTGGTTGCTAGTCTTAATCTACCATTGAAATAAACATTTGGACTGATTACTCAA	TIN RNA antisense	158326	FREM1	FRAS1 related extracellular matrix 1	1.39371	-0.87266	-0.845398	TIN_51897	chr9:14780633-14781156
20013	CTTCTCTCTGAGACCCTGGGGGAGTGAAGACCCTGGTGTGAAGACGGCCCATTTCATTCA	TIN RNA antisense	57453	DSCAML1	Down syndrome cell adhesion molecule like 1	0.743973	-1.06027	0.112309	TIN_10449	chr11:116865400-116865747
20241	AGCTACAGACATGTCTGGGGTCTGCTGGGGTCAAACAGGCTATACTTGATGCCCCATGTC	TIN RNA antisense	23102	TBC1D2B	TBC1 domain family, member 2B	0.110378	0.893542	-1.30922	TIN_18264	chr15:76102124-76102730
20266	CAGTGATGGATGATGTAGCGTGCATGGGACGGTGTGCGGTTGTGTGTATGTTCGTGTGTC	TIN RNA antisense	6403	SELP	selectin P (granule membrane protein 140kDa, antigen CD62)	1.2692	-0.399823	-1.20074	TIN_03426	chr1:166321130-166321645
20268	AGAGCCCCTTGAGCCCTCCACCCCCAGTGAAGAAACACAAACAAATTCCAGTGTAGGGGG	TIN RNA antisense	5818	PVRL1	poliovirus receptor-related 1 (herpesvirus entry mediator C; nectin)	0.540364	0.256708	-0.95525	TIN_10538	chr11:119036912-119040401
20374	TTTATTCAGTGTAGTGACAACCAGCACTGTCTCTGGGTCCTGGGTCCCCTCGTTGGCCCT	TIN RNA antisense	5175	PECAM1	platelet/endothelial cell adhesion molecule (CD31 antigen)	0.62795	-0.0540275	-0.67047	TIN_22460	chr17:59781614-59782314
20458	TCTTCCTCCCTGAGGCTCGGAAAGCCAGCAGTGACACCAACAGCTTGCGAGAGGTAAACA	TIN RNA antisense	9732	DOCK4	dedicator of cytokinesis 4	0.10088	1.18082	-1.87914	TIN_48130	chr7:111367783-111368297
20477	TCTCCTGCCCTGCTCTCCCTCTCACCTCCAACCATTCATGACCACGTATGTGATACCTCC	TIN RNA antisense	5287	PIK3C2B	phosphoinositide-3-kinase, class 2, beta polypeptide	1.17647	-0.424491	-1.01785	TIN_04130	chr1:201175448-201176066
20577	AATAAGAAGTCAAAGACTCCCCTCATCACCTTCCCTGCCTCCTTCCCTCATTCTCAGAGA	TIN RNA antisense	5775	PTPN4	protein tyrosine phosphatase, non-receptor type 4 (megakaryocyte)	0.718578	-0.415266	-0.391922	TIN_28074	chr2:120368780-120369689
20805	TCTTGAACTAACAGCTACCATTTAGAAGAGAAGGACATTCCCTCTGCATTCTAGCCTTTT	TIN RNA antisense	241	ALOX5AP	arachidonate 5-lipoxygenase-activating protein	-1.02656	0.193779	0.646872	TIN_13773	chr13:30227265-30227682
20847	TAATATCTACCAGCTGCTCTCTCCTCTCTCCACCCCCAGGACTTAAACTGTGGAGCTCAG	TIN RNA antisense	51646	YPEL5	yippee-like 5 (Drosophila)	1.27409	-0.396887	-1.21303	TIN_26351	chr2:30284766-30286372
20854	AAAATCATATTGAATTCCTAAGCATTTGTGGGAATTCCTGCTCCATCCAGGCGTTTTTCT	TIN RNA antisense	25902	MTHFD1L	methylenetetrahydrofolate dehydrogenase (NADP+ dependent) 1-like	-0.312831	1.13928	-1.10243	TIN_45303	chr6:151420610-151422375
21369	TGGCATGGGCATTGGGAAACTTGGGGCATCGGCAGGAGCAGCTTCAAATGAGGACGTCAA	TIN RNA antisense	25803	SPDEF	SAM pointed domain containing ets transcription factor	1.66592	-0.896718	-1.23794	TIN_43519	chr6:34617136-34617931
21454	TTTTTCTTTCTCAGTCCTGGCTCCCGCCACCCATCCCTTCCCAAGGAACAGCAAATATTA	TIN RNA antisense	57610	RANBP10	RAN binding protein 10	0.888868	-0.240146	-0.810664	TIN_19866	chr16:66359643-66360388
21461	AGCCAAGCAGATATGAGGATGCTCCAGCCCCCAGAGGGGACCTGCTTTGTGATTTGTTTG	TIN RNA antisense	55187	VPS13D	vacuolar protein sorting 13 homolog D (S. cerevisiae)	-0.434868	0.664913	-0.307237	TIN_00348	chr1:12481821-12483252
22344	GGCAATGGGCCTGGAGAGCTAGGGGAGGAGCGGTAGGGAGGAGTTGTAAAAGATGACTTT	TIN RNA antisense	1859	DYRK1A	dual-specificity tyrosine-(Y)-phosphorylation regulated kinase 1A	-1.13366	-0.516446	1.32103	TIN_31991	chr21:37701126-37703430
22429	CCTACCCAATACCCTCTTCTCCCCTCTGCTTCCCAAAACGTAACTTATTTGCTGTCACCT	TIN RNA antisense	6251	RSU1	Ras suppressor protein 1	1.9674	-1.17805	-1.42051	TIN_05422	chr10:16801013-16801679
22523	AAAGCATCCCTACCCTCCCTGTTCTCTCTCCCTCCCATTACTTTGAGTGACACAGTATCC	TIN RNA antisense	8745	ADAM23	ADAM metallopeptidase domain 23	1.99573	-1.07652	-1.59103	TIN_29550	chr2:207293705-207294200
22614	TGTGGATGTGTGTGACTACTGAGTAGTGAAGTTATGCAACAGGTGTGGTCTGATAAAAAA	TIN RNA antisense	10825	NEU3	sialidase 3 (membrane sialidase)	2.34403	-1.25474	-2.02571	TIN_09670	chr11:74388009-74388916
22620	ATTTATACTATGAAATGACAAGGTGGCCAAAGGAGGGAGGAGTCGCAGGAAATTACCAGA	TIN RNA antisense	9794	MAML1	mastermind-like 1 (Drosophila)	-0.824688	1.62556	-1.25597	TIN_42782	chr5:179132177-179132925
22630	ACTACCTCTCTTGTTCAAACACTATGTATCACTCAATATTCTATTCCTTCTGCTCTCAAA	TIN RNA antisense	7371	UCK2	uridine-cytidine kinase 2	-0.90312	0.448752	0.314623	TIN_03317	chr1:162540140-162540693
22641	CTCAGGAAGGTGGTGTGTGTGTGCACGTGATTACCTGCAGGAAGAGATTCAGCTGAAGCC	TIN RNA antisense	5046	PCSK6	proprotein convertase subtilisin/kexin type 6	2.37693	-1.03335	-2.49112	TIN_18735	chr15:99751290-99752769
22854	AAGCAGGAGGGTTCAGGTCTAGGTCTCCAGGGAAGAACTCAAAAGATGGCAGGTGGCAGG	TIN RNA antisense	3064	HD	huntingtin (Huntington disease)	-1.30933	1.00611	-0.0147993	TIN_37418	chr4:3166709-3168075
22879	GCCATGCCTCAACCACATACCCCTCAATATGTAAACAACAATAGATTTATCTGTTTTATT	TIN RNA antisense	148641	SLC35F3	solute carrier family 35, member F3	-0.0266039	-0.59974	0.550121	TIN_04705	chr1:230712884-230713473
22952	TTCCTACGTGACTAATCTATTTTAAATTCGGCTCCTCTGTTCCTATGCAATCTCATATTA	TIN RNA antisense	4664	NAB1	NGFI-A binding protein 1 (EGR1 binding protein 1)	-1.01008	0.22146	0.610107	TIN_29207	chr2:191340654-191341139
23000	TCCATCCCGGGGTCCCCTCGCCCCATTACAGACCAGAGAGAAGGACTGGAGAAGAAAAAA	TIN RNA antisense	57181	SLC39A10	solute carrier family 39 (zinc transporter), member 10	1.99408	-1.23631	-1.40121	TIN_29250	chr2:196347537-196348267
23146	ATTCCATCCACTCCTCAGGAAGGAACAGCCAGGAACACACCTGGTCCCTCTTCCCATCCT	TIN RNA antisense	7226	TRPM2	transient receptor potential cation channel, subfamily M, member 2	-0.850706	0.150789	0.569675	TIN_32219	chr21:44601784-44602336
23193	ACCTTCATTAGCTCTCTGTTACTGACATGATAAAATAAAAATTCTGCAGCCTGGCTGGGC	TIN RNA antisense	89796	NAV1	neuron navigator 1	2.95594	-2.15184	-2.11005	TIN_03999	chr1:198474098-198474949
23430	CTTGACTAAAACCCTAGGCATCAGCCCATACAAATAGTTTGTTTAAACTGTCATTCAAAT	TIN RNA antisense	23517	SKIV2L2	superkiller viralicidic activity 2-like 2 (S. cerevisiae)	-1.08475	1.8479	-1.32479	TIN_40601	chr5:54751041-54753269
23503	ATCCTTCCCTCCAATCCCTGCCCAAGTTGGAAGGGCTGAAATCTCCAGCCCCATCCTAAG	TIN RNA antisense	84966	IGSF21	immunoglobin superfamily, member 21	1.17225	-0.918282	-0.501745	TIN_00441	chr1:18425040-18426199
23580	GCCTCCCATCTTATACCACAACTTATTTCTCCTGATGAAAAAGGTTCCCACATAGGTATT	TIN RNA antisense	1859	DYRK1A	dual-specificity tyrosine-(Y)-phosphorylation regulated kinase 1A	0.951622	-0.545809	-0.559991	TIN_31999	chr21:37744470-37745349
23922	TGAACTTCCTCCTTGGCACCCTGGATTCTGGGGATCTGCTATACAAGTCCCCAGAGGTGG	TIN RNA antisense	79575	ABHD8	abhydrolase domain containing 8	-0.0905296	0.485608	-0.444707	TIN_24776	chr19:17273701-17274594
24037	CCCTCTACTACTATTACAACATACATCATTCTTTTCTTGCTTCTACCATTTAATGTCTGC	TIN RNA antisense	54875	C9orf39	chromosome 9 open reading frame 39	0.701439	-0.509056	-0.280863	TIN_51961	chr9:17290447-17292049
24069	TGCTCTGTACTATTCTTCTCTTTAGGATCTTGGTCAGTAAAGTCCTGGTTTCCTTGTTGT	TIN RNA antisense	8476	CDC42BPA	CDC42 binding protein kinase alpha (DMPK-like)	-1.12771	0.526119	0.385978	TIN_04546	chr1:223577494-223578517
24369	CAGGTTGATTCTTAATCGTAAATACGGAAGTGCCGCCCTGGTTCTCTCTGTGTGTTTTTT	TIN RNA antisense	10154	PLXNC1	plexin C1	-0.595041	0.232051	0.301854	TIN_12522	chr12:93154219-93154707
24442	TCTCTGCTTCAGAGGGCCTTCTCCACTTGTTCCGAGTTCCAACTCCACTTCTCCAACTTC	TIN RNA antisense	57178	ZMIZ1	zinc finger, MIZ-type containing 1	0.511467	-0.343591	-0.21418	TIN_06796	chr10:80670141-80670923
24457	AAATGAAAAATCAAATCACCTCCTGCTTAAGCCCAAGAGTCTTCTCAACATACTCCTTTC	TIN RNA antisense	26275	HIBCH	3-hydroxyisobutyryl-Coenzyme A hydrolase	-1.04401	2.54104	-2.95466	TIN_29189	chr2:190901029-190901923
24480	CCAAATTACAGAGAGGGAGGAAGTATGTGTGTGTATGTAACATATCTATGTACAGTTGAC	TIN RNA antisense	8635	RNASET2	ribonuclease T2	2.22383	-0.994006	-2.184	TIN_45676	chr6:167377086-167378019
24785	ACTCTCAGGATAAGGAGGTTAGAAAAAACAACCCAGGCCTCACCTGTGCAGCCCTGGGTT	TIN RNA antisense	9612	NCOR2	nuclear receptor co-repressor 2	-0.951279	0.504676	0.290924	TIN_13402	chr12:123483535-123484102
24808	GCATGAAGGCAACTAGAACTAATACTAAGCTCTGCATCCTCTTTGCTTATGTCATGTTTA	TIN RNA antisense	4067	LYN	v-yes-1 Yamaguchi sarcoma viral related oncogene homolog	-1.04273	0.309707	0.54667	TIN_50049	chr8:57023918-57024810
24909	ATGTGAGTCAAACGAAATCTCGTGTTAACACCCCGCTTCTTCCCTGCTGGAGGCCACCGG	TIN RNA antisense	4487	MSX1	msh homeobox 1	-1.05887	0.519377	0.348436	TIN_37453	chr4:4981163-4981837
25483	CTGCCCTCCATTCGGCACTGCCTTAACACCAGATACCAATAACATCAACTTGCTAGAATG	TIN RNA antisense	11261	CHP	calcium binding protein P22	1.05224	-0.557209	-0.684207	TIN_17007	chr15:39438539-39438911
25489	TATCCCCCCATCCCCGCGCCGTAACAATCCTTGGCTACTAAGTAGTAATTCTTTTATTTA	TIN RNA antisense	25792	CIZ1	CDKN1A interacting zinc finger protein 1	1.4345	-0.0985788	-2.06189	TIN_53666	chr9:128033697-128034704
25598	TCACTCCGTGGCTGAGGTGTCTACTCAACCCCACTGCTGCATTTTCTCCTCAACTGCCAG	TIN RNA antisense	23022	PALLD	palladin, cytoskeletal associated protein	-0.569978	-0.258497	0.72958	TIN_39806	chr4:170137407-170138105
25610	TCCCTCCCACTTTCTGTTTTTAGCAGCTCTTCCCAACCAAACTACCAACCTAGACTCTCC	TIN RNA antisense	9441	CRSP7	cofactor required for Sp1 transcriptional activation, subunit 7, 70kDa	1.88795	-1.00635	-1.48544	TIN_24740	chr19:16558739-16559860
25746	TACACATATGCTGTGTGCAGCCAAGCCTATCCTCACCCACCAGGCTCTACAGAGGAGTCG	TIN RNA antisense	899	CCNF	cyclin F	-1.07813	0.399273	0.481727	TIN_18836	chr16:2436605-2437371
25788	CCTCTCACTGTTGTTGATGTTTCATTAATTTGTTGCTCTGTTTGGCACTGTCAATTTAAA	TIN RNA antisense	55016	39142	membrane-associated ring finger (C3HC4) 1	-0.360116	0.456155	-0.135504	TIN_39751	chr4:164808528-164809454
25847	ACCAGATCATCAATATACAGAGAGCTCTTCCTAAGCACAGGCCCCCATCTATGTTTTCAG	TIN RNA antisense	1612	DAPK1	death-associated protein kinase 1	-0.667954	-0.0416312	0.615004	TIN_52634	chr9:87344732-87345639
26052	TTCTGTCTCTAAAACAGCACCAGGCCCAGCTCAGTAGATGCTCTTCACACAAGCTTTTTT	TIN RNA antisense	1870	E2F2	E2F transcription factor 2	-0.821683	0.438542	0.266562	TIN_00645	chr1:23584076-23584854
26075	GTACCAGCTCTGGGCCCCCTTGCCTGACTCAACTCTGCACGTGGACAAATTATTGGTGCA	TIN RNA antisense	114793	FMNL2	formin-like 2	0.623129	-0.63324	-0.0797818	TIN_28541	chr2:153316517-153317708
26355	AAGCCATAAACCAGGCCAGCGTTCCCCTGAGGGTGCTCTGTAAAAGAAAGGGTTTTGTGA	TIN RNA antisense	3340	NDST1	N-deacetylase/N-sulfotransferase (heparan glucosaminyl) 1	-0.755497	0.546339	0.103585	TIN_42310	chr5:149882945-149883827
26413	AAGGGAATTCTTTCCTAGAGTTCAGCTGCCCGCTGTCCTGCTCCTCAGGGCAAATGCTGT	TIN RNA antisense	4261	CIITA	class II, major histocompatibility complex, transactivator	-0.60903	0.440721	0.0995206	TIN_19028	chr16:10934070-10934800
26793	AAGTGGTTTGCAGAGCCCTTTAGACTCTGCCCCTGCTAATGGCTCAGGCTTCTCTCTCCC	TIN RNA antisense	148808	MFSD4	major facilitator superfamily domain containing 4	-0.938348	0.349443	0.438657	TIN_04160	chr1:202297419-202298051
26867	GCACTATTATAGACGTGTGTGTGTGCTAAATAGTGAGCCAACTCTTCCGGTTCTAGGTGC	TIN RNA antisense	4292	MLH1	mutL homolog 1, colon cancer, nonpolyposis type 2 (E. coli)	2.51926	-1.11725	-2.70275	TIN_33988	chr3:37033347-37033975
27258	CTCAAGTGTTCAGGGGCAGGGGGAATGGCAGATGGGAGCCTGGGGTAATGAGCAAAAAAC	TIN RNA antisense	9442	CRSP8	cofactor required for Sp1 transcriptional activation, subunit 8, 34kDa	-0.517503	-0.349586	0.764682	TIN_53802	chr9:131968346-131968841
27261	GTTTAGTGTGGCTGTCGCTCAGAGGGTTGGATTCAGTACTGCCTGTGGATACCAATTGGC	TIN RNA antisense	8773	SNAP23	synaptosomal-associated protein, 23kDa	-0.358769	0.085176	0.250025	TIN_17065	chr15:40587755-40588007
27279	ACATATGTCACTTGCTGCTTCTGAGGGGAGGCCTAGTCCTGACCTTGGAACGTTCTTTTT	TIN RNA antisense	4292	MLH1	mutL homolog 1, colon cancer, nonpolyposis type 2 (E. coli)	0.658919	-0.296599	-0.43845	TIN_33993	chr3:37064327-37064944
27391	AGAGAGTACAAGAGGGCGTGAAACCGTTAAGAGGTAAATGGGTCAGGTCCGCGCAGTCCG	TIN RNA antisense	1740	DLG2	discs, large homolog 2, chapsyn-110 (Drosophila)	1.15249	-2.5264	0.377332	TIN_09886	chr11:84872658-84872879
27394	TTACTGCATTGAACAAAAGGGAAGAGAGAGCGGGGAGGGGTCGAGAGGTTTGCCAGGGAC	TIN RNA antisense	894	CCND2	cyclin D2	-0.51657	-1.34236	1.44376	TIN_10960	chr12:4268843-4270328
27523	CTTGCTACGTGCTCTGTAAGTCCCTCTAATTTCCCTCACAGCATTCCTCAGCAATTTTTT	TIN RNA antisense	81502	HM13	histocompatibility (minor) 13	0.780868	-0.473804	-0.411769	TIN_30707	chr20:29615676-29616944
27584	ACCACTCCCCTCTGTCCCTCGGATTATTAGGAGTTTGCAGGAGCTCGCAGCAGACAGTGA	TIN RNA antisense	3655	ITGA6	integrin, alpha 6	1.38712	-1.38056	-0.418747	TIN_28932	chr2:173142069-173142860
27593	AGCTTCTTCTCGAGCTTCTTGCGCTCCTTGTCTGTTAGGAACTTTTCGGGGAGCGCCTCC	TIN RNA antisense	2778	GNAS	GNAS complex locus	-0.6098	0.61144	-0.0865193	TIN_31505	chr20:56898202-56898722
27617	GGGCCTGCTTAATAAATATTTGGTGAAGATGATTTGTGCAGTTTTCTTCATGTGTGTTAT	TIN RNA antisense	148867	SLC30A7	solute carrier family 30 (zinc transporter), member 7	1.3423	-0.88951	-0.756084	TIN_02481	chr1:101102417-101102882
27842	TTTGCAGTCTCCAACCACAGACTCTTCCCAACTGATGCCCTCTGCCCTTCTGATTCTCCC	TIN RNA antisense	57007	CXCR7	chemokine (C-X-C motif) receptor 7	-0.760691	0.603693	0.0455313	TIN_30104	chr2:237265126-237265993
27936	TTTGTGGTTACTCAGGTTAAAAAAGAAAAGCAGCAGCAGCAGCAAACATGTATAGAGTAG	TIN RNA antisense	80204	FBXO11	F-box protein 11	-0.908214	1.16964	-0.507033	TIN_26847	chr2:48013675-48014742
27956	CACTCCAAGTGATGGTCCAGCCATGTGCTCCCATGGGAAAGCCCCACCAGCATAGAAAAG	TIN RNA antisense	50650	ARHGEF3	Rho guanine nucleotide exchange factor (GEF) 3	-0.800171	0.637454	0.0392854	TIN_34594	chr3:56885175-56885851
27996	CCAAGCTCCAGCTCCAGGCCTTACCTACGATTTTGCCTTCAAGACCCCTAACTCAAGTTT	TIN RNA antisense	3655	ITGA6	integrin, alpha 6	-0.676993	0.500847	0.0904819	TIN_28930	chr2:173139166-173139870
28002	GGAACAAGGCACAGAGTCTTTGTCCCATCTCAATTTTTCTCAAAGATTTTTGAGAAATTT	TIN RNA antisense	3680	ITGA9	integrin, alpha 9	-1.17539	1.6526	-0.932883	TIN_34046	chr3:37830454-37831270
28043	TTACACAGAATCACATCCAAGATCCGCAACCTCAGCCCCGCTCTCCTTCCCATCCCCACA	TIN RNA antisense	64855	FAM129B	family with sequence similarity 129, member B	1.33607	-0.366954	-1.36419	TIN_53635	chr9:127385127-127385538
28091	TCTAGAACTGGAGGTTATATTCTATAGCACCCATCAGAATATTCCGGCCTGCCTGGGCAC	TIN RNA antisense	7064	THOP1	thimet oligopeptidase 1	3.64464	-3.00932	-2.53537	TIN_24216	chr19:2751308-2751840
28298	CGAACCCTCAGACCTTTCCTGCCTTCTCTGATTCTCCACACCTGCTCATCTGACCTTTAC	TIN RNA antisense	6854	SYN2	synapsin II	-0.562146	0.773102	-0.318068	TIN_33445	chr3:12165871-12167255
28414	AATGAGACCACCTCTACTTCATTGCCTCCATTCCCGCAGCTGGGGTAGGAGAGTGTGTGC	TIN RNA antisense	3680	ITGA9	integrin, alpha 9	-0.987754	0.174618	0.639708	TIN_34045	chr3:37818303-37819071
28446	AAGCAAATCCCCAAATCCAGTCCTTCTCCGACCACCATCACGACTCCCACGCCTAGAATG	TIN RNA antisense	91050	DKFZp761B107	hypothetical protein DKFZp761B107	1.00771	-0.320744	-0.887383	TIN_37751	chr4:24590982-24591445
28480	GACTGACTGATGCTTACAGCATCCGGGATGCTCACCGCCTCACTGCCTAGAGCTTACTGT	TIN RNA antisense	23231	KIAA0746	KIAA0746 protein	-1.14547	0.850903	0.0524461	TIN_37763	chr4:25501391-25502390
28515	GTTCACCACTCACCTCTGCTCTTTCAGCTATAAAGTTAAGAATGAGTTGGTTGAAACCCA	TIN RNA antisense	4293	MAP3K9	mitogen-activated protein kinase kinase kinase 9	-0.685273	-0.042117	0.62823	TIN_16016	chr14:70330159-70330803
28838	TTGAGTAGCACTAAACATATACCTGTTGACTGACTGGCTCATATTGGGTGTTGTGGAAGG	TIN RNA antisense	463	ATBF1	AT-binding transcription factor 1	-1.46812	1.02141	0.0637664	TIN_20071	chr16:71381550-71383024
28847	TGCATAATCACTCCCAGATTCTGTCCGGGCTCTTCACTGTGACAGCTCATGCTTACTGAG	TIN RNA antisense	375387	LRRC33	leucine rich repeat containing 33	-0.198309	0.774652	-0.699164	TIN_37181	chr3:197860336-197860793
28968	AAGGCAGTCCCAGGCCTTGGGTTCCTTCACTGTTCCTGTTCCCTTGGGTTTACCTTTTTT	TIN RNA antisense	79701	FLJ22222	hypothetical protein FLJ22222	-0.350294	0.386437	-0.067426	TIN_22961	chr17:77951866-77952547
28988	TTCATATCTGCACGCAGGTGTCCACACGGACCCTGTGTGTGTGCTTATGTGAACAGGCAT	TIN RNA antisense	27132	CPNE7	copine VII	1.46815	-0.296944	-1.73845	TIN_20555	chr16:88175915-88177161
29407	TCCTCCTCCATCTCTGGACAGTGATCTCTAATGGTGAGTCAGAAGGAGTGCCTCCGAGGG	TIN RNA antisense	23157	39331	septin 6	0.171449	0.812487	-1.26515	TIN_54848	chrX:118553998-118554683
29480	AACGTCTCCACGTTAACCACACAGCCCACTAGCTCCAGTTCCAGCCCTGGACAGCTTTCT	TIN RNA antisense	83605	CCM2	cerebral cavernous malformation 2	-0.729952	0.363395	0.274879	TIN_46684	chr7:44813390-44814288
29640	CCCTCCCCAAGCAAAAAATCCTTCTCTAAAATTAACAATCATTTTTCTAAGCGTGGTTTA	TIN RNA antisense	5903	RANBP2	RAN binding protein 2	1.79448	-1.2454	-1.07754	TIN_27908	chr2:108816845-108818130
29794	GCTGTGCTTCCTCTGTAGTAAGGTGGCCTGTCCCTCTCAACTCTTTCCATCACTGGGCAC	TIN RNA antisense	51635	DHRS7	dehydrogenase/reductase (SDR family) member 7	-0.531087	0.947775	-0.569754	TIN_15653	chr14:59684198-59684692
29819	TTTGCCAGCTGCCCCGAGTCCCCAGTGCAATAGCTGCGGCAATCAGTTTGGTGACTAACA	TIN RNA antisense	23157	39331	septin 6	0.456074	0.116967	-0.650594	TIN_54845	chrX:118537923-118538988
30163	GCCAGAGATTCCTCCTGAAGGCATCTTGCTCTGTCTCCCACAAGTTAGGCAGTCTTTTTT	TIN RNA antisense	4299	AFF1	AF4/FMR2 family, member 1	2.47931	-1.74421	-1.69071	TIN_38616	chr4:88268180-88269110
30292	CTCTGAACTCCTTTTAATCTGAAATTTCTCACCTCTCTCTTTTCTCTCTCACTTTAATTC	TIN RNA antisense	221037	JMJD1C	jumonji domain containing 1C	0.86177	-0.315779	-0.684003	TIN_06353	chr10:64748330-64749507
30347	TCTATAGGTGGCAGGCATGCAGTGAGTATGTTTTAATTTTCCATTGTGCTTTTATTCCCT	TIN RNA antisense	9628	RGS6	regulator of G-protein signalling 6	-0.918154	0.916241	-0.186308	TIN_16057	chr14:71625563-71626586
30694	ATCTTGGAAATCACTGGCACAGTACAGAGTCAAAGAGCCCGTGTGGCCTGCTGGGCTCCA	TIN RNA antisense	25	ABL1	v-abl Abelson murine leukemia viral oncogene homolog 1	-2.32298	0.66507	0.808885	TIN_53743	chr9:130765517-130766133
30721	TCTGCTTTCCCAGACTTCCTACTCTTAAAAAACTCCTTCCCTTACATCAGTTATTTATTT	TIN RNA antisense	64901	RANBP17	RAN binding protein 17	0.812817	-0.520744	-0.40614	TIN_42590	chr5:170343468-170344540
30843	ATAAAACGTCACATAATCTAGGATTGAGAACCCCAGAGAGCACCCCTTTTAGGCAAGACT	TIN RNA antisense	26256	CABYR	calcium binding tyrosine-(Y)-phosphorylation regulated (fibrousheathin 2)	-1.48807	1.42674	-0.396331	TIN_23454	chr18:19992868-19993384
30917	AGTCATATCAGAAGTAAGATAAACCAGGCTGCTATCTCAACCCTCCGTGTGTACTCTGTA	TIN RNA antisense	112597	MGC4677	hypothetical protein MGC4677	-0.8409	0.17124	0.543574	TIN_27612	chr2:87638908-87639825
30922	AGCTAGAACTCCGTTTGTCATCAACCCCGCGCCTTCAGCAGGACAGGAATCACGTCTTCC	TIN RNA antisense	83606	C22orf13	chromosome 22 open reading frame 13	1.49947	-0.267821	-1.86257	TIN_32510	chr22:23274103-23274992
31079	TGCACAGAGCATGGCACAGATGAGAAAATTGAGTCCTGGAAGTCCGTCCCTGCAGCTGTT	TIN RNA antisense	6714	SRC	v-src sarcoma (Schmidt-Ruppin A-2) viral oncogene homolog (avian)	1.14409	-0.85711	-0.518532	TIN_30978	chr20:35416082-35416504
31207	CCTATTCACGCCTCCCCAACCTCCTCCCTTTCTACCAGGCCTTACCCATGGCTCAAATTT	TIN RNA antisense	622	BDH1	3-hydroxybutyrate dehydrogenase, type 1	1.82285	-1.1506	-1.21382	TIN_37238	chr3:198787324-198788304
31254	GGCCCACCTCCACCTCCCTTAGCTTGACCACAGCAAAAACTAACTTCACTAATAATGTAA	TIN RNA antisense	27130	INVS	inversin	1.86519	-0.897427	-1.58572	TIN_52993	chr9:100136377-100137579
31670	CACTTTCTAATGAGAAGATAAAGCTCAATGGTGGATGATGTGTGTGTGTCTATTAATTAC	TIN RNA antisense	23512	SUZ12	suppressor of zeste 12 homolog (Drosophila)	2.00239	-0.782654	-2.04946	TIN_21458	chr17:27310171-27310837
31676	ATCTTCCTCCTTTTTTGTTGCCCTGTGGTATCTTATTAAACATATGCCCTTCTGGAAAAC	TIN RNA antisense	11238	CA5B	carbonic anhydrase VB, mitochondrial	-0.391647	0.921314	-0.681401	TIN_54077	chrX:15539061-15539374
31724	CTATAACCCCACTATATTACTATATGTCTTTAAAAGGGCAGGGGTTGGGGGGACAAAAAA	TIN RNA antisense	25	ABL1	v-abl Abelson murine leukemia viral oncogene homolog 1	-4.65525	1.18814	0.698761	TIN_53735	chr9:130689019-130689774
32079	CTCTCTTCTGCTAGCTCTTCCCAAGAGGCCCAGACAGCCACCTCAGACTCTGAACTTTCA	TIN RNA antisense	26249	KLHL3	kelch-like 3 (Drosophila)	-0.369223	0.311639	0.0301923	TIN_41940	chr5:137064490-137065475
32159	GTCTAACTTTCCTTTCTCCCAGCGCCATCTTTTCTGCTAGTTTGCCCAGCTCCTCAGGGT	TIN RNA antisense	7936	RDBP	RD RNA binding protein	0.050767	0.295819	-0.373605	TIN_43453	chr6:31759303-31759722
32471	TTTGAGACAAAGGTAGTCTCCACTGGTGCTCCTGTAAACCTCCCCGGCCTCCCTGCTAAG	TIN RNA antisense	65983	GRAMD3	GRAM domain containing 3	0.759518	-0.117194	-0.77565	TIN_41698	chr5:125854038-125855321
32775	GTTATAGTAGCCTCTGGGGGGAGAAATGGAAAGTATAGTGCCTCTATTGTTGGTACCCAA	TIN RNA antisense	84187	TMEM164	transmembrane protein 164	-0.60172	0.793376	-0.306402	TIN_54776	chrX:109093435-109093824
32787	TCTGCTGGCATTTTTTACCTATTCCATCCTGTTTTACTTTAATAAGAGTCTGGGCCAGGT	TIN RNA antisense	56204	KIAA1370	KIAA1370	-0.0453129	0.702617	-0.784599	TIN_17397	chr15:50751350-50751564
32788	TCTGACCCGCTCCATGTCATCATAAACAAATGGCAAAATATTAAGGAGTCTCCTGAATTT	TIN RNA antisense	55790	ChGn	chondroitin beta1,4 N-acetylgalactosaminyltransferase	1.29294	-0.712654	-0.862925	TIN_49475	chr8:19541141-19541595
32930	AACAGGTGTTCCTGTGCTGTGTGGGAAAGGGCAATATGAAAGATGCAGGGCGCTGGCCTG	TIN RNA antisense	7328	UBE2H	ubiquitin-conjugating enzyme E2H (UBC8 homolog, yeast)	1.02356	-0.370863	-0.850686	TIN_48429	chr7:129083476-129084365
33121	TGTTTTAATGCTCCTTCCCTACCACCAGCCCCTATCAGAAATGCTACGCAGCGGCCAGGC	TIN RNA antisense	10576	CCT2	chaperonin containing TCP1, subunit 2 (beta)	0.84711	-0.440917	-0.529439	TIN_12237	chr12:68270888-68271916
33212	ATGTGTTTATCTGCCCTTGCACCTACACCAAACCCTCCCCTCTTCCACACTACCATTCTG	TIN RNA antisense	27067	STAU2	staufen, RNA binding protein, homolog 2 (Drosophila)	2.47589	-1.67056	-1.7592	TIN_50312	chr8:74617760-74618505
33344	AGCATGAGGATAGGTGCAGGGGACAGCAGTGGTCAGGATAGGCAGGGAATAGCTAACGCT	TIN RNA antisense	6916	TBXAS1	thromboxane A synthase 1 (platelet, cytochrome P450, family 5, subfamily A)	0.611713	-0.543626	-0.144419	TIN_48734	chr7:139171946-139172248
33561	CCCCATCCCCACCTGAACTCTCACATATATTATGTATATGTTTCTTTCTTGACATAAATT	TIN RNA antisense	4430	MYO1B	myosin IB	0.785002	-0.742102	-0.174279	TIN_29235	chr2:192029211-192029930
33626	AAAGGGCTTTGTGTGTGCGGTGAGGGCTCCGTTCATCGAGTTCAAAAATGCACAGCGGCC	TIN RNA antisense	25925	ZNF521	zinc finger protein 521	1.5287	-0.536971	-1.46765	TIN_23477	chr18:21182752-21183812
33639	CCCCTGATGACCCCTACAGTATAAGCTAAAATGTAGTTAAACCACCTGTCCTAGAGACTA	TIN RNA antisense	10163	WASF2	WAS protein family, member 2	-0.52174	0.529442	-0.0707904	TIN_00783	chr1:27475679-27476490
33816	TAGGTTTTCAGAGGGTGGGAGCAGAGTGGGTCTCCTCATGGAAGAGGGGGACTGGAAGAA	TIN RNA antisense	57060	PCBP4	poly(rC) binding protein 4	-0.79233	0.651102	0.0181769	TIN_34448	chr3:51974236-51975078
33873	AAATGGTCCTGGCGCATCCTACCCTCCCCCATCGATCACCCTCAAACAAGTCAGTTACCC	TIN RNA antisense	3839	KPNA3	karyopherin alpha 3 (importin alpha 4)	1.20367	-0.61599	-0.836281	TIN_14209	chr13:49263757-49264210
34008	AGAACTCCCAATACCCTTCCTACAACCTGGCCCATCTGCTGATCCCATTCCTTGGAGGCC	TIN RNA antisense	91156	DKFZp434B1231	eEF1A2 binding protein	-0.246013	0.55287	-0.360464	TIN_03980	chr1:197909450-197910013
34078	AGAGGAAACCTCTGAGCTCTCTCTGGCCTTCGCCCTGTGAGGGAGAATGCAGCTAAGACA	TIN RNA antisense	4091	SMAD6	SMAD family member 6	0.556947	-0.0746352	-0.552524	TIN_17886	chr15:64805938-64806300
34391	ATAAGCTGGCAAGAGGCTTATCTGTGAGTTTTGCACACACCCAGCTCCCCTCGCACCTGC	TIN RNA antisense	2771	GNAI2	guanine nucleotide binding protein (G protein), alpha inhibiting activity polypeptide 2	-0.666194	0.12446	0.4608	TIN_34408	chr3:50260503-50261106
34424	AGCTCCGCTGCCCCACAGGTGTCCTGTCAGGATCCGCTTCACATTTATAATACCTAGCAC	TIN RNA antisense	83636	C19orf12	chromosome 19 open reading frame 12	-1.0828	0.657623	0.220259	TIN_24966	chr19:34896099-34897419
34461	CTGGCATTATCAAGATGTCTGGGGGTCTCTGCCAGCCTGTCTCCTTGTATGAGACCACTT	TIN RNA antisense	10533	ATG7	ATG7 autophagy related 7 homolog (S. cerevisiae)	-0.434997	0.557428	-0.180696	TIN_33404	chr3:11511896-11513242
34543	CCAACGCTGTCATATATAATGTGGTCCCTTCATAAATGTTCTTGATAATAGCCTGTTAAT	TIN RNA antisense	54843	SYTL2	synaptotagmin-like 2	-0.377259	0.625267	-0.31552	TIN_09904	chr11:85108215-85109157
34584	TACCCCAGCACCTCCCCTTTCTGACTACCTGAATCTTATCTATTATTTAAGGCAGAGGTT	TIN RNA antisense	5890	RAD51L1	RAD51-like 1 (S. cerevisiae)	0.986787	-0.377113	-0.789925	TIN_15936	chr14:67951615-67952365
34591	CCTCATTACCCTTTACAAATGCCCCATACCCCTCTCTACGTCCCGCCTTGCTGAATTCAG	TIN RNA antisense	4430	MYO1B	myosin IB	-0.710748	1.10539	-0.602447	TIN_29231	chr2:191951880-191952464
34631	TTAGACCTGGAATGCAGGGCCTTACTGGGGTGCTGCCATGGTGGGAATCTTGCTGGGAAT	TIN RNA antisense	80746	TSEN2	tRNA splicing endonuclease 2 homolog (S. cerevisiae)	-0.301684	0.824222	-0.648483	TIN_33461	chr3:12526124-12526798
34923	GTCCCTTTCCCTGTCACATGAGTCAATACGGTGCCTCCCTGAGTCTGGGCTCCAAGTAAC	TIN RNA antisense	388815	C21orf34	chromosome 21 open reading frame 34	-0.713744	0.821418	-0.241213	TIN_31649	chr21:16534068-16534856
35013	TTCTCTTCCATAAGTTTTCTAAACACTGCTTCGGCATAAATACCCCACCCAGCTTCTCTG	TIN RNA antisense	1730	DIAPH2	diaphanous homolog 2 (Drosophila)	-1.43581	0.152462	0.923776	TIN_54673	chrX:96244013-96244968
35177	ACAGTAAAAGGCAGGTGCCACATTCCCTGCGGTGGTGACAGTGGGTGCCTATGTCAGGAT	TIN RNA antisense	22905	EPN2	epsin 2	0.635677	0.0241357	-0.778176	TIN_21152	chr17:19106814-19107325
35179	TGACATGTGTGACAAGAAAGGCTTCCCCGACACACACAGGCCTTGCACACAGCAGAGGAG	TIN RNA antisense	11044	POLS	polymerase (DNA directed) sigma	-1.9197	-0.441731	1.67085	TIN_40031	chr5:6800078-6801194
35335	GGTGTCCTGGGCTTTTGACAAATGGTTTTTACCAAGTACTCTTCTCTTCAACCCTGAAAG	TIN RNA antisense	388815	C21orf34	chromosome 21 open reading frame 34	1.1391	-0.514144	-0.854728	TIN_31643	chr21:16407766-16408131
35428	AGGTCCCTTACTGAACCTTTTAAGAGAGCCTGCGCCTGGCAGTTGTCGATTGCGGACCCA	TIN RNA antisense	864	RUNX3	runt-related transcription factor 3	-1.09506	0.180401	0.702676	TIN_00693	chr1:25003317-25003860
35448	TGTCCCATGTCTGCTGGTTCTGTCTCCAGCTCGGAGCAGCTCAGGAAATCACTTTTGTCT	TIN RNA antisense	116987	CENTG2	centaurin, gamma 2	-0.284661	0.790076	-0.621373	TIN_30075	chr2:236467733-236468474
35476	AAGACCAACAAAGATGCATAAACCCACTCAACCGCGTGCACCCAACCCCTCTCCTGGTCC	TIN RNA antisense	30001	ERO1L	ERO1-like (S. cerevisiae)	0.709743	-0.68574	-0.134172	TIN_15485	chr14:52231401-52231820
35798	TGCCTGCATTCCAGAGGGCTGCTTCCTGCTTTCCCCGAGTCCAATGACTAGCTCTAGTAC	TIN RNA antisense	147741	ZNF560	zinc finger protein 560	-0.590475	0.306471	0.223707	TIN_24470	chr19:9393254-9394575
35838	AGAATACCTCCCCCTTCTCCCGTCCTTCCAAGCCTTTTCTATTCCTATTTACACTTTGAA	TIN RNA antisense	1432	MAPK14	mitogen-activated protein kinase 14	1.35074	-0.865934	-0.790606	TIN_43626	chr6:36168818-36170460
36228	TGTTTAAACAGAAACCAAAAGCCGCTCGCCCTCCCTCTGACTCTGACGGTGCCTGCAGAG	TIN RNA antisense	6904	TBCD	tubulin folding cofactor D	1.30349	-0.281252	-1.43461	TIN_22995	chr17:78399234-78400477
36370	ACCCTTCAGTGGCTTTTCCCTAGCACACCCCCGCCTTTAAAAAGTCTCCCTTTGGCTGGG	TIN RNA antisense	163115	ZNF781	zinc finger protein 781	1.21846	-0.42914	-1.07861	TIN_25143	chr19:42871782-42872602
36690	TCAAGCTGCCACCCACCACAGGACCCCAACGCTCAGTTTTAGAATCACTACACGTGAGAC	TIN RNA antisense	83641	FAM107B	family with sequence similarity 107, member B	0.1398	0.3612	-0.556491	TIN_05388	chr10:14673204-14673718
36701	GACTCACTGTCCCAGAACAACATTTCTTGAGGAGAAAAACCAACCCCACTCATTTTGCCT	TIN RNA antisense	56243	KIAA1217	KIAA1217	0.630125	-0.405634	-0.293702	TIN_05653	chr10:24598579-24599440
36718	CTGCTGCTGGATTAGTTTGTAAGAAAAGCAAAATTAAGCCCAATCTTATTTAGAAGGTAG	TIN RNA antisense	23473	CAPN7	calpain 7	0.765368	0.232817	-1.28282	TIN_33541	chr3:15264866-15265679
36726	GCCACTGTGGAAGAGTCCACTTCCAGGACCCCTCCCAACCCAAGGTATCATCTGCCATTT	TIN RNA antisense	10745	PHTF1	putative homeodomain transcription factor 1	0.980857	-0.691351	-0.457802	TIN_02653	chr1:113953670-113954297
36912	GCTTTGTTCTGCCTGTAACTTACATTATGTTATGCCTGTCATTCTTTTCTCATTTGATTC	TIN RNA antisense	55034	MOCOS	molybdenum cofactor sulfurase	-0.672949	-0.0686568	0.642804	TIN_23620	chr18:32035821-32036894
36933	AAATCTTCTTTTGACTCTTAGGAACCTTGGGGGCAAGAACCCCAGCCCTGCAGCGCCCCA	TIN RNA antisense	10533	ATG7	ATG7 autophagy related 7 homolog (S. cerevisiae)	1.07298	-0.864381	-0.421132	TIN_33413	chr3:11548539-11550104
36939	GTCTGTGCTGTCTTTTGATTCTAAACCTACGCTGCTGCCCAGCTCTGAGCAACCAGCGAG	TIN RNA antisense	9639	ARHGEF10	Rho guanine nucleotide exchange factor (GEF) 10	1.11199	-0.279894	-1.1022	TIN_49172	chr8:1840300-1841029
36986	GACTTCACCCTTAAAGAGGATATCCACTAATCTGGTCCCTGCTTGCAGCTAGCTTTAAAA	TIN RNA antisense	221895	JAZF1	JAZF zinc finger 1	1.59905	-0.925505	-1.09878	TIN_46269	chr7:27985673-27986743
37136	AAGAGGGAACAAAAACTCCAATATCTGAACTGACAACCCCATCCCTGCAAATTTTGGGGG	TIN RNA antisense	11196	SEC23IP	SEC23 interacting protein	0.920773	-0.702215	-0.372225	TIN_07680	chr10:121687655-121688658
37330	CCACCAGTCCCCCAAAGCCAGATGTTCCTGTTCTCACCTGGGTGTGTGAGATTTTTTGTT	TIN RNA antisense	30815	ST6GALNAC6	ST6 (alpha-N-acetyl-neuraminyl-2,3-beta-galactosyl-1,3)-N-acetylgalactosaminide alpha-2,6-sialyltransferase 6	-0.298572	0.410153	-0.142324	TIN_53655	chr9:127746056-127746762
37478	GGGAGAGAGAGAATGAGAAAGGACAGGAAAAAGAGCCCTGGCTAAGCCTCAGATAAAAAA	TIN RNA antisense	3675	ITGA3	integrin, alpha 3 (antigen CD49C, alpha 3 subunit of VLA-3 receptor)	2.38615	-1.43525	-1.86524	TIN_22045	chr17:45492195-45493356
37904	TTCTCTAAAACCCTGCCCCCTGACTGAGGCTGCCATTTAGGGGTCATCTTCCCAGAGGCA	TIN RNA antisense	18	ABAT	4-aminobutyrate aminotransferase	-1.23001	-0.172084	1.09769	TIN_18977	chr16:8719914-8721146
37954	AGTGGCTTCTTTTGAATTTGAGTGATGCCCCTGCCCTGTCCCACCAGCCAGGTGTGGCAA	TIN RNA antisense	23476	BRD4	bromodomain containing 4	-0.690374	0.462125	0.142235	TIN_24671	chr19:15221190-15221584
38126	TTATCGCAAAAGGCCTTGGCTCTCACTGCATTTCCACTGAGGCCAAACCCACCACCTGCC	TIN RNA antisense	116988	CENTG3	centaurin, gamma 3	-1.50355	0.615801	0.512271	TIN_48895	chr7:150222682-150223365
38145	ACGTCTGCTGACCTGGTTAGCCATTCCCTCCCTTCATATCCCCATGGCATCTTGTACGCT	TIN RNA antisense	55677	IWS1	IWS1 homolog (S. cerevisiae)	0.940696	-0.462883	-0.63091	TIN_28169	chr2:127984478-127985375
38409	AAGACCCACCCACCCCACACCTTCTCTGATGTGTAATAAGTCAGGAAACACTAAGCTCGT	TIN RNA antisense	2736	GLI2	GLI-Kruppel family member GLI2	0.629423	-0.0549851	-0.671306	TIN_28101	chr2:121274628-121274972
38488	GTTGTCAATTCGTCCCCCATCACCCCCGCAAATCATCCTCTCTACTTCCAACTCTGACAT	TIN RNA antisense	8621	CDC2L5	cell division cycle 2-like 5 (cholinesterase-related cell division controller)	1.29747	-0.462335	-1.16466	TIN_46569	chr7:39790909-39791719
38958	AAACGAAAGTCTAGAGCATTTACCAGCCCCTCTCCCAAGTAAGCCGTAGTCCCATTTTTT	TIN RNA antisense	80144	FRAS1	Fraser syndrome 1	-0.387531	0.74374	-0.451341	TIN_38448	chr4:79420364-79421287
38959	CTCCCAGCCCCCATGCCTCTGTCTACCAAGTGTTAATGCAAATCATGTCCACTGAAGGAG	TIN RNA antisense	79875	THSD4	thrombospondin, type I, domain containing 4	1.29667	-0.437252	-1.19655	TIN_18037	chr15:69530586-69531261
39052	GGCTGCTGTTTGTTTCTACCCTTTGATATTACTTGATGCCATTGCTTTTACATATTCATA	TIN RNA antisense	118429	ANTXR2	anthrax toxin receptor 2	0.640983	0.173525	-0.98814	TIN_38474	chr4:81251598-81253973
39240	AATGAATGAGGTCCTTCCAGCAAATCAGAGTCTCTCCTCCTCCCCGGCTCCATGTGGACG	TIN RNA antisense	832	CAPZB	capping protein (actin filament) muscle Z-line, beta	0.816639	-0.754484	-0.201086	TIN_00460	chr1:19419935-19421257
39410	TCTCAAACGTCCTTCCCCTATGCACAGATGAATGGCGGTGGAGGTAGTGGGGGTCATAGC	TIN RNA antisense	9759	HDAC4	histone deacetylase 4	-0.245409	-0.962658	0.995187	TIN_30163	chr2:239779248-239779391
39580	ATCCTCTTCTGCCCTCTTTCCCTATAAAGAATAAAAAACAGAATACTCAAAATCCCAGCC	TIN RNA antisense	64326	RFWD2	ring finger and WD repeat domain 2	-0.354723	0.53416	-0.229738	TIN_03597	chr1:172885871-172886564
39592	AATGTTGCCCCACGCACCACCGTAGCTCCTCCTGGGTATTTAAAATACCACACCCCGACC	TIN RNA antisense	54498	SMOX	spermine oxidase	1.37085	-0.379443	-1.40913	TIN_30337	chr20:4086804-4087796
39607	GGCAGCAGAGCAGCAGTTTTAAAAAGATGCTTTCCCTTTGGTCTCCTGCTACTACTTTGC	TIN RNA antisense	22876	INPP5F	inositol polyphosphate-5-phosphatase F	-1.15242	0.610085	0.315302	TIN_07668	chr10:121538910-121539127
39613	CGCACTGTACTGTCTCCCAATCAAACCAGCCAAACTCTCCACTCTGGCCAGATGGTTCTC	TIN RNA antisense	10171	RCL1	RNA terminal phosphate cyclase-like 1	0.380203	0.709059	-1.4354	TIN_51723	chr9:4848487-4849384
39884	CTGGGGAGGGAAATGAAGCAGAAAGTAAAGGGATACTTTATTTGTTGTAATTTTTATGGT	TIN RNA antisense	80173	IFT74	intraflagellar transport 74 homolog (Chlamydomonas)	-1.27475	-2.50163	2.56667	TIN_52055	chr9:26975474-26976222
39912	GTCCCCTCCATCCTTGTAACATTTTAAAGCCATTTATTTCTAAATAATGTTGGATGGTCT	TIN RNA antisense	23248	KIAA0460	KIAA0460	5.05425	-4.41016	-3.83726	TIN_02907	chr1:147254118-147254951
39958	GCCCTGTCTCTTTCCATTCTGCTGTTCTTTGCTTCCTTTGTGTCTTCTGATCAGTTCCCC	TIN RNA antisense	1400	CRMP1	collapsin response mediator protein 1	0.77824	0.200732	-1.2529	TIN_37470	chr4:5974956-5975270
39993	CTCTTTGAAAAGACAATTGGGCTCTCTCTCCCTGTATTTTACACATGGATGTAAAAGTCA	TIN RNA antisense	60468	BACH2	BTB and CNC homology 1, basic leucine zipper transcription factor 2	0.5016	-0.122408	-0.429343	TIN_44425	chr6:90933905-90934471
40064	CTCATCCAAAGCTGCCATTGTTGAGAACTCATTCTGTGTCAGGGGCTTTGCATATCTTTT	TIN RNA antisense	832	CAPZB	capping protein (actin filament) muscle Z-line, beta	-1.92703	0.990099	0.327379	TIN_00464	chr1:19438472-19440115
40133	TAAAAGGCACAGGAGGAGGCCCAAAGAGGGTCTGATTAAGGAGGAGGATGGGGCCATCGT	TIN RNA antisense	9231	DLG5	discs, large homolog 5 (Drosophila)	-0.424912	0.868462	-0.574163	TIN_06779	chr10:79307080-79307687
40167	ACATGCCCATTTAATGCCATATTTTAAAAACGCTGTAACCCCCTCCCATCTCCGCGTTCA	TIN RNA antisense	664	BNIP3	BCL2/adenovirus E1B 19kDa interacting protein 3	1.23117	-1.58914	-0.103912	TIN_08013	chr10:133643734-133644762
40187	GCAGGCTCATTGTGCTCCTTCTTCTGGGTTTCAATTGGATTTCAGTCCTGAGTTCTTTTT	TIN RNA antisense	113540	CMTM1	CKLF-like MARVEL transmembrane domain containing 1	-0.71663	1.0125	-0.475066	TIN_19800	chr16:65167582-65168262
40212	GAAGGAATTGGACAAAGCCCTGCTCATCAGCCCAGTGCTCAAAGCCCCAGCATTTCACGT	TIN RNA antisense	51422	PRKAG2	protein kinase, AMP-activated, gamma 2 non-catalytic subunit	1.50467	-1.06952	-0.817343	TIN_48936	chr7:150881170-150881667
40220	ATTCTCGTTATTCTTAGCTAAAAATTTTCCCTCGCTGTCCTCCAGACTAGCGAAGCTAGG	TIN RNA antisense	23476	BRD4	bromodomain containing 4	-0.354077	0.773562	-0.524274	TIN_24699	chr19:15300896-15301845
40324	CCACCATGCCCAGTCCACTCTCTTCTTGAACTACAATACCGAACAGAGATAGTTTTGTCC	TIN RNA antisense	23248	KIAA0460	KIAA0460	-0.107663	0.566146	-0.526621	TIN_02893	chr1:147176888-147177735
40353	AAGCCATCTTTCTTAAAATCCGTCTGCCCCCCAGCCGCTTTCTCCCCCCAACTTAAAAAA	TIN RNA antisense	5727	PTCH1	patched homolog 1 (Drosophila)	1.09059	-0.122925	-1.29134	TIN_52871	chr9:95351113-95351903
40420	CTTATTCTGCTTCTTCTGTAGACTCCCTGCTACCCTGTCCATCTGGCAGAACACTGGGCA	TIN RNA antisense	30820	KCNIP1	Kv channel interacting protein 1	-0.642145	0.440011	0.127143	TIN_42582	chr5:170092906-170093246
40468	TGGGAGGATGGAGATGGAGATCAGGAAGTCCTAAATTCCTTTGGCATGTCAATGTTTAGG	TIN RNA antisense	2965	GTF2H1	general transcription factor IIH, polypeptide 1, 62kDa	-1.74014	2.49518	-1.7214	TIN_08563	chr11:18342407-18343325
40615	GGTGTCTGTTGGTTGGTCATGGCCTGTGCCATTCCCATCATTAAACGTTTCAGGCCAGGC	TIN RNA antisense	56243	KIAA1217	KIAA1217	0.547599	0.173108	-0.849192	TIN_05689	chr10:24869311-24870442
40924	AAAAATGCAACTCATCACCTGCCCCTGCCCCCCACTGCCATCTCTCATCTCCCTAACCCA	TIN RNA antisense	55824	PAG1	phosphoprotein associated with glycosphingolipid microdomains 1	0.910117	-0.0780267	-1.05338	TIN_50414	chr8:82068121-82068925
40947	CGAACCTCTCTGGGAGCCCTGTAAATTTAGATTTCTTTATTTTATCTATGCTGAGATTAA	TIN RNA antisense	11030	RBPMS	RNA binding protein with multiple splicing	2.67783	-1.64716	-2.16245	TIN_49705	chr8:30405421-30406668
40989	ACACACAAACATCTTTAGTAGCAGTGATAGTAGCAGCAACAGCAGCACTGGCAGTAGTAA	TIN RNA antisense	1112	CHES1	checkpoint suppressor 1	-1.06541	1.38791	-0.660288	TIN_16325	chr14:88904964-88905554
41416	AGTCAAGATGTGGACCCCCTCCTTCCTGACATAATTTCTACTGGAAAGATCTCTGCAACT	TIN RNA antisense	221458	KIF6	kinesin family member 6	0.704888	-0.569667	-0.229487	TIN_43788	chr6:39442658-39443500
41440	ATAGGAGACAGGTACACCCCAACGTGACCCCTGGACCTTAAGAGACTACACCCTCCAGCA	TIN RNA antisense	55805	LRP2BP	LRP2 binding protein	-1.12979	0.474446	0.439548	TIN_39919	chr4:186682419-186683034
41463	CACCATTAAGCCTCTGGCATACTTACGAGTATCACCCTGATGCCTCTCCCTGTGGCTAAG	TIN RNA antisense	11016	ATF7	activating transcription factor 7	-0.767413	0.486898	0.175833	TIN_11974	chr12:52270516-52271627
41541	TGACTCCCAGCCTTCTGCATTCATCTGCAAAGCTTCTGAAGCTTTCCAAATACAGTTGTC	TIN RNA antisense	56288	PARD3	par-3 partitioning defective 3 homolog (C. elegans)	-0.585774	0.504582	0.0115912	TIN_05911	chr10:34532072-34532563
41634	GTTTGGGGCTAAATTAATCTGTTTCTCTGTCTAAACCCTGTTATGTATCCATAATTCCAA	TIN RNA antisense	83660	TLN2	talin 2	1.58968	-0.503724	-1.63685	TIN_17706	chr15:60906927-60907632
41934	ATCTGTCAGTCCTCCAGCTTTCTCCTTCCTTTCCAAGATCACCTTAGCCATGTGTAGGAA	TIN RNA antisense	140685	ZBTB46	zinc finger and BTB domain containing 46	-0.513142	0.54267	-0.0931529	TIN_31596	chr20:61858587-61859575
41937	AGTAAGATGCTAAATCCTATTTATTCAATCTCTGCTTTGTGTCTTACCCTTCTCCCTTCC	TIN RNA antisense	114294	LACTB	lactamase, beta	-0.568318	0.791904	-0.335285	TIN_17715	chr15:61219517-61219872
42133	ACTTCACAATGGAATATGTTGCCTGCTTCCTGCCTGGTGCAGGTTGGAATTATGAACAAG	TIN RNA antisense	388341	C17orf76	chromosome 17 open reading frame 76	-0.580417	0.60669	-0.106435	TIN_21062	chr17:16302778-16303374
42239	TTCCCTGGATTGTGACAACTCCCCTCATAGCTTTCTTCAACTCCCTTCAACATGACATCT	TIN RNA antisense	259230	TMEM23	transmembrane protein 23	1.11888	-0.575261	-0.75835	TIN_06146	chr10:51762112-51762363
42270	ATCCATCACTCTCTCCTGCACCCTCTTTGCCCTTTAGCCCCACCTGGACAGTTTCACCGA	TIN RNA antisense	54502	FLJ20273	RNA-binding protein	0.283124	0.320941	-0.684585	TIN_37967	chr4:40449085-40449749
42331	ACTCGCAGCAACCTGACCCCCCAACTTTTTCAGTTTCCAGCCTGGGGACTTGTGGTGGTT	TIN RNA antisense	645	BLVRB	biliverdin reductase B (flavin reductase (NADPH))	-0.96069	0.306937	0.495433	TIN_25245	chr19:45662020-45662967
42636	TTTTGCAGAATGCAGCCTCTACTTGAACTCTCTCTTAATTAAAGCTCATTGTGGATTAAA	TIN RNA antisense	1395	CRHR2	corticotropin releasing hormone receptor 2	1.08974	-0.571446	-0.721369	TIN_46343	chr7:30471697-30472897
42918	AACTTTTATTCTCAGTAGCCACAGCTTCCAGGCACTTCCCTGTCCTGGCCTCTCAGATGG	TIN RNA antisense	8613	PPAP2B	phosphatidic acid phosphatase type 2B	-0.872942	0.460398	0.281268	TIN_01665	chr1:56685553-56686732
42936	TGTTAAGTTGCTCTCTATTCCCTCTGCTAAAACCCTAATCTGCAACCAAGTTGGAGTAAG	TIN RNA antisense	4124	MAN2A1	mannosidase, alpha, class 2A, member 1	-1.22563	1.05101	-0.120635	TIN_41469	chr5:109221637-109222451
43028	AGTCTGAGGGGTTAGGGGTCAAAGATAAAGGAGACCTCCCCTGTCTCCTCTAAGAGCACT	TIN RNA antisense	6487	ST3GAL3	ST3 beta-galactoside alpha-2,3-sialyltransferase 3	-0.427996	-0.33866	0.685391	TIN_01349	chr1:44048961-44049427
43030	CACCTTCCCTCTCTCGGTTCCCATTTGTAGCACAAAGCATCACCTGTCCAGTTGTCTCTC	TIN RNA antisense	51706	CYB5R1	cytochrome b5 reductase 1	1.13341	-0.589867	-0.763374	TIN_04079	chr1:199583861-199584531
43076	TAAGTCCCTGGTCTCAGCTACAGACACCTGGTTACCCACTCTGCCAGCTGGGAAGGAACA	TIN RNA antisense	83667	SESN2	sestrin 2	-0.629516	0.509161	0.0430071	TIN_00810	chr1:28274166-28275109
43355	AGGGTGGAACATCTTCTCTTTATGCAGAGCTACCTGAACTGGTCGCCTTCTTGGGTGACC	TIN RNA antisense	2120	ETV6	ets variant gene 6 (TEL oncogene)	-1.36112	1.27934	-0.300069	TIN_11133	chr12:11776198-11777230
43486	CAGGATTTAAAGGTAATGAATAAGGTGCCACTCTTTTCTCTGCTTAGATAATTCACCTAA	TIN RNA antisense	84669	USP32	ubiquitin specific peptidase 32	1.69636	-0.55285	-1.77565	TIN_22291	chr17:55732206-55732772
43531	TTATCTGACTCCTCTCTAACGAGAAACCCATAAACCTCCAGACAGGCACCACCGGACAGG	TIN RNA antisense	9644	SH3PXD2A	SH3 and PX domains 2A	-0.919975	0.925737	-0.196086	TIN_07382	chr10:105586664-105587142
43566	AAAGTTTTAGCCTCAAAAGTCAAGGCTGTCATTCACTAATAGGTGGTGCTGTCCAGGCAC	TIN RNA antisense	841	CASP8	caspase 8, apoptosis-related cysteine peptidase	-0.948179	1.24011	-0.564418	TIN_29393	chr2:201938286-201939412
43754	CAGCACTATGCTCCTGCTTCTCAGGGAAGTATGGTTTGTCTGTGGTTGTTTTTCCCCCTA	TIN RNA antisense	5530	PPP3CA	protein phosphatase 3 (formerly 2B), catalytic subunit, alpha isoform (calcineurin A alpha)	-1.01672	1.93097	-1.54945	TIN_38916	chr4:102434990-102435505
43928	TTCAGTTCCAAATTGGTTCTCATGACCGGGCCCTGCCCACCTCTCCTGTGACGTGTCACA	TIN RNA antisense	23484	LEPROTL1	leptin receptor overlapping transcript-like 1	-0.985818	0.663993	0.147247	TIN_49688	chr8:30076825-30077429
43934	AAGCTCTGGCTGTAGGGATCATTCACCATGCTCTTACATTTTCTGTTGCTCTGAATGCTT	TIN RNA antisense	11214	AKAP13	A kinase (PRKA) anchor protein 13	-1.02402	0.81848	0.00473973	TIN_18436	chr15:84001965-84002724
43995	AGAATGACATATGCTTTAATTTGGCCATGCCAGCCTTTCTCATCCCCTGGCACAGCATTT	TIN RNA antisense	128553	TSHZ2	teashirt family zinc finger 2	-0.830384	0.0840583	0.617599	TIN_31438	chr20:51530764-51531521
44080	CAGAAACCAGAAACCCTTGCCCTCTGGGTTGGCCAGCTACATGCTTGGCAAACCTCTTGT	TIN RNA antisense	843	CASP10	caspase 10, apoptosis-related cysteine peptidase	-1.13076	0.394382	0.519751	TIN_29389	chr2:201886589-201887063
44245	GAAGGAGACTCTTTTCTGCCCATCTGCCTGACATCCTCCCTTAAGGTGACTTATGAATGG	TIN RNA antisense	10558	SPTLC1	serine palmitoyltransferase, long chain base subunit 1	0.671438	-0.363125	-0.38578	TIN_52737	chr9:91932172-91933005
44282	AGAGATTCCTGGTGTGCTTGCCTGTCTGGGATCACAGTTCAGTTCACGGACTGCTTTCTT	TIN RNA antisense	1956	EGFR	epidermal growth factor receptor (erythroblastic leukemia viral (v-erb-b) oncogene homolog, avian)	1.49887	-1.00044	-0.87304	TIN_46795	chr7:54881665-54881903
