# Supplementary material for: Genome mapping and expression analyses of human intronic noncoding RNAs reveal tissue-specific patterns and enrichment in genes related to regulation of transcription
Source: Genome Biol. 2007 Mar 26;8(3):R43. doi: 10.1186/gb-2007-8-3-r43 (PMC1868932; doi:10.1186/gb-2007-8-3-r43)
Supplement: Additional data file 10 — Tissue signatures of 567 sense TIN RNAs [file gb-2007-8-3-r43-S10.xls]

## Sheet: Sheet1
Additional file 10. Tissue signatures of 567 sense TIN RNAs.
Tissue signatures of intronic expression were determined for tumor prostate, normal kidney and normal liver tissues using a 44K intronic oligoarrays. A total of 567 sense
TIN transcripts were detected using a combination of two statistical approaches (see Methods for details) and are listed below. Fold-changes between the average of signal intensities
obtained from one tissue versus the average of signal intensities obtained from the 2 other tissues indicate the relative expression level in each tissue.
Spot ID	Probe Seq	Probe Type	Locus Gene ID	Locus Gene Name	Locus Gene Annotation	Fold-change (log2) Liver versus Prostate + Kidney	Fold-change (log2) Prostate versus Liver + Kidney	Fold-change (log2) Kidney versus Prostate + Liver	TIN Contig (ID)	TIN Contig (Genomic coordinates)
29	AAATTATATGTTAGTTTTGTTCCTTTTAATACCTTCAGCTTCTCTTCCATGCCACTCTCC	TIN RNA sense	58155	PTBP2	polypyrimidine tract binding protein 2	-0.0818035	-1.00211	0.880937	TIN_02394	chr1:96962991-96963720
113	AGGTCTTTGGTATCCCGCCCCCACCCCAGGGTCTTACTCTTTCTCCTGTCTCACTCTCAT	TIN RNA sense	219333	USP12	ubiquitin specific peptidase 12	1.24256	-0.312696	-1.27692	TIN_13685	chr13:26543600-26545409
136	ACCTGGCCCATTAACTGCCTTTTGAAGACTGGCCGGTACAGTCCTGGCTCCCTCAATAGG	TIN RNA sense	55902	ACSS2	acyl-CoA synthetase short-chain family member 2	-0.270871	-1.05139	1.073	TIN_30864	chr20:32951701-32952816
335	ACTGATAACATGCTGCAACAACAGATGTGACTAGGAACGGCCGGTGACATGGGGAGGGCC	TIN RNA sense	79083	MLPH	melanophilin	-1.04444	2.11939	-1.87329	TIN_30112	chr2:238203119-238204876
339	CTTGGTGTCTCTTTCTATTGGCTGATTTTATCTCGATTGTAGATTATATTTTCCTGATGC	TIN RNA sense	57579	KIAA1411	KIAA1411	-0.119761	-1.09245	0.970613	TIN_44182	chr6:71281645-71282602
438	AGGTAGAGACCCATGGGACATCCTTGGCTGGCTGAGCATCTCCTAGTCTCCTAGCCTGAA	TIN RNA sense	79083	MLPH	melanophilin	-0.653446	0.000955985	0.565754	TIN_30114	chr2:238221867-238222266
453	GTCTCCTTGACTAGACCCCTTTGGGTTCTGCACTCTTGTCTGCTAAAACTGCTTCTCCTC	TIN RNA sense	51586	PCQAP	PC2 (positive cofactor 2, multiprotein complex) glutamine/Q-rich-associated protein	-0.544748	-0.834263	1.14857	TIN_32403	chr22:19255655-19256842
475	AACCCCTGTCTAAGCCTCATTGTCCTAAAATAAATTCAGAAACCTCAACTGCTACTCCTT	TIN RNA sense	9844	ELMO1	engulfment and cell motility 1	0.669434	-1.27325	0.328096	TIN_46489	chr7:36712002-36714222
494	GAGTGGTTATGGGGTTGGCTTGGTCAGGAGAACAGCTCCAAAGGCCCAGTTAGTAAACCA	TIN RNA sense	5447	POR	P450 (cytochrome) oxidoreductase	0.977294	-1.1354	-0.0972242	TIN_47190	chr7:75190365-75190989
572	TGCTCTTTCCATACCGACCCCCGCCTCCTGAGTTCCATCTTAGCCCCCTTCCAGAAGATT	TIN RNA sense	10904	BLCAP	bladder cancer associated protein	1.46203	-0.360852	-1.61443	TIN_30982	chr20:35582213-35582933
638	ACCCGGCCTTCATCCCACTTTTATAGTACACTTTTGTGTATCTGTTCTTTCTAGGGACTC	TIN RNA sense	84441	MAML2	mastermind-like 2 (Drosophila)	0.15351	-0.53599	0.331571	TIN_10062	chr11:95558701-95559221
670	TAGTTTATTTGTATCTTGCTTTGGCTGATTGTGTCTCCTCTAGTATCTTTTTGATCTTCC	TIN RNA sense	23196	FAM120A	family with sequence similarity 120A	-0.176279	-0.802936	0.829523	TIN_52778	chr9:93347592-93348402
787	CAAGGGCATTCCTCAACCACAGAAGGGAATCCAGGGATTTGGGATTCTCTGGACTAGAGG	TIN RNA sense	9356	SLC22A6	solute carrier family 22 (organic anion transporter), member 6	-1.67381	-1.75861	2.47751	TIN_09219	chr11:62506290-62506764
791	GAGAGCCAGACAGTGACTCTCCAGTTCCCTGAGACCTGGTCTCCCCTGAGCTACACATTA	TIN RNA sense	8525	DGKZ	diacylglycerol kinase, zeta 104kDa	-0.949875	-0.376299	1.09408	TIN_08975	chr11:46343638-46344169
982	TCTAGCCAGCATTCGCTCTCCAGTTCCCTCAGGTCCCCTCCCTGCTCCCCATTATCTAAA	TIN RNA sense	11346	SYNPO	synaptopodin	2.68418	-1.95917	-1.8287	TIN_42317	chr5:150012449-150013987
1056	AAAAAATGTTCACAGTTAATGACTTTTTTCATTCGTTGGTGTCCCAGCCGTGTTGTGTTT	TIN RNA sense	79086	C19orf42	chromosome 19 open reading frame 42	-0.17264	-0.506357	0.607222	TIN_24748	chr19:16603936-16605018
1256	TTTTCCATTGTCTGCCAATCTCTCAGTTCCTCTTGACCTGGTGTTTACTTACTCATTGCA	TIN RNA sense	84441	MAML2	mastermind-like 2 (Drosophila)	0.297941	-1.13291	0.614818	TIN_10063	chr11:95569706-95570957
1282	ACATGCTCGCCAAGCTGTCTGCAGAGCTTTTGACCTGGTTCTCGGGCTAATTGGTAGTGT	TIN RNA sense	26751	SH3YL1	SH3 domain containing, Ysc84-like 1 (S. cerevisiae)	-1.20393	-0.245898	1.14481	TIN_25835	chr2:226765-227409
1286	CATTCAGTAAATGTTTTATGGTCAAGCTTCCCTTACTCTTTTTCTTAACTCCATCTATCC	TIN RNA sense	23389	THRAP2	thyroid hormone receptor associated protein 2	-0.27866	-1.00361	1.04921	TIN_13072	chr12:114947924-114948500
1359	CTTCCCTGCTTCAGTCCCAGGCCCATCACTCCCCTCCATTCACACAGCGTTTTCTCCAAA	TIN RNA sense	84435	GPR123	G protein-coupled receptor 123	0.917001	-0.604753	-0.457402	TIN_08032	chr10:134808567-134809509
1520	GCCTGGCCTGAATATTATATCCAAATAAGTGAGATAGGCTTCTTTTGAAATACTGTCCTT	TIN RNA sense	6310	ATXN1	ataxin 1	-0.112384	0.837442	-0.895111	TIN_43233	chr6:16762895-16763606
1581	TGCCCCAGTCTCAAGGCTGGCAAGGACCAGAGCCTTTCCATTCTTAGAAACCTTCTAGAG	TIN RNA sense	55304	SPTLC3	serine palmitoyltransferase, long chain base subunit 3	-0.678674	-0.00261133	0.587777	TIN_30480	chr20:12940283-12940675
1629	TCCATTCAACTGCTTATACTGACCAACATTATAAGATAAGTTGTGTGCTGTGCTGTGTGA	TIN RNA sense	5069	PAPPA	pregnancy-associated plasma protein A, pappalysin 1	1.26003	-0.543964	-1.00275	TIN_53293	chr9:116067651-116067940
1743	TGAGTCTGCTTCCAGAGCCAGGCCCTGGTGACCGCCATAAAGACCCAGCAAAGAGTTCTA	TIN RNA sense	2038	EPB42	erythrocyte membrane protein band 4.2	-0.852378	0.51217	0.212723	TIN_17090	chr15:41292629-41293147
1790	CAACTCTGTTTTCCAAGCTTTGCACATCTTCCGAATTTCTTCTTCAAAGTCTACCCTAAT	TIN RNA sense	54757	FAM20A	family with sequence similarity 20, member A	1.32341	-1.41632	-0.316991	TIN_22627	chr17:64097456-64098133
1819	GCAAGGCCAAGCTGAACTTAGTGTCTCCATGGCATTTTCTCCTCTTCATGGCCTCTCTCT	TIN RNA sense	8869	ST3GAL5	ST3 beta-galactoside alpha-2,3-sialyltransferase 5	-0.219135	-0.523171	0.660325	TIN_27576	chr2:86012089-86012457
1841	CTGGCATTGTTTGAATACTTGCGTGTTTGTGTGTGGGGTGATGTTTTCCTGAGAATGTGG	TIN RNA sense	3480	IGF1R	insulin-like growth factor 1 receptor	1.8279	-0.904538	-1.50759	TIN_18632	chr15:97128637-97129515
1926	GAATTAGCATTTATTAATTGGTTCTCATAAAAACAATTTGTGTGTGTGACTTGGGGAGGG	TIN RNA sense	7849	PAX8	paired box gene 8	1.01633	-0.0516309	-1.26983	TIN_28005	chr2:113746195-113747514
1964	CAGATCCCTTGATTTGAGGGATCAGGCTTCCACTTGACCTCTTTCCTCTCCTTTGACTCC	TIN RNA sense	340481	ZDHHC21	zinc finger, DHHC-type containing 21	-0.29677	-0.642186	0.815527	TIN_51888	chr9:14576764-14577918
1969	GAGAGAGAATTGTGTCCAAAGACCTTGGGAGCACAGCTAAGAGCAATGATTTGTTCCCGG	TIN RNA sense	153579	BTNL9	butyrophilin-like 9	2.94316	-1.76983	-2.55311	TIN_42820	chr5:180406279-180407066
1985	GTTTTCACCTTCTATTTGCCTTCTACAAATGCTATTGTTGAGTTAGATCTCATGCCTTAT	TIN RNA sense	64062	RBM26	RNA binding motif protein 26	0.127111	-1.90058	1.16584	TIN_14482	chr13:78854565-78855154
2011	GCACCGTCCTCTGCACTTTCACAGTGAAGCCTGTGTCTCTCTCCGAGAAGTGTCACGTGT	TIN RNA sense	22982	DIP2C	DIP2 disco-interacting protein 2 homolog C (Drosophila)	-0.646232	-0.0460488	0.602786	TIN_05077	chr10:650652-651155
2013	ATAGATAATAGACCCTGCAAATTCTCCCTTTTTTATGTTCAGCTACCAGTCTTTTAGATG	TIN RNA sense	11107	PRDM5	PR domain containing 5	0.409153	-0.821798	0.296681	TIN_39254	chr4:122010146-122010955
2051	GAGCGAATTAGGCAGAAGCGGCGGGAGTATGGACACATGTGCGGTGAAATGGGGAGTTCA	TIN RNA sense	2192	FBLN1	fibulin 1	-1.60594	-4.60601	3.37943	TIN_33086	chr22:44268516-44269180
2073	ATCCTTGTTAAGCAGAGTGAAACAAGTTGGTGACCTTTCCCCTGTCCAACAGACCTCCTG	TIN RNA sense	146174	C16orf52	chromosome 16 open reading frame 52	-1.01209	0.298289	0.53785	TIN_19343	chr16:21995735-21996681
2228	GACTCCTCCAAGTTGCTCTGTCCCTGGGTTTTGGAAGGGGAGGGGCCGCTTCATGAAATT	TIN RNA sense	9569	GTF2IRD1	GTF2I repeat domain containing 1	-0.477793	0.618452	-0.211765	TIN_47128	chr7:73333927-73334624
2256	ACTCCTCCCCGCAGTATTTTCTGGTGAGTGATGAGCGTGGAGCCCACTCCCTTTACAGCA	TIN RNA sense	2588	GALNS	galactosamine (N-acetyl)-6-sulfate sulfatase (Morquio syndrome, mucopolysaccharidosis type IVA)	0.924674	-0.84682	-0.253304	TIN_20500	chr16:87444165-87444724
2350	CGGAACAAACAAAGGCTAGAGATTACCACGGCCTCTTGCAGGCTGATCAGCTTCCCCCTC	TIN RNA sense	5069	PAPPA	pregnancy-associated plasma protein A, pappalysin 1	0.278649	-2.16974	1.12963	TIN_53326	chr9:116197373-116197665
2382	TTTTTTCCCCTGAATTCCCTTTCGTCTTATCTCAGCGCCCGCCCCCATCGGAAAATTTCA	TIN RNA sense	145581	LRFN5	leucine rich repeat and fibronectin type III domain containing 5	1.19243	-0.137455	-1.45556	TIN_15332	chr14:41148465-41149325
2423	AGAAGAAAGATGTTACCTGTTCTTTCCTGGACTGTGGCTATCAGGGTGCCCCACCACGAT	TIN RNA sense	22982	DIP2C	DIP2 disco-interacting protein 2 homolog C (Drosophila)	0.232106	-0.674428	0.363495	TIN_05076	chr10:609670-610532
2499	GTCCGGCCCAGCAAAGTTCTAAGAATATTATTTAGCTGTGCTACCAATGCCCAGTGAAAG	TIN RNA sense	64764	CREB3L2	cAMP responsive element binding protein 3-like 2	-0.802545	0.7233	-0.0544276	TIN_48680	chr7:137136079-137136699
2604	TTTCTTCAGGCTGACATAAATAATGATCTTTGTTCCTTTTGTTCTGTGTTTGGTACTCTC	TIN RNA sense	57826	RAP2C	RAP2C, member of RAS oncogene family	0.364627	-1.17814	0.577959	TIN_54927	chrX:131066790-131067779
2619	ATGTGATAGACTTCCTCGATTGAGAACGGATTAAAGCAAGTCCCTAAAATTTCATTTCGT	TIN RNA sense	29842	TFCP2L1	transcription factor CP2-like 1	-1.8768	-2.73888	3.09651	TIN_28113	chr2:121739974-121740507
2727	GTAAAAAATCCTCTTTCCTTATAACACCTCACACTTTCTTCCTTACTTCATAGCTCACTT	TIN RNA sense	23597	ACOT9	acyl-CoA thioesterase 9	0.437792	-1.11745	0.46845	TIN_54221	chrX:23504264-23504909
2893	AGCCACCGGCCTGTAGTTTTAAATTTACTAATGTTAAAACTAAAGTTTTAAAACCCGGCC	TIN RNA sense	253980	KCTD13	potassium channel tetramerisation domain containing 13	-1.12942	-0.956405	1.63982	TIN_19538	chr16:29839963-29840597
2900	CATTTAAATTTGGCGCTCCTCCCTGTCCTGAGACAGGAATTTCTTAACAGGTTGGAACTT	TIN RNA sense	115294	PCMTD1	protein-L-isoaspartate (D-aspartate) O-methyltransferase domain containing 1	-0.628197	0.106074	0.449278	TIN_49984	chr8:52933190-52934530
3034	TTGTGAGATTCTTATAGAACTAAAATCTGTCACTAGCTAGTTCTCCTGTCTTCTTTCATG	TIN RNA sense	26047	CNTNAP2	contactin associated protein-like 2	-1.07598	-0.464386	1.24468	TIN_48819	chr7:145469078-145470753
3068	CACACCTTCGTCTTCTCCTTCTATTTGGCTGTTTCTCTTGTGCTTTTAATTGGGAAATCA	TIN RNA sense	5607	MAP2K5	mitogen-activated protein kinase kinase 5	-0.372672	0.901481	-0.675055	TIN_17933	chr15:65872874-65874030
3118	AAGAAAGATCCACCAAGATAAGCAAACCCAGGGCCAGGCTTGCCTTCAAGTTGCAATGTC	TIN RNA sense	64072	CDH23	cadherin-like 23	-0.875777	1.19894	-0.573839	TIN_06519	chr10:73199218-73200518
3214	ACAGAAGTACTCTCTCAGTTGCTTTAGCATAACTGAAATAGCCTGCCTCATTAAGTATCA	TIN RNA sense	84059	GPR98	G protein-coupled receptor 98	-0.855927	-0.920269	1.43346	TIN_41246	chr5:90415184-90415808
3312	TACACCGTATTTCCCTAGAGCCCCCACCTCCCAGTCTGTGTAGTACAGTAGTAAAATCTC	TIN RNA sense	115294	PCMTD1	protein-L-isoaspartate (D-aspartate) O-methyltransferase domain containing 1	0.79443	-0.339257	-0.567372	TIN_49992	chr8:52968397-52969234
3314	CTTTTCACAGTTATGGCAGTTGTGGCTATCTACAGACCTGTCCTCTGGGTCTAGTTTGGA	TIN RNA sense	90203	SNX21	sorting nexin family member 21	-0.638378	-0.543072	1.00804	TIN_31162	chr20:43901392-43902314
3315	GCCTTCTGCTTCCAGTCATCCCACCCACCAGAGAATTGTGCCATCTTTCTGTGTTGTCCT	TIN RNA sense	84909	C9orf3	chromosome 9 open reading frame 3	-0.191535	-0.350823	0.497807	TIN_52830	chr9:94850538-94852031
3317	TGAAATTTACTGTCATCCATGTGCTGGGTTATCATTTTGGAGGATCATCTTTGTCTTTCA	TIN RNA sense	84081	CCDC55	coiled-coil domain containing 55	0.11509	-1.77791	1.12392	TIN_21370	chr17:25481322-25482147
3382	AAAAAAGGAAGTTTGCCGACTCCTGAACTAGAGCACCAGAGCATCTCAAGCCCCACCCAG	TIN RNA sense	4642	MYO1D	myosin ID	-0.666558	-0.292941	0.830268	TIN_21495	chr17:27907796-27908877
3556	GCGCCTGGACCCGTTCCCACTCTGAGGTCTTTCTGACTGAGAATGGACTAGATAAAATAG	TIN RNA sense	22992	FBXL11	F-box and leucine-rich repeat protein 11	-0.321927	0.398228	-0.106879	TIN_09377	chr11:66652285-66652911
3632	AGTTGACCCATTCTTCAACACTAGCTCACTCTGGTGTCACCTTGGTTATGATACCCTCCT	TIN RNA sense	64756	ATPAF1	ATP synthase mitochondrial F1 complex assembly factor 1	-0.763082	-0.23841	0.854193	TIN_01448	chr1:46833829-46834392
3645	TCTTCTTGGCTAATATTAAAACCCAAATTCTTCAGCTTCTCCGCTTTAGTGTATGTACTG	TIN RNA sense	53944	CSNK1G1	casein kinase 1, gamma 1	-0.199708	-1.30576	1.1644	TIN_17790	chr15:62281272-62282296
3656	CCATCAGCCACGATCCTGTTGCACATCACAGCTGGCTCGGTATCACCCTGGTCAGTAACA	TIN RNA sense	23275	POFUT2	protein O-fucosyltransferase 2	-0.357201	-0.671949	0.886737	TIN_32249	chr21:45524646-45526075
3664	CTGTTTTTACAACTTAATTGTCATGGCACTTCTTTTAGCAATTATGAACTACCTTGAGGC	TIN RNA sense	10466	COG5	component of oligomeric golgi complex 5	-0.720204	1.42772	-1.05858	TIN_48017	chr7:106690381-106691085
3958	CGGGAAGGGCGCGCTGCCCTAGCCGTCTTGTTTGCTCTTCCGTTTTTTCAGCAAGTTGTT	TIN RNA sense	29894	CPSF1	cleavage and polyadenylation specific factor 1, 160kDa	0.685245	-1.13409	0.224649	TIN_51569	chr8:145604388-145605124
4002	GCCCACCCTCCTCTTTACTCTTTACCTGAGTTTATTCTGAGCTTGTTGAGCTCTTTTTGA	TIN RNA sense	4012	LNPEP	leucyl/cystinyl aminopeptidase	1.48627	-1.00007	-0.85529	TIN_41358	chr5:96370369-96371077
4127	GTACATAAGTCTTGACATATGCTTTTGTTCTCATTCCTTCTCGATTTCTCATGATACTTG	TIN RNA sense	346389	7A5	putative binding protein 7a5	-0.503211	-0.635795	0.975609	TIN_46095	chr7:19958345-19958752
4130	TTGCTGCTGGGGTGGTTGGAATCAAGGTTTTCTAATTATTTTTCTGTCATACATAAGTAG	TIN RNA sense	219681	ARMC3	armadillo repeat containing 3	0.001158	0.722142	-0.872727	TIN_05634	chr10:23312925-23313428
4145	GTCGTGCTTGTGTTATGCTTGCTCTGTCACTTGCATTATAGCTCGGTGTTCAACGCCTAA	TIN RNA sense	79753	SNIP1	Smad nuclear interacting protein 1	0.757827	-0.635726	-0.233357	TIN_01092	chr1:37687469-37688560
4148	CTTGGGCCGAGGGTGGAATGAGGTATAGAAAAGGGAAAGGATCAGGCATGTCTGTTCTGT	TIN RNA sense	64080	RBKS	ribokinase	0.909583	-0.436896	-0.616446	TIN_26272	chr2:27942773-27943377
4200	TAGCCTACCCCTCTCACTAGGAAGCTGCTTTCAAGGCAACAGCAGCAGGTGTGGCCACAA	TIN RNA sense	5793	PTPRG	protein tyrosine phosphatase, receptor type, G	-0.325985	-0.34414	0.606767	TIN_34815	chr3:62154289-62155518
4509	TTACTTTTAATGATATGAGGTGTATTGACAGAGTTTCTTTGTCTGCCTCATCTTTCTGTG	TIN RNA sense	5789	PTPRD	protein tyrosine phosphatase, receptor type, D	1.30492	-0.892615	-0.701341	TIN_51823	chr9:8688639-8689448
4584	AAGCCAGAGACCGCCTTGCTTGCCCCGGAATTGGATGGAGAACCCTGGTGACTCAGAAAT	TIN RNA sense	23199	KIAA0182	KIAA0182	-1.93023	1.62412	-0.38032	TIN_20415	chr16:84208893-84209716
4596	ACCTCATACTTTGTGTGAAGTTTAAATGAAATATCTTTGCTTTATTTGGGATGCTGTGGC	TIN RNA sense	9702	CEP57	centrosomal protein 57kDa	1.00598	-0.165512	-1.08612	TIN_10035	chr11:95173103-95174124
4746	CTGGGCGTGTGCTTGGTATCGTTCCCTCAGAACACTCAGTGGTCCTGGTTTCAGTAAGGG	TIN RNA sense	284058	KIAA1267	KIAA1267	-0.207433	-0.451277	0.593637	TIN_21901	chr17:41565591-41566429
4883	CCTCCCCCACCAACCATTTTGAGAGAAATTTGTCTGAAAACATGATTTATGAAATAAACA	TIN RNA sense	163255	ZNF540	zinc finger protein 540	2.00084	-1.36969	-1.27652	TIN_25133	chr19:42743131-42743667
4942	AGTACCTCCTTGCTCCTTTCCAGTCTTCTGTCCTGGGAGGCTGAGATTTATGGGTCTTCC	TIN RNA sense	493	ATP2B4	ATPase, Ca++ transporting, plasma membrane 4	-0.813882	0.591391	0.0999078	TIN_04096	chr1:200431381-200432137
5119	CATTAAATGTACATGCAAATTTTTAGCAAGGTTGTGCCTAATCACCACCATGAAAACTTC	TIN RNA sense	7803	PTP4A1	protein tyrosine phosphatase type IVA, member 1	4.28737	-3.24279	-3.4853	TIN_44120	chr6:64305963-64306477
5376	CTACTATAGGCTCTACTATATGCAGAGCCTTGGGTATTTCTGTGCGAGGGGGATTATGCA	TIN RNA sense	84441	MAML2	mastermind-like 2 (Drosophila)	-1.45106	-0.404061	1.41344	TIN_10084	chr11:95625295-95625927
5381	TTTTTTAAAAGCACCTGCTACTTGGCAGTCCCCTAGAGGAGAGAGTACTTGGCAGGGACA	TIN RNA sense	79758	DHRS12	dehydrogenase/reductase (SDR family) member 12	-0.560079	0.678513	-0.20709	TIN_14288	chr13:51250427-51251116
5384	CCACCCCATAACACTTCATAGGTTTTCCCAAACGAGAGGCTTTTCCTCCCCATCTTTTTC	TIN RNA sense	64081	PBLD	phenazine biosynthesis-like protein domain containing	-0.551171	-1.16359	1.36615	TIN_06424	chr10:69716126-69716633
5476	CCATCACTGATGTCCATGGCCAGGCAGCCACGGTCCACTTCCCTGTTGAATGACTTCTGT	TIN RNA sense	92822	ZNF276	zinc finger protein 276	0.110369	-0.534355	0.371747	TIN_20558	chr16:88323405-88325412
5499	CTCAGTTTGGGCCTGGGAAGATGTGTCCCTTGCTTTAGCTGTCCCAGCCAGATGTGTCCT	TIN RNA sense	53826	FXYD6	FXYD domain containing ion transport regulator 6	-0.789444	0.0326924	0.635886	TIN_10476	chr11:117236985-117237921
5512	CTCAGGCTTCCAGGGCAACACAGTCTAAGAGGCAGAGTCCTGTTTTGCATTTGAGCAAGC	TIN RNA sense	23080	KIAA0241	KIAA0241	-1.2794	-0.0614327	1.03036	TIN_46402	chr7:32684680-32686236
5595	TATTGGAAGTCATGGAGCCCCTGTCATGGGAAGAAATGCTCACGTTATCTTCAGGGAGTT	TIN RNA sense	55909	BIN3	bridging integrator 3	-0.728661	0.892293	-0.313819	TIN_49524	chr8:22554749-22555661
5732	GGGGATTAAGGGGGAGAGCTATGGGAGGTGGGGATGGTGCATCTGTCCGTTCATCTTATT	TIN RNA sense	9129	PRPF3	PRP3 pre-mRNA processing factor 3 homolog (S. cerevisiae)	-0.789606	-0.318509	0.939086	TIN_02885	chr1:147132057-147133651
5740	GCCTGGCCTTCCTGGCCTGCTTTCTAATCTCATATAGGTTCATTTTGTTTCCCCATCCAT	TIN RNA sense	7009	TEGT	testis enhanced gene transcript (BAX inhibitor 1)	-0.870255	0.748202	-0.0298927	TIN_11824	chr12:48437096-48438086
5893	TCCTTTGCTCTGCCCCCAGGCCCCAATCCCCATATTTCACTTTTGATTCCATGACTCCAA	TIN RNA sense	81607	PVRL4	poliovirus receptor-related 4	0.557759	-0.304749	-0.306586	TIN_03198	chr1:157864097-157864442
5901	GACACTGATTAGCATGGGTTACACATGTGAATGAGATATGGTCCTCTGCCTAGCAAGGGT	TIN RNA sense	57562	KIAA1377	KIAA1377	-1.26967	0.496818	0.502077	TIN_10135	chr11:101326385-101327056
6001	GACTGAATGCATGGTAGATAAGCTTGAGGGAATCACACAAGGCAAAATAGAAAAAGAATG	TIN RNA sense	64770	CCDC14	coiled-coil domain containing 14	-0.410084	1.06931	-0.871923	TIN_35693	chr3:125140883-125141465
6019	GTAGTCAGGATTTGCAGTTGTTCTCACTCAGCATTGGGTCTTAGTCTGTGGTGGGATAGA	TIN RNA sense	27339	PRPF19	PRP19/PSO4 pre-mRNA processing factor 19 homolog (S. cerevisiae)	-0.715419	-0.0858378	0.689048	TIN_09168	chr11:60415858-60416950
6195	CCTTCCAGGCCCTGAAAGGTTAGTTGTACCCTTCTGACTTTCTCTACAGAATCTTCCCCC	TIN RNA sense	124540	MSI2	musashi homolog 2 (Drosophila)	-0.0924386	-1.17288	0.995595	TIN_22135	chr17:52720754-52721072
6202	CATCTAGCACCTTCCTCTTTGATGATCTAAAGGGCAATTAGCCTTCACATCTTCCGAGAA	TIN RNA sense	81704	DOCK8	dedicator of cytokinesis 8	-0.214557	-0.71793	0.801974	TIN_51590	chr9:303194-303978
6262	GAAGTGGAAAGGTGGGGGTGACTGGGGAGGTGAGGTTTTGTCCGTTCCCTGGATGCTAAA	TIN RNA sense	5467	PPARD	peroxisome proliferator-activated receptor delta	-1.44775	-1.82682	2.37378	TIN_43570	chr6:35442340-35442961
6267	CAACTGTACTCATGACATCTGGAACAGTGATGTGTGTGTGTAGAGTGAAGTATATAAAAA	TIN RNA sense	4232	MEST	mesoderm specific transcript homolog (mouse)	2.63797	-1.36606	-2.50964	TIN_48476	chr7:129736771-129737691
6298	CTCTTCCTTTCAAAGGATGGCATTTTAATGTTGCTTTGCTGCCAGATGTTCATCTGCTTG	TIN RNA sense	123355	LRRC28	leucine rich repeat containing 28	-0.261921	-0.900104	0.967756	TIN_18668	chr15:97745339-97747737
6310	CCCCTCCAACCCAGTTTGGACATAGCGGTAAGTTCTTCTGGAGTCCTAACTTAACAGATG	TIN RNA sense	64754	SMYD3	SET and MYND domain containing 3	4.80711	-4.19988	-3.5778	TIN_05000	chr1:242775849-242777043
6322	GCCCGACCTGATTTTTCTTTTAAAGATGGTACCATATACTAATTTTGCCCTTTGCCCTTC	TIN RNA sense	54737	HSMPP8	M-phase phosphoprotein, mpp8	0.45344	-0.904334	0.310693	TIN_13505	chr13:19115568-19116619
6340	GCCTGGCCTAGATGAGAATTTTAACCTTTTATAATCTCATCCCGCTCTCTGTTTCAGTTC	TIN RNA sense	10890	RAB10	RAB10, member RAS oncogene family	-0.877377	0.0344668	0.695272	TIN_26207	chr2:26184117-26184638
6447	GATTTATTCTATTCATTTGATTAGCTCTATTCCCATTCCTCTCCCTTTTTCTCTCTTCTG	TIN RNA sense	10138	YAF2	YY1 associated factor 2	-1.05805	0.0231511	0.823489	TIN_11673	chr12:40868043-40868716
6535	ATTAGTATCACGAAGTATATGTTTTTCTTTGGGCTTTGTATTGTATCCCAGAAAAGCAGG	TIN RNA sense	26512	INTS6	integrator complex subunit 6	1.17266	-0.521038	-0.896583	TIN_14276	chr13:50916601-50917570
6610	AACTCTCCTGTACTGGTAGGGAAAGTAATAAAGTTACAAACTCCTTGCCTTTTTTCTTGC	TIN RNA sense	90355	C5orf30	chromosome 5 open reading frame 30	0.0758601	-1.32906	0.935931	TIN_41394	chr5:102628405-102629026
6932	AGGCGTCACTCACAAAGGCCCTGCCTTCCTCTGAAATGTGCCTCTGTGTGTTACACCCAA	TIN RNA sense	57217	TTC7A	tetratricopeptide repeat domain 7A	-0.541878	0.0319652	0.451518	TIN_26809	chr2:47098474-47099462
7047	TCTACACATTCCTCACATGGAAGCTCCAGCCAACACATGTTGCCTGATGGCTCCCATCTC	TIN RNA sense	51056	LAP3	leucine aminopeptidase 3	-0.860279	-0.486627	1.12159	TIN_37654	chr4:17283270-17284153
7119	GGTATATTTACTGTATTTACTCCTAGCCTTCTTTTCTATGACGTTTTTAGGTGAGATCAC	TIN RNA sense	153129	FLJ90709	hypothetical protein FLJ90709	-0.709001	-1.20057	1.50777	TIN_40632	chr5:55014101-55014825
7129	CACAAGGATCACAAAAAGGGACCAGAGTGAGCCCTCTGGACTCTTACCCCAGCCCTCTCT	TIN RNA sense	81606	LBH	limb bud and heart development homolog (mouse)	-0.682503	-0.238931	0.796899	TIN_26352	chr2:30369640-30370401
7178	TTTTGATTCCACAATCTCCTGGTCTTTGGCTACTTCCTGGTAACTTAGATTTTCTCTGAG	TIN RNA sense	8224	SYN3	synapsin III	-1.58852	-0.184652	1.30072	TIN_32683	chr22:31523968-31524688
7189	CTGAGGTCTGTCTCAGTTCTACAAGTAGTAGGAATCTCTGTCTTAGCTCTACAAGTAGTA	TIN RNA sense	5429	POLH	polymerase (DNA directed), eta	0.752559	0.0317755	-0.959515	TIN_43898	chr6:43686671-43687362
7209	CTCTGTCAAGAGAGAATCAGAAAATAAGAACCTTTAGTAGCCTGGGTGCAGTGGTGCACA	TIN RNA sense	288	ANK3	ankyrin 3, node of Ranvier (ankyrin G)	-2.0183	0.788643	0.573906	TIN_06299	chr10:62135602-62136041
7306	CCCTGGGGATAGGGCAGGGCCTTGGGCAGAGTTATGCCTGGCATATAGAGAACTCTTAGA	TIN RNA sense	1819	DRG2	developmentally regulated GTP binding protein 2	1.48691	-0.866395	-0.989315	TIN_21130	chr17:17944977-17945139
7348	TGGGAACCTGAGCCTCAGAGGTATCCTGTGGCCCACCCTGTCCCTGTTATGCTCAGATAA	TIN RNA sense	55593	OTUD5	OTU domain containing 5	-0.606812	0.347278	0.1952	TIN_54436	chrX:48553511-48554327
7406	GGGTTATTTTCATCCCTTCTCCTCCTTGCTCCTCCCCTCAGATAATAAAACCCTCTGGTC	TIN RNA sense	2568	GABRP	gamma-aminobutyric acid (GABA) A receptor, pi	0.975667	-0.638042	-0.501142	TIN_42584	chr5:170149442-170150049
7431	TCACCCCTGTGGCTGCGGCTTTTTCCCTAGGGTAAGAGGAAGTAGTATTTTTTAAATTAG	TIN RNA sense	124540	MSI2	musashi homolog 2 (Drosophila)	-0.804091	1.15267	-0.57762	TIN_22149	chr17:52824617-52825379
7531	AATAATGTCTTTGCCAAAACTAAATTGAGAATTCTGTGCTTCCTGTCAGTTAATGGTGAC	TIN RNA sense	153129	FLJ90709	hypothetical protein FLJ90709	0.419977	-0.802613	0.271567	TIN_40629	chr5:54999993-55000605
7621	CCTCTTTATCAAAGGCCCTACTTAAACCAGTTCAGTGATAATCTATTTTCTATACCCGTT	TIN RNA sense	288	ANK3	ankyrin 3, node of Ranvier (ankyrin G)	-1.82886	1.132	0.130723	TIN_06289	chr10:61895417-61896079
7796	GCCAGGTCATACCTTACTGTGGCCTGGCACACGTGGCTGCTGCCTTGTAGATTTGTCTGT	TIN RNA sense	8218	CLTCL1	clathrin, heavy chain-like 1	-0.650291	0.834299	-0.312314	TIN_32344	chr22:17556497-17557307
7843	TTGTTGGCTTTTGTGTATACCACCCTCCTCTGGCCCCTGTGGAAATGGCAGGTTCAAGGA	TIN RNA sense	124540	MSI2	musashi homolog 2 (Drosophila)	-0.777649	0.904201	-0.286213	TIN_22150	chr17:52834622-52835084
7881	CAGTATGAGCCCGTTCTGGGAGCAGTGGGGAGAGGAGTGGTCATATTGCACAGGTTTCAT	TIN RNA sense	23092	ARHGAP26	Rho GTPase activating protein 26	-0.255741	0.61188	-0.422627	TIN_42148	chr5:142398597-142399351
7890	GCCCAACCACCCTGTCACATTTCTAATGATCAAAAGTTTTTACTCCCTGTTCTGGGAAAT	TIN RNA sense	9973	CCS	copper chaperone for superoxide dismutase	2.17495	-1.73471	-1.2237	TIN_09349	chr11:66125866-66127512
8021	GCTTCAGCGGAATGTGGTCCCAGTTGATGCCCCATGCCAACAGTAGCAGCAGCAGTTGTT	TIN RNA sense	3455	IFNAR2	interferon (alpha, beta and omega) receptor 2	-1.41089	0.563643	0.515166	TIN_31825	chr21:33530628-33533417
8053	GACCATAGAACTAGGCTTGTGCCCACTTCTTTCCCAGGCATTGTGTCTTTTCCCCTGACA	TIN RNA sense	84910	TMEM87B	transmembrane protein 87B	-0.513435	0.185285	0.282284	TIN_27961	chr2:112552089-112553020
8169	CCCCACCTGCTGTGTGTTCTCCTCGAGTATAATGCTCAGGCAATCTTCAATAGGGTATGG	TIN RNA sense	56889	TM9SF3	transmembrane 9 superfamily member 3	-0.413462	0.593758	-0.243125	TIN_07134	chr10:98307043-98308029
8216	AAGAGATACACAGATTTAAAATGATGCTCATTCTCCCCACTTAAAATTAGGCTTGGTAAG	TIN RNA sense	5955	RCN2	reticulocalbin 2, EF-hand calcium binding domain	-0.826437	1.81704	-1.59344	TIN_18256	chr15:75023945-75025392
8332	AAGGCTGGTACCCACAGGATCCCCATTCCTTGTAAAGGTCGTGCACTGACACGCATCCTG	TIN RNA sense	2889	RAPGEF1	Rap guanine nucleotide exchange factor (GEF) 1	-0.65671	-0.657643	1.10701	TIN_53760	chr9:131516762-131517247
8402	AGCTCCCACTGGCCACCTCCCTACTTCCTCATGGAGGCTCCTTTGCACATCTAATCCCAT	TIN RNA sense	10460	TACC3	transforming, acidic coiled-coil containing protein 3	1.2682	-0.940092	-0.608675	TIN_37342	chr4:1711300-1712449
8415	TTTTAAAAAATGAAGCAATTTGGCCAGGTGTAGGAAGTATCTTATGTAGGAAGTATGGAG	TIN RNA sense	7782	SLC30A4	solute carrier family 30 (zinc transporter), member 4	-1.44495	2.71758	-2.56309	TIN_17165	chr15:43597498-43598437
8439	GCTCAGGGTGCCGGGTGACAGTGGGGGTGTGTGTGGAGCTATCAAAATGCTTTGCAGTTT	TIN RNA sense	1785	DNM2	dynamin 2	1.39925	-0.658852	-1.08506	TIN_24520	chr19:10738510-10738894
8512	AGACTGCGTCTTCTGTTCTAGCTCTGCTGGCCCCAGGGCTGGAGTCCATTAAAGAATATA	TIN RNA sense	9378	NRXN1	neurexin 1	-0.685585	0.97747	-0.458801	TIN_26894	chr2:50741152-50741731
8571	GGCTCCTCCTAGGTCCCTCCCCAGTCCTCTGGCTTTCAGGGTTGAGTCATACCAAAATGA	TIN RNA sense	81603	TRIM8	tripartite motif-containing 8	0.783017	-0.402416	-0.486128	TIN_07312	chr10:104395835-104396441
8751	GTTCAATACAAGTCTCAAAGGGTGTTTTTGGCTTCCATCCCAACAGCTTCTGTTAGAACA	TIN RNA sense	999	CDH1	cadherin 1, type 1, E-cadherin (epithelial)	-0.393367	-0.277822	0.60684	TIN_19936	chr16:67398585-67399097
8776	TATTAGACCCTAAGTTCAAGTCCTCCTTTCTTATCCCAACAATATATGTGATTGAATTCG	TIN RNA sense	83989	C5orf21	chromosome 5 open reading frame 21	-0.403493	-0.301002	0.634492	TIN_41265	chr5:93279430-93280882
8795	TGCACTTCGGTCCTCTGTGGTTCTTGACTGTCCCGGTTTGGGGAGATAAAGTGAGAAAAG	TIN RNA sense	53615	MBD3	methyl-CpG binding domain protein 3	2.38162	-1.73507	-1.53947	TIN_24175	chr19:1541364-1542436
8888	CCTCCAAGTCCTAGCTCATGTTGTTCATCTCTAGTTTATGAAGGCCTTCAGATAGCTTAT	TIN RNA sense	57591	MKL1	megakaryoblastic leukemia (translocation) 1	0.867988	-0.725337	-0.287167	TIN_32904	chr22:39208446-39208741
8924	ATTTTGGCAATTTAGTGGTCCTTTGTTGCGTGGGTAGATTTGATTTTCACATTCATGATC	TIN RNA sense	9378	NRXN1	neurexin 1	-1.04407	0.356998	0.501454	TIN_26898	chr2:50902825-50903606
8997	TCCCGGTCCCCCTCCCTTTCTTCCCTTTCTCAGAAGCTTTGCAGAACCATGCTTCAGTCT	TIN RNA sense	55291	SAPS3	SAPS domain family, member 3	2.0402	-1.37609	-1.33248	TIN_09468	chr11:68073031-68073835
9023	CCTTGCCTCGCCTTGCGCGAGTCTCGCTCCTCCCTTTCCCACAATGTTATCATGAGCTAT	TIN RNA sense	9957	HS3ST1	heparan sulfate (glucosamine) 3-O-sulfotransferase 1	0.735179	-0.521013	-0.310323	TIN_37577	chr4:11104860-11105527
9041	CATGAGTGAAACATAGACCTGGTATAGCTTGACTGGGGCCTACTTTACAGATTTGTCCTT	TIN RNA sense	5788	PTPRC	protein tyrosine phosphatase, receptor type, C	1.22558	-1.40076	-0.210225	TIN_03944	chr1:195370921-195371908
9071	GCCCAGCATCTGTCTGTTTCCACAGCACTGGAGAGCCAGCTGAATCACAGCCAGCTGAAT	TIN RNA sense	348094	ANKDD1A	ankyrin repeat and death domain containing 1A	-1.33039	-0.183447	1.16434	TIN_17818	chr15:63028334-63028979
9124	AAGGATGTGAACAGTCATTTTGTATGTGTGTTGATGTGTGGTTATGGTAGTAATTAAGTG	TIN RNA sense	8847	DLEU2	deleted in lymphocytic leukemia, 2	2.44613	-1.14603	-2.44353	TIN_14224	chr13:49558870-49559990
9194	AGTCATTTTGTAGTTACTGGCCTGGAGGGTAAGTCTTTATCCTTCCATTAGACGGGTTCA	TIN RNA sense	64754	SMYD3	SET and MYND domain containing 3	-0.715018	1.29798	-0.867796	TIN_04977	chr1:242610011-242611063
9326	GCCCGGCTGATTTTAAGAGATTTTCTAAGGTATGATTAGAGAATGCAGAATCACGTGGAT	TIN RNA sense	11127	KIF3A	kinesin family member 3A	-0.841204	1.10081	-0.476616	TIN_41836	chr5:132070660-132071877
9568	GCCCGGCCATTCTTAACCTCTTGAAACTCCTTAAGACTTTGGTGAAAGCCATAGACCTCT	TIN RNA sense	2889	RAPGEF1	Rap guanine nucleotide exchange factor (GEF) 1	1.52707	-0.972413	-0.941283	TIN_53783	chr9:131619964-131620631
9693	AAAACACTACCCTAACCCTATGAAATTGCTGCTATGGCTTTTGGTAGTCCAACTTCCTTC	TIN RNA sense	171024	SYNPO2	synaptopodin 2	-1.54351	1.47323	-0.418061	TIN_39211	chr4:120227885-120228253
9721	CCCAAGTAATACATAAATATTCGTCCATTCATTTCCCCTCTCCCCTGCTAGAGTGCAAAT	TIN RNA sense	54622	ARL15	ADP-ribosylation factor-like 15	-1.15908	0.960724	-0.0619078	TIN_40548	chr5:53246111-53246830
9732	ATGCATGGCATGGAGTGAGTCTTTGCCTCCCCTGTGCAATCCTTCTTCCCCAACCTGCCA	TIN RNA sense	23394	ADNP	activity-dependent neuroprotector	-0.832886	-0.121219	0.80286	TIN_31375	chr20:48979237-48980286
9847	CTTGTGGAACCCCACAGCATCTAGGCCAGCAGTTCCTGTGTCCTTTACTGCCTAAATGTT	TIN RNA sense	9957	HS3ST1	heparan sulfate (glucosamine) 3-O-sulfotransferase 1	-0.553809	0.00439377	0.486345	TIN_37573	chr4:11078684-11079758
9861	GCCCGGCCCATGGTAGTATTAAGTGTAATGTTTGATCGGTTATAATTTGTAAGAACAAAT	TIN RNA sense	6767	ST13	suppression of tumorigenicity 13 (colon carcinoma) (Hsp70 interacting protein)	0.948902	-0.359059	-0.756595	TIN_32924	chr22:39559637-39560038
9917	TCACCCCTAGCCACCCCCTCCATCCCCTGGGTGACCAGAGCAGTACTGTAAAAACCTAAA	TIN RNA sense	58506	SR-A1	serine arginine-rich pre-mRNA splicing factor SR-A1	2.90973	-2.57854	-1.70511	TIN_25576	chr19:54851851-54852759
9987	CCTCTAGTCTCCCTTCCCATTTCCTCATATGCCACTGTGTTCCTAGGTTACCCAGTGCAG	TIN RNA sense	1001	CDH3	cadherin 3, type 1, P-cadherin (placental)	0.169025	-1.50589	0.94484	TIN_19915	chr16:67243728-67244554
10005	GTTCTGCTCACGAGTTGAGCCTGTAAGCCTTTCTGTTTGCCTTTCTGCAGAAAGCTGTTT	TIN RNA sense	131965	METTL6	methyltransferase like 6	-0.779564	-0.563373	1.12481	TIN_33551	chr3:15425086-15425891
10127	GGCCGCACGGCCGGCAAGGGGGCTGGGAGAGAGTTGGGCACCATTAAAGTTTTTATTTTT	TIN RNA sense	55920	RCC2	regulator of chromosome condensation 2	-0.363427	-0.326284	0.62289	TIN_00425	chr1:17510442-17511066
10174	TTTTTTCTAGTATTAAGTCAGTGTTTCTCCAACCAGTGTCCTCCAGAACCCTTTAAGAAG	TIN RNA sense	5797	PTPRM	protein tyrosine phosphatase, receptor type, M	-1.67236	1.61022	-0.50746	TIN_23140	chr18:7600305-7601414
10424	CCACGCCCATCCCGTGTCAGGTCTTTTACCTTAATTAATACGTATTGTATTGACAAATTT	TIN RNA sense	83986	ITFG3	integrin alpha FG-GAP repeat containing 3	0.697318	-0.482004	-0.301301	TIN_18754	chr16:232860-233673
10425	TTATGCAGGATTTTCTGGTTGACTTTCTGCTCTTCCTCAAACCCAAACTGAAATCACAGA	TIN RNA sense	81578	COL21A1	collagen, type XXI, alpha 1	0.345838	-0.862641	0.389656	TIN_44055	chr6:56052621-56053118
10460	TGCCCCACTGTGTTCTTGGGATTCACCAGAACCCAGTCTGTATGTTCCGCTCTCTGCCCT	TIN RNA sense	10873	ME3	malic enzyme 3, NADP(+)-dependent, mitochondrial	-1.50178	0.171429	0.940531	TIN_09944	chr11:86032687-86033367
10464	TGGTACAAAGTTCTCCTTTGTAATTTTTAGATGTGGTGCGGTTGGCGTGATCACTGTCTG	TIN RNA sense	10098	TSPAN5	tetraspanin 5	-1.12452	0.419	0.49155	TIN_38849	chr4:99764116-99764577
10566	GCCCGGCCGTCCCTTTGTTACTTAACAAATGGGAGCACACTGCTTTTTAAGCACACTGCA	TIN RNA sense	10313	RTN3	reticulon 3	1.36611	-0.766687	-0.91352	TIN_09240	chr11:63225635-63226870
10581	TTGTCCAGGGACATGGACCCCAGAACCCCACACTCTACAGCTCCCAGGCATTTGGTCTAA	TIN RNA sense	7038	TG	thyroglobulin	-0.828178	-0.451117	1.07196	TIN_51324	chr8:134150801-134151552
10754	ACAGTGCAAATATACAGTAAAGGTGGAGTAGTATCAAAATCAGAATCAATGAGTTTGACC	TIN RNA sense	51317	PHF21A	PHD finger protein 21A	-0.839698	1.32709	-0.782697	TIN_08950	chr11:45950033-45950745
10854	CCCCCTCTCTGTTTCTTGCACAGCTGTACAGACTTTTTGTATGTAGTAAGCATGTTTACC	TIN RNA sense	54715	A2BP1	ataxin 2-binding protein 1	0.748846	-0.733391	-0.139501	TIN_18936	chr16:6063998-6064676
10904	TACCATGCCGCCTCCTTACTCCACCAATTTTCCAGGCACAGACATGGCCGCTTCAAGGAC	TIN RNA sense	3708	ITPR1	inositol 1,4,5-triphosphate receptor, type 1	-0.432233	0.622046	-0.258624	TIN_33287	chr3:4764094-4764814
10968	TTGGTAGGAAGCCTGACCCCCACTCTGTTCCCACCCCCACCTAGGGCCTGTTTTTTCAAA	TIN RNA sense	85300	ATCAY	ataxia, cerebellar, Cayman type (caytaxin)	-1.08036	-0.157196	0.995317	TIN_24241	chr19:3614989-3615802
10985	CTCTCTGCAGCCCCCCAGCCTCTATGCACCATCACTGTCACAGAGTCAATTCCCTGGAAT	TIN RNA sense	9148	NEURL	neuralized homolog (Drosophila)	1.07958	-0.301679	-1.02151	TIN_07349	chr10:105332108-105333411
11011	TGGCAGGGGAGGAGGGGAGAGATAACGAGATTAAGACAAAGACTTTTAAGCCTAGACTTG	TIN RNA sense	2632	GBE1	glucan (1,4-alpha-), branching enzyme 1	-1.43466	-2.04206	2.47651	TIN_35152	chr3:81664224-81664851
11040	CAAGGTGGCTCTTGTCAGGAGCAGCAGCAGGTTGGGGCAGCCTAAAGAGGACATTACCAA	TIN RNA sense	84874	ZNF514	zinc finger protein 514	-0.956701	0.299293	0.500193	TIN_27636	chr2:95232617-95234145
11067	TCTGCCTCCCTCCACTTTTCCCCACCTATGTTTTGAAAAGTTTCTGTCACCATATAATAT	TIN RNA sense	26499	PLEK2	pleckstrin 2	1.47414	-0.82057	-1.01877	TIN_15886	chr14:66925855-66926753
11439	TGCATGTATTTATTTTTAAATCTGCCTTCTTAAAAAATTGAGGCCATGTGTCTGGTTGCC	TIN RNA sense	953	ENTPD1	ectonucleoside triphosphate diphosphohydrolase 1	-0.958355	-0.357148	1.08418	TIN_07110	chr10:97536462-97538439
11518	GGTGCTGCCCTTTTTCCGAGTGCTCTGCTTCTCTTTGACTTTACTCTCTATCCCCTAGTC	TIN RNA sense	4784	NFIX	nuclear factor I/X (CCAAT-binding transcription factor)	-0.622648	0.98752	-0.53138	TIN_24626	chr19:13025041-13025398
11550	CCTTCTAACTACATAAAATAATGTTCTGACTTTCTCATCTTCCCCAAAATCGGTAAATGC	TIN RNA sense	134957	STXBP5	syntaxin binding protein 5 (tomosyn)	-0.274792	0.602731	-0.391457	TIN_45199	chr6:147698138-147699338
11616	TGCGTCCCTCTTCTGGGTTCAGAGACCACTCCCAGGCTTGGTTCTATCAGCACACTCCAT	TIN RNA sense	5797	PTPRM	protein tyrosine phosphatase, receptor type, M	-1.33685	0.570451	0.466881	TIN_23176	chr18:8394729-8395166
11655	GAGCCCCGCCACCCCAAGTCATGTATTCTGGAGCTGTGGTGAGGGTTAGATGTCTCAGAA	TIN RNA sense	114879	OSBPL5	oxysterol binding protein-like 5	1.23172	-0.0147238	-1.75706	TIN_08158	chr11:3082563-3083241
11691	GGAGCTTTGGCTCTGGCCCCCAAAACCACACTCCCAAATTCTGTGCCAAATTAACTCCAC	TIN RNA sense	4297	MLL	myeloid/lymphoid or mixed-lineage leukemia (trithorax homolog, Drosophila)	0.324513	0.140508	-0.511677	TIN_10507	chr11:118008934-118010823
11892	GCCCGGCCTCTTTTATGTTTTTTAAGGGTAAGTAATTTAAAGTGTTTCTGGGACATGATC	TIN RNA sense	26019	UPF2	UPF2 regulator of nonsense transcripts homolog (yeast)	1.07344	-0.347648	-0.953687	TIN_05247	chr10:12009635-12010527
11948	AACTGAATACATGTCCAGCCCTGCATACCTAGCATGGCTTCCTTGTGGCTGAGCTCAGAA	TIN RNA sense	55	ACPP	acid phosphatase, prostate	0.989247	-0.191616	-1.02388	TIN_35910	chr3:133562418-133563135
11956	TGATTCTTTCTAAGCCAGTGCCCCTGACCATGCATCTGTTGGTGCAGTTTTATTCTTTGG	TIN RNA sense	284217	LAMA1	laminin, alpha 1	-0.785432	0.222064	0.455635	TIN_23136	chr18:6995061-6995356
11973	TCTGTCCTTTCTGTCTCATGCTCTGATATTATTGTGAAATATATCTGTAGAGATTTCCTG	TIN RNA sense	79807	GSTCD	glutathione S-transferase, C-terminal domain containing	1.10075	-0.719548	-0.587814	TIN_39024	chr4:107002716-107004069
11991	TGATTGACTAAAGTTGTGTGTGTGTATGCAGACATACGTAAATACACACATACATATAGG	TIN RNA sense	51072	C2orf4	chromosome 2 open reading frame 4	1.95977	-0.366535	-2.96674	TIN_26378	chr2:32021859-32023319
12239	CTCTGTCCTTGAGTCTCAGAATATCTTCGTTTCTTTTGTGTTTTATATGTTTCTTCACCC	TIN RNA sense	4850	CNOT4	CCR4-NOT transcription complex, subunit 4	1.3645	-0.827211	-0.848617	TIN_48642	chr7:134616769-134617318
12250	TTGGTTCACTTAACAGTGAGCTTGAGTGAGATTTCATATTTCACCTGTGCTTTTCAACCA	TIN RNA sense	1827	DSCR1	Down syndrome critical region gene 1	0.449957	-1.69877	0.772796	TIN_31870	chr21:34813167-34814329
12297	AGATGAGTAAAAAGCAGTCGGTCTATGTGTGTGTTTATGAAAAAGATATGGTTATAGGAG	TIN RNA sense	53371	NUP54	nucleoporin 54kDa	0.789375	-0.144324	-0.784696	TIN_38383	chr4:77397337-77398279
12387	GGTTGGCGAGGACACCATAGACCAAGGCCCGTGCATCTGACTTTCCTGGGTCAACTCATT	TIN RNA sense	64779	MTHFSD	methenyltetrahydrofolate synthetase domain containing	-0.583255	-0.710168	1.0906	TIN_20445	chr16:85128129-85129086
12478	CTCAGTCATCATGACCACCAGCTTGCCCTCCACAGTTGCTAATGTCTAGCCATTCCTTAT	TIN RNA sense	122945	C14orf148	chromosome 14 open reading frame 148	-0.509557	1.00337	-0.667015	TIN_16204	chr14:76958285-76958561
12592	TCGGGCGGAAACCTTGAGAGGATAAAGCAACCTGGAACTCCTTACTCTGCTCTTGACGTG	TIN RNA sense	79154	MGC4172	short-chain dehydrogenase/reductase	0.114952	-0.819873	0.581628	TIN_21571	chr17:32023248-32024287
12681	GGAGGTAGTGTCTACAGAGCTACAAGCTCAGATATGATTATGCCATGCCCCCGCTTAAAA	TIN RNA sense	152579	SCFD2	sec1 family domain containing 2	-0.397845	-0.284201	0.615846	TIN_38146	chr4:54013991-54014501
12815	GGGAGGAGTGACATTGAGCATTGAGAGGTGGGAAGAATTTTTGGTGATTGGATTTGTAGA	TIN RNA sense	51072	C2orf4	chromosome 2 open reading frame 4	0.00783603	0.944109	-1.23561	TIN_26383	chr2:32050252-32050688
12973	AGCGCTGCGGGTCAACATGGGGTAGTGGTGTGTCAGGGTCCACCAACTCTAAGTCAAAGT	TIN RNA sense	1238	CCBP2	chemokine binding protein 2	0.913615	-0.189758	-0.909784	TIN_34150	chr3:42890795-42892650
13076	CTCAATGGGCCTTTTCATTGTAATTATTAGAACAAATTTTTAATGGCTCTGGGGTTTGTG	TIN RNA sense	1303	COL12A1	collagen, type XII, alpha 1	-0.937367	0.833171	-0.0752797	TIN_44249	chr6:75905862-75906449
13120	CTTCCCAGGGCCACTTTTCTCACTTGCCAGATCTGGGATTTCTTATTAGGAGTATCTCGA	TIN RNA sense	54677	CROT	carnitine O-octanoyltransferase	0.506904	-0.641614	0.0553643	TIN_47371	chr7:86671922-86672441
13236	GGGGCTAGGTACTCGCTTATGAGACCATGAGTGTTCAGATTGGAGTGGCTTCCTATGGCG	TIN RNA sense	23214	XPO6	exportin 6	0.916076	-0.602377	-0.458483	TIN_19499	chr16:28105213-28106056
13533	GCTTCCAAGACTCTGAAATACCAGGATTTCCACAAACTCATCTTGCCCTGACTGGGAATC	TIN RNA sense	53354	PANK1	pantothenate kinase 1	-0.0717818	-0.704169	0.668465	TIN_06947	chr10:91383879-91384800
13641	GTATTCCATAAGTTCTTTTCACTTTCCTAGAATTCTTCTCTTCTTCTACCACTGATTGTG	TIN RNA sense	27347	STK39	serine threonine kinase 39 (STE20/SPS1 homolog, yeast)	-0.636766	0.80468	-0.288497	TIN_28797	chr2:168662783-168663738
13922	CTTCTGGAAGACTCTCCACTGCCCACAAGCTGGGGACCTCTCCCCACTAGATCTAGATGA	TIN RNA sense	92591	ASB16	ankyrin repeat and SOCS box-containing 16	-0.611384	-0.0477377	0.578041	TIN_21819	chr17:39607471-39607748
14028	GACCAGCCCCTCTCCCTATTTTTTAATGAGGAACTAATACTCCCTGCAAAAGTGCCCCAC	TIN RNA sense	84498	FAM120B	family with sequence similarity 120B	0.428831	0.338999	-0.909	TIN_45737	chr6:170616388-170617197
14151	CTAAGACAAGTCCCTGCCCTTGGAAAATTTCCAAATGAAATGCAGGAAAGCCATATAAAC	TIN RNA sense	53353	LRP1B	low density lipoprotein-related protein 1B (deleted in tumors)	1.5535	-1.6712	-0.438214	TIN_28371	chr2:142183179-142183794
14177	ACCTGGCCCAATATTGTGCTCTTGATATAAAGTTTAGGTCTCTTTTAGATGTCCTCTGGA	TIN RNA sense	9320	TRIP12	thyroid hormone receptor interactor 12	-2.34723	1.32125	0.13909	TIN_29895	chr2:230554801-230555541
14238	AAAATATTTTCCAATCCTCCAAGGTTTTCCCCTCCCCCACCTTTCCTAGTATGCATGCCT	TIN RNA sense	80014	WWC2	WW and C2 domain containing 2	0.562667	-0.313604	-0.303588	TIN_39877	chr4:184515467-184516419
14273	GATATTCCAACATTTTGTATATCTGATTTTCTCAAATATTACGGTGTGTGAAGCCAACCG	TIN RNA sense	10512	SEMA3C	sema domain, immunoglobulin domain (Ig), short basic domain, secreted, (semaphorin) 3C	-1.5143	2.59175	-2.1674	TIN_47302	chr7:80034369-80035363
14369	GCCCGGCCGAGGACCAGCATATTTCTTATGATTAATTTGGACATCTGTATTAACTCAAAG	TIN RNA sense	23185	LARP5	La ribonucleoprotein domain family, member 5	-0.663712	1.34202	-0.990081	TIN_05082	chr10:870000-870878
14450	ACCCGGCCTTTTTTCCTCTGTCTTAACCAAATGTAATATCCGTAGGATCTGATCTAAAGC	TIN RNA sense	57609	DIP2B	DIP2 disco-interacting protein 2 homolog B (Drosophila)	0.660925	0.274241	-1.1714	TIN_11862	chr12:49206954-49207847
14585	CCCCCCGGCCTGTTTTATCAGTGAAAGGACTTAACTAAGCAGATCTCCAGGTCACCTTTG	TIN RNA sense	9948	WDR1	WD repeat domain 1	1.00422	-0.489307	-0.68973	TIN_37556	chr4:9777672-9778717
14685	AGAACTCTTGAACCCAGCTATGCATACAAGAAAAATAAATTGTTTGAAGTGAGACATGAG	TIN RNA sense	10512	SEMA3C	sema domain, immunoglobulin domain (Ig), short basic domain, secreted, (semaphorin) 3C	-2.27093	2.24899	-0.979623	TIN_47306	chr7:80156286-80156761
15087	CTAGAGTCAGGTAACTTCCTCTTTCCAGCTCCATCTCAGGTACCTCTCCCTCATCGTAGC	TIN RNA sense	23633	KPNA6	karyopherin alpha 6 (importin alpha 7)	0.339966	-0.513949	0.1264	TIN_00913	chr1:32246120-32246418
15224	CTGCTGCCCCCACTGCAAGTGTTGTGTGACACCTGGAAAAGCAACGACAGGACACTGGAA	TIN RNA sense	5195	PEX14	peroxisomal biogenesis factor 14	-0.719904	1.03414	-0.499964	TIN_00299	chr1:10541440-10542352
15413	TGCCATTCAGTGGAGAATGGGGACTTGTGCTGTGTGTGGCATGTTCTACATGTTTCTGTA	TIN RNA sense	9320	TRIP12	thyroid hormone receptor interactor 12	1.83278	-0.731121	-1.76717	TIN_29887	chr2:230460860-230461485
15449	GGTTTGGTGGCTGTGAATGAAGGGCTCTTCCAGGTAAAACTTCTGAAATATACTAGCAAT	TIN RNA sense	267	AMFR	autocrine motility factor receptor	0.843376	-0.662807	-0.312186	TIN_19718	chr16:54978126-54978770
15820	TAAACAAATATTTTTACATGAATCAGGGCATAATCTTCAGTGTGAGCCTCCATCTATCAC	TIN RNA sense	10085	EDIL3	EGF-like repeats and discoidin I-like domains 3	-1.35238	1.97515	-1.25292	TIN_41175	chr5:83388412-83388929
15978	CAGGAGAATTTTAAGGGCTCTCCGAGCATAACGCTTCCCTGCCCACCACCCCGCTTCATT	TIN RNA sense	144097	LOC144097	hypothetical protein BC007540	0.466136	0.160639	-0.719286	TIN_09248	chr11:63338200-63338768
16133	GCCCGGCTCGCTCATGATTAGGCTTTATGGTTGCTTCCAGAAATCAGAATTCTATATGAC	TIN RNA sense	9590	AKAP12	A kinase (PRKA) anchor protein (gravin) 12	1.6772	-1.11765	-1.02276	TIN_45311	chr6:151722405-151723222
16138	TTGGTATATTTCTGTATAATTTCCTTATGCCTGTGTAGATCGTGGAGTTCTTTTGAAGTC	TIN RNA sense	8554	PIAS1	protein inhibitor of activated STAT, 1	-0.712147	0.743431	-0.150916	TIN_17939	chr15:66184668-66185136
16157	AGAATGGCTTTGTTGGATTCCCCTCCCTGGCCCCACACTCACTGCTACATCTCTCTTCCA	TIN RNA sense	3784	KCNQ1	potassium voltage-gated channel, KQT-like subfamily, member 1	3.06655	-2.27229	-2.18718	TIN_08130	chr11:2661625-2662250
16188	TGCCTGTGGTATAGACAGTGGGGAGCTCTCCCTGCACCTCCCCGAAGAATACTGACATCT	TIN RNA sense	92521	SPECC1	sperm antigen with calponin homology and coiled-coil domains 1	-0.532048	-0.0529744	0.521511	TIN_21184	chr17:19969900-19970379
16247	TCCGAGACCGCACAGCGCCGCCGCGTCTTCTCCTTTTCCACTCCTCTCTCCTAATTTTTT	TIN RNA sense	6733	SRPK2	SFRS protein kinase 2	1.11766	-0.212049	-1.20613	TIN_47957	chr7:104621245-104622307
16270	AGTCAGCATGGTGTAGCTTTGGCTTGATGTCCTGTTCTGCCATTCTGCTTCAAACCCTGG	TIN RNA sense	953	ENTPD1	ectonucleoside triphosphate diphosphohydrolase 1	-0.850921	0.300211	0.426417	TIN_07111	chr10:97614692-97615312
16343	TTCTGTCAGCACCTTTCGAGCAAATAAGGTGTGACTTTTCAGGGTACTGCTGCTTCCATA	TIN RNA sense	8729	GBF1	golgi-specific brefeldin A resistance factor 1	-1.26565	1.81681	-1.09224	TIN_07293	chr10:104077700-104078453
16414	GGCGACACCTTTATCTGCCCAGACAACAGCCTCCACCCTCTTCCTCAGCCGATCTCATTA	TIN RNA sense	55107	TMEM16A	transmembrane protein 16A	0.875434	-0.582717	-0.42558	TIN_09505	chr11:69674803-69675442
16470	TTTTTTCCCTCTGCACCCAACACACATCACACATCAGTGTAGTTGTATCAAGGAGCCTGA	TIN RNA sense	2534	FYN	FYN oncogene related to SRC, FGR, YES	1.81259	-1.39535	-0.972399	TIN_44711	chr6:112145996-112146865
16550	GCCTGGCCTTTTTCTCCCTTTAGATCTTTTGTTTAGGCAGTTCAACTTAGCAGTCTAGAA	TIN RNA sense	8554	PIAS1	protein inhibitor of activated STAT, 1	-0.796706	-0.712758	1.24724	TIN_17948	chr15:66206955-66207656
16650	CCTTTACATCTGTTTTATCTTCTCTCTCTCTGTCTTTAAATTTGAAGCTCACAGACATTG	TIN RNA sense	9101	USP8	ubiquitin specific peptidase 8	0.792818	-0.0590608	-0.898095	TIN_17260	chr15:48537412-48538013
16698	GTGTGCGTTTCTCTCCTGTTGCAGCTGTGATCAGGCCAGTGGCATGAAGCAAAGGGCTAT	TIN RNA sense	158219	C9orf52	chromosome 9 open reading frame 52	0.500124	-0.065408	-0.490847	TIN_51906	chr9:15258152-15258547
16719	CCACAAAGGCTCTGACACATCTTGCTGGGCTACCGCAACACCCTCCCTCACATACCAAGT	TIN RNA sense	55967	NDUFA12	NADH dehydrogenase (ubiquinone) 1 alpha subcomplex, 12	0.566656	-0.701286	0.0388538	TIN_12546	chr12:93879769-93880204
16752	CAAACCCTGTTCTGTGCTGTGTACGATGAGTAAGCTTCCCAAGTTAAAATTATTGCTCCA	TIN RNA sense	9397	NMT2	N-myristoyltransferase 2	-0.252501	0.612883	-0.427283	TIN_05398	chr10:15218504-15219219
16876	ATCATTAAAACGTTCATTTTGAAGGAGGGTAATGGGAGTAGGGAGTAGTGGTGATAAGAA	TIN RNA sense	4179	CD46	CD46 molecule, complement regulatory protein	0.634642	0.659942	-1.85231	TIN_04216	chr1:204316523-204316978
17056	GAATTGCAGCTAGGCTTGGCCGGATGCCCTTCTTTTCTACTTCCAGACACCCAAGAGACA	TIN RNA sense	10083	USH1C	Usher syndrome 1C (autosomal recessive, severe)	1.26595	-1.05453	-0.508834	TIN_08543	chr11:17506737-17507222
17110	CGGACCTGTTGATTTATTGACTATTCATTTCAGCACCTGGCAACTCCAGAGACAGCGCTC	TIN RNA sense	158219	C9orf52	chromosome 9 open reading frame 52	-0.701392	0.00131476	0.600958	TIN_51910	chr9:15295356-15296305
17208	AGAGCAAAGCCAGGGGCAGAGGATGGAGACAGGGCCAGGACTGTTTCTCATGTGTGTGAT	TIN RNA sense	338707	B4GALNT4	beta-1,4-N-acetyl-galactosaminyl transferase 4	-0.629469	-0.762538	1.16234	TIN_08050	chr11:367757-368505
17324	GGAGGTAGCTGACCTAAAAATAGCCCCTTCCTCTCTCCTTCCTTCCCTACCTTCTCCCCA	TIN RNA sense	84530	KIAA1853	KIAA1853	0.74933	-0.418505	-0.427055	TIN_13204	chr12:117972846-117973318
17390	CCTACCTGCACCCCCAACTCCCACCCCTGTCCGTCTAGCTCATGCAGACTGAGATATTTT	TIN RNA sense	4651	MYO10	myosin X	1.16208	-0.373462	-1.05969	TIN_40225	chr5:16793094-16793528
17492	TTCCTGCCCGCCCCCACCCCCACTTCAATGAGCAGGTGTGGTCAGATGTTTGAAACATCA	TIN RNA sense	4774	NFIA	nuclear factor I/A	1.35236	-0.233216	-1.60915	TIN_01763	chr1:61459849-61460399
17502	CGGCTGCAGCTAGTCGTGAGGCTCTAAATTTGGAACCGTCCCTCCTTCGGGGTGTGTTTA	TIN RNA sense	2017	CTTN	cortactin	-0.771798	0.18178	0.484406	TIN_09530	chr11:69923190-69924059
17539	TGCCCAGCACTCCTCTAAAGGGCGGGAATGTCACAGAAGCTTCTTCAGCCCCCTTTCAGA	TIN RNA sense	58513	EPS15L1	epidermal growth factor receptor pathway substrate 15-like 1	-0.354386	-0.416544	0.689112	TIN_24731	chr19:16370808-16371531
17597	GCTGTCTCGTGAACTGCACTTAGCAGATAAGTGGTGGTACTCAAGCCAGAAGTCAGGTCT	TIN RNA sense	4259	MGST3	microsomal glutathione S-transferase 3	-0.579256	-0.905661	1.22314	TIN_03311	chr1:162343636-162344912
17732	GCCTCTCTTTGTTGGGCACCCCCTTGGGAGGAGGAAAGAAAGGACAGTGGTACTTGTTCC	TIN RNA sense	116113	FOXP4	forkhead box P4	0.920878	-0.968933	-0.152712	TIN_43807	chr6:41657978-41658533
17956	CCAGCCCTGCATTGCTAATTCAGAGCATATCTCTCCCCTGCTACCTGGGAGCCCATAGCT	TIN RNA sense	55764	IFT122	intraflagellar transport 122 homolog (Chlamydomonas)	7.59298	-6.76471	-6.45281	TIN_35830	chr3:130708310-130708967
18040	GCCCAGGGCCAAGTGTGGAGGTGGAGGACCTGCAAGTTAAGTTCATTTCTGTGGGGCTTT	TIN RNA sense	121665	UNQ1887	signal peptide peptidase 3	-0.80672	0.895155	-0.250934	TIN_13275	chr12:119802824-119803635
18204	TAGTGTTCTGCTTGTCACCCCTGGAGGTAGGGTCGGTTCCACTTAACAGCGCATGGCTGA	TIN RNA sense	6827	SUPT4H1	suppressor of Ty 4 homolog 1 (S. cerevisiae)	-0.74353	0.337904	0.31084	TIN_22207	chr17:53780472-53780884
18345	GTCCTAAGTAGCCTCAAAAAGTGGTCAACACAGTACCCTGGCTCCGGTCAAAGTAGTCAC	TIN RNA sense	192670	EIF2C4	eukaryotic translation initiation factor 2C, 4	-0.883744	-0.582186	1.21062	TIN_01038	chr1:35986022-35986885
18400	GCCTGGCCTATATCCCACTATTTCTTTAGTTAGTACCTTTTCTTTTTTAGATCTTGGTTT	TIN RNA sense	9403	39340	15 kDa selenoprotein	-0.656696	0.154436	0.425108	TIN_02179	chr1:87072651-87073718
18556	ATACAAAGTTGCAGTGTGTGTGAATGTCTGTGTCATTGTTTGCCAATTCCCCTGCCTCTG	TIN RNA sense	116159	CYYR1	cysteine/tyrosine-rich 1	1.74432	-0.685585	-1.65942	TIN_31745	chr21:26785519-26786681
18663	ATTTTTCATAATGTCCCCACTGCTGCCTTTTCAAACCCAGCACTGCTATTAGTCCTAAAA	TIN RNA sense	84300	C6orf125	chromosome 6 open reading frame 125	-0.711201	0.0675682	0.547501	TIN_43499	chr6:33780806-33781674
18776	TCTACCACCATTACTAACCCCTCCCTGCATGCATTCTCCAGAAAACCAACTACAACATCC	TIN RNA sense	57609	DIP2B	DIP2 disco-interacting protein 2 homolog B (Drosophila)	2.06665	-1.50056	-1.25736	TIN_11883	chr12:49309479-49310551
18820	CCAAGAGGGCGCTTAGCACTGTTTGCTGCTCACTTGCCCGAAATTAGTACTGGCTCAGGC	TIN RNA sense	7204	TRIO	triple functional domain (PTPRF interacting)	-1.38223	1.61605	-0.711659	TIN_40132	chr5:14428816-14429505
18844	GTAGCTGGAGGGGGGCTCACCCCTGACAAAGGAGCATGATGCTGGCAATTGGGTATTGAT	TIN RNA sense	1312	COMT	catechol-O-methyltransferase	-0.881475	0.572551	0.170332	TIN_32377	chr22:18327917-18328842
19109	ATCTCCAGAAAAGTTGTGAATTAGCTTCTCAGTTTGATAATGGAGAAGGCAAAATGACTG	TIN RNA sense	22936	ELL2	elongation factor, RNA polymerase II, 2	2.28663	-0.991953	-2.34069	TIN_41316	chr5:95266212-95266868
19152	CACTCCCTGCGCTCCCTTCCTGGTTTGCCTTTGGGTGTACAGTTCATAGGGCTTCCTAGA	TIN RNA sense	1488	CTBP2	C-terminal binding protein 2	2.77535	-1.9706	-1.97348	TIN_07818	chr10:126772971-126774619
19175	GCCCGGCCGTAACCACAGGTCTATAAATTACCATTTTTAAGATTACTCTGTCTGCTATGT	TIN RNA sense	94104	C21orf66	chromosome 21 open reading frame 66	0.963214	-0.837949	-0.307246	TIN_31815	chr21:33033061-33034090
19333	GCCTGGCCTAAACTCTGCTGTTTAATCCTAACAACAGGCCTTCCTCTGCCAACACCTACC	TIN RNA sense	7706	TRIM25	tripartite motif-containing 25	-0.692963	-0.192616	0.765305	TIN_22126	chr17:52342986-52343464
19442	TCCCCCTCCCCCTGCATGTTAATGGTTCCTTAATAAAGGCTTCAAAGGGAAAATGAAGGA	TIN RNA sense	6397	SEC14L1	SEC14-like 1 (S. cerevisiae)	1.35118	-0.709159	-0.953241	TIN_22784	chr17:72655802-72656326
19446	TGGCCCAGGGCAGGTGGATATGCTCTTTGAGGTGCTCCTTCAGCAGGCTGACTCATTGAT	TIN RNA sense	5510	PPP1R7	protein phosphatase 1, regulatory subunit 7	-0.753781	0.698305	-0.0650928	TIN_30207	chr2:241813135-241813939
19508	GTGAGTGGGGAAGAGGTCAGTGGGGGCGGTGAGTTATGTCCAGTTTGGGGTGACTATGAA	TIN RNA sense	51507	C20orf43	chromosome 20 open reading frame 43	-1.17624	-1.07337	1.74833	TIN_31458	chr20:54493985-54494237
19557	CAAATGAAGGATGGACATTATGCTTCCATGACTGATCATGTCAAATTCTGCCTTCTATTC	TIN RNA sense	3382	ICA1	islet cell autoantigen 1, 69kDa	-1.98269	1.70911	-0.455245	TIN_46008	chr7:7936848-7937457
19561	AAAAAATAGAGTGTGAGTTAGGGGGATGAGAAGGGGAGGCTGCAGGGAGATCAGGGCAGT	TIN RNA sense	2175	FANCA	Fanconi anemia, complementation group A	-0.908233	-0.0101988	0.756265	TIN_20563	chr16:88402316-88402924
19750	AGTCAGCACACTGCATCACTCTACGTCCTGGTCCGTCCGTCTGTCTTCCTGGGACACAAA	TIN RNA sense	6533	SLC6A6	solute carrier family 6 (neurotransmitter transporter, taurine), member 6	0.174424	-1.27031	0.812683	TIN_33500	chr3:14193732-14194670
19953	CCACCGGGGACATCTGGTTCCCAGCCCCTCTCCTTGAAGGATGCAAAACTTCTAGTAGCT	TIN RNA sense	7145	TNS1	tensin 1	-0.356009	0.548146	-0.244799	TIN_29709	chr2:218506504-218506988
20035	TGTGCGTGGAGGTTATGCTTCGTGGCTGTGGCGACTATGCAGCTCCTTCTGTAGACAGCT	TIN RNA sense	23102	TBC1D2B	TBC1 domain family, member 2B	2.37987	-1.56649	-1.70264	TIN_18263	chr15:76100893-76101359
20249	CCTTAAAAGGAATGGAAAGCTTTGACTCCAGAATAAAAGACATTTATTTCCTTTGGAGTC	TIN RNA sense	10150	MBNL2	muscleblind-like 2 (Drosophila)	2.81848	-2.49504	-1.62581	TIN_14645	chr13:96803790-96804294
20485	GTAGGATGTCCTCATGTCTCTTCATCTCTGCTCCTGTGTCATACTCATTATATAGCAAAC	TIN RNA sense	3172	HNF4A	hepatocyte nuclear factor 4, alpha	1.22389	-0.262582	-1.31746	TIN_31119	chr20:42419655-42420257
20540	GGGGAAAACCTGTTCCCCGCCCCTCTCTGCTCCCTCATTATCTTATCCATATTTAGCATG	TIN RNA sense	50807	DDEF1	development and differentiation enhancing factor 1	1.39288	-0.733136	-0.990144	TIN_51246	chr8:131272416-131273301
20621	CAGACAGTCTTTATGTCTCTCTCACTCTTGACATACATATACATAAATCCATTATACCAG	TIN RNA sense	84168	ANTXR1	anthrax toxin receptor 1	1.04363	-0.352732	-0.902237	TIN_27301	chr2:69289222-69289646
20661	ACTTATCTACCCAAGCTCTGCCCCCGATGCCTACCTTCTCACACGTCTGCCTGCGCATTT	TIN RNA sense	10150	MBNL2	muscleblind-like 2 (Drosophila)	0.474279	-0.127809	-0.390166	TIN_14650	chr13:96825255-96826022
20747	AGTAAGGAGAAGGATTTTTCATGCTTACCAGGCATCCTCTGCACTCCAGGCTAGAATGTG	TIN RNA sense	29116	MYLIP	myosin regulatory light chain interacting protein	-1.23694	0.235623	0.736311	TIN_43199	chr6:16247012-16247557
20798	ATCATCTGTGGTGACTCCTCCTGAGTGGGCTTCCTGGCCATAGGCACTGGCTCTTGTGAA	TIN RNA sense	2011	MARK2	MAP/microtubule affinity-regulating kinase 2	-0.574844	0.483432	0.0253711	TIN_09268	chr11:63420138-63421017
20800	TACCTTTAGCATTATAAAGGCTCTTCCACAGCTCAAAAATCTAAGTACAAATCCTCTTTG	TIN RNA sense	1486	CTBS	chitobiase, di-N-acetyl-	0.910954	-1.16015	-0.00477947	TIN_02138	chr1:84739585-84740467
20831	TGACTTGGTGGCTGAATTAATGAGAACAGTGTTAAATAACCACCCCTGCTCAACAAATCC	TIN RNA sense	79817	MOBKL2B	MOB1, Mps One Binder kinase activator-like 2B (yeast)	-0.433831	-0.634091	0.920223	TIN_52066	chr9:27437014-27437753
20907	AACAAACGGACTCCTCTCCCACTGAATGACCTCATGTATATGTTTGCCACTTGGGACTAT	TIN RNA sense	596	BCL2	B-cell CLL/lymphoma 2	-0.304287	0.414857	-0.142115	TIN_24004	chr18:59064001-59064477
20969	GGAGAAGGTGTTATATGAGCCATTGGCTTGCCTTTCCCTTTCTGGCTGCTCTGGAGGCTC	TIN RNA sense	10235	RASGRP2	RAS guanyl releasing protein 2 (calcium and DAG-regulated)	-0.687897	0.502094	0.0978521	TIN_09281	chr11:64251865-64252313
20981	CTGGAGAGAGAGGCAAGTGGTGAGGGAGGGCAGGAGGACCAGTCATGGGTTTAATGCAAA	TIN RNA sense	7704	ZBTB16	zinc finger and BTB domain containing 16	-0.988565	-1.54506	1.90865	TIN_10331	chr11:113514008-113514520
21053	CTGAGCTCCACAGTTTAAGTCCTGGGGGTGGAGAGAGGAGAGAGCAGCTGGTAGATATTA	TIN RNA sense	51646	YPEL5	yippee-like 5 (Drosophila)	1.87804	-0.949412	-1.54011	TIN_26351	chr2:30284766-30286372
21178	TCCCTCCCTCCCTCCTCCTACTATGTGCTAGGTAGTATGTAAGGTTGAGAAGTGGAAGGA	TIN RNA sense	9805	SCRN1	secernin 1	1.5066	-1.181	-0.723548	TIN_46315	chr7:29746020-29746595
21393	TAAAGCCAACCTATATAATTGGCTGTGCTCCTTAGATGGTTTATTTCTTTCTTCCCTCCA	TIN RNA sense	7704	ZBTB16	zinc finger and BTB domain containing 16	-1.0348	0.573696	0.276385	TIN_10328	chr11:113487259-113488381
21401	GTGTGTGTGAGGTTACTCTGTTGTGATGCTATTTCTTACTGTAGGTTGCAGTCTGAATTT	TIN RNA sense	5771	PTPN2	protein tyrosine phosphatase, non-receptor type 2	2.78284	-1.31657	-3.02185	TIN_23271	chr18:12787173-12788972
21508	GGAGAGAATTTGCGGTATTTGAGAGCCACTCCAGCCTCCATTATTTCTAATTCTATGTCC	TIN RNA sense	5095	PCCA	propionyl Coenzyme A carboxylase, alpha polypeptide	-1.60546	0.306163	0.866262	TIN_14800	chr13:99867720-99868639
21521	GCCCCGCTGCCCCTTCTTTACTTAGCTATATTTTCCTTACTAAGAGTTAGTTCCCTAGCC	TIN RNA sense	1604	CD55	CD55 molecule, decay accelerating factor for complement (Cromer blood group)	1.10202	-0.31897	-1.03455	TIN_04204	chr1:203891492-203892222
21591	GCTGAGCCTTCTGCTGGCTCAAAGTCTATTTTCGCCCCTCCTCTGATGTTGGACCTTGGC	TIN RNA sense	9667	SAFB2	scaffold attachment factor B2	-0.691232	0.492591	0.11064	TIN_24317	chr19:5545334-5546140
21600	TCTGCCTGAGGTGATAGTTCTATCGGAGGTTCTTGGGGAGCAGAGGTGGGCAAGGCCTTA	TIN RNA sense	7371	UCK2	uridine-cytidine kinase 2	-0.806257	0.690593	-0.0147985	TIN_03328	chr1:162600747-162600969
21708	ACTGTAAACCTGAGCCCCCCTTCCCAACCCAGCAATTGAAAAATGTGAACCAGCTCCTAA	TIN RNA sense	6415	SEPW1	selenoprotein W, 1	2.74591	-1.67916	-2.25824	TIN_25517	chr19:52977487-52978045
21876	CAGGCTGGGGTTGTTTCATCAGGGGAATGGGATTGTAAAAATTAAGTGGAAAAATGTAGG	TIN RNA sense	54434	SSH1	slingshot homolog 1 (Drosophila)	0.922273	-0.405978	-0.666992	TIN_12869	chr12:107727345-107728374
21885	TCAGTGGGCCGTCCTGAGCTGAATCTGGACTGCTGGGACTTCGTGAGTTCTGTGTAGACT	TIN RNA sense	23648	SSBP3	single stranded DNA binding protein 3	-0.29397	0.613976	-0.385471	TIN_01629	chr1:54422115-54422530
22014	AGCCCTTCCATTTTAAATATATACATACAATATGTTTTCTCCTGAGTACTGAGAACAGGG	TIN RNA sense	6936	C2orf3	chromosome 2 open reading frame 3	0.477666	-0.405468	-0.117459	TIN_27474	chr2:75813771-75814522
22217	GGTGTTGGGGGTTCCAGAGCTCCTTCCCTTTCCTGCCTGTCAGTGCAGGATGCTTCTAAA	TIN RNA sense	7704	ZBTB16	zinc finger and BTB domain containing 16	-0.567612	0.505959	-0.00526942	TIN_10320	chr11:113448397-113448986
22470	GCCGGTGCTGACCTCCCATCTCCATAGATGAAACATTTGAAGATTGATCCAGCTCTCCCA	TIN RNA sense	116372	LYPD1	LY6/PLAUR domain containing 1	1.33545	-1.00227	-0.644178	TIN_28237	chr2:133253161-133254218
22499	CCGCCTCCTCCATTCTCCTCCACACCTTTGCCCAGGACCTCTACGCTGCTATAAAGACAT	TIN RNA sense	28232	SLCO3A1	solute carrier organic anion transporter family, member 3A1	1.00951	-0.682235	-0.503176	TIN_18547	chr15:90283968-90284211
22550	AAAGTCATCTTTTACAACTCCTCCCTACCGCTCCTCCCCTAGCTCTCCAGGCCCATTGCC	TIN RNA sense	1859	DYRK1A	dual-specificity tyrosine-(Y)-phosphorylation regulated kinase 1A	1.17018	-0.624702	-0.778706	TIN_31991	chr21:37701126-37703430
22600	GCGCCCAGACGAGGAATCCCGCTCATAGGAGGGTTGTTGTGCTGTGAGTTGTCAAATGTC	TIN RNA sense	50807	DDEF1	development and differentiation enhancing factor 1	0.885065	-0.477651	-0.541418	TIN_51232	chr8:131191836-131192638
22635	TTATCTTTGTACATATTTTATATGACATAATATCTGCACACTCACCATCTCCAGCCTCTG	TIN RNA sense	6251	RSU1	Ras suppressor protein 1	-1.42355	0.36648	0.715963	TIN_05421	chr10:16798002-16799317
22744	GTGTTATTAAATACCCCATGGTGTGTGGTTCTGGCACTGAAATGGGGCTGTTTCCTAAGG	TIN RNA sense	5095	PCCA	propionyl Coenzyme A carboxylase, alpha polypeptide	-1.05696	1.21219	-0.438319	TIN_14810	chr13:99940246-99940776
22778	TCCCCCTCCTCCCCATGTCACGAAAGAACGTAATTGAAACCTTCAGATTAAAAGCTCTCA	TIN RNA sense	121512	FGD4	FYVE, RhoGEF and PH domain containing 4	1.21908	-0.986569	-0.504409	TIN_11627	chr12:32633632-32634513
22809	CTCTCTCTCTTCTTTGAGACTCCTTTGTTAATTATGAAGATTGGCAGTTTTCAGACCTGG	TIN RNA sense	26276	VPS33B	vacuolar protein sorting 33 homolog B (yeast)	1.5064	-0.687029	-1.2254	TIN_18538	chr15:89354851-89355779
22823	GCCCGGCCTGCCATTTTCATTAACCACATATCTTCGTTGTCACTTTAGCAGTTGTAGGAG	TIN RNA sense	10233	LRRC23	leucine rich repeat containing 23	1.13827	-0.392594	-0.997886	TIN_11021	chr12:6869742-6870705
22874	CTGTGGGTGGGCCTGTATCAATCCTCCTGCCCTCAGTATCTCTGTAGGTGGAATGACAGG	TIN RNA sense	284521	OR2L13	olfactory receptor, family 2, subfamily L, member 13	-0.561075	0.803007	-0.355665	TIN_05057	chr1:244500818-244501218
22911	TTAAAGAGGTTGTAGCCAGTCCCCAGGGGCCACTGACTCCAGACCCAGGTGCATATCACA	TIN RNA sense	28232	SLCO3A1	solute carrier organic anion transporter family, member 3A1	-1.52855	0.284997	0.848164	TIN_18548	chr15:90284633-90285318
23020	AGCTGGAGATGTTTGAGGCTCTCTGCAAAGCTCCCCCTTTCCCCTGAGTCAGCCAACCAT	TIN RNA sense	23261	CAMTA1	calmodulin binding transcription activator 1	0.844188	-0.382599	-0.586777	TIN_00131	chr1:7692626-7693198
23032	TGCAAAAAGTTTAACTCTCCTTCCCCACGCCAGCCCCATCTTGAACCACTCAGCATGGAG	TIN RNA sense	9793	CKAP5	cytoskeleton associated protein 5	1.42813	-0.294526	-1.65831	TIN_09009	chr11:46770468-46771497
23045	TCCTGGCCAATCCCATTTGTTTTTATTTCTCCTTGCCCAGCTCTTAATTACTCAGAACTT	TIN RNA sense	6733	SRPK2	SFRS protein kinase 2	-0.650002	0.418484	0.156029	TIN_47885	chr7:104179775-104180685
23109	CACTGTACTACGGTGTCTGTCTGTTATAGTAAGTGTTTGCCAGAACACTTCCTCATCACC	TIN RNA sense	55188	RIC8B	resistance to inhibitors of cholinesterase 8 homolog B (C. elegans)	2.8068	-1.59371	-2.52019	TIN_12822	chr12:105770431-105770554
23121	TCATGGCTCCCTTGTCCTGCACAGGCTCAGGAGTACCCCCTTTGCCACATCTTGGTTCAA	TIN RNA sense	23648	SSBP3	single stranded DNA binding protein 3	-0.694417	0.281792	0.329764	TIN_01636	chr1:54481099-54481840
23407	CAGTATCCATGAGTGACCATGTGTTCTCTCTCTGTCCTTAGATCGTTTGAATACAGTGTG	TIN RNA sense	78991	PCYOX1L	prenylcysteine oxidase 1 like	-0.0179998	0.514785	-0.564024	TIN_42273	chr5:148719237-148719762
23464	TGAGTTCTTTCAGGCCTTTATGGTGTTTCCTGTGTCATAAATTTGGCCTCCCATTTAAAA	TIN RNA sense	5168	ENPP2	ectonucleotide pyrophosphatase/phosphodiesterase 2 (autotaxin)	-0.640789	0.223416	0.346163	TIN_51012	chr8:120657577-120658865
23549	CTGCCCCGAGCTGTCACCTGACTCAGCACCTATTGTGCCACACTGTTAGTGTACAGGTGT	TIN RNA sense	9612	NCOR2	nuclear receptor co-repressor 2	-0.74925	0.237487	0.414315	TIN_13392	chr12:123361366-123361661
23577	TTCTATTGCCTTTTCTGGGTGTCTGTCTGAATTTGATATTTTCAATTTGGTGGCCAGGGG	TIN RNA sense	2686	GGTL3	gamma-glutamyltransferase-like 3	1.83046	-0.908945	-1.50648	TIN_30844	chr20:32758334-32759455
23659	CAACACAGGCAACTTTGACTCTAGAGATAACACTTATTACAGTAAAATCCCTCTTCAGAC	TIN RNA sense	79963	ABCA11	ATP-binding cassette, sub-family A (ABC1), member 11 (pseudogene)	-1.15268	0.588169	0.338159	TIN_37273	chr4:364186-364743
23668	CAGAAACATCCGAGAGGGCCCCTGTCACCCAAGCTTTTGGCTACAGTCTACTCCTTCCAT	TIN RNA sense	5579	PRKCB1	protein kinase C, beta 1	-0.699857	-0.0164753	0.615911	TIN_19408	chr16:23899765-23900170
23767	GGGAGAGGTTGGAACAATGAATACCTGGAGAGTGACAACTGTGTCAGGTGCTATCCTGTG	TIN RNA sense	6646	SOAT1	sterol O-acyltransferase (acyl-Coenzyme A: cholesterol acyltransferase) 1	-0.624831	1.35822	-1.06038	TIN_03691	chr1:176033966-176034624
23829	TCCCTCTCTCTCCCCAGATCATCACTATTGTTTCCATACTCTTCCAGAAATTTCCATTGC	TIN RNA sense	55268	ECHDC2	enoyl Coenzyme A hydratase domain containing 2	1.82905	-1.04617	-1.33685	TIN_01598	chr1:53077184-53078351
23986	GGAAGCAGAAAAGGTGACTTTGGGGCCATACTCCAGCCATGTGAGCAGAAGAACGTGACA	TIN RNA sense	3607	FOXK2	forkhead box K2	-1.58367	0.59888	0.570377	TIN_22971	chr17:78129188-78130077
24071	TGAAAGATCCATGATGAAAATCTAGCAGAGAGGCTTTTTTGTAGTTGACAATATTGAGTG	TIN RNA sense	79963	ABCA11	ATP-binding cassette, sub-family A (ABC1), member 11 (pseudogene)	0.733281	-0.154879	-0.693431	TIN_37272	chr4:359657-360494
24189	GGTTCATTTTTAAGGTATAGGAATTCACTTTCTTAATTTTGGTCCCTCTTTCCAAATGCC	TIN RNA sense	4289	MKLN1	muskelin 1, intracellular mediator containing kelch motifs	-1.72398	0.472331	0.76271	TIN_48485	chr7:130557608-130558450
24242	CATTTCTGATTCCCCCTCCCAGAAGTCCTTCAGAATGCCCCCGACGGACCGTGATCATCT	TIN RNA sense	55095	SAMD4B	sterile alpha motif domain containing 4B	1.19814	-0.871849	-0.576306	TIN_25205	chr19:44525789-44526479
24384	ACTTCTATCACTGGGTGAAGCTGATTGTATATAAGCTAGATCTGCCTTCTGCCTACCTTT	TIN RNA sense	6840	SVIL	supervillin	-0.435322	-0.259322	0.625115	TIN_05805	chr10:29953491-29954060
24436	TTGCCAGAGGCCACATCTAACAGCAAGCCTTTCTGTGCCGGCTGCTGCCCTTAAGCTTGA	TIN RNA sense	79709	GLT25D1	glycosyltransferase 25 domain containing 1	-0.476596	0.513808	-0.0933293	TIN_24783	chr19:17527908-17528722
24468	GTGGCGTGGGGAGGCGTATTGATCTAGAAACCAAAACCCCGGGGCCTGACAAAAACTTAG	TIN RNA sense	170960	ZNF721	zinc finger protein 721	-0.225579	-0.515144	0.659571	TIN_37311	chr4:770793-771390
24513	AGCTGTTTCTGTGCGGGTCTCAGGATGGAGCCTGAAATTCCTCTTCCTCCTGGGAGCCTT	TIN RNA sense	220	ALDH1A3	aldehyde dehydrogenase 1 family, member A3	-0.498303	0.849929	-0.47508	TIN_18708	chr15:99269024-99270502
24560	TAGAATATTTTGAAGAGTTTTGGGCCTTGGCTGGTTGGGGAGTTAACTAAAGCACTGCAT	TIN RNA sense	27044	SND1	staphylococcal nuclease and tudor domain containing 1	-0.321038	0.687134	-0.448406	TIN_48312	chr7:126943470-126944451
24579	TCCTAACACCACAGCAGACACGAGGCAGCCACGGCACGTTTCTTCCTTCTGGGGACTTTT	TIN RNA sense	9612	NCOR2	nuclear receptor co-repressor 2	-0.834244	-0.276205	0.935106	TIN_13398	chr12:123437797-123438480
24586	GCCTGGCCACCACCACCCACCTTTTGGACAGACGTTGAGAGGATTTGTGGTGTTAGGAAA	TIN RNA sense	7936	RDBP	RD RNA binding protein	1.5576	-0.586505	-1.44931	TIN_43448	chr6:31636475-31637456
24616	CTGGTGGTTCTACAGGGAAGTAAAGGAGCAGGCCTACAGGGTGTCTGGTACATGTAGATG	TIN RNA sense	341	APOC1	apolipoprotein C-I	1.84969	-1.10426	-1.3062	TIN_25398	chr19:50111842-50112551
24656	GCCTAAGTACTCTTGGCCCCTGCACTGTCCTGCTGGTGTCTGCTGTTGACTTTGACCTTT	TIN RNA sense	54566	EPB41L4B	erythrocyte membrane protein band 4.1 like 4B	0.339127	0.309745	-0.743708	TIN_53107	chr9:109145764-109146538
24688	TTTTGCCCCTGGATCTCGCGCCTCAGAGCTGCAGCCATTAAATGCTCTTCTCCAAGGCCA	TIN RNA sense	8091	HMGA2	high mobility group AT-hook 2	-0.393826	0.55517	-0.216729	TIN_12168	chr12:64506023-64506767
24764	TCCCCACTGTGGTCCTCAGCCTGCCTGTTTCGCCTTTCTCTCCTGTGCAGGTTACCAATT	TIN RNA sense	29970	SCHIP1	schwannomin interacting protein 1	-0.0983613	1.1744	-1.48609	TIN_36420	chr3:160975858-160976461
24767	CACCTCCCTGACCCCACCCCCATCGCTGGATGCTGCATTAAGGCGAGAACATTCCTAATT	TIN RNA sense	26100	WIPI2	WD repeat domain, phosphoinositide interacting 2	1.36406	-0.485122	-1.24659	TIN_45892	chr7:5037509-5037844
24871	AGGACAGAAATAGTGCAAGGTGGGGAGGTGGCAGGTTACAAGATAAAGAAGCTATAGTCA	TIN RNA sense	25792	CIZ1	CDKN1A interacting zinc finger protein 1	-1.75027	-1.65131	2.45911	TIN_53667	chr9:128038619-128039038
24898	CTGGTCGTGGCCGTCATTTCTGCAGGGAGGTTGCTGTTTTCCTCCAGGCATCGGAGTTAA	TIN RNA sense	6934	TCF7L2	transcription factor 7-like 2 (T-cell specific, HMG-box)	-1.04749	0.433452	0.427937	TIN_07513	chr10:114858359-114859167
24945	CAGAGATGCTAATGACAGAAAGGTGAGGATCTCCTCTTGCCAGCCCTGTCAGGAAGAGGG	TIN RNA sense	84988	PPP1R16A	protein phosphatase 1, regulatory (inhibitor) subunit 16A	0.864157	-0.679187	-0.322966	TIN_51573	chr8:145690932-145691625
24955	GATCTCTGCTCTGTGCTCCCATTTACTACTGCAGCTCAGCCTCGCTGCTTTCAAGGGGAA	TIN RNA sense	59271	C21orf63	chromosome 21 open reading frame 63	1.0322	-0.59659	-0.616461	TIN_31809	chr21:32769024-32770114
25006	TAGCACCCCCCTTCAGGGATAACCCCTCGGAGCCCACCCCTTTCATTTCACAAGTCAGAT	TIN RNA sense	5829	PXN	paxillin	1.03642	-0.575295	-0.6438	TIN_13240	chr12:119165139-119165723
25060	ACATGGTGCTGGCTCCCTGCCTCAGCCAAGAGGCACATGACACATGACATCACTGGCTAT	TIN RNA sense	57178	ZMIZ1	zinc finger, MIZ-type containing 1	1.43146	-0.987845	-0.788949	TIN_06784	chr10:80526739-80527606
25106	TCCACACCCAGCTCACATTTGCATTTTCGGCCAGCAGCTTCTTGATATTCTCAGATAACA	TIN RNA sense	6522	SLC4A2	solute carrier family 4, anion exchanger, member 2 (erythrocyte membrane protein band 3-like 1)	0.41979	0.20305	-0.711624	TIN_48894	chr7:150202909-150204337
25174	TTTTTTCTTTGTGCTTTGAGTAAGACACATTAGGTAGGATACCAGGTGTCTGTTGAGCTT	TIN RNA sense	51366	EDD1	E3 ubiquitin protein ligase, HECT domain containing, 1	2.63623	-1.85912	-1.84373	TIN_50729	chr8:103382456-103383170
25267	CCCTTCCCAGAACTTTTCCTGTGCGTTTCAGAACCATTCGTGGGCGTGACGTTGTGTTAA	TIN RNA sense	56623	INPP5E	inositol polyphosphate-5-phosphatase, 72 kDa	0.819834	-0.486701	-0.44819	TIN_53892	chr9:136606579-136608727
25290	TGGCAGGGGCATTGTTTCTTGACTTCACATACAGTGAGGCTTCCAGAAGGACAAAACTCT	TIN RNA sense	84319	C3orf26	chromosome 3 open reading frame 26	-1.35001	1.6404	-0.769153	TIN_35242	chr3:101248609-101249365
25320	ATAAATAAAGCTCAGGTTTGCTAGGGAACCAGGTATAGAGAAAAATAAGTCTGATATGAG	TIN RNA sense	4763	NF1	neurofibromin 1 (neurofibromatosis, von Recklinghausen disease, Watson disease)	-0.608907	-1.12328	1.38558	TIN_21443	chr17:26699105-26699878
25378	AAAACACGCCCCACCTTTTTAATCTATTTCCAAGTCTGAGTGTTTCTTAATAATTACTGC	TIN RNA sense	54453	RIN2	Ras and Rab interactor 2	0.80372	-0.187217	-0.752893	TIN_30626	chr20:19827467-19828881
25488	GCCGGCTGATTCCTGGAGACACCTTCTATGTGGCACTTCCCTGGGCTGTGTATAATCTGA	TIN RNA sense	25999	CLIP3	CAP-GLY domain containing linker protein 3	-0.641056	0.0745855	0.488614	TIN_25063	chr19:41210831-41211739
25728	GGTTCTTGCCTGGCTCCTCCTAGCTCTAATGAAGGGCTGTCCCTGTCCCCTTCTCCTTAA	TIN RNA sense	5578	PRKCA	protein kinase C, alpha	-0.500836	0.451516	-0.00330468	TIN_22542	chr17:62139124-62140033
25739	GCCCGGCCTTATGAATCATTAAATGAGACTGGTTCAAATAAAAGTCACAGTAATGGCCAG	TIN RNA sense	2782	GNB1	guanine nucleotide binding protein (G protein), beta polypeptide 1	1.51435	-0.516859	-1.47054	TIN_00026	chr1:1767068-1767579
25836	TCCCGCTGCGGTTACACCTTCTTTCTGATTGGGACTGTGCGATCTCTGTCCCGGAATTCC	TIN RNA sense	4670	HNRPM	heterogeneous nuclear ribonucleoprotein M	-0.813878	0.495971	0.201278	TIN_24436	chr19:8451766-8452203
26053	CTGAAAACATAGATGGGGGCCTGTGCTTAGGAAGAGCTCTCTGTATATTGATGATCTGGT	TIN RNA sense	1612	DAPK1	death-associated protein kinase 1	-0.594908	0.205374	0.327986	TIN_52634	chr9:87344732-87345639
26118	GGCGCTGCTGGCTGCAGTGGCCTGTGTTCTCCTGCCGTTTCTCATGGATGAAATTGCAAA	TIN RNA sense	10426	TUBGCP3	tubulin, gamma complex associated protein 3	-0.504828	0.455236	-0.00388016	TIN_14939	chr13:112246835-112247310
26138	AATAAATGGTAGTCTTCATAGGATAAGTTACATCTGTTTTTCCTTCCTTCTGGTGGAATC	TIN RNA sense	5910	RAP1GDS1	RAP1, GTP-GDP dissociation stimulator 1	-0.281955	0.523458	-0.28873	TIN_38843	chr4:99658320-99659787
26193	CAGCCCTGACAGCCCCCTGCGCTGTTGTGATGTGACACTGTGATATCATGTCATATATAG	TIN RNA sense	57464	FAM40B	family with sequence similarity 40, member B	-0.496731	0.520695	-0.0830873	TIN_48405	chr7:128690605-128691703
26214	ACTGTCCATGTTTTGAACTGCTCCATCACCCTCTCCCACTCCATCCTCTGGATGACTTTG	TIN RNA sense	23228	PLCL2	phospholipase C-like 2	4.65644	-3.82491	-3.60775	TIN_33608	chr3:16909353-16909608
26258	AAAAAAGCTTGTGTGAAGAGCATCTACTGAGCTGGGCCTGGTGCTGTTTTAGAGACAGAA	TIN RNA sense	1870	E2F2	E2F transcription factor 2	-0.565357	0.661725	-0.182798	TIN_00645	chr1:23584076-23584854
26278	ATATATTACCTCCTGAAATTCAGTGTGGCCTTGGGTAGCTGATCTCGGGCAGAGATTGGT	TIN RNA sense	143458	LDLRAD3	low density lipoprotein receptor class A domain containing 3	-1.35355	1.68683	-0.829891	TIN_08858	chr11:36158911-36159282
26325	GAAAATGTCGTGCTCCATCTGAGCCCTCTGTCTTGCCAGGCAGGTACCACTTTTGAGCAC	TIN RNA sense	10217	CTDSPL	CTD (carboxy-terminal domain, RNA polymerase II, polypeptide A) small phosphatase-like	-0.601638	0.0594698	0.472555	TIN_34058	chr3:37992409-37993125
26402	AATCAGTGGATGGATGCTTTTGAGGAACTGAAAGCCTAGGCTAGTCTGTTTAAGCTTTGT	TIN RNA sense	55784	MCTP2	multiple C2 domains, transmembrane 2	-1.79665	2.48486	-1.65006	TIN_18597	chr15:92583030-92583965
26437	CATCTCCAGCTCTAACCATTTTTGTCCCGACACTGGCTCTCCCTCTACCTTCTGTCCTTG	TIN RNA sense	8764	TNFRSF14	tumor necrosis factor receptor superfamily, member 14 (herpesvirus entry mediator)	-0.538933	0.37813	0.107511	TIN_00062	chr1:2523794-2523992
26507	TCAGGGATAGGCTGAGGGGTGACTGGATCTAATCTTCATTCATGTGATTTAAATGAAATA	TIN RNA sense	55256	ADI1	acireductone dioxygenase 1	0.665542	-0.152432	-0.6049	TIN_25886	chr2:5059853-5060450
26546	ATTTTCAAAGGGGTGTGTGATGTGGGCATCTGAGTTTCTTCTGGGAGTGAATATTGGCAA	TIN RNA sense	6934	TCF7L2	transcription factor 7-like 2 (T-cell specific, HMG-box)	1.23963	-0.343859	-1.22759	TIN_07482	chr10:114706285-114706940
26591	GTGTGTGTAATAAATATGTGTGTTTCCTCAAGTGATTTTAGGCAGAATGTGTCACTGCCC	TIN RNA sense	137682	C8orf38	chromosome 8 open reading frame 38	2.88213	-1.45262	-2.99721	TIN_50530	chr8:96012239-96013382
26628	TGCTTGATGAAATTATTTGGAAAAGGCCTCCCCTGGTGGCTTTAAACACAGGAAATGGAT	TIN RNA sense	23022	PALLD	palladin, cytoskeletal associated protein	-0.638156	0.0125591	0.543682	TIN_39812	chr4:170163201-170163787
26742	ATTCTGACAGGCATCTCCAATCCCTGTTCTCTGCCCTTCCCAAGGCCAGCTCTGTGTCCA	TIN RNA sense	9509	ADAMTS2	ADAM metallopeptidase with thrombospondin type 1 motif, 2	-0.410919	0.108251	0.272233	TIN_42773	chr5:178628569-178629560
26763	TCTGACAAGAGAAGGGGCCCTTGAGAATGGAGCTTTCTGTGTGGCAATGAACATGGACTT	TIN RNA sense	4482	MSRA	methionine sulfoxide reductase A	-1.10784	0.057491	0.823453	TIN_49281	chr8:10287025-10287809
26772	CTTTCCTCACTCTAAACTCTTCAGAGTTTGTACCTGTATATCTGCCAAATCAACATTATT	TIN RNA sense	25802	LMOD1	leiomodin 1 (smooth muscle)	-1.52634	0.506805	0.63295	TIN_04016	chr1:198639935-198640544
26835	CTGGGTTGACCTCTAACCACATTTTTCCCCCCTGACACCCTCTGAGCAGGTTAGGCTCTG	TIN RNA sense	22859	LPHN1	latrophilin 1	-0.548475	0.500183	-0.015281	TIN_24649	chr19:14136898-14137286
26986	ATACTTTGGGTGGAATGCTTTTCTTTTCTATATGTTTGCTATGGGTTGAGGTTATATCTG	TIN RNA sense	31	ACACA	acetyl-Coenzyme A carboxylase alpha	-0.633817	0.659994	-0.121134	TIN_21594	chr17:32651352-32652569
27013	AATTTGAAGAGTTAAGAAGATAATAAGAAAAGCCACTTCTTGACCTCCTCTTCTTCTAGG	TIN RNA sense	64854	USP46	ubiquitin specific peptidase 46	0.867964	-0.879527	-0.159944	TIN_38135	chr4:53346972-53347858
27102	AAAAAATAGTGTTGAGAAGAGTTGAGCTGGGGCGGAAGTGGAGGCAGCCAACTGAAACTG	TIN RNA sense	143458	LDLRAD3	low density lipoprotein receptor class A domain containing 3	-1.70375	1.63909	-0.524335	TIN_08844	chr11:35942918-35943629
27120	TAAGTCAGCTGGTTTTCCCTTTGAATTCCTATATATTAAGGCAGAATTCTCTATACTGTC	TIN RNA sense	57161	PELI2	pellino homolog 2 (Drosophila)	-0.0657673	0.864736	-0.998727	TIN_15587	chr14:55827268-55827996
27170	CCTCCCGCCATGTATGATGAAATACACTATAGACACAACTGTTTTAAGAGCCTACCAGTT	TIN RNA sense	5578	PRKCA	protein kinase C, alpha	0.915755	-0.704724	-0.363756	TIN_22526	chr17:61978860-61979815
27188	GTCCCTGGCAAACCTCTCGACCCCTCCCCGCTCTCTCTTCCCTTTTGTTCAATGCAGTAA	TIN RNA sense	894	CCND2	cyclin D2	2.11389	-0.917781	-2.06479	TIN_10960	chr12:4268843-4270328
27254	TGAGAAAACATACCCTCCTGTCCAATGCTGTCAGGCACCCTGCATCACTCCATAATCATT	TIN RNA sense	10005	ACOT8	acyl-CoA thioesterase 8	-0.593994	0.418254	0.110952	TIN_31164	chr20:43913098-43913890
27360	GTGTCTCGGTAAGGGAGGACTCCTGGCTTCCCTGGTCCTAATAAGTATGGTGACTTTGTA	TIN RNA sense	9501	RPH3AL	rabphilin 3A-like (without C2 domains)	-0.889868	0.744942	-0.0113374	TIN_20575	chr17:94890-96510
27382	GTCTGCCCTCTAGGAGCCTCCAGTCTTGTCAGACTAGAGGAGATATTCAGGTAAACACTG	TIN RNA sense	4154	MBNL1	muscleblind-like (Drosophila)	1.18975	-0.992881	-0.461584	TIN_36353	chr3:153628806-153629582
27464	GTTTTTTGCTCATTACCCCAGGCTCCCATCTGCCATTCCCCCTGCCCCTGAACACTTGAG	TIN RNA sense	9442	CRSP8	cofactor required for Sp1 transcriptional activation, subunit 8, 34kDa	0.493043	0.10457	-0.684199	TIN_53802	chr9:131968346-131968841
27511	CCCTAAAATCTGGCTCCTGGCACTCTGGGTAAGAGAGATGGGAGTAAGAAGACTCATGCC	TIN RNA sense	201266	SLC39A11	solute carrier family 39 (metal ion transporter), member 11	-0.509189	0.757603	-0.348794	TIN_22674	chr17:68329852-68331043
27576	CCTCTTCGGGACCGGTGCCTTTCTCCGTGTTAGGGAACCTCTGAACCTGAGCTGTGTTTT	TIN RNA sense	6928	TCF2	transcription factor 2, hepatic; LF-B3; variant hepatic nuclear factor	-0.635815	-0.298458	0.812213	TIN_21619	chr17:33175096-33176180
27626	GTGCTGTGCTGCAGGACAGTCTCCAGCGCGTGCTCGTTTACCGCCTTAATGATTCACCTA	TIN RNA sense	83548	COG3	component of oligomeric golgi complex 3	0.0365703	0.540243	-0.662867	TIN_14096	chr13:44937421-44937950
27671	TTGCTCTTTTTGCGTGCTCAATAAGTGTTATTCCCTCAGCTTGTATTTTCTTGAGCAATC	TIN RNA sense	9202	ZMYM4	zinc finger, MYM-type 4	1.86305	-1.16886	-1.2589	TIN_00994	chr1:35421827-35422592
27674	CTTTGGCAGTTCTTCCCCTTCTCTCATGCCCTCCCCATCCCCCCTAAAAAACAGTAGACA	TIN RNA sense	8569	MKNK1	MAP kinase interacting serine/threonine kinase 1	1.02021	-0.507296	-0.692632	TIN_01440	chr1:46750092-46751272
27750	CTTTTCTATGCTGGTGGGGCTTTCCCATGGGAGCACATGGCTGGACCATCACTTGGAGTG	TIN RNA sense	50650	ARHGEF3	Rho guanine nucleotide exchange factor (GEF) 3	-0.0565655	0.720811	-0.796285	TIN_34594	chr3:56885175-56885851
27797	CCATTTCAACCCAGTGATAATGTTCCCCAGAGAGATGGATGTGACCTTCCCTGTGACTGA	TIN RNA sense	3339	HSPG2	heparan sulfate proteoglycan 2 (perlecan)	-1.1208	0.817408	0.0729277	TIN_00591	chr1:21996994-21997403
27810	CCAGAGAGCCAGCCCTGCTTGTTGTCTTGGAGGCCAGTGCTACTGGAGAGATTGTGTCTT	TIN RNA sense	29	ABR	active BCR-related gene	2.55273	-1.76523	-1.79442	TIN_20640	chr17:953442-954473
28090	AAAGGACTAATGAGTATATTTTAGTATTGATTGAGGATTCTGTTTTTGCTGGGTAGGTGC	TIN RNA sense	7257	TSNAX	translin-associated factor X	-0.803584	0.802411	-0.144145	TIN_04642	chr1:228006421-228006939
28119	ACTTTCAAAGTTTTTAACGTAATTAAACTTTATGGCTTCTTCATTTCCTGCATGTCCCCC	TIN RNA sense	132	ADK	adenosine kinase	-0.993813	0.517429	0.306975	TIN_06651	chr10:75744623-75745997
28247	TCCCTCTCCTCCCTACTCACATATAGCTCAGCTATTGTCAGTAATAGATGCCAACTGGGG	TIN RNA sense	79837	PIP5K2C	phosphatidylinositol-4-phosphate 5-kinase, type II, gamma	1.33193	-0.659754	-0.979106	TIN_12070	chr12:56276109-56276433
28249	TGTGGGGATGGGAAGGAGAGCGGGGCTGAGGTTGCGGATCTTGGATGTGATTCTGTGTAA	TIN RNA sense	64855	FAM129B	family with sequence similarity 129, member B	-1.39654	-1.30297	2.03407	TIN_53635	chr9:127385127-127385538
28384	GCCTGGCCTATCCTATACGTATTGATGTCCTCTTGGCTGTTGCCATTAAAAGAATAGATT	TIN RNA sense	10425	ARIH2	ariadne homolog 2 (Drosophila)	-0.815996	0.906459	-0.256804	TIN_34352	chr3:48969342-48970076
28482	ACATTACAGGGATACCAGGGATTTGAGTCTGCAGTCTCTCTGATTTTCCATGAGTGCTTA	TIN RNA sense	23024	PDZRN3	PDZ domain containing RING finger 3	-1.62046	1.68907	-0.639795	TIN_35113	chr3:73624841-73625442
28507	GGTTTATACCTAGAAACCCCCAACCCCCACTCCCCACCCGCCAGTCTTCTTCAAGGTCTA	TIN RNA sense	6095	RORA	RAR-related orphan receptor A	1.74205	-0.627774	-1.74638	TIN_17661	chr15:59061337-59062836
28512	AAGTACTAACAGATAAAATCAAGAGAAGACGATTAGAGACTTACAAGAAGTTCTGAAGGG	TIN RNA sense	5108	PCM1	pericentriolar material 1	2.15251	-1.50277	-1.38917	TIN_49420	chr8:17880010-17880922
28521	CCAGTTAATTAAAAATGCTGGGAGGGAATGTTCATCCTCCATTACCCACCTGTCCTTGTG	TIN RNA sense	2719	GPC3	glypican 3	-1.44122	0.565716	0.529572	TIN_54961	chrX:132756990-132757481
28564	GTCTGGCCGTGTGAGTCTGTAAAACCCCTGGGAAGTTGAGAACAAAACAGGAATCCACTG	TIN RNA sense	55841	WWC3	WWC family member 3	1.05524	-0.44004	-0.816522	TIN_54017	chrX:9917525-9918789
28699	GGCCTGGGGTGTGTTGCTGAGATTACCGCCTGGCTGGCTCGTGGGCACATTTATTTTTCA	TIN RNA sense	9619	ABCG1	ATP-binding cassette, sub-family G (WHITE), member 1	0.343465	0.363247	-0.822365	TIN_32139	chr21:42542274-42543184
28800	ACTTTGAATTTTTTACATATTAATGAATTATTTATCCCAAACTGCCTGCCCTCTGCCACC	TIN RNA sense	9786	KIAA0586	KIAA0586	-0.981554	0.266655	0.548291	TIN_15610	chr14:58083168-58083928
28860	TTTTTTCAGCTGGACCTGAGAGAACTTGATGAGAGCCCCTTTTCTCCTCTGCCCTGGGGA	TIN RNA sense	84623	KIRREL3	kin of IRRE like 3 (Drosophila)	-0.733211	0.440814	0.197858	TIN_10646	chr11:126149289-126149844
28864	GTTACAAACAATGCTTGTGCCAGCCCATTGCTAGATTGGAAGCTCAGATTCCCTCTAGTT	TIN RNA sense	80036	TRPM3	transient receptor potential cation channel, subfamily M, member 3	1.46289	-0.839317	-0.981565	TIN_52417	chr9:71075845-71076708
29080	AGAGCTGTTACTTATTGTGTGTGTGGATTTTTAGCCTTCTATCATTTTTCAACAACAACG	TIN RNA sense	55788	LMBRD1	LMBR1 domain containing 1	3.35099	-1.92818	-3.31731	TIN_44156	chr6:70447030-70447451
29144	GTAGGTCTGTGTTCCCCTGCAGCTCACTCATGCCATGGTACCCATCATTGCTTTCAGCTC	TIN RNA sense	1345	COX6C	cytochrome c oxidase subunit VIc	-0.637176	0.57715	-0.0250986	TIN_50660	chr8:100961036-100961975
29146	GCCCGGCCAGTAAATTCTTGTTAACCATGGGTAGTAGATATATCAACCTGTGAAATTTAT	TIN RNA sense	817	CAMK2D	calcium/calmodulin-dependent protein kinase (CaM kinase) II delta	1.891	-0.887015	-1.64904	TIN_39157	chr4:114820607-114821225
29174	CTCCCTCCCCTCTGGAGTGCGTTCACCTCTGTACCCTTCTCAAAGAGACTCGCAACCTAA	TIN RNA sense	79701	FLJ22222	hypothetical protein FLJ22222	2.63871	-1.86218	-1.84495	TIN_22959	chr17:77948894-77949323
29202	TGTGTGTGCAAGTGTATAGTTCGGTCACATACATACATATATCCTTTTAGTGCTTGTAGT	TIN RNA sense	23049	SMG1	PI-3-kinase-related kinase SMG-1	3.18713	-2.07407	-2.6473	TIN_19255	chr16:18750631-18751471
29306	CACCCAGTAACACACCTATAGCTGATTTCTTTGCCTTCTCTATCCTGGGTTTCTTATTTT	TIN RNA sense	23024	PDZRN3	PDZ domain containing RING finger 3	-0.71196	0.752735	-0.16187	TIN_35119	chr3:73665316-73665875
29364	GCCTGGCCCCTGTTAAACTTTCTACCTAGCAATGTGGTTAGTCTTCCCATCCCACTGTAT	TIN RNA sense	222236	NAPE-PLD	N-acyl-phosphatidylethanolamine-hydrolyzing phospholipase D	1.10945	-0.438301	-0.898438	TIN_47839	chr7:102376169-102376801
29623	GCGCGTGCTGCGTGCATGTGTCCGCCTTTTTTGTAACCCAAATCCAGCATTCTTCAGCTT	TIN RNA sense	9922	IQSEC1	IQ motif and Sec7 domain 1	1.35982	-0.59213	-1.10226	TIN_33482	chr3:12995482-12996005
29718	GTTGTCACAAACCTGATTAGATTTCTAAAAAGTATCATACTGTCCCTTGCTCAAGTTAAG	TIN RNA sense	23024	PDZRN3	PDZ domain containing RING finger 3	-1.31951	1.19722	-0.229417	TIN_35123	chr3:73703079-73703910
29846	CAGTGAGGTAGAAGAATAACAAGGGTGGTATGGTGGTTTCGGTGGTATGACCAAAATACA	TIN RNA sense	5903	RANBP2	RAN binding protein 2	-0.821788	1.40334	-0.910939	TIN_27907	chr2:108809677-108810105
29879	GACTTGGGGCTGCTGAATGCTTACCTGACTGTCTGCTTCAGCTTATAGTTTCTATATATC	TIN RNA sense	256643	CXorf23	chromosome X open reading frame 23	-0.391421	0.779369	-0.492772	TIN_54177	chrX:19702405-19704367
29957	AAAAAAGAAACCTCTTTATTGTGTTGGGTCCCTTCCTCTTTTTGTCTGCTACTTCACACT	TIN RNA sense	4299	AFF1	AF4/FMR2 family, member 1	-0.563949	0.352924	0.154536	TIN_38605	chr4:88237047-88240001
30035	TAAGGTCCCGATGGAGAACCATAGCAAGCGTCCCCTCCCTGTTTCTAAAGATGAGACACT	TIN RNA sense	9922	IQSEC1	IQ motif and Sec7 domain 1	1.71524	-1.08102	-1.11672	TIN_33481	chr3:12979074-12979727
30058	TCTCTCCCCTCCCCCAGGCTCATCCCACTTGTAAGAGTGGGACATTCTTGTGCTCACACT	TIN RNA sense	4756	NEO1	neogenin homolog 1 (chicken)	1.95877	-1.09251	-1.50503	TIN_18130	chr15:71132290-71132873
30097	ATCTTCTCTTTGTCACAGAACAACTTGCTGTTATCCCTTCCTCTGAGCCTACTTTGTGGT	TIN RNA sense	84186	ZCCHC7	zinc finger, CCHC domain containing 7	-0.417865	0.414116	-0.0359794	TIN_52265	chr9:37188445-37189079
30319	GCAGAGCAGCTTTAGACCTCATCCTTCCTGCTTTGGTGATGGGAAATGACCTGGGAATGG	TIN RNA sense	55198	DIP13B	DIP13 beta	-0.623862	0.299458	0.257404	TIN_12796	chr12:104092318-104093206
30328	AAAGGTGGTGCTGGGTTTCTTATGTGTGGATGTGTTGCTGTTGGCCAAGAAGAATGAGAA	TIN RNA sense	27044	SND1	staphylococcal nuclease and tudor domain containing 1	0.726261	-0.0150501	-0.857486	TIN_48356	chr7:127321352-127321931
30441	TGCAACGTGAAACAGAGACTGGGTGGCTGCACAAAACACTGTCAGGCCCCCATCTCAGGA	TIN RNA sense	11054	OGFR	opioid growth factor receptor	-1.48854	-1.14411	1.98444	TIN_31564	chr20:60910371-60911160
30445	CTTGAATTGTACTTTGCAATTTTATGAAGCCCTTTCTCGTGTCATTTTCTTCATGCATTC	TIN RNA sense	10207	INADL	InaD-like (Drosophila)	-0.787879	0.299116	0.382236	TIN_01778	chr1:62106112-62107096
30460	CTAGGTTGTGTGGCATGTGTGGGGGCTGTACGTGTGGAGTGCGTGTCTATGTGGTACGTA	TIN RNA sense	6920	TCEA3	transcription elongation factor A (SII), 3	1.61946	-0.724733	-1.37099	TIN_00637	chr1:23464928-23465411
30468	TCCCCACCCCCCATTAATCATGAGTCCCTTGAAGGAACAGATTGGGGATCCCCACAGTGT	TIN RNA sense	5160	PDHA1	pyruvate dehydrogenase (lipoamide) alpha 1	0.812312	-0.889319	-0.0879922	TIN_54161	chrX:19133821-19134233
30488	TGGAGCCCAGCAGGCCACACGGGCTCTTTGACTCTGTACTGTGCCAGTGATTTCCAAGAT	TIN RNA sense	25	ABL1	v-abl Abelson murine leukemia viral oncogene homolog 1	-1.30452	0.901183	0.0990913	TIN_53743	chr9:130765517-130766133
30498	GAATTAAAGTGAGAGAGAAAAGAGAGAGGTGAGAAATTTCAGATTAAAAGGAGTTCAGAG	TIN RNA sense	221037	JMJD1C	jumonji domain containing 1C	1.34244	0.0711089	-2.2259	TIN_06353	chr10:64748330-64749507
30668	GTGTGTGTATTTAGGTTTTGGTGAGGTATAAAGCCATTTAAGTCTAGCTATACCAAAAAG	TIN RNA sense	6507	SLC1A3	solute carrier family 1 (glial high affinity glutamate transporter), member 3	3.25779	-1.6654	-3.71136	TIN_40373	chr5:36671887-36672291
30719	TCCTTTACCATATAAAACACATTCAAAAAGTAGTCCATGCTTGTTGCTGTCACTTCTTAC	TIN RNA sense	79848	CSPP1	centrosome and spindle pole associated protein 1	-0.702674	0.798983	-0.22403	TIN_50193	chr8:68222231-68223228
30828	CTGGTTAATAATTATAACTACCTTTGGATTTCTTCCTACATCTTTCCACACTTACTTGGG	TIN RNA sense	57154	SMURF1	SMAD specific E3 ubiquitin protein ligase 1	-0.882893	0.761883	-0.0356498	TIN_47616	chr7:98348858-98349325
30873	AACAGCTGCAGGGACGGACTTCCAGGACTCAATTTTCTCATCTGTGCCATGCTCTGTGCA	TIN RNA sense	6714	SRC	v-src sarcoma (Schmidt-Ruppin A-2) viral oncogene homolog (avian)	-0.688977	0.329968	0.277407	TIN_30978	chr20:35416082-35416504
31122	ACCCCATCCCCAGTGTCTTCAGCCTCTTCCTGCCCCTTGCATTTCCTGAGGTCATCTGAA	TIN RNA sense	116985	CENTD2	centaurin, delta 2	2.63	-1.87755	-1.81504	TIN_09579	chr11:72079580-72080432
31149	CCAGCCCAGACCAGGACAGACGGCCTAGACAAGGGAAGGCAGACCTGCAAATGGATAATT	TIN RNA sense	51112	TTC15	tetratricopeptide repeat domain 15	2.47757	-1.5292	-1.92207	TIN_25875	chr2:4934364-4935801
31201	GTGTCCCGGAGGCAGGTTGTGTGCGCGTGCAAAGTGGTCCCTCGGAAGGCTTAATAATAA	TIN RNA sense	2103	ESRRB	estrogen-related receptor beta	0.793614	-0.264844	-0.648404	TIN_16187	chr14:75913155-75913641
31706	GCCTAAAAAGATCTAAAATAGTCTCATTTCTCTGCTTCAAAGATCAGTGAAATTGCTACC	TIN RNA sense	4739	NEDD9	neural precursor cell expressed, developmentally down-regulated 9	1.76731	-1.40209	-0.902846	TIN_43076	chr6:11316729-11317235
31873	TGAAAGTTCAGAGTCTGAGGTGGCTGTCTGGGCCTCTTGGGAAGAGCTAGCAGAAGAGAG	TIN RNA sense	26249	KLHL3	kelch-like 3 (Drosophila)	0.119127	0.509337	-0.724657	TIN_41940	chr5:137064490-137065475
31965	ATTTTGCATCTTCCCTTGCGGTGGAGGTGGGAGAGTCTTACTCAGTGTGAGACGGCTGTT	TIN RNA sense	55666	NPLOC4	nuclear protein localization 4 homolog (S. cerevisiae)	-0.722679	0.632219	-0.0161079	TIN_22926	chr17:77152746-77153284
31975	CACACGATCTCAGTCAAGGGCCTCTCCTCACCCCATGGGCTTCTATCTCAGCCTTTTCCA	TIN RNA sense	28964	GIT1	G protein-coupled receptor kinase interactor 1	-1.03382	0.990649	-0.185854	TIN_21320	chr17:24937217-24937932
32256	CTGATCACGTCAGCGGGAGTCTCAGCTGGGTGCCGGGCTGTCTTGAACACTTGCTAATTT	TIN RNA sense	91949	COG7	component of oligomeric golgi complex 7	0.96252	-0.424353	-0.702431	TIN_19380	chr16:23370391-23371527
32338	AGGTCCACCGTCCCTGCCCTCAAGGGCTCTTCATCTAGTTCTATGTTCTGTCCTCTGCCT	TIN RNA sense	871	SERPINH1	serpin peptidase inhibitor, clade H (heat shock protein 47), member 1, (collagen binding protein 1)	0.816273	-0.487855	-0.442537	TIN_09689	chr11:74812695-74813216
32442	TTTCACCTGCCCCTCCCCGGAACACTGCCCTTCTAGCTGATCAGGCCTAAGATTTGTCAG	TIN RNA sense	818	CAMK2G	calcium/calmodulin-dependent protein kinase (CaM kinase) II gamma	1.26	-0.292957	-1.33684	TIN_06616	chr10:75255248-75255784
32493	TTAAGGCTGGGAGGCCCTCATGGGTCAGGAGGAGCTGCTGGCAAAACCTGATAGTTGCTA	TIN RNA sense	25771	TBC1D22A	TBC1 domain family, member 22A	5.74394	-4.81487	-4.72763	TIN_33154	chr22:45719180-45720034
32727	ACTCTCCAGGCCGTCCCGTGGGCGCGCTAGCCTTTTCAAGTGATAGTAATCGGAGACTTT	TIN RNA sense	6711	SPTBN1	spectrin, beta, non-erythrocytic 1	0.480511	-1.11074	0.421403	TIN_26952	chr2:54696599-54697162
33093	GCCTGGCCTTCCAGTTGTGACCTTGTTAGGATACTGCTTTAATTCATTTTCCCATTGAAA	TIN RNA sense	57510	XPO5	exportin 5	-0.314207	0.355348	-0.0670961	TIN_43889	chr6:43608325-43608776
33126	GCCCGCCCTGGTACAAATATTTTTATCTGCTTTGATTTTAAGCTGTTTGGGGTCAAAAAC	TIN RNA sense	9782	MATR3	matrin 3	0.398035	0.347646	-0.877074	TIN_42016	chr5:138691186-138691752
33138	AGCGTTAGCTATTCCCTGCCTATCCTGACCACTGCTGTCCCCTGCACCTATCCTCATGCT	TIN RNA sense	6916	TBXAS1	thromboxane A synthase 1 (platelet, cytochrome P450, family 5, subfamily A)	-0.510819	0.728603	-0.311921	TIN_48734	chr7:139171946-139172248
33139	ACATTTTGTGACTGATGCAGAGTACTGATGGTCATCCAGTCCCCTTCCTTCGGTGTTTGA	TIN RNA sense	6711	SPTBN1	spectrin, beta, non-erythrocytic 1	-0.810268	0.213386	0.481806	TIN_26951	chr2:54667866-54668823
33189	TCTTCTCTCTGGCTTTCTCGTCCCCATCTCCCTGAGTCCATCTCATTGTCTCAGAATTGT	TIN RNA sense	80745	THUMPD2	THUMP domain containing 2	1.46373	-0.752514	-1.07823	TIN_26588	chr2:39905430-39906093
33249	TGTCCCCCTGCCTGGACCTAGAAATACTCGCCTGAATGGGGATGGCAGTGAGTTCGTGAA	TIN RNA sense	5306	PITPNA	phosphatidylinositol transfer protein, alpha	-0.109129	-0.56656	0.598434	TIN_20675	chr17:1399377-1400307
33353	ATCTCTCTATGCTCCCCCAATCCCCAATTCATTCCTTTACACCTACTTCCATCTGCCTGA	TIN RNA sense	4983	OPHN1	oligophrenin 1	1.3702	-1.13447	-0.579611	TIN_54537	chrX:67378829-67379375
33368	TGTGTCTGCTTTGCCTCCCTTTCTTTGTCTTCCTCCCTCATGTCTTTCCCTCCCCTTTCT	TIN RNA sense	868	CBLB	Cas-Br-M (murine) ecotropic retroviral transforming sequence b	0.813596	-0.261959	-0.678956	TIN_35320	chr3:107028316-107029206
33393	TGTTATGTCTGGGTCCTGGAATGCTTCATTTATATGTACCTCAGTTGACATGTGACTTGC	TIN RNA sense	84187	TMEM164	transmembrane protein 164	1.31499	-0.641781	-0.973602	TIN_54780	chrX:109131392-109132500
33496	CTCCTTGCGGCAGTGTGGCCTGCTCTTTGGTTTTCCACTGGAGTTCACAGCTACCTCCTT	TIN RNA sense	83715	ESPN	espin	-0.334749	-0.678455	0.873243	TIN_00094	chr1:6450521-6451009
33700	TCTCCACACTGGAAAAGTGGAGAATGGCTAGATGGTGCCCCCTCCAATAATCCACAAACC	TIN RNA sense	84733	CBX2	chromobox homolog 2 (Pc class homolog, Drosophila)	0.305313	-0.8111	0.39296	TIN_22880	chr17:75520673-75523832
33711	GACTCTGTAAAAGACTTCTCTGCATTCATCTTCCCTTTTCCCCTTCCAGTGGGAGGTGAG	TIN RNA sense	57509	MTUS1	mitochondrial tumor suppressor 1	-0.505803	0.36754	0.0906938	TIN_49408	chr8:17573609-17575315
33729	CCACTCCCCCGCAGCCCCTGTCACAAGGGCCGTATGGGCAGTTTGAAAATACAGTTAGAA	TIN RNA sense	25771	TBC1D22A	TBC1 domain family, member 22A	1.62335	-0.246511	-2.21653	TIN_33144	chr22:45651814-45652379
33798	GGAACTGGACCTGTGAATTCTTTACATCTGTGGTTCTCAGTTAAGGAGGTGGCTTGAGGA	TIN RNA sense	138241	C9orf85	chromosome 9 open reading frame 85	-0.453921	0.651537	-0.273053	TIN_52442	chr9:71797465-71797855
33848	GACATTCAGGCTGTGAGTGACTTGTGTCCTCTCCTCTCCCAGCCCCCTCCTCATGATCAT	TIN RNA sense	9750	C6orf32	chromosome 6 open reading frame 32	1.37453	-0.96548	-0.730175	TIN_43362	chr6:24939219-24939801
33871	TGTGGAATATATATTGACTCAATTTTCTTCAGACATACTCCCCAGCCGCAGAGTCTTACA	TIN RNA sense	4300	MLLT3	myeloid/lymphoid or mixed-lineage leukemia (trithorax homolog, Drosophila); translocated to, 3	-0.732755	0.499424	0.135971	TIN_52005	chr9:20504995-20505918
33909	TAAGAAATAAGTAGGGTTCCCTTTTTGCAAATGAATTTCCAAGTTTCTCTGTGCTTTCTC	TIN RNA sense	80895	ILKAP	integrin-linked kinase-associated serine/threonine phosphatase 2C	1.13295	-0.463911	-0.903488	TIN_30150	chr2:238879819-238880402
33912	GCCCAGCCCCTGTCCTTTCTTCAGACTCTTCCCTCCTACCCCCATTTTTAAGTTAATCAT	TIN RNA sense	79685	SAP30L	SAP30-like	1.29614	-0.485261	-1.13275	TIN_42380	chr5:153807990-153808716
33958	ATGGCACAGGATAAAGTCAGCAGCATTGGGCAGCATGTAGGTTCTGTCCCCAGCCTGCCT	TIN RNA sense	8038	ADAM12	ADAM metallopeptidase domain 12 (meltrin alpha)	-1.24331	-0.502089	1.37549	TIN_07888	chr10:127840911-127841091
34068	ACCCGGCCCTCCAATTAGTCTTTAAACGTGAATTCCAGAAGTTCACATTTCTGAGCACCA	TIN RNA sense	6446	SGK	serum/glucocorticoid regulated kinase	0.796356	-0.324442	-0.585951	TIN_44988	chr6:134596649-134597541
34247	CTGTAAGTTAGCATGCTCTGTGTATAGCAGATATCACTAGTAATAGCATTTAGTAAGTGA	TIN RNA sense	23327	NEDD4L	neural precursor cell expressed, developmentally down-regulated 4-like	-1.28198	2.22055	-1.74607	TIN_23915	chr18:54179539-54180090
34400	AGGCAGAGGAGGGTTAGAAGGACCACTCCAGCCTACTCAGAGGGGGGTCTTGAATGAGAA	TIN RNA sense	444	ASPH	aspartate beta-hydroxylase	-1.39382	0.311854	0.752267	TIN_50127	chr8:62587788-62588954
34465	GCAGGGAGGGCTGGGCTAAGGCATTGGCATCATTCTTGAAGAGTTTGAAGCCAGGCAGGT	TIN RNA sense	9895	KIAA0329	KIAA0329	-0.247179	-0.483503	0.653124	TIN_16640	chr14:102011373-102012141
34836	GTGCTAGGTATTATAAATGTGAAGCGGATCCTGACAGGACACCTGTGGGGCAGCGGAGCT	TIN RNA sense	83636	C19orf12	chromosome 19 open reading frame 12	0.0581433	-1.3782	0.97883	TIN_24966	chr19:34896099-34897419
34837	ATTCCCAGCAAGATTCCCACCATGGCAGCACCCCAGTAAGGCCCTGCATTCCAGGTCTAA	TIN RNA sense	80746	TSEN2	tRNA splicing endonuclease 2 homolog (S. cerevisiae)	-0.103191	0.29337	-0.205761	TIN_33461	chr3:12526124-12526798
34873	AAGTGGTCTCATACAAGGAGACAGGCTGGCAGAGACCCCCAGACATCTTGATAATGCCAG	TIN RNA sense	10533	ATG7	ATG7 autophagy related 7 homolog (S. cerevisiae)	-0.582089	0.844107	-0.386889	TIN_33404	chr3:11511896-11513242
34964	ATTGAATAATATTTCATGAAGTTTCCTATAAATAAAGTAGATAACCCCACCCCCTTCCCC	TIN RNA sense	25961	NUDT13	nudix (nucleoside diphosphate linked moiety X)-type motif 13	-0.358398	-0.464624	0.730608	TIN_06580	chr10:74544979-74545743
34969	CTCCTCTGCCTCACCTCAGCCCCCTAGACCTCTGTGTGCAACTGGAGTATGGTGTTAAGT	TIN RNA sense	23143	LRCH1	leucine-rich repeats and calponin homology (CH) domain containing 1	0.954818	-0.258427	-0.8851	TIN_14130	chr13:46053363-46053848
34973	CTCCTCTGCTGTGTGCAAGGCCTGTGTGTGTCGGGGAAGCCTTTCTTGTCACACATGTCA	TIN RNA sense	11044	POLS	polymerase (DNA directed) sigma	1.31223	-0.42308	-1.24223	TIN_40031	chr5:6800078-6801194
34974	GTTCTTGAGCCTCTGCCCTTCTCTTTGTTGTTGGTTTTGCAGAGTCATTAAGGGAGTTTA	TIN RNA sense	10783	NEK6	NIMA (never in mitosis gene a)-related kinase 6	-0.204683	0.298432	-0.10975	TIN_53511	chr9:124111529-124112630
34979	TGCTTCCCGAGTGTCCTGGAGACAAGCAGCCACTGTGTCCCTTTTCCCAGGAATGCTGAT	TIN RNA sense	9912	KIAA0672	KIAA0672 gene product	-0.624501	0.730987	-0.211518	TIN_20995	chr17:12832101-12833246
35194	CCCAAAGCATCATTTTTGGCTAAAACCTAGCGTGGAATAACCCCACCTTCCCTGGCCAGC	TIN RNA sense	8038	ADAM12	ADAM metallopeptidase domain 12 (meltrin alpha)	0.768894	-0.697533	-0.192935	TIN_07857	chr10:127698550-127699128
35220	CAGTCATCCTCCCCTTCTCCCTCCCTGGAATGTCAGTCAGTATAAACGTGGATAAACTGT	TIN RNA sense	1432	MAPK14	mitogen-activated protein kinase 14	3.21988	-2.48254	-2.25854	TIN_43627	chr6:36170734-36171670
35375	GGGGAGGCACTGGGCTAGGAGTTGTTCCTCAAACTAGAGCATGCCAAAGACAGGATAAAT	TIN RNA sense	26229	B3GAT3	beta-1,3-glucuronyltransferase 3 (glucuronosyltransferase I)	-0.68569	1.28852	-0.885247	TIN_09213	chr11:62143765-62144477
35383	CTGCACTGCTGCCTGGTGGTCTGAACTGGGGCTCTGATTGTTTTCTGAGGGGCCTTTTGT	TIN RNA sense	22905	EPN2	epsin 2	0.35679	0.341486	-0.810711	TIN_21150	chr17:19095652-19096365
35486	CTACTTATGCTATCTGTGGATGCCTCAAGCCTGCCCAAAGCTGCCACCAGAGGGGAAAAT	TIN RNA sense	23032	USP33	ubiquitin specific peptidase 33	-0.430527	0.399159	-0.00843292	TIN_02074	chr1:77884679-77886078
35543	CTACTCACCTTGAAGCCCTGCCCGAAAGTTAGGAGTGTGTGATCTGAGTCTGTGGCTTTA	TIN RNA sense	261734	NPHP4	nephronophthisis 4	-0.457882	0.720928	-0.353048	TIN_00084	chr1:5920638-5921604
35578	TTTTCTTTGTGTCCCTTGTCTGTCTGTCTGCGAGGTAGCAGGGAAACGGAGAGGTGTGGG	TIN RNA sense	50515	CHST11	carbohydrate (chondroitin 4) sulfotransferase 11	0.627306	0.100597	-0.86646	TIN_12744	chr12:103354000-103354602
35700	CATTCTGCAACCAACATGCCTCCCTCTTTCCCCTCCATAACCCCTAATACTGAAGCTGGA	TIN RNA sense	10018	BCL2L11	BCL2-like 11 (apoptosis facilitator)	1.38636	-0.789978	-0.919001	TIN_27945	chr2:111629347-111630065
35797	GGAGGCATCACTCTAGGGGCCTTTCCCTCCCATACTTTCCTGTGAGTGTCCAGGATGCAT	TIN RNA sense	11044	POLS	polymerase (DNA directed) sigma	-0.292284	0.504479	-0.256167	TIN_40022	chr5:6771479-6772457
35866	GCCCGGCCCCACCTCCGATGTAAACCTCTCTCCTGGTATTTCCTTCTCATGAGCATTTAC	TIN RNA sense	83641	FAM107B	family with sequence similarity 107, member B	1.83787	-0.580485	-2.04341	TIN_05379	chr10:14648795-14649087
35907	GTCGTGGCTGCCTTGCTGGTGCATGGGCTAGAGCATTAGTTCTGGGATTGTCTGGTTCAT	TIN RNA sense	9896	KIAA0274	KIAA0274	-0.407189	0.860485	-0.582274	TIN_44626	chr6:110238311-110238772
35944	TCATTATTGTCAGCATTATTCTTCCTTCACTTAGGCCTCAGTGGCGCTTACCTGGATAAT	TIN RNA sense	830	CAPZA2	capping protein (actin filament) muscle Z-line, alpha 2	-1.40597	0.656942	0.417663	TIN_48194	chr7:116145020-116145521
36024	ACCTGGCCTTTTTCTTCTGTTTCTAACTGTTCCCTTTTATTTCCCTATGGAGCATCTACT	TIN RNA sense	7038	TG	thyroglobulin	-0.562202	0.576778	-0.0884728	TIN_51324	chr8:134150801-134151552
36031	GCCCGGCCCAATTTGTTTTATATAGGTTAACTGGAGTCCAAAATACAGAACTAGATGAGA	TIN RNA sense	4976	OPA1	optic atrophy 1 (autosomal dominant)	1.37519	-0.689535	-1.01183	TIN_37105	chr3:194795113-194795769
36331	GATCATGTTGCAGTGACTCTAGCCAAGGGTATGGCCTGTGTCGTGTCTGTTACAGGCCGA	TIN RNA sense	7077	TIMP2	TIMP metallopeptidase inhibitor 2	0.910563	-0.581214	-0.471709	TIN_22860	chr17:74404699-74405508
36519	GAGGAGAAATACAGCTGGAAATGGTCCCTGGCCCTCAGAAATTGACCTTTTGGGAGAGAC	TIN RNA sense	11010	GLIPR1	GLI pathogenesis-related 1 (glioma)	0.297938	-0.125011	-0.188549	TIN_12306	chr12:74163501-74164056
36552	TTTCTCCCCTTCCCCCTGTGTTTTCCTATGGAGGTGGAACGTGTTTATTTCTTTGCTCAC	TIN RNA sense	3643	INSR	insulin receptor	1.96121	-1.0915	-1.51055	TIN_24368	chr19:7168588-7169656
36599	TGCCTCTGCCACATCACCTGGGGTCCATTGTCAACCCCTCCCTGCCTTAAGTTCTTCGAA	TIN RNA sense	55691	FRMD4A	FERM domain containing 4A	1.86686	-1.23133	-1.2016	TIN_05336	chr10:13773240-13774122
36605	AAGAATTTCCCGATTCTCTTCCACGTGTGGACAGATTGGCACATATGTGTGTGTGCAAAT	TIN RNA sense	51741	WWOX	WW domain containing oxidoreductase	0.607661	0.0821258	-0.81364	TIN_20181	chr16:77130991-77131940
36697	AGCCTGATGTGTTGTTCTTTACTGAGGTGCTGCCATCCTTCTCTCTTTGAGGTTGATTTT	TIN RNA sense	60412	EXOC4	exocyst complex component 4	-0.380358	0.44295	-0.101899	TIN_48584	chr7:133190748-133191181
36730	ACCCAGCCTCTTCTCTGTCTTTAACTTTGCCTCCGCCTCCAAATTCCAATTCCTTCAGCA	TIN RNA sense	10019	SH2B3	SH2B adaptor protein 3	1.03945	-0.219235	-1.0667	TIN_12964	chr12:110332369-110333220
36784	AGCTGGGGGGCTCCTGGAGGACAGGCTCTGTGGCCTATTGGTGTCAGCATATCAATTCAA	TIN RNA sense	140766	ADAMTS14	ADAM metallopeptidase with thrombospondin type 1 motif, 14	-0.622888	0.660282	-0.13083	TIN_06499	chr10:72180283-72180733
36891	AGATGAGGCTGTTTTCTAGCTGTCATTCTACTTCCTCTGTCTATGATGTTCTTCTCCCTT	TIN RNA sense	113251	LARP4	La ribonucleoprotein domain family, member 4	-0.172581	0.410793	-0.267986	TIN_11852	chr12:49122828-49123630
36896	GTCTCACGTGTAGTGATTCTAAAACTGAGCGTTGGGGTCCTGTGGTGGGTGGCAGCTTGA	TIN RNA sense	83641	FAM107B	family with sequence similarity 107, member B	1.63189	-0.753176	-1.35572	TIN_05388	chr10:14673204-14673718
36994	GCCCGACCTGTTACTCTTTTTATATCCTTGTTTACTTCCTGTATCCTGGGAATCTGTACC	TIN RNA sense	91746	YTHDC1	YTH domain containing 1	0.482039	-0.0275148	-0.5113	TIN_38280	chr4:69037960-69039293
37004	CCTATCTGAGTCTGTGCAGCCCCAGCACCTGTAGTAGGCCCTCGGCAAGACTGTAATGAA	TIN RNA sense	64405	CDH22	cadherin-like 22	-1.24616	0.766957	0.208646	TIN_31176	chr20:44283339-44284092
37044	ATAAAAAAGAGTTCCCCTTTGCTTTGTTCCCTTTCCTTCCCTCTCCACAGAAGTACTTTT	TIN RNA sense	9044	BTAF1	BTAF1 RNA polymerase II, B-TFIID transcription factor-associated	0.609017	-0.0978836	-0.59336	TIN_06981	chr10:93759328-93759978
37127	AACTGGTTTTTAATCTTTTCACTCTCTTTTGTTGGATTCCTTTATTTGGGAGAAGACAGG	TIN RNA sense	26137	ZBTB20	zinc finger and BTB domain containing 20	0.490076	0.157469	-0.747779	TIN_35517	chr3:116266115-116268540
37155	GTGACCAGAATGTCAGTGCAGTTGGCAGCTGAGGGTGTTTGTGTGACCTGAGGTCACCCT	TIN RNA sense	8224	SYN3	synapsin III	-1.40556	-0.429676	1.40963	TIN_32683	chr22:31523968-31524688
37272	TTTTTTATCTGAGGCTTAGCCAGGGCTCTTTTTCCTGTCCTTTCTCATTCTCTCTCTCCC	TIN RNA sense	3675	ITGA3	integrin, alpha 3 (antigen CD49C, alpha 3 subunit of VLA-3 receptor)	-0.589873	0.971238	-0.542028	TIN_22045	chr17:45492195-45493356
37739	TCTGGGCTTCTGTGTTGATTTTCTTTTTCCCTCCCTGCTTCATCTTTGGGATTATTTATC	TIN RNA sense	57020	MGC16824	esophageal cancer associated protein	3.46247	-2.26915	-2.98005	TIN_19281	chr16:19600598-19601026
37854	TTAGAATTTTATCATCTGTATTCATCGTCTTCTTTCATAAATCTCCCCCTCAGCTTACAC	TIN RNA sense	23042	KIAA0251	KIAA0251 protein	1.05986	-0.633342	-0.616963	TIN_19183	chr16:15058455-15059027
37952	CTGTCTCACTGCCTTTTCCTTCCAGAACAAGGAGGTCTCAGGTCTTTATTGCTAGTCTTC	TIN RNA sense	25932	CLIC4	chloride intracellular channel 4	-0.402252	-0.557375	0.837722	TIN_00688	chr1:24894722-24895242
37955	CCAAGCTTAAGTGAAATTTGCCTGTTGTGCTTCTGTGCTTATGTTTGATCTCCTAGTAAA	TIN RNA sense	23332	CLASP1	cytoplasmic linker associated protein 1	0.195487	0.306685	-0.555946	TIN_28134	chr2:122035820-122036520
38005	AGCATCGCTGCCACCCTCAGGGATTCCTCTTGCATATCTCTGTGTTCTGTCCTCCACACA	TIN RNA sense	636	BICD1	bicaudal D homolog 1 (Drosophila)	-1.08421	0.735402	0.137886	TIN_11607	chr12:32394824-32395776
38226	ATGCCCAGTCTCCTGGTGTTCTTGGAGGGTTTTCCTCTGTAGGTACTTGTTCATTTGTGT	TIN RNA sense	140733	C20orf133	chromosome 20 open reading frame 133	-0.192664	0.451952	-0.295281	TIN_30509	chr20:14769021-14769276
38278	AGTGGTGTGTGGCTTTGTTCCTGCAGGGAGCCCTCGTTAGCCGAGTTAGCTGGAAACAGT	TIN RNA sense	9478	CABP1	calcium binding protein 1 (calbrain)	1.46086	-0.625042	-1.22723	TIN_13249	chr12:119543000-119543741
38304	CAGGGCTTGGACTCTGAGAGTGGGTGAATGGAGCAGGTCAATTTGCTCAAGATGTCAGTT	TIN RNA sense	2975	GTF3C1	general transcription factor IIIC, polypeptide 1, alpha 220kDa	-1.51539	1.06584	0.0413252	TIN_19478	chr16:27457846-27458360
38326	AGAAGTTGAGGAACTGTCCTCATGCCTCCTGGTCCCTGGTAGTCTGGAGAAGGACAAGGA	TIN RNA sense	221395	GPR116	G protein-coupled receptor 116	-0.61923	0.211065	0.341498	TIN_43969	chr6:46968781-46969326
38367	GCCTGGCCCTGTTTTGTTGTCTTCCATTTTTGAGAGAGCAGTGTTGGCTGGGGACCTAGC	TIN RNA sense	23332	CLASP1	cytoplasmic linker associated protein 1	-0.078036	0.437236	-0.399433	TIN_28141	chr2:122107124-122107706
38404	ACTCCACTGCTCTTCTGTCTTCTCCCCGTCTTTGTGATCATGTGATCAAACGTGAAACTA	TIN RNA sense	4121	MAN1A1	mannosidase, alpha, class 1A, member 1	1.53648	-0.74978	-1.19844	TIN_44788	chr6:119593630-119594654
38443	CAGAGGCAGAAATGGATTACTCAAATTGGGAACCTGATGCCCCCTCTTCTCACTTTAATG	TIN RNA sense	79899	FLJ14213	hypothetical protein FLJ14213	-0.391001	-0.302723	0.625798	TIN_08865	chr11:36430381-36430988
38679	AAGCCCTGATTCAAGCCACCAGCCCAAGCCCAGGCCTCTGTCCCGACATAATAATAATTT	TIN RNA sense	374920	LOC374920	hypothetical protein LOC374920	0.868731	0.104731	-1.25635	TIN_25529	chr19:53379170-53379913
38751	AACAGACTCAGTGCTCTCTGTGCCAGTTTGCCTGCCTGCTTGCCTGCTCTTTAGCAAGTA	TIN RNA sense	80777	CYB5B	cytochrome b5 type B (outer mitochondrial membrane)	1.0381	-0.495816	-0.729938	TIN_19958	chr16:68042684-68043515
38867	CTTCCCTGTTTGTTTTGCTGACCATATGTGGGAGTTTTCCTCAAATATTTAGAGCTCTCT	TIN RNA sense	55234	SMU1	smu-1 suppressor of mec-8 and unc-52 homolog (C. elegans)	0.485861	-0.0879784	-0.447846	TIN_52109	chr9:33055649-33056486
39010	GAGTACTCTTTCCCTGAGTTTCTCAGGATCCTAAAGTCCTGGTTGTAATGTCTTCCAAGT	TIN RNA sense	6871	TADA2L	transcriptional adaptor 2 (ADA2 homolog, yeast)-like	-0.621299	0.834074	-0.33823	TIN_21607	chr17:32882846-32883999
39037	TAAAACCACCTGTCTCTCCATGTGTAGTAAGAATATATGGCATGGCAGTCATGAGCAGCA	TIN RNA sense	164	AP1G1	adaptor-related protein complex 1, gamma 1 subunit	-1.27571	0.484073	0.518323	TIN_20054	chr16:70372241-70373218
39194	CGCCTAGGTTGGGGGCTCAGACACGCCATCCTCTGAAATGTTTAACTATACCAAAGTACT	TIN RNA sense	23034	SAMD4A	sterile alpha motif domain containing 4A	-1.32352	-1.11447	1.86703	TIN_15538	chr14:54302468-54302800
39284	GCCACCACCACACCCAGCCGTGTTTCTCTTTTGACTCAACTTTGGAATAGTCTGGGAGAA	TIN RNA sense	51441	YTHDF2	YTH domain family, member 2	0.17134	0.618178	-0.950421	TIN_00819	chr1:28896376-28896848
39375	ACACCTGCTTTGAAAGGATGCCATGTTCATCACCCTCATCCTTGCCCTTCACCCGTTCAG	TIN RNA sense	60468	BACH2	BTB and CNC homology 1, basic leucine zipper transcription factor 2	1.0667	-0.887347	-0.393792	TIN_44405	chr6:90715884-90716377
39445	ATAGGCCCTTCTGCTCTTCCCACTGTAGAGCAGCACCCATCCCCACCAAACCTCACTTCT	TIN RNA sense	1106	CHD2	chromodomain helicase DNA binding protein 2	1.87826	-0.971047	-1.51259	TIN_18584	chr15:91313584-91314062
39503	CTGGGAAAAGGATGCTGAACGAGAGCAGAAAGCCTCTTTCCTTTGCTTCACGCCTTTCCA	TIN RNA sense	22898	DENND3	DENN/MADD domain containing 3	0.811299	-0.498655	-0.425662	TIN_51529	chr8:142269745-142270365
39525	ACAGAGCCTAATGTGAAAGAGGGTTTAGTACATGATGGAGGGAAAGGATGAATTATTTAA	TIN RNA sense	6695	SPOCK1	sparc/osteonectin, cwcv and kazal-like domains proteoglycan (testican) 1	-0.769902	2.03119	-2.14121	TIN_41937	chr5:136799738-136800196
39689	AAAGAGAAGGTCGCATATGGTCTTTCAGGTCTGTGAAGAAGTGTGTGCATAGTTTACCAC	TIN RNA sense	55690	PACS1	phosphofurin acidic cluster sorting protein 1	1.30082	-0.389687	-1.26891	TIN_09327	chr11:65633280-65634573
39754	GGCTGGACACTGAGGTGGGTGAATGCTGCAGATCTTCCTGCTTGATCTCTGAACACCCAT	TIN RNA sense	861	RUNX1	runt-related transcription factor 1 (acute myeloid leukemia 1; aml1 oncogene)	-0.866768	0.750359	-0.0349874	TIN_31885	chr21:35109734-35110989
39798	GGTCGGGGTGTGGTATTTTAAATACCCAGGAGGAGCTACGGTGGTGCGTGGGGCAACATT	TIN RNA sense	54498	SMOX	spermine oxidase	2.0234	-1.34141	-1.33995	TIN_30337	chr20:4086804-4087796
39858	CGTCCACATGGAGCCGGGGAGGAGGAGAGACTCTGATTTGCTGGAAGGACCTCATTCATT	TIN RNA sense	832	CAPZB	capping protein (actin filament) muscle Z-line, beta	-0.642454	-0.367004	0.873056	TIN_00460	chr1:19419935-19421257
39882	AGGGCAGGTGTCTTTGCTTTGTCAACGACAGCACTGCTGCAGCAGTGCACGAGAACCAGA	TIN RNA sense	83696	NIBP	NIK and IKK{beta} binding protein	2.02943	-1.36118	-1.32997	TIN_51425	chr8:141175874-141176736
40201	TAAGCACTGAACAAATCCTCCTTAATATCGTCCACTTATTTCTATACCTCTTAGTCGTAC	TIN RNA sense	57492	ARID1B	AT rich interactive domain 1B (SWI1-like)	-0.123084	1.18405	-1.46329	TIN_45400	chr6:157352272-157352800
40339	TGAGGATGACGTGGTGCTCTGATGACTGTGGCTCTGGGTGTCCTGAGTTGTAGGTGAGGA	TIN RNA sense	9231	DLG5	discs, large homolog 5 (Drosophila)	-0.62897	0.657917	-0.122906	TIN_06777	chr10:79293411-79294221
40409	CTTGGGTCCCTGAGTTACCAGTCTCTCCTTCTCTCATGATCATATTATCTGGGCATTGCC	TIN RNA sense	56243	KIAA1217	KIAA1217	-0.714199	0.768093	-0.177889	TIN_05688	chr10:24864925-24865426
40462	AAATCTAGTCACTGTGTCCTGCCCAGAGTCAGATGCAACCACCAGACTCAGTTTCTCCAG	TIN RNA sense	4705	NDUFA10	NADH dehydrogenase (ubiquinone) 1 alpha subcomplex, 10, 42kDa	-1.22242	1.56957	-0.775225	TIN_30185	chr2:240627012-240628178
40613	TCTCACCCTAGCCTGCACTTCTGGTTTTGGCATGGCAGTGCCTGCCATGTTGGGCTAGAT	TIN RNA sense	57492	ARID1B	AT rich interactive domain 1B (SWI1-like)	-0.672569	0.303923	0.290953	TIN_45402	chr6:157355910-157356804
40626	TGCCCAGTGTTCTGCCAGATGGACAGGGTAGCAGGGAGTCTACAGAAGAAGCAGAATAAG	TIN RNA sense	30820	KCNIP1	Kv channel interacting protein 1	3.23666	-2.66193	-2.14101	TIN_42582	chr5:170092906-170093246
40652	GAGTAGAGTTGCTGTGTTTATTTTCCTGGTTTCCTCCTGCAAGATCATGTCATGTTGGCT	TIN RNA sense	8611	PPAP2A	phosphatidic acid phosphatase type 2A	-1.27401	1.59665	-0.770021	TIN_40618	chr5:54828846-54829600
40744	GAATGGATTTGGCTGGGCCTGGCTCCCCTCTATCTAACCTGGGAAGTGGAGTGTGATTGT	TIN RNA sense	10406	WFDC2	WAP four-disulfide core domain 2	0.481307	0.0233186	-0.569676	TIN_31156	chr20:43540768-43541431
40783	TTACTACTGCCAGTGCTGCTGTTGCTGCTACTATCACTGCTACTAAAGATGTTTGTGTGT	TIN RNA sense	1112	CHES1	checkpoint suppressor 1	0.384453	0.486276	-1.0624	TIN_16325	chr14:88904964-88905554
40906	TCCTCCAGGTTCTCTCTCCATTTCTGCCTGTGACTGCTGACACCCTGTTCACCTTCTCCA	TIN RNA sense	117583	PARD3B	par-3 partitioning defective 3 homolog B (C. elegans)	0.031632	0.391668	-0.466883	TIN_29511	chr2:205731710-205733106
40940	CCCCAGTGCTGGACCTGTGTTCATTTTCTCCACTGAGCTACTGAGTGCCACTGCATAACA	TIN RNA sense	23499	MACF1	microtubule-actin crosslinking factor 1	-0.528049	0.599462	-0.144252	TIN_01119	chr1:39279822-39281213
41025	CACGGCAGTCTACCATTTGTAGTCCAATCCATGCCTTCTGGCTCCATTTCCTGACATCAG	TIN RNA sense	57492	ARID1B	AT rich interactive domain 1B (SWI1-like)	-0.736379	0.886673	-0.30028	TIN_45407	chr6:157371378-157371799
41069	TAGAGACCACAGATGCAATTTGCTATTACCACATTACATCTTTTCCTTACTACCTTTTCA	TIN RNA sense	7082	TJP1	tight junction protein 1 (zona occludens 1)	-0.540936	1.13399	-0.817303	TIN_16819	chr15:27873076-27874826
41080	TTGATTAAGGTGGATTAAACTGAAAGAAGTGGTGGGCGTCTGAATTGGAATTAGAATTAA	TIN RNA sense	4706	NDUFAB1	NADH dehydrogenase (ubiquinone) 1, alpha/beta subcomplex, 1, 8kDa	-1.24686	1.03646	-0.0896952	TIN_19390	chr16:23503305-23504122
41148	TATACTGTCTCCCCTGCCTTGGTTTCCTTATCAGTAGAATGAGGAGTCATTCCCATGGCA	TIN RNA sense	23247	KIAA0556	KIAA0556	0.745095	0.0455552	-0.967131	TIN_19489	chr16:27681081-27682108
41150	GTATCTTGCTGTTTTTTAACTTTATGTCCATTTTACTGTTCACTCTTATGAGCCACAGAG	TIN RNA sense	23041	MON2	MON2 homolog (S. cerevisiae)	-0.654669	1.45742	-1.18428	TIN_12107	chr12:61257480-61258026
41185	TCTAACTGCCAGCTCATGTATGCTCCTTCCAGAGAGTCATTCTGTCTGCACTTAGAGGAA	TIN RNA sense	3899	AFF3	AF4/FMR2 family, member 3	-1.55363	1.3395	-0.250658	TIN_27760	chr2:100054482-100055376
41368	AGTTAGTGATGCTTTTATGTTAAAAATTAAAAGTGGCCCCAGCTTCTAAACCAGAGAATC	TIN RNA sense	9474	ATG5	ATG5 autophagy related 5 homolog (S. cerevisiae)	-0.797884	-0.313578	0.940807	TIN_44526	chr6:106741791-106743414
41400	GAGATCAAGGAGAGCCTGGCCCGCTCTTGTAGACCCGTCAGAAGTGATTGGGCCTATTTT	TIN RNA sense	1398	CRK	v-crk sarcoma virus CT10 oncogene homolog (avian)	0.684681	-0.407347	-0.358006	TIN_20662	chr17:1295874-1297632
41421	TGCTTAACAGCACAGACTCACATAAATAAACTTCCACAATATAGTATAGATACATGGAGG	TIN RNA sense	128553	TSHZ2	teashirt family zinc finger 2	2.80465	-1.15669	-3.60925	TIN_31396	chr20:51038162-51039110
41447	GAATTTTTATTTTTCTTTGGAAAGATTACTAGCTGACCCTGCTCCTTAGCCCTGCCCTTG	TIN RNA sense	4660	PPP1R12B	protein phosphatase 1, regulatory (inhibitor) subunit 12B	-1.1181	0.632311	0.270105	TIN_04054	chr1:199271434-199273618
41459	TGATATTGGCATATTCTTGATTTTGCATGTGTTTCCTTTCCCTTCTCCAGTTGGCCAAGT	TIN RNA sense	23131	GPATCH8	G patch domain containing 8	-0.639105	0.534043	0.0238687	TIN_21824	chr17:39871811-39873235
41597	TGCACCGTGTCATTTTGATTCTGTAAAGAAATACAATGACTCCCTCTGTGTTCTGTTTTC	TIN RNA sense	3899	AFF3	AF4/FMR2 family, member 3	-0.738001	0.981472	-0.41619	TIN_27758	chr2:100031652-100032508
41601	TTAGAAGAAGCATGAAGACTTTTCCTTAAAGAAATGTTCCTTTCCCTGCACTTTGAATAG	TIN RNA sense	2762	GMDS	GDP-mannose 4,6-dehydratase	-1.46121	1.07084	0.00458923	TIN_42847	chr6:1644654-1645438
41779	GGTTCCTTGTATATGTGAAGGAGGTTGGTTCCTTGTCTGTGATGATTTGCAAATGTTTTT	TIN RNA sense	9647	PPM1F	protein phosphatase 1F (PP2C domain containing)	-0.327924	0.884767	-0.702069	TIN_32445	chr22:20608435-20609361
41787	ACGTCTGATTATGAAAGGGAAAGTGGCCCTTTCACCACCTGGCTCCCAGGCTGGGAGCTT	TIN RNA sense	7541	ZFP161	zinc finger protein 161 homolog (mouse)	-0.588458	0.786071	-0.309628	TIN_23102	chr18:5284329-5285169
41833	CTTCTGTGTGTATGTATATAAATATAGGTATTTATCCCTCTGCTGGATTCATAAGCATCG	TIN RNA sense	128553	TSHZ2	teashirt family zinc finger 2	1.41618	-0.282637	-1.65431	TIN_31400	chr20:51092031-51092982
41883	GCCTGGCCGACTTAGCCCTTTCTTACTCTTTCTCTTGCTGGAACAGCAGGGAAAACACCC	TIN RNA sense	9644	SH3PXD2A	SH3 and PX domains 2A	1.32857	-0.208561	-1.6035	TIN_07360	chr10:105389085-105389991
41891	CGCCCAGCCTCTTGGACCATTTAATCAATATGTATTTCTTTAGCATGTATGGGGAACAAC	TIN RNA sense	7531	YWHAE	tyrosine 3-monooxygenase/tryptophan 5-monooxygenase activation protein, epsilon polypeptide	0.545556	-0.112453	-0.495085	TIN_20653	chr17:1230593-1231209
41967	CTGAGTTCCTTCCTGCCTTTCTTCCCTTGCTGTGGAGCCTGTTGTTGGACCCGAGGCTTT	TIN RNA sense	26205	GMEB2	glucocorticoid modulatory element binding protein 2	0.0390161	0.382904	-0.464623	TIN_31587	chr20:61719913-61720282
42002	CATCCTGCTCACGTATGTGTCAGACTTTTAGTGCCCACTGCGTGTGTGGCTCTGCACTGT	TIN RNA sense	5530	PPP3CA	protein phosphatase 3 (formerly 2B), catalytic subunit, alpha isoform (calcineurin A alpha)	-1.11053	0.491662	0.41002	TIN_38932	chr4:102611645-102612340
42013	GTAACGTGTGAAAGCGCTGTCCCTGTGAGCATATATGTGTTAAACCTTCTGTTATTCCAA	TIN RNA sense	2762	GMDS	GDP-mannose 4,6-dehydratase	-0.729506	1.23216	-0.758189	TIN_42846	chr6:1640902-1641844
42054	TCCTCAGTGCTCTGTGTTAACCGTCTCGGGCCATGGTGTTCTTAGGTTTTCCTGTAGTGC	TIN RNA sense	57654	KIAA1530	KIAA1530 protein	-0.467536	0.883928	-0.550289	TIN_37336	chr4:1356852-1357339
42108	GATCCCTGCTATATGGGCCAGAAATGTGAAAGAGGTGTTCAGTGGGGAGTATACTTCTAA	TIN RNA sense	5144	PDE4D	phosphodiesterase 4D, cAMP-specific (phosphodiesterase E3 dunce homolog, Drosophila)	-1.77994	1.09478	0.147887	TIN_40678	chr5:58477984-58478500
42172	GAGCTGGGGGAAAAACAAATCCACCACCTTGCCTCGCTTTCAGTCTTTCCTCGTGACTCA	TIN RNA sense	27086	FOXP1	forkhead box P1	-0.479332	0.620294	-0.212492	TIN_35069	chr3:71668432-71669212
42510	GCCCGGCCATGACTGTCATTGTGTGTTGAGGTTGTCATTGCACAGAACTGGTGATTTTCA	TIN RNA sense	7297	TYK2	tyrosine kinase 2	1.11997	-0.403117	-0.956635	TIN_24496	chr19:10335183-10335940
42654	AAAGAAAATTACTTCAGTTAGTTGCAACCAGTCCCTTTCCCCATTCTCTATACAGCAGTG	TIN RNA sense	161145	C14orf83	chromosome 14 open reading frame 83	-1.27388	1.77255	-1.01907	TIN_15888	chr14:66998442-66999066
42806	CTCAAATCAAACCCCTCTTAGTGGTCCTCCTGTGTTTAATTAACCAAATAAGTGTATTCA	TIN RNA sense	10048	RANBP9	RAN binding protein 9	-0.733517	0.776904	-0.171981	TIN_43156	chr6:13803160-13804118
42831	TAAAAACAGTAGATATATTTATAAGGCCCATTTGAGGTGTAAGTGACTTAACATCCCTGG	TIN RNA sense	4331	MNAT1	menage a trois homolog 1, cyclin H assembly factor (Xenopus laevis)	-0.494886	1.07149	-0.778279	TIN_15675	chr14:60459943-60460854
42978	CTCCAGAGCAGCACTCAGTGTTTTGCTTCCTGGGTTTGGGCTTTTTGGTGAAGAGGAAAA	TIN RNA sense	64374	SIL1	SIL1 homolog, endoplasmic reticulum chaperone (S. cerevisiae)	-0.812224	0.857074	-0.201107	TIN_41995	chr5:138325557-138326203
42996	TTTAGTATAACGTCAATTCCTGGCAGGGAGCCACCTTCTCTTCCTTCTCCCCTTCCCCCT	TIN RNA sense	27086	FOXP1	forkhead box P1	-0.634172	-0.090232	0.633082	TIN_35036	chr3:71369202-71369813
43022	TTTTTGAGCTTTAAGCCTTCAAGTTTCCTTTTTATTCTTGACCCCTAGACATTTCCTTTG	TIN RNA sense	8028	MLLT10	myeloid/lymphoid or mixed-lineage leukemia (trithorax homolog, Drosophila); translocated to, 10	-0.43906	1.01409	-0.758576	TIN_05591	chr10:22024806-22026140
43115	GCCCAGCCAGGCCCAGAATCTTAAAAGAAGGCTCTGCCAGAGAAGAGTAGTTATTAGATG	TIN RNA sense	10180	RBM6	RNA binding motif protein 6	-0.541331	0.738837	-0.295835	TIN_34390	chr3:50012973-50013790
43149	GCCAGCCCAGTGCTCAATACTGTATTTTAGAATAAGCAGGAATCAGTTTAGGGCTGCCAG	TIN RNA sense	2120	ETV6	ets variant gene 6 (TEL oncogene)	5.39249	-4.50823	-4.34883	TIN_11130	chr12:11762826-11763478
43151	CACACTGTAATATTGGTTTTTGTTCTATCCCAAATACGGATTCTTTCTTCTTTCTTTGGC	TIN RNA sense	1657	DMXL1	Dmx-like 1	-0.995904	1.98153	-1.67074	TIN_41618	chr5:118542089-118542900
43224	CGCTTCACTGTTTGTGTCTACCACTTCCTCCTTTCAGTACATCCTGCTACATGTGGTTCA	TIN RNA sense	9039	UBE1C	ubiquitin-activating enzyme E1C (UBA3 homolog, yeast)	-0.641512	0.730793	-0.196431	TIN_34984	chr3:69189502-69190496
43325	CATGCAGATTTAAAGCACAGCTATGCTCTTCTAACTGTAGACCAGCCTGCCTTCTCCTCT	TIN RNA sense	9644	SH3PXD2A	SH3 and PX domains 2A	-1.67229	0.329252	0.876303	TIN_07365	chr10:105405884-105406293
43398	TAATTCTTCTCCTCCCCCCTCTATTAAGAGCTGACAAAATCATTCAGGACAAAGTATAAA	TIN RNA sense	55506	H2AFY2	H2A histone family, member Y2	1.16646	-0.981486	-0.441339	TIN_06476	chr10:71508336-71509079
43444	AATGATGCTCATACTGTGTTTAGTACAAAATGCAGAATAGTATAATGGGACATAGGAAGG	TIN RNA sense	5530	PPP3CA	protein phosphatase 3 (formerly 2B), catalytic subunit, alpha isoform (calcineurin A alpha)	-0.931237	2.18307	-2.20196	TIN_38922	chr4:102524939-102526048
43484	TTTTGGCATGCTTGGATCTCTATCATATTATGTTCTTGTCTTTTCTGGTACAATTGTAGG	TIN RNA sense	91523	FAM113B	family with sequence similarity 113, member B	-0.102846	1.0829	-1.30859	TIN_11745	chr12:45780203-45780576
43543	TATACTCTGTTCATAACCTGTCACTACCTTCTGAACTTCTCTTGTGGTGATGAAGTGAGA	TIN RNA sense	6678	SPARC	secreted protein, acidic, cysteine-rich (osteonectin)	-1.10307	1.60319	-0.927539	TIN_42347	chr5:151025294-151025532
43761	AGGTCCTGGCTCCAGGAATGGGGAAGCTGATCATTGCCCTTATTTGGCATCAGGAAAGGC	TIN RNA sense	3899	AFF3	AF4/FMR2 family, member 3	-1.77383	2.17453	-1.19302	TIN_27720	chr2:99698143-99698920
43856	GTCAACTGTACTTATTTCCACAGCCCCAGTCTGTAACTCCCTGTGCTGTTTCTTAGCCTA	TIN RNA sense	5530	PPP3CA	protein phosphatase 3 (formerly 2B), catalytic subunit, alpha isoform (calcineurin A alpha)	-0.574555	1.1009	-0.733731	TIN_38921	chr4:102521533-102522049
44002	AGAATAAACTTGATGAGCATGTTGGCAAGCCACCAAGTGCCTGCTCCCTTAAAGAGAGGT	TIN RNA sense	83692	CD99L2	CD99 molecule-like 2	-0.796611	0.428029	0.258876	TIN_55047	chrX:149733228-149733633
44024	AATTCACTCATAACATGCCTTGATCCTTCTTCTCTTTTCAGTTTTTGAGATGTTGACTAC	TIN RNA sense	30849	PIK3R4	phosphoinositide-3-kinase, regulatory subunit 4, p150	-1.17608	0.731696	0.20223	TIN_35859	chr3:131926277-131926558
44035	CAACAACAACAAATTAGTCATGGCAAATGTCCTGGTTCCTGCTCATAATTTCATTTCAGT	TIN RNA sense	22887	FOXJ3	forkhead box J3	-1.44596	1.02222	0.0500341	TIN_01271	chr1:42325157-42325508
44185	AGCCCAGAGTGTGCCCAGGTGACAGCAGGTCATTTACTTTGGCCGAAGCAATGGGTGTGT	TIN RNA sense	649	BMP1	bone morphogenetic protein 1	-0.312234	-0.801814	0.942433	TIN_49495	chr8:22122006-22122811
44264	AGTCTGCCTCTCACTCGCTCAGCCCCTTTAACCCTGCTGGCTCCTAATGAGACTTCAGGT	TIN RNA sense	6484	ST3GAL4	ST3 beta-galactoside alpha-2,3-sialyltransferase 4	2.93557	-2.35639	-1.89802	TIN_10636	chr11:125741625-125742425
