# Supplementary material for: Genome mapping and expression analyses of human intronic noncoding RNAs reveal tissue-specific patterns and enrichment in genes related to regulation of transcription
Source: Genome Biol. 2007 Mar 26;8(3):R43. doi: 10.1186/gb-2007-8-3-r43 (PMC1868932; doi:10.1186/gb-2007-8-3-r43)
Supplement: Additional data file 11 — Comparison of tissue signatures between antisense PIN RNAs and exons of protein-coding genes [file gb-2007-8-3-r43-S11.xls]

## Sheet: Sheet1
Additional file 11. Comparison of tissue signatures between antisense PIN RNAs and exons of protein-coding genes.
Probes are shown in the same order as that from the hierarchical clustering of Figure 11. Columns marked "Highly expressed in" refer to transcripts most highly expressed in the indicated tissue, where L = liver, K = kidney,
P = prostate, and ND = not determined. Spot ID refers to the number of the probe in the 44k oligoarray. Locus ID refers to the GenBank Gene ID number of the protein-coding gene where the antisense PIN transcript and the exonic
probes map to.
From Figure 11 Panel A - genomic loci with similar tissue pattern of expression of antisense PIN RNA and exons of the corresponding protein-coding gene
Antisense PIN			PIN-overlapped exon			3' Exon
Spot ID	Probe Sequence	Highly expressed in	Spot ID	Probe Sequence	Highly expressed in	Spot ID	Probe Sequence	Highly expressed in	Locus Gene ID	Locus Gene Name	Locus Gene Annotation	PIN Contig (ID)	PIN Contig (Genomic coordinates)	Hierarchical Clustering (order)
11738	TGTCCTCTGGGCTTGGTGTTGTCCTTCCTTGCATTGGATGGCTGGTATGAGCTGAGGCTG	P	11532	CAGCCTCAGCTCATACCAGCCATCCAATGCAAGGAAGGACAACACCAAGCCCAGAGGACA	P	8030	GGGAGCTGGGACACTTAACAGATGCAATGTGCTACTGATTGTTTCATTGCGAATCTTTTT	P	960	CD44	CD44 molecule (Indian blood group)	PIN_01941	chr11:35183186-35184700	1
6975	ATTGCCCAGAAAGGTTCAGAGGGGTCACTACCTCCTCCTCTGAGGCCATCAGGGACTTGA	P	6769	TCAAGTCCCTGATGGCCTCAGAGGAGGAGGTAGTGACCCCTCTGAACCTTTCTGGGCAAT	P	6357	GGAGTATTCCACCAAAGAAGATAAATATGAAGAGGAGATCAAACTGTTGGAGGAGAAGCT	P	7169	TPM2	tropomyosin 2 (beta)	PIN_11898	chr9:35673445-35675265	2
30689	GTAGCCCAGGTGAGGGTTCCACATGAACTCATAGTCCTTAGACTTGAAGAGAGTTTCAAT	P	30483	ATTGAAACTCTCTTCAAGTCTAAGGACTATGAGTTCATGTGGAACCCTCACCTGGGCTAC	P	30071	AACCTGGGCAAGCATGAGAAGTTCTCGGAGGTGCTTAAGCGGCTGCGACTTCAGAAGCGA	P	1152	CKB	creatine kinase, brain	PIN_03958	chr14:103056133-103058390	3
13269	GTGCTTTCTCTCATCAAGAGGTCTGAAATCAGTGTCTCTGGGCTGGATCGTTTTCCATAT	P	13475	ATATGGAAAACGATCCAGCCCAGAGACACTGATTTCAGACCTCTTGATGAGAGAAAGCAC	P	13887	TTGAAGACCCTGCAATGTGGTGATGGGAAATGAGACTTGCTCTCTGGCCTTTTCCTATTT	P	4852	NPY	neuropeptide Y	PIN_10901	chr7:24101928-24102750	4
36781	TAGCTGCTCATTTTCCTGCCTTTTACATTTAGGAGATTCAAGCTCTGTCATTTCCTCTAG	P	36575	CTAGAGGAAATGACAGAGCTTGAATCTCCTAAATGTAAAAGGCAGGAAAATGAGCAGCTA	P	35957	TACTGGATCAAAATCAAGAAATCCGGGCATCACAGAGAAGTTGGGTTTAGGACAGGTGCT	P	200634	KRTCAP3	keratinocyte associated protein 3	PIN_06847	chr2:27578051-27578703	5
12978	AATTCCAAAAAGGTCCTGGCCATGTAATCCTGAAAGTTTTCCCAAGGTAGCTATAAAATC	P	12566	GATTTTATAGCTACCTTGGGAAAACTTTCAGGATTACATGGCCAGGACCTTTTTGGAATT	P	11742	TGTGCTCTATTACCATTATGGATAAAGATGAGATGGTTTCTAGAGATGGTTTCTACTGGC	P	55	ACPP	acid phosphatase, prostate	PIN_08975	chr3:133543708-133544754	6
13596	CAAAGTCTCACTCTCAAGTTCTTGAAAACGAGGGCAGTTCCTGAAAGGCAGGTATAGCAA	P	13390	TTGCTATACCTGCCTTTCAGGAACTGCCCTCGTTTTCAAGAACTTGAGAGTGAGACTTTG	P	11742	TGTGCTCTATTACCATTATGGATAAAGATGAGATGGTTTCTAGAGATGGTTTCTACTGGC	P	55	ACPP	acid phosphatase, prostate	PIN_08974	chr3:133538894-133540188	7
30610	ATTCTTCTTAGCTTTCCTGCATTCCCTCCATCTGTAGGGTCCTTCTCCTGAATGAATACC	P	30404	GGTATTCATTCAGGAGAAGGACCCTACAGATGGAGGGAATGCAGGAAAGCTAAGAAGAAT	P	28138	TGTAGAGGCAATGGATATGGAAAACATTTTTCGTAAAATATGGGAGAATTTATAGAAAAG	P	84765	ZNF577	zinc finger protein 577	PIN_06667	chr19:57055905-57056642	8
10381	CGGATACGGCTTCTCACAAAGGTTGACCAGCACGTACAAATGTCTCAACGCATACTCGTA	K	10793	TACGAGTATGCGTTGAGACATTTGTACGTGCTGGTCAACCTTTGTGAGAAGCCGTATCCG	K	11205	GTATGGAAACAAAACAATCTCCACCATGAAAGTGATGCAGTTTCAGGGTATGAAACGCAA	K	5641	LGMN	legumain	PIN_03893	chr14:92240460-92241105	9
39209	CAACTTGCGTTGTTTGGTGAACTGCTTCATAAGTCAGGGTGCCAGATCTGGACACAATGC	K	39415	GCATTGTGTCCAGATCTGGCACCCTGACTTATGAAGCAGTTCACCAAACAACGCAAGTTG	K	39827	TCCTTTTAATGGAACAGATTTTATTGACTGCCTCGAAATCTTTTTGAACGATTCTGCCAC	K	8802	SUCLG1	succinate-CoA ligase, GDP-forming, alpha subunit	PIN_07078	chr2:84570442-84572682	10
1122	AGGGAAAGCCCAGAATGACCAGACCGAATGGTGCAAGCTCTTCCTGTAGTGCATTCAGTT	K	1328	AACTGAATGCACTACAGGAAGAGCTTGCACCATTCGGTCTGGTCATTCTGGGCTTTCCCT	K	1740	TGGGTGTGGGTGCATGTGGGTGTTTACACACATGCCTACAGGTATGCGTGATTGTGTGTG	K	2878	GPX3	glutathione peroxidase 3 (plasma)	PIN_10101	chr5:150386199-150387185	11
28256	CAGCACTGAAGAACCAGAACTTGTGAAGGAATAGGTATGTCCGGGTAACAGTACACTGAT	K	28462	ATCAGTGTACTGTTACCCGGACATACCTATTCCTTCACAAGTTCTGGTTCTTCAGTGCTG	K	30110	GACATAAGTGATGATGAGCCCTCTGTCTATTCTGCTTGACAGCCTTCTGTCTTAAAGGTT	K	55788	LMBRD1	LMBR1 domain containing 1	PIN_10567	chr6:70442885-70443372	12
40098	TAGTGTCAGACCATTAAACAAGGCACCAACATAGGTAAATACCCACATCAACACTGCAAA	K	39892	TTTGCAGTGTTGATGTGGGTATTTACCTATGTTGGTGCCTTGTTTAATGGTCTGACACTA	K	39068	GGGCATATCTGGAATCTGAAGTTGCTATATCTGAGGAGTTGGTTCAGAAGTACAGTAATT	K	57142	RTN4	reticulon 4	PIN_06957	chr2:55111986-55114131	13
2082	TAGCCAGGCTGACAGCAGGTGCAGGAAACACCTTTACTGAGTAAGGCCACCCTGTCCTTG	K	2288	CAAGGACAGGGTGGCCTTACTCAGTAAAGGTGTTTCCTGCACCTGCTGTCAGCCTGGCTA	K	3936	CCCCTCTGGCCCCAGTCGAACTGGGGGCTAGCCACCTCCTCGTCCAGCCCCCAAACCTCC	K	81693	AMN	amnionless homolog (mouse)	PIN_03949	chr14:102466584-102467677	14
18113	ATCACGCGGTGTTTGGGTAATCCACTTAGTTTCCAGGTAACATACGTAAGAATGTCCACT	K	17907	AGTGGACATTCTTACGTATGTTACCTGGAAACTAAGTGGATTACCCAAACACCGCGTGAT	K	16877	TGGGACATCCAGAAGGACCTAAAAGACCTGTGACTAGTGAGCTCTAGGCTGTAGAAATTT	K	3945	LDHB	lactate dehydrogenase B	PIN_02678	chr12:21685620-21686559	15
17495	GCCACACTTAATCCAATAGCCCAGTTGGTATATCCTTTTAGCTTGATGACTTCATAGGCA	K	17289	TGCCTATGAAGTCATCAAGCTAAAAGGATATACCAACTGGGCTATTGGATTAAGTGTGGC	K	16877	TGGGACATCCAGAAGGACCTAAAAGACCTGTGACTAGTGAGCTCTAGGCTGTAGAAATTT	K	3945	LDHB	lactate dehydrogenase B	PIN_02677	chr12:21681062-21681575	16
35829	TTGCTTCATTTTGTAGCATTTCGGCTTTCCTTCTGGCATCAGCTGACTCTTCAGTTTTTT	K	35623	AAAAAACTGAAGAGTCAGCTGATGCCAGAAGGAAAGCCGAAATGCTACAAAATGAAGCAA	K	31503	AGACTGGAAGGAGAAGTCCGTTCACTCCTAAAGGATATAAGCCAGAAAGTTGCTGTGTAT	K	3912	LAMB1	laminin, beta 1	PIN_11223	chr7:107158484-107160301	17
26046	TCAGGGTCGCAGGGTCACGTTTGGGGCCAATTTCTGTCAGAACCAAGGCCTTTGAGAGAT	K	26252	ATCTCTCAAAGGCCTTGGTTCTGACAGAAATTGGCCCCAAACGTGACCCTGCGACCCTGA	K	27694	TAGCTGTTTCTCTCTTTAATCTCACGTAGCCTTTTTCAGGTTAGTACGTGTTCTTCTGTC	K	3613	IMPA2	inositol(myo)-1(or 4)-monophosphatase 2	PIN_05896	chr18:12017800-12018840	18
26538	CCAATTATGCACAGTGAGGCTCCTGCCCATCCAATAAACAGAGCGGCTCCTAATTCATAC	K	26332	GTATGAATTAGGAGCCGCTCTGTTTATTGGATGGGCAGGAGCCTCACTGTGCATAATTGG	K	25508	AAAGTATGAATTAGGAGCCGCTCTGTTTATTGGATGGGCAGGAGCCTCACTGTGCATAAT	K	9071	CLDN10	claudin 10	PIN_03450	chr13:95027343-95028035	19
38165	CAAAGATATCTCTTCCTCTAGGGATGATATGTCCCAGTCTTCATCCTCCACATCCGCACA	K	38371	TGTGCGGATGTGGAGGATGAAGACTGGGACATATCATCCCTAGAGGAAGAGATATCTTTG	K	38783	ATGTCAGAAGATTATTCCAGAAGCCAGCAGTATTTCAGTATCACAGTGTTTCAGTAATTT	K	22873	DZIP1	DAZ interacting protein 1	PIN_03451	chr13:95034546-95035286	20
3318	TGTGTCGTCAGAGGCTTGTGATTAACTGTGGCGGCAGACACAGCTTGTCCACAGCTTGGG	K	3730	CCCAAGCTGTGGACAAGCTGTGTCTGCCGCCACAGTTAATCACAAGCCTCTGACGACACA	K	3936	CCCCTCTGGCCCCAGTCGAACTGGGGGCTAGCCACCTCCTCGTCCAGCCCCCAAACCTCC	K	81693	AMN	amnionless homolog (mouse)	PIN_03950	chr14:102468505-102469102	21
24998	CATATACATAGAGAGTATTCCCTTTCCTAGGGGCTCGCCGTTCAGGGAATGAATCCGACC	P	25204	GGTCGGATTCATTCCCTGAACGGCGAGCCCCTAGGAAAGGGAATACTCTCTATGTATATG	PK	26440	TCTGTACAGCTCAAAGTCAACATAGCCCGAAAACAGCCCATGCTGGATGCCGCTACTGGC	PK	7936	RDBP	RD RNA binding protein	PIN_10369	chr6:32029983-32030310	22
26250	CAGCTATGTCCACATCATTCTGAGTTTTTTGAGAAGAATTTTGAACCAGATCAATAGTGA	K	26456	TCACTATTGATCTGGTTCAAAATTCTTCTCAAAAAACTCAGAATGATGTGGACATAGCTG	PK	26868	TCAAAATATAAGCAGCTTGAAACTGGCTTTACCAATCTTGAAATTTGACCACAAGTGTCT	PK	4072	TACSTD1	tumor-associated calcium signal transducer 1	PIN_06937	chr2:47517475-47517965	23
42436	CCAGAGACCATCTTCACATCAACGATCGCCATGTTGGAGGCAGAGCGGCTCCCTGTGTAA	L	42024	TTACACAGGGAGCCGCTCTGCCTCCAACATGGCGATCGTTGATGTGAAGATGGTCTCTGG	L	40788	CTTGTTCTTCACGGTTCTGCAAGATGTCCCAGTAAGAGATCTGAAACCAGCCATAGTGAA	L	2	A2M	alpha-2-macroglobulin	PIN_02612	chr12:9113995-9114640	24
25498	ACTCAATGTCGTGTAGGACGTCGTAGAGTGTCTCGGCTGGCACATCACAGCACTCCATCC	L	25292	GGATGGAGTGCTGTGATGTGCCAGCCGAGACACTCTACGACGTCCTACACGACATTGAGT	L	24880	GGACCCCAAAGGCTCCTTACCCAAGTGGGTGGTGAATAAATCTTCTCAGTTCCTGGCTCC	L	10809	STARD10	START domain containing 10	PIN_02299	chr11:72147636-72148747	25
32950	GGGAAACTGTGTAGGGGTCAAAGCACGAGTCATCCGTAGGTTGGTTCAAGCCTTCGTTGA	L	32744	TCAACGAAGGCTTGAACCAACCTACGGATGACTCGTGCTTTGACCCCTACACAGTTTCCC	L	28624	CCTGTTGGCACTGATGAAGAACCCTTACAGTTCAGGGTTCCTGGAACTTCTACCAGTGCC	L	2335	FN1	fibronectin 1	PIN_07553	chr2:216057480-216058789	26
19756	CACTTTCAGGGGCAGGAAGAAGATGATACTCATGCTTCCGGTCAAGGGCAGCTGGGCAAT	L	19550	ATTGCCCAGCTGCCCTTGACCGGAAGCATGAGTATCATCTTCTTCCTGCCCCTGAAAGTG	L	19138	CTTCGTACTGAGGGACACAGACACAGGGGCCCTTCTCTTCATTGGCAAGATTCTGGACCC	L	5176	SERPINF1	serpin peptidase inhibitor	PIN_05054	chr17:1626494-1627230	27
12041	TGCACATAGTTCTTGTCCCTTGTCAATGAAAGAAGATAGTTCCTTCTTTAGTAGAGGGCC	L	12247	GGCCCTCTACTAAAGAAGGAACTATCTTCTTTCATTGACAAGGGACAAGAACTATGTGCA	L	12659	CTTTACTGTGATTCAGAGATTGATGCTGAATTGAAGAATATCCTGTAGTCCTGAAGCATG	L	2638	GC	group-specific component (vitamin D binding protein)	PIN_09392	chr4:72984598-72985333	28
11423	AGCTTTGCCAGTTCCGTGGGTGTGGCATCAGGCAATTTTGCTTTTAGTCGCTCTGCCAGT	L	11629	ACTGGCAGAGCGACTAAAAGCAAAATTGCCTGATGCCACACCCACGGAACTGGCAAAGCT	L	12659	CTTTACTGTGATTCAGAGATTGATGCTGAATTGAAGAATATCCTGTAGTCCTGAAGCATG	L	2638	GC	group-specific component	PIN_09391	chr4:72982955-72983786	29
16466	GACATCTCTTTATCCAGGGTGATAGTTACCACTTTTTCTTTCTTCACTGAGATCTGCACC	L	16260	GGTGCAGATCTCAGTGAAGAAAGAAAAAGTGGTAACTATCACCCTGGATAAAGAGATGTC	L	15848	ACACGGCTCAAGTCACGAATCAGAGGGTGCAGATCTCAGTGAAGAAAGAAAAAGTGGTAA	L	3698	ITIH2	inter-alpha (globulin) inhibitor H2	PIN_01298	chr10:7826250-7827027	30
16574	GGCCTTTCCTGTTGTAGCAAAGCCTCTTGCAACTGACATCCTGTAGGACACAACACCCCC	L	16780	GGGGGTGTTGTGTCCTACAGGATGTCAGTTGCAAGAGGCTTTGCTACAACAGGAAAGGCC	L	17810	GAGTTGGTGTTCATAATTTCAGTTCTAGTTGATTGCGAGAATTTTCAAATAAGGAAGAGG	L	2244	FGB	fibrinogen beta chain	PIN_09599	chr4:155845184-155845639	31
17192	CTCATCTATATATAATTGGTGCTTTTCCAGTTCTGAGGAGTACTCATTGACTACATTTTC	L	17398	GAAAATGTAGTCAATGAGTACTCCTCAGAACTGGAAAAGCACCAATTATATATAGATGAG	L	17810	GAGTTGGTGTTCATAATTTCAGTTCTAGTTGATTGCGAGAATTTTCAAATAAGGAAGAGG	L	2244	FGB	fibrinogen beta chain	PIN_09600	chr4:155845860-155846618	32
25226	GTCCAAATCCTTCTTTATATTGAATCCAGTTTTTCTTGAAATCTACACTGCCATCAAGTC	L	25432	GACTTGATGGCAGTGTAGATTTCAAGAAAAACTGGATTCAATATAAAGAAGGATTTGGAC	L	25844	CACTATGAAGATAATCCCATTCAACAGACTCACAATTGGAGAAGGACAGCAACACCACCT	L	2266	FGG	fibrinogen gamma chain	PIN_09603	chr4:155886677-155887483	33
15956	CATTTCCTGCCAAAGTCAACACTACCGTCTTGACGGTTCTGAATCACTGTCCATCCTTTG	L	16162	CAAAGGATGGACAGTGATTCAGAACCGTCAAGACGGTAGTGTTGACTTTGGCAGGAAATG	L	17810	GAGTTGGTGTTCATAATTTCAGTTCTAGTTGATTGCGAGAATTTTCAAATAAGGAAGAGG	L	2244	FGB	fibrinogen beta chain	PIN_09602	chr4:155847645-155849175	34
18693	ATTCACCTTCCAAACCAATGGCCCTTCATGAATCATCTTCCTTTTTGTTAAATCCAAATT	L	18487	AATTTGGATTTAACAAAAAGGAAGATGATTCATGAAGGGCCATTGGTTTGGAAGGTGAAT	L	17045	CGATATATGGTTTTGAATTACTAGAGCTTTGGTCAGTATTTCCTTCCCTATATGTCACAG	L	23365	ARHGEF12	Rho guanine nucleotide exchange factor (GEF) 12	PIN_02471	chr11:119850149-119850985	35
21194	AACCGGCCCAGAACTTTGTCCTCAGAGCCCAGTTTGATGCAGGCCAGGCATTTCCGTTTC	L	20988	GAAACGGAAATGCCTGGCCTGCATCAAACTGGGCTCTGAGGACAAAGTTCTGGGCCGGTT	L	20576	TTTAAGCTGCAGCAGACAAGCTGCCGGAAGAGGGACTGGAAGAAACCCGAGTGCAAAGTC	L	5919	RARRES2	retinoic acid receptor responder (tazarotene induced) 2	PIN_11352	chr7:149473315-149474279	36
10700	GCATACAGCATCTCCTCTTTCACTGTATTCATAACCCATGTTACATTTATATTGAAATCG	L	10494	CGATTTCAATATAAATGTAACATGGGTTATGAATACAGTGAAAGAGGAGATGCTGTATGC	L	9876	AGGTCTTCACAAGAAAGTTATGCACATGGGACTAAATTGAGTTATACTTGTGAGGGTGGT	L	3075	CFH	complement factor H	PIN_01045	chr1:193379861-193380664	37
16271	TTTCTTCTCCTCCAGCTTCAGGGCTTCTCTGCACTTGATGGGGCTGATGAACGTGCGCTG	L	16065	CAGCGCACGTTCATCAGCCCCATCAAGTGCAGAGAAGCCCTGAAGCTGGAGGAGAAGAAA	L	15447	GTGCCGCTGTGCTGAGGAGAATTGCTTCATACAAAAGTCGGATGACAAGGTCACCCTGGA	L	718	C3	complement component 3	PIN_06106	chr19:6629035-6629382	38
17715	TAGGGGAAGAGGACGCACTTCCCCTTGACAGCATCAAATGCCCAGAGCTGGATGAAGGCT	L	17509	AGCCTTCATCCAGCTCTGGGCATTTGATGCTGTCAAGGGGAAGTGCGTCCTCTTCCCCTA	L	17097	ACGGTAACAACTTCGTCACAGAAAAGGAGTGTCTGCAGACCTGCCGAACTGTGGCGGCCT	L	259	AMBP	alpha-1-microglobulin/bikunin precursor	PIN_12089	chr9:113902596-113902986	39
21703	AGTAAGAGCAGAGCTCGTCACACTGGCACTTCTTGTCCACGTTGAAGCCCTCAGTGCAGC	L	21909	GCTGCACTGAGGGCTTCAACGTGGACAAGAAGTGCCAGTGTGACGAGCTCTGCTCTTACT	L	22115	TGACTACAGGATGGACTGGCTTGTGCCTGCCACCTGTGAACCCATCCAGAGTGTCTTCTT	L	7448	VTN	vitronectin	PIN_05263	chr17:23720577-23721287	40
19347	CTCTTTTTTCTCTGCTTTTTCAAGTCCTCCCAGGATTAACTTCTTAGCTTCCACTACTGC	L	19141	GCAGTAGTGGAAGCTAAGAAGTTAATCCTGGGAGGACTTGAAAAAGCAGAGAAAAAAGAG	L	18317	AGCTCCATTCAGGCAATTTGAGAAAAAGTACGAAAGGCTGTCCACAGGCAGAGGTTATGT	L	4547	MTTP	microsomal triglyceride transfer protein	PIN_09493	chr4:100884940-100885329	41
23174	AACTCTCAGCCTCATAGTTGTATGTGTACTTCCGGAGGTGCTTGAATCGGGTCGCATCTT	L	23380	AAGATGCGACCCGATTCAAGCACCTCCGGAAGTACACATACAACTATGAGGCTGAGAGTT	L	24204	CTTTCACATAGCACAGAAAAAATTCAAACTGCCTATATTGATAAAACCATACAGTGAGCC	L	338	APOB	apolipoprotein B (including Ag(x) antigen)	PIN_06778	chr2:21176469-21177744	42
29963	CGCTGGGGAGTGATTTCTGCATCTGTAGATGATAGAACTCGGGAGGAGCGAGGACTGGAG	L	30375	CTCCAGTCCTCGCTCCTCCCGAGTTCTATCATCTACAGATGCAGAAATCACTCCCCAGCG	L	34289	AGAATGCCTGGTTTTCGTTTGCAATTTGCTTGTGTAAATCAGGTTGTAAAAAGGCAGATA	L	2729	GCLC	glutamate-cysteine ligase, catalytic subunit	PIN_10545	chr6:53481075-53481577	43
31723	TGTTGAAAGTAAGGATGTTTGCAAAAACTATGCTGAGGCAAAGGATGTCTTCCTGGGCAT	L	31311	ATGCCCAGGAAGACATCCTTTGCCTCAGCATAGTTTTTGCAAACATCCTTACTTTCAACA	L	28015	ATTCTCATGGTAGGCTGAGATGCTTTTAAATGTGATGTTATAAGCCTAAGGCAGCTTGAC	L	213	ALB	albumin	PIN_09398	chr4:74642878-74644592	44
33165	AAAGCTGCTTTTACAGAATGTTGCCAAGCTGCTGATAAAGCTGCCTGCCTGTTGCCAAAG	L	32753	CTTTGGCAACAGGCAGGCAGCTTTATCAGCAGCTTGGCAACATTCTGTAAAAGCAGCTTT	L	28015	ATTCTCATGGTAGGCTGAGATGCTTTTAAATGTGATGTTATAAGCCTAAGGCAGCTTGAC	L	213	ALB	albumin	PIN_09397	chr4:74639957-74640745	45
31929	TTCCTTCAGTTTACTGGAGATCGAATCTTGATTTTCACAGATATACTTGGCAAGGTCCGC	L	31311	ATGCCCAGGAAGACATCCTTTGCCTCAGCATAGTTTTTGCAAACATCCTTACTTTCAACA	L	28015	ATTCTCATGGTAGGCTGAGATGCTTTTAAATGTGATGTTATAAGCCTAAGGCAGCTTGAC	L	213	ALB	albumin	PIN_09398	chr4:74642878-74644592	46
33371	GTTCCGGGGCATAAAAGTAAGGATGTCTTCTGGCAATTTCATATAAGTATCTAAATTTTG	L	32753	CTTTGGCAACAGGCAGGCAGCTTTATCAGCAGCTTGGCAACATTCTGTAAAAGCAGCTTT	L	28015	ATTCTCATGGTAGGCTGAGATGCTTTTAAATGTGATGTTATAAGCCTAAGGCAGCTTGAC	L	213	ALB	albumin	PIN_09397	chr4:74639957-74640745	47
30693	GCAGCTTTTGTAGAGAAGTGCTGCAAGGCTGACGATAAGGAGACCTGCTTTGCCGAGGAG	L	30075	CTATCCGTGGTCCTGAACCAGTTATGTGTGTTGCATGAGAAAACGCCAGTAAGTGACAGA	L	28015	ATTCTCATGGTAGGCTGAGATGCTTTTAAATGTGATGTTATAAGCCTAAGGCAGCTTGAC	L	213	ALB	albumin	PIN_09399	chr4:74648738-74650727	48
10105	GTTCTGGGCCTGCTTCAGTAATGGCATGTCGATCATACTCCCTTGGAAAGTAAAGGCCCC	L	10311	GGGGCCTTTACTTTCCAAGGGAGTATGATCGACATGCCATTACTGAAGCAGGCCCAGAAC	LK	11753	AGGTGCAACAAGTAGTAAAGAAACCCTGGATATTCTCTACGCCCGGCAAAAGATTGTTGT	LK	171425	CLYBL	citrate lyase beta like	PIN_03465	chr13:99341334-99343019	49
From Figure 11 Panel B - genomic loci with similar tissue pattern of expression of antisense PIN RNA and PIN-overlapped exon, not accompanied by the corresponding protein-coding 3' exon
Antisense PIN			PIN-overlapped exon			3' Exon
Spot ID	Probe Sequence	Highly expressed in	Spot ID	Probe Sequence	Highly expressed in	Spot ID	Probe Sequence	Highly expressed in	Locus Gene ID	Locus Gene Name	Locus Gene Annotation	PIN Contig (ID)	PIN Contig (Genomic coordinates)	Hierarchical Clustering (order)
25167	AGCTCATGTGAAGAAATCATGAAAACATACTGCAGATCTTCCAACCCCAGACACACATTC	L	25373	GAATGTGTGTCTGGGGTTGGAAGATCTGCAGTATGTTTTCATGATTTCTTCACATGAGCT	L	26403	TTTGCTGAATTGCCACACACAGGTGGCCATTTTATGTCAGTTCCTCAGAGAAATTGACTA	P	55656	INTS8	integrator complex subunit 8	PIN_11648	chr8:95930979-95931699	1
32594	GGCGGCTGGCTTCCATCTCTTGATAAACATCAGGAGACAAATGAAGAATTCCTTTTGGAG	L	32800	CTCCAAAAGGAATTCTTCATTTGTCTCCTGATGTTTATCAAGAGATGGAAGCCAGCCGCC	L	35684	TGGGTTTTGAGCTCCATATACTCTTAGCAAGTAAGGGGGCGTCTTGCCCCTATATATCAT	L	27067	STAU2	staufen, RNA binding protein, homolog 2 (Drosophila)	PIN_11616	chr8:74623347-74627728	2
7374	CTGGATTTCTTGAATCTCCTCTCTCTCTTTTCTTAGACATTTAAGACACTTATGGATTTG	L	7168	CAAATCCATAAGTGTCTTAAATGTCTAAGAAAAGAGAGAGAGGAGATTCAAGAAATCCAG	L	6550	TATGCTGCACTGCCTCATTCAGAGATAGATGCCTGCATGGGTCCTGGCGATTATTTTAAT	K	10107	TRIM10	tripartite motif-containing 10	PIN_10336	chr6:30234777-30235430	3
8583	TTCCATTCTGGGTTGAGAGGCTTCCAGAGAGGATGGCTGTGTCTGTCGCTGTCAAGGGTG	L	8377	CACCCTTGACAGCGACAGACACAGCCATCCTCTCTGGAAGCCTCTCAACCCAGAATGGAA	L	7553	TCCGCTGTCCGGCTGATGCAGGAATCTGTCCGAAGGATAATTGAGGCAGAAGAGTCCAGA	K	55735	DNAJC11	DnaJ (Hsp40) homolog, subfamily C, member 11	PIN_00051	chr1:6646784-6647628	4
20732	CAACAGCTATCAGCCTCTTGGCATCCTCTGTGACATTTGCTAGTATTTTCTCGTCGGTTC	L	20526	GAACCGACGAGAAAATACTAGCAAATGTCACAGAGGATGCCAAGAGGCTGATAGCTGTTG	L	18878	GCAGATTCTGAGAACAATAACTCCACAATGGCGTCGGCCTCGGAGGGTGAAATGGAGTGT	K	57714	KIAA1618	KIAA1618	PIN_05800	chr17:75916116-75916636	5
5416	CTCAGCTTGTCAGCCACCTCCCCTGAGGCCTTCCGTGCCTCTTTTAGATTCTCGTACTCT	K	5622	AGAGTACGAGAATCTAAAAGAGGCACGGAAGGCCTCAGGGGAGGTGGCTGACAAGCTGAG	PK	6034	TTGCTTCTAGGCATAGCCTGGGCCAAGCAGGGTGGGGAATGGAGGATAGCATGGGATGTA	P	10293	TRAIP	TRAF interacting protein	PIN_08734	chr3:49852811-49853630	6
23317	TGGAGGCAGAAGCAGGGGGAAGAAGGAGGTGTCTCTGTGAGCTGTTTTGTTTTATTTTAC	K	23523	GTAAAATAAAACAAAACAGCTCACAGAGACACCTCCTTCTTCCCCCTGCTTCTGCCTCCA	K	26407	AGTGAGGATGGTATAGTGTATGTTTGGAACCCAGAAACAGGAGAACAAGTAGCCATGTAT	L	54806	AHI1	Abelson helper integration site 1	PIN_10732	chr6:135663766-135666843	7
12241	ATGAGAAGAAACAGGCCTTAGAAGCGGCATGGCCCAGGAGGCAGATTTCTGTGTTAACCT	PK	12447	AGGTTAACACAGAAATCTGCCTCCTGGGCCATGCCGCTTCTAAGGCCTGTTTCTTCTCAT	P	13477	CCACTTAGCCCTTCTCTCCTTGCAGCCTAGCAGTTTATAGTTCTGAGATGGAAAGTTGAA	L	4245	MGAT1	mannosyl glycoprotein beta-1,2-N-acetylglucosaminyltransferase	PIN_10221	chr5:180168108-180169239	8
26993	CAGCTGCTCCAAGCTTTTCTGCCATTTGAAGCTTCTTCTGGGAGCCAGCTGTGACCAGAG	PK	26787	CTCTGGTCACAGCTGGCTCCCAGAAGAAGCTTCAAATGGCAGAAAAGCTTGGAGCAGCTG	K	28023	GTGGATGAAGAGAGGAGAACTGGTCTTCAGTGTGAGACAGGGAAAACGACATTCCATAAA	L	9540	TP53I3	tumor protein p53 inducible protein 3	PIN_06780	chr2:24215267-24215553	9
From Figure 11 Panel C - genomic loci with inverted tissue pattern of expression between antisense PIN RNA and PIN-overlapped exon, and inverted pattern of PIN-overlapped exon and the corresponding protein-coding 3' exon
Antisense PIN			PIN-overlapped exon			3' Exon
Spot ID	Probe Sequence	Highly expressed in	Spot ID	Probe Sequence	Highly expressed in	Spot ID	Probe Sequence	Highly expressed in	Locus Gene ID	Locus Gene Name	Locus Gene Annotation	PIN Contig (ID)	PIN Contig (Genomic coordinates)	Hierarchical Clustering (order)
26535	TTCCTTCACAGTGACAATCACCTGCCCAGCCAGCTGTCCCACATAATTCATGGTTTGAGA	P	26329	TCTCAAACCATGAATTATGTGGGACAGCTGGCTGGGCAGGTGATTGTCACTGTGAAGGAA	L	25299	TCCAGGGTTTAATAAAACTGGTTAAAAATTGAGTCTTTCCCTGAAGTAAGTGCTCTTTCC	L	9663	LPIN2	lipin 2	PIN_05875	chr18:2950212-2951337	1
8271	TCTTCAAAAGGCTGAGCACCACAGGACCCAGGTCAGACACGGACATGCCATCCATGGGAA	K	8477	TTCCCATGGATGGCATGTCCGTGTCTGACCTGGGTCCTGTGGTGCTCAGCCTTTTGAAGA	L	8889	AAAGCCCCAGACGGAAAGAGCTACTTGCTGAGCTTGCCCACAGGTGACGTTCCCATGGAT	P	57407	NMRAL1	NmrA-like family domain containing 1	PIN_04564	chr16:4452791-4455029	2
23572	TCGTCTCCTTCCCTCCAGCTGCCATCTGCCTTGGGCTCTATTTCCGCTGTCTTTAGCTCT	L	23778	AGAGCTAAAGACAGCGGAAATAGAGCCCAAGGCAGATGGCAGCTGGAGGGAAGGAGACGA	PK	24190	CTCACCCCGCCCCTGGTCCCACTCCTGCCCCCGCCCTACCTCCGCCCCACCCCATCATCT	L	4059	BCAM	basal cell adhesion molecule	PIN_06519	chr19:50013980-50014442	3
7073	GAGTACCAGGGCAAAGTGGATGTAGAAGGTGGTGAAGCGGAAGGGGTCTGAGATCTCACC	L	7279	GGTGAGATCTCAGACCCCTTCCGCTTCACCACCTTCTACATCCACTTTGCCCTGGTACTC	P	9545	GTAACTGTGCTGAATGCTTTAGATGAGGAAATGATCCCCAAGTGGTGAATGACACGCCTA	L	8714	ABCC3	ATP-binding cassette	PIN_05554	chr17:46089709-46090689	4
24532	AAGCCCCTCCAACACCATGATGGCAAACACAATGGAGGCAAAGTTGCTCTCAAGCTTTAC	L	24738	GTAAAGCTTGAGAGCAACTTTGCCTCCATTGTGTTTGCCATCATGGTGTTGGAGGGGCTT	P	25150	GCAGCTGGGACGTTTTAAAATTGGGACACCAATTTCAAATGTAACCCTCCAGTGGTGGAA	P	90956	ADCK2	aarF domain containing kinase 2	PIN_11324	chr7:139846179-139848755	5
13122	TCAAGGGTGATCTTCTGCCCAGTGTAATCCTGGAAGGATCGCCTCCGCCTCTCTTCTTGC	L	12916	GCAAGAAGAGAGGCGGAGGCGATCCTTCCAGGATTACACTGGGCAGAAGATCACCCTTGA	PK	12298	CCACTTTGCAAAAGATTGTTTCATGCAACCAGGTGGGACTAAATACTCTCTGATACCTGA	P	51538	ZCCHC17	zinc finger, CCHC domain containing 17	PIN_00228	chr1:31488518-31488739	6
