# Supplementary material for: Genome mapping and expression analyses of human intronic noncoding RNAs reveal tissue-specific patterns and enrichment in genes related to regulation of transcription
Source: Genome Biol. 2007 Mar 26;8(3):R43. doi: 10.1186/gb-2007-8-3-r43 (PMC1868932; doi:10.1186/gb-2007-8-3-r43)
Supplement: Additional data file 12 — Comparison of tissue signatures between TIN RNAs and exons of protein-coding genes [file gb-2007-8-3-r43-S12.xls]

## Sheet: Sheet2
Additional file 12. Comparison of tissue signatures between TIN RNAs and exons of protein-coding genes.
Probes are shown in the same order as that from the hierarchical clustering of Figure 12. Columns marked "Highly expressed in" refer to transcripts most highly expressed in the indicated tissue,
where L = liver, K = kidney, P = prostate, and ND = not determined. Spot ID refers to the number of the probe in the 44k oligoarray. Locus ID refers to the GenBank Gene ID number of the
protein-coding gene where the TIN transcript and the exonic probes map to.
From Figure 12 Panel A - genomic loci with similar tissue pattern of expression of antisense TIN RNA and the corresponding protein-coding 3' exon
Antisense TIN			3' Exon
Spot ID	Probe Sequence	Highly expressed in	Spot ID	Probe Sequence	Highly expressed in	Locus Gene ID	Locus Gene Name	Locus Gene Annotation	TIN Contig (ID)	TIN Contig (Genomic coordinates)	Hierarchical Clustering (order)
31254	GGCCCACCTCCACCTCCCTTAGCTTGACCACAGCAAAAACTAACTTCACTAATAATGTAA	L	30842	AGAACTTTTCTTATAACCTGCAATCAGCTACTCAGCCAAAAAACAAAACAAAACCTTGAC	L	27130	INVS	inversin	TIN_52993	chr9:100136377-100137579	1
9911	TTCATTTCCCCTCTCCCCTTCCCCACAAAGGTTAGAAATTAAACAAGCTTGGGTCGTCTC	L	10323	GTATGTCAGTTAATTGTACTACTTGGCTGAATTTCCATATAGTTTTTACTGTGTATGGGG	L	80315	CPEB4	cytoplasmic polyadenylation element binding protein 4	TIN_42673	chr5:173302700-173303748	2
28043	TTACACAGAATCACATCCAAGATCCGCAACCTCAGCCCCGCTCTCCTTCCCATCCCCACA	L	29073	GCCCCCGAGGCCTCCTCGCCGCCTGCCTCACCCCTCCAGCATCTCCTGCCTGGAAAGGCT	L	64855	FAM129B	family with sequence similarity 129, member B	TIN_53635	chr9:127385127-127385538	3
21454	TTTTTCTTTCTCAGTCCTGGCTCCCGCCACCCATCCCTTCCCAAGGAACAGCAAATATTA	L	21866	ATTAGTAACTACAGCTGCAACAGACATCCTCCACATTGTGCACACTGGTTTTGCCTTTGT	L	57610	RANBP10	RAN binding protein 10	TIN_19866	chr16:66359643-66360388	4
38145	ACGTCTGCTGACCTGGTTAGCCATTCCCTCCCTTCATATCCCCATGGCATCTTGTACGCT	L	38969	GTTATGCACCTTAAGAAGCAGGACCTTAAAGAAACATTCATTGACAGTGGTGTGATGTCT	L	55677	IWS1	IWS1 homolog (S. cerevisiae)	TIN_28169	chr2:127984478-127985375	5
27617	GGGCCTGCTTAATAAATATTTGGTGAAGATGATTTGTGCAGTTTTCTTCATGTGTGTTAT	L	28029	CTGGACTTTATGTTCTGACGTTTATGTTGGGACCTTGAAATTAATAGTAGCACCTGATGC	L	148867	SLC30A7	solute carrier family 30 (zinc transporter), member 7	TIN_02481	chr1:101102417-101102882	6
40924	AAAAATGCAACTCATCACCTGCCCCTGCCCCCCACTGCCATCTCTCATCTCCCTAACCCA	L	40100	GTAATGGTACCTGAGGAACTGAAATGGGTATTTGTTTTCGTATGTTTCTGCCAGTAGTAT	L	55824	PAG1	phosphoprotein associated with glycosphingolipid microdomains 1	TIN_50414	chr8:82068121-82068925	7
33344	AGCATGAGGATAGGTGCAGGGGACAGCAGTGGTCAGGATAGGCAGGGAATAGCTAACGCT	L	32932	CTGCCCTATCTGGACATGGTGATTGCAGAGACGCTGAGGATGTACCCGCCAGCTTTCAGA	L	6916	TBXAS1	thromboxane A synthase 1	TIN_48734	chr7:139171946-139172248	8
30292	CTCTGAACTCCTTTTAATCTGAAATTTCTCACCTCTCTCTTTTCTCTCTCACTTTAATTC	L	30704	TCCAGAACATCTTGTAGAGTCATTTCATTTAACACAGGAACTGAGACTTTTGAAGGAAGA	L	221037	JMJD1C	jumonji domain containing 1C	TIN_06353	chr10:64748330-64749507	9
31207	CCTATTCACGCCTCCCCAACCTCCTCCCTTTCTACCAGGCCTTACCCATGGCTCAAATTT	L	31619	TCATGACCCACTTGCCTGGAGCCATTTCCGACATGATCTACATCCGCTGAAGAGTCTCGC	L	622	BDH1	3-hydroxybutyrate dehydrogenase, type 1	TIN_37238	chr3:198787324-198788304	10
36986	GACTTCACCCTTAAAGAGGATATCCACTAATCTGGTCCCTGCTTGCAGCTAGCTTTAAAA	L	36574	CAGGTAAGGATGGGAATATTTTGTTATACTGTGTATAGTGAATGTATTGTACTGTGTCTG	L	221895	JAZF1	JAZF zinc finger 1	TIN_46269	chr7:27985673-27986743	11
25483	CTGCCCTCCATTCGGCACTGCCTTAACACCAGATACCAATAACATCAACTTGCTAGAATG	L	25071	CAGACTCCAGTCTCCAATAAGAAACCAGTGTTTGATCTTAAAGCAAGTTTGTCTCGTCCC	L	11261	CHP	calcium binding protein P22	TIN_17007	chr15:39438539-39438911	12
44282	AGAGATTCCTGGTGTGCTTGCCTGTCTGGGATCACAGTTCAGTTCACGGACTGCTTTCTT	L	43458	TATCAAGGAAGAAATGGTTCAGAAAATATTTTCAGCCTACAGTTATGTTCAGTCACACAC	L	1956	EGFR	epidermal growth factor receptor	TIN_46795	chr7:54881665-54881903	13
22641	CTCAGGAAGGTGGTGTGTGTGTGCACGTGATTACCTGCAGGAAGAGATTCAGCTGAAGCC	L	21817	AAATGAATTCTGGGAATCCACAGCTCTGGCTTTGGAGCAGCTTCTGGGACCATAAGTTTA	L	5046	PCSK6	proprotein convertase subtilisin/kexin type 6	TIN_18735	chr15:99751290-99752769	14
35838	AGAATACCTCCCCCTTCTCCCGTCCTTCCAAGCCTTTTCTATTCCTATTTACACTTTGAA	L	34602	GAATGAGGGAAATTGCTATTTTATTTGTATTCATGAACTTGGCTGTAATCAGTTATGCCG	L	1432	MAPK14	mitogen-activated protein kinase 14	TIN_43626	chr6:36168818-36170460	15
24037	CCCTCTACTACTATTACAACATACATCATTCTTTTCTTGCTTCTACCATTTAATGTCTGC	L	23007	TGACCTGCTAAATGACCTGGAGAAATTGAGGAAGCAGGAAGCACATTTGAGAAAAGAAAA	L	54875	C9orf39	chromosome 9 open reading frame 39	TIN_51961	chr9:17290447-17292049	16
2433	TGAATTTCACCAAGGCCAGTTTCTTGGTGAGTTAACCACTCGTGCTGCTGTGCATGTGGA	L	2021	ATTACCACCTGTAATTCCTCTTTGGATTGTGTAGACTCAACATGAGACATTCCTTTCTGC	L	9695	EDEM1	ER degradation enhancer, mannosidase alpha-like 1	TIN_33310	chr3:5225629-5225949	17
35476	AAGACCAACAAAGATGCATAAACCCACTCAACCGCGTGCACCCAACCCCTCTCCTGGTCC	L	35888	ATTGTGTTGGTTGTTTTAAATGTCGTCTGTGGGGAAAGCTTCAGACTCAGGGTTTGGGCA	L	30001	ERO1L	ERO1-like (S. cerevisiae)	TIN_15485	chr14:52231401-52231820	18
401	AAAGCAAAGCTGGCCTTGTATGGGCGACTGATGCAGGATTCGAGGCAGGGTCTACGGAGT	L	710	ATGAAGTGAGACTTTGAGGGTGTATATTTTCTGTGCAGCCACTGTTAAGCCATGTGTTCC	L	2869	GRK5	G protein-coupled receptor kinase 5	TIN_07650	chr10:121150812-121151801	19
14015	GGACAGTGTCACTTCCGCTGTTCACCCTTTCATGCTTAATTAACATTTAATTAATCAAAT	K	14427	CTTATTTTGTGTGGATGGTAATTATGGCATGCACGCTGAATGCAGTTCTGAGCATGGCAG	K	349565	NMNAT3	nicotinamide nucleotide adenylyltransferase 3	TIN_36092	chr3:140809898-140811157	20
15539	TTGGCTCTTAAGTAATGGAGATGAGGGGGAGTCCTGCTACACAGATAAGTGCATCATAAA	K	17187	AAATCAATAATTTGTGGTGATTTGGATCTGTGTTTTAATGAGTTTCACAGTGTGATTTTG	K	3784	KCNQ1	potassium voltage-gated channel, KQT-like subfamily, member 1	TIN_08128	chr11:2655669-2657393	21
16363	ATAACAGGAGGCCTTGACTAGGAGACCTCAAGCCTTGGAATGTGCCCAGACCAGTGGGGA	K	17187	AAATCAATAATTTGTGGTGATTTGGATCTGTGTTTTAATGAGTTTCACAGTGTGATTTTG	K	3784	KCNQ1	potassium voltage-gated channel, KQT-like subfamily, member 1	TIN_08131	chr11:2662584-2663253	22
10003	GTTAATGGGAAATCCAAGCTTCTCTTGCACCCCCATTTTCACCAAACTTCTCCAATCCTG	K	8973	CAAGCGGCTGTGGACTCCAAACAGAAGATCATTGATGCCCAGGAGAAGCGCATTGCCTCG	K	153090	DAB2IP	DAB2 interacting protein	TIN_53411	chr9:121503115-121503892	23
12811	ATTCCTGATGGTTTAAATTATTTCATCACAATTAATGACACCCCCTCAGCTTCCTGTGCA	K	13429	TCCCTTCACTTCAGTAGATTAGTCTCAGAATGGACACTACAAATGCCAGCTCTCACCAGA	K	54796	BNC2	basonuclin 2	TIN_51949	chr9:16668450-16669581	24
3567	TCCCCTTTGTCTCCAGATCTGACTTAGGACCTCAAGAATGCTGGCCAGTATCCATCCTGC	K	4185	AAATTATCCGTACAGCCCCAGATGGGATGGAAATGAAATGGCCAAAAGAGCAAAGGGATG	K	9577	BRE	brain and reproductive organ-expressed (TNFRSF1A modulator)	TIN_26310	chr2:28457777-28459148	25
10066	CATCGCCATTTTACTCCAGAGCTGTAAGAATGAAATAGCTGCTTCCATTATCCACTTTAG	K	9242	TTTTTTCTCCTTCCCCTTTCTTTAAGAGAGGCTGACAGATCTAGGTGTCAATCAATTGGA	K	7003	TEAD1	TEA domain family member 1 (SV40 transcriptional enhancer factor)	TIN_08416	chr11:12772085-12772558	26
83	GTCATTTTTGTTCTGCAGTTCAAGTCCTGGCAAATAATTTATTTACTCTGTGATGTATGC	LK	495	TGTGTATATGACAGCCAGTATAATCAATACCCTAGGTTATGCGTCTATATGATACTCATC	K	5218	PFTK1	PFTAIRE protein kinase 1	TIN_47420	chr7:90366852-90367648	27
3942	ACAGAACAGACATGCCTGATCCTTTCCCTTTTCTATACCTCATTCCACCCTCGGCCCAAG	K	4354	CAGGCTGCAGGAACACAGTCATCTTACCCTTACAAAAAAGACCTTCCGCTTACTCTGTTT	LK	64080	RBKS	ribokinase	TIN_26272	chr2:27942773-27943377	28
31724	CTATAACCCCACTATATTACTATATGTCTTTAAAAGGGCAGGGGTTGGGGGGACAAAAAA	PK	30282	AGGCCCTAGCTTTACGCTCATCACCTAAACTTGTACTTTATTTTTCTGATAGAAATGGTT	PK	25	ABL1	v-abl Abelson murine leukemia viral oncogene homolog 1	TIN_53735	chr9:130689019-130689774	29
30694	ATCTTGGAAATCACTGGCACAGTACAGAGTCAAAGAGCCCGTGTGGCCTGCTGGGCTCCA	PK	30282	AGGCCCTAGCTTTACGCTCATCACCTAAACTTGTACTTTATTTTTCTGATAGAAATGGTT	PK	25	ABL1	v-abl Abelson murine leukemia viral oncogene homolog 1	TIN_53743	chr9:130765517-130766133	30
24069	TGCTCTGTACTATTCTTCTCTTTAGGATCTTGGTCAGTAAAGTCCTGGTTTCCTTGTTGT	PK	22833	GACTTTGTTACTCAAGTCCAGAGTTCTCTGTGCACTTCTGCTAGATAAGGAGTGTAAGCC	PK	8476	CDC42BPA	CDC42 binding protein kinase alpha (DMPK-like)	TIN_04546	chr1:223577494-223578517	31
27956	CACTCCAAGTGATGGTCCAGCCATGTGCTCCCATGGGAAAGCCCCACCAGCATAGAAAAG	P	26926	TTAATTAGAATCAGCTAGCCAGATTAGTAACCTCTTTGTCCAGCCTTGATTTACAGTGCA	PK	50650	ARHGEF3	Rho guanine nucleotide exchange factor (GEF) 3	TIN_34594	chr3:56885175-56885851	32
28480	GACTGACTGATGCTTACAGCATCCGGGATGCTCACCGCCTCACTGCCTAGAGCTTACTGT	P	29304	CTGCTAAGGTAGTGAATAAATCAGTAATGCAATATTGTGGGTCCAAACTACTCTTTGCAC	P	23231	KIAA0746	KIAA0746 protein	TIN_37763	chr4:25501391-25502390	33
43754	CAGCACTATGCTCCTGCTTCTCAGGGAAGTATGGTTTGTCTGTGGTTGTTTTTCCCCCTA	P	41796	ATCTGAGGGGTGGTGCCTACTTCCACTGTAAGAAAGAATCTTGGTGGATTTGTGTCTCAA	P	5530	PPP3CA	protein phosphatase 3 (formerly 2B), catalytic subunit, alpha isoform (calcineurin A alpha)	TIN_38916	chr4:102434990-102435505	34
1169	AGACTTCACCCAGAACGTGAGTCGGCCCTTGCCTGCTGTGTGGTCAAGAAACCAAACCTG	P	757	GAAGCTGAACCCAGGGCCTGGCTGTGGTCTTCTTGGTCTTGCTGCCCCCTGTGACCCAAA	P	55311	ZNF444	zinc finger protein 444	TIN_25742	chr19:61350992-61351621	35
40133	TAAAAGGCACAGGAGGAGGCCCAAAGAGGGTCTGATTAAGGAGGAGGATGGGGCCATCGT	P	39721	AGTTTTCTAGCTCAGACAAACTATGAAAAACTGTAGACTATTCTCAAGGTATTAACTCGC	P	9231	DLG5	discs, large homolog 5 (Drosophila)	TIN_06779	chr10:79307080-79307687	36
27593	AGCTTCTTCTCGAGCTTCTTGCGCTCCTTGTCTGTTAGGAACTTTTCGGGGAGCGCCTCC	P	26975	TAATATCCCTAGATGATGGCTACAGTTTCTCATCTTCCCGGCTATGTCCTATCACAATTT	P	2778	GNAS	GNAS complex locus	TIN_31505	chr20:56898202-56898722	37
32159	GTCTAACTTTCCTTTCTCCCAGCGCCATCTTTTCTGCTAGTTTGCCCAGCTCCTCAGGGT	P	32571	AACCACTTCCATTCCCCAAATACCTGCGCTGCTACCGATGCCTCTTGGAGACCAAGGAGT	P	7936	RDBP	RD RNA binding protein	TIN_43453	chr6:31759303-31759722	38
From Figure 12 Panel B - genomic loci with inverted tissue pattern of expression of antisense TIN RNA and the corresponding protein-coding 3' exon
Antisense TIN			3' Exon
Spot ID	Probe Sequence	Highly expressed in	Spot ID	Probe Sequence	Highly expressed in	Locus Gene ID	Locus Gene Name	Locus Gene Annotation	TIN Contig (ID)	TIN Contig (Genomic coordinates)	Hierarchical Clustering (order)
8438	ATATTTCAGGGCTGGGGTACTCTCCTGTGAACAATAGGAAAATACATACTTAATTGAAAG	P	3494	TGCCGGACAAGCCACTGAGCGCAAATGTACCCAATGATAAGTTCACCCAAAACCCCATGA	LK	2034	EPAS1	endothelial PAS domain protein 1	TIN_26770	chr2:46440020-46440617	1
22952	TTCCTACGTGACTAATCTATTTTAAATTCGGCTCCTCTGTTCCTATGCAATCTCATATTA	PK	23364	CTCATTCAGCTCAAACAGATTTCATAGCCAAAGCAAAAGGACTGGTACGGTAGTCTGTGG	L	4664	NAB1	NGFI-A binding protein 1 (EGR1 binding protein 1)	TIN_29207	chr2:191340654-191341139	2
42918	AACTTTTATTCTCAGTAGCCACAGCTTCCAGGCACTTCCCTGTCCTGGCCTCTCAGATGG	PK	44256	TATGGATCAACCACATGCACATCCTTACTACAGAATCCGTCCTTTCATTTCAACTTATAG	L	8613	PPAP2B	phosphatidic acid phosphatase type 2B	TIN_01665	chr1:56685553-56686732	3
30347	TCTATAGGTGGCAGGCATGCAGTGAGTATGTTTTAATTTTCCATTGTGCTTTTATTCCCT	P	30759	GCTCCTTGGTTTATTCCCTCATGTTTTACTCAAAATAAACATGGCCATGAACTCAGGGGC	L	9628	RGS6	regulator of G-protein signalling 6	TIN_16057	chr14:71625563-71626586	4
9709	AAGGGTGTTGCAGAGGGGGCTGGAGGTGGGATAAGGTGGCCTCCAGCTAATTTGTTCTAA	P	11563	GCTAAAAGCAAGGAACTATATTATTAACAATCTTGGCTTTACTGTAGTTTAAGGCAGGTG	L	64778	FNDC3B	fibronectin type III domain containing 3B	TIN_36602	chr3:173389791-173390478	5
29480	AACGTCTCCACGTTAACCACACAGCCCACTAGCTCCAGTTCCAGCCCTGGACAGCTTTCT	PK	30716	TCGGCACCCTCAGAGGGGGATGAGTGGGACCGCATGATCTCGGACATCAGCAGCGACATT	L	83605	CCM2	cerebral cavernous malformation 2	TIN_46684	chr7:44813390-44814288	6
15859	TCCCATCTTCAGCTTCAACCATCCCTGTGTCTGGTCTGCTCCGATCTCTGCTTTCAGCGC	P	15447	GTGCCGCTGTGCTGAGGAGAATTGCTTCATACAAAAGTCGGATGACAAGGTCACCCTGGA	L	718	C3	complement component 3	TIN_24349	chr19:6659716-6660593	7
34424	AGCTCCGCTGCCCCACAGGTGTCCTGTCAGGATCCGCTTCACATTTATAATACCTAGCAC	PK	35042	AAACACAGTATTCACAAAGCATAGTAGAATGAGGTATGCCTGTATTGCTCTTTCTGAAGT	L	83636	C19orf12	chromosome 19 open reading frame 12	TIN_24966	chr19:34896099-34897419	8
39410	TCTCAAACGTCCTTCCCCTATGCACAGATGAATGGCGGTGGAGGTAGTGGGGGTCATAGC	K	40646	TGGAGGAATTTTGTTTTGTTTTGTTTTGTTTGTTTCCTTTTATCTCCTTCCACGGGCCAG	LP	9759	HDAC4	histone deacetylase 4	TIN_30163	chr2:239779248-239779391	9
5795	CATTCTTTTTCTATTTTGCCTTGTGTGATTCCCTCAAGCTTATCTACCATGCATTCAGTC	LK	6207	TAGCTCAGTATCATCTCCCTTCATGTAAGCAGCACGTTTTAACTCTTAGGAAGCTGAATG	P	64770	CCDC14	coiled-coil domain containing 14	TIN_35693	chr3:125140883-125141465	10
25489	TATCCCCCCATCCCCGCGCCGTAACAATCCTTGGCTACTAAGTAGTAATTCTTTTATTTA	L	24665	AGGGGCACAGCTCTCCCACTGCAAGTCCCTGGGCCACTTTGAGAACCTGCAGAAATACAA	K	25792	CIZ1	CDKN1A interacting zinc finger protein 1	TIN_53666	chr9:128033697-128034704	11
19602	ATATCAGAGCCCAGCAAAACCTCCCTCTCAACTACTGAACTGCAATTCTATTTCTTTGGC	L	20014	AGAATGATCCTGGAGCTTTGCTTTCTATTGAAGGCTTTTGACGGTAATAGGTGGTAACTT	PK	56987	BBX	bobby sox homolog (Drosophila)	TIN_35334	chr3:108795464-108796331	12
3177	CTCCCTCTATCTTCCTCAGTAATTCCCACGTTTTATAAAACCCTAAGTTTCTCCCTCCTC	L	3589	AAAGATTAAGCCCTGAAGGAAAGGACTTCCTTTCTCACTGCCTTGAGAGTGACCCAAAGA	PK	4216	MAP3K4	mitogen-activated protein kinase kinase kinase 4	TIN_45552	chr6:161398774-161399181	13
16732	TTGCCACATCCCAACTCCTCCCTTCCCTAATTTATCCTCCACACTGCAAACCAACATTAC	L	17350	TGAAACTGGTGGCAACATGACCTGCTAAAATTTTCTGCTTGGACCTCTTTGGTTCTCTCC	P	27020	NPTN	neuroplastin	TIN_18153	chr15:71710885-71711606	14
17811	TCCTTGGCCCATGCTTTAATAGGCCCTACTTCCCAGAAACAGCCAGTGCCATGGTTTAGC	L	18223	CCTATGAGCAGAAACCAGCGGACCTCCTGATGGAGAAGCTAGAGCAGGACTTCGTCTCCC	P	2067	ERCC1	excision repair cross-complementing rodent repair deficiency, complementation group 1	TIN_25425	chr19:50643222-50643996	15
19101	GAGCCTCTGTGTCTTAGATGTGTGTGTGTATTACCCCCTAGTGGCTCCACAGTAATGATT	L	17865	TTCATCTCCGCATTGCTTAACTGGAGCAACTGAGGTCTCTTGTGGCTCAGAGCATAATTT	P	26297	SERGEF	secretion regulating guanine nucleotide exchange factor	TIN_08547	chr11:17823782-17825107	16
From Figure 12 Panel C - genomic loci with similar tissue pattern of expression of sense TIN RNA and the corresponding protein-coding 3' exon
Sense TIN			3' Exon
Spot ID	Probe Sequence	Highly expressed in	Spot ID	Probe Sequence	Highly expressed in	Locus Gene ID	Locus Gene Name	Locus Gene Annotation	TIN Contig (ID)	TIN Contig (Genomic coordinates)	Hierarchical Clustering (order)
1282	ACATGCTCGCCAAGCTGTCTGCAGAGCTTTTGACCTGGTTCTCGGGCTAATTGGTAGTGT	K	1900	TGGAGACAGAATCACAGTTATATCAAAAACAGATTCACATTTTGATTGGTGGGAAGGAAA	K	26751	SH3YL1	SH3 domain containing, Ysc84-like 1 (S. cerevisiae)	TIN_25835	chr2:226765-227409	1
10581	TTGTCCAGGGACATGGACCCCAGAACCCCACACTCTACAGCTCCCAGGCATTTGGTCTAA	K	13259	ACCCGAGGCTGCCCACTATGGTCATCTTTTTCTCTAAAATAGCCACTTACCTTCAATAAA	K	7038	TG	thyroglobulin	TIN_51324	chr8:134150801-134151552	2
37155	GTGACCAGAATGTCAGTGCAGTTGGCAGCTGAGGGTGTTTGTGTGACCTGAGGTCACCCT	K	37773	CAAGATGGCACCCAAGTGTTTGGCTTCTGGCTACCTAAGGTTAACATGTCACTAGAGTAT	K	8224	SYN3	synapsin III	TIN_32683	chr22:31523968-31524688	3
4127	GTACATAAGTCTTGACATATGCTTTTGTTCTCATTCCTTCTCGATTTCTCATGATACTTG	K	4951	TGGAGGCATATGAAATTCCTCATCGAGGAAACACTGGAGATGTTGCTGTTGAGATGATGT	K	346389	7A5	putative binding protein 7a5	TIN_46095	chr7:19958345-19958752	4
2619	ATGTGATAGACTTCCTCGATTGAGAACGGATTAAAGCAAGTCCCTAAAATTTCATTTCGT	K	2413	GATGGTGGGCTAAATTTTAATTCTCAAAAGTGTAGGAGGCTAATATTGTCTTCTAAGTTC	K	29842	TFCP2L1	transcription factor CP2-like 1	TIN_28113	chr2:121739974-121740507	5
787	CAAGGGCATTCCTCAACCACAGAAGGGAATCCAGGGATTTGGGATTCTCTGGACTAGAGG	K	581	CATCTGCATCCTGCTCAATGGGGTGATACCCCAGGACCAGTCCATTGTCCGAACCTCTCT	K	9356	SLC22A6	solute carrier family 22 (organic anion transporter), member 6	TIN_09219	chr11:62506290-62506764	6
17597	GCTGTCTCGTGAACTGCACTTAGCAGATAAGTGGTGGTACTCAAGCCAGAAGTCAGGTCT	K	18215	CATCTTGGTTGGGTTAAAAGTGGCTTGGGCAGTGGACCCAAATGCTGCCATTAAAGAATT	K	4259	MGST3	microsomal glutathione S-transferase 3	TIN_03311	chr1:162343636-162344912	7
20831	TGACTTGGTGGCTGAATTAATGAGAACAGTGTTAAATAACCACCCCTGCTCAACAAATCC	K	21037	ATCTTCCTGACTTCTTACCTTTAACATCCCTGTTAAAGATTACACTGTTGTTGTTTCAGA	K	79817	MOBKL2B	MOB1, Mps One Binder kinase activator-like 2B (yeast)	TIN_52066	chr9:27437014-27437753	8
2011	GCACCGTCCTCTGCACTTTCACAGTGAAGCCTGTGTCTCTCTCCGAGAAGTGTCACGTGT	K	1805	GGCTTTAGGTTGGCAAATAGCACTGTTTTCTTAGCTGCAAGAATTCATTGCACAATGTTT	K	22982	DIP2C	DIP2 disco-interacting protein 2 homolog C (Drosophila)	TIN_05077	chr10:650652-651155	9
27576	CCTCTTCGGGACCGGTGCCTTTCTCCGTGTTAGGGAACCTCTGAACCTGAGCTGTGTTTT	K	27370	GGGTGCATGTGAGGATGAAAGGAGTGAATGTATAAAGACACCTTTCCCGATAACCCATAC	K	6928	TCF2	transcription factor 2, hepatic; LF-B3; variant hepatic nuclear factor	TIN_21619	chr17:33175096-33176180	10
30488	TGGAGCCCAGCAGGCCACACGGGCTCTTTGACTCTGTACTGTGCCAGTGATTTCCAAGAT	P	30282	AGGCCCTAGCTTTACGCTCATCACCTAAACTTGTACTTTATTTTTCTGATAGAAATGGTT	PK	25	ABL1	v-abl Abelson murine leukemia viral oncogene homolog 1	TIN_53743	chr9:130765517-130766133	11
7621	CCTCTTTATCAAAGGCCCTACTTAAACCAGTTCAGTGATAATCTATTTTCTATACCCGTT	P	6591	CTCGTAACAGCGAACGGTCAGTCAAGGGATCATAAGTTTTTACTGCCAGTATTGAGAAAT	K	288	ANK3	ankyrin 3, node of Ranvier (ankyrin G)	TIN_06289	chr10:61895417-61896079	12
11040	CAAGGTGGCTCTTGTCAGGAGCAGCAGCAGGTTGGGGCAGCCTAAAGAGGACATTACCAA	PK	10834	GAGGCTGAGAAAGGTAGACAGCTACCCATGATCTAGCCCAGTCGTATTTTAGAGCTAATA	PK	84874	ZNF514	zinc finger protein 514	TIN_27636	chr2:95232617-95234145	13
10464	TGGTACAAAGTTCTCCTTTGTAATTTTTAGATGTGGTGCGGTTGGCGTGATCACTGTCTG	PK	9640	CTGCCCTTTGGCACATCCACTGAAAGGCCAAACAGCAAGTCCGAGTGAGTTTTAAATATT	P	10098	TSPAN5	tetraspanin 5	TIN_38849	chr4:99764116-99764577	14
26258	AAAAAAGCTTGTGTGAAGAGCATCTACTGAGCTGGGCCTGGTGCTGTTTTAGAGACAGAA	P	26464	GCGGGTGAGGGCATCAGCGATCTCTTCGACTCCTACGACCTTGGGGACCTGTTGATTAAT	P	1870	E2F2	E2F transcription factor 2	TIN_00645	chr1:23584076-23584854	15
8169	CCCCACCTGCTGTGTGTTCTCCTCGAGTATAATGCTCAGGCAATCTTCAATAGGGTATGG	P	7963	GAAGACAGAAGTGTACTCTCTACAATGCAATTTACTGTACAGTTAGAAAGCAAAGTGTTA	P	56889	TM9SF3	transmembrane 9 superfamily member 3	TIN_07134	chr10:98307043-98308029	16
6001	GACTGAATGCATGGTAGATAAGCTTGAGGGAATCACACAAGGCAAAATAGAAAAAGAATG	P	6207	TAGCTCAGTATCATCTCCCTTCATGTAAGCAGCACGTTTTAACTCTTAGGAAGCTGAATG	P	64770	CCDC14	coiled-coil domain containing 14	TIN_35693	chr3:125140883-125141465	17
43115	GCCCAGCCAGGCCCAGAATCTTAAAAGAAGGCTCTGCCAGAGAAGAGTAGTTATTAGATG	P	43321	ATAAAACAGTCTGAGCAGGAGCTAGCCTATCTGGAAAGGAGAGAACGAGAGGGAAAGTTT	P	10180	RBM6	RNA binding motif protein 6	TIN_34390	chr3:50012973-50013790	18
9693	AAAACACTACCCTAACCCTATGAAATTGCTGCTATGGCTTTTGGTAGTCCAACTTCCTTC	P	9899	AGCTGGCTATGAAGTGAATAATGGTACTGAAAGTAAACCTGAAGACCTTTCTCAGATCTA	P	171024	SYNPO2	synaptopodin 2	TIN_39211	chr4:120227885-120228253	19
14369	GCCCGGCCGAGGACCAGCATATTTCTTATGATTAATTTGGACATCTGTATTAACTCAAAG	P	12927	TGTCATCACATCACCGGCTGTCACTGGCGGGTGGCCGTAAACGTCCTGCGTTGCTATATT	P	23185	LARP5	La ribonucleoprotein domain family, member 5	TIN_05082	chr10:870000-870878	20
23767	GGGAGAGGTTGGAACAATGAATACCTGGAGAGTGACAACTGTGTCAGGTGCTATCCTGTG	P	24385	AATGATAGTCGGAAAAAGCCGATTTGGAATGTTCTGATGTGGACTTCTCTTTTCTTGGGC	P	6646	SOAT1	sterol O-acyltransferase (acyl-Coenzyme A: cholesterol acyltransferase) 1	TIN_03691	chr1:176033966-176034624	21
29879	GACTTGGGGCTGCTGAATGCTTACCTGACTGTCTGCTTCAGCTTATAGTTTCTATATATC	P	30085	TGCATACCTACTATGTGTAAGAGCAAATGGATGGGATTTTTAAATGAAATTTTTAGGCCC	P	256643	CXorf23	chromosome X open reading frame 23	TIN_54177	chrX:19702405-19704367	22
39525	ACAGAGCCTAATGTGAAAGAGGGTTTAGTACATGATGGAGGGAAAGGATGAATTATTTAA	P	39319	CTTTTTCTCAAAGTCACTGATGTTTGTTCCTGTTAAATGTATAGCATTGTAATGAGAGCC	P	6695	SPOCK1	sparc/osteonectin, cwcv and kazal-like domains proteoglycan (testican) 1	TIN_41937	chr5:136799738-136800196	23
335	ACTGATAACATGCTGCAACAACAGATGTGACTAGGAACGGCCGGTGACATGGGGAGGGCC	P	644	TCAGTAATTCCCTGAAAAGTCAAGGTAAAGATGATGATTCTTTTGATCGGAAATCAGTGT	P	79083	MLPH	melanophilin	TIN_30112	chr2:238203119-238204876	24
40652	GAGTAGAGTTGCTGTGTTTATTTTCCTGGTTTCCTCCTGCAAGATCATGTCATGTTGGCT	P	41682	GAGCGATGTGTTGACTGGACTCATTCAGGGAGCTCTGGTTGCAATATTAGTTGCTGTATA	P	8611	PPAP2A	phosphatidic acid phosphatase type 2A	TIN_40618	chr5:54828846-54829600	25
43856	GTCAACTGTACTTATTTCCACAGCCCCAGTCTGTAACTCCCTGTGCTGTTTCTTAGCCTA	P	41796	ATCTGAGGGGTGGTGCCTACTTCCACTGTAAGAAAGAATCTTGGTGGATTTGTGTCTCAA	P	5530	PPP3CA	protein phosphatase 3 (formerly 2B), catalytic subunit, alpha isoform (calcineurin A alpha)	TIN_38921	chr4:102521533-102522049	26
26402	AATCAGTGGATGGATGCTTTTGAGGAACTGAAAGCCTAGGCTAGTCTGTTTAAGCTTTGT	P	27226	TTATAATCATTTCATTTGCCTGAATGTTTTAAGCAGGAAGTAGAAATACTTTGGCTGCCC	P	55784	MCTP2	multiple C2 domains, transmembrane 2	TIN_18597	chr15:92583030-92583965	27
43444	AATGATGCTCATACTGTGTTTAGTACAAAATGCAGAATAGTATAATGGGACATAGGAAGG	P	41796	ATCTGAGGGGTGGTGCCTACTTCCACTGTAAGAAAGAATCTTGGTGGATTTGTGTCTCAA	P	5530	PPP3CA	protein phosphatase 3 (formerly 2B), catalytic subunit, alpha isoform (calcineurin A alpha)	TIN_38922	chr4:102524939-102526048	28
19557	CAAATGAAGGATGGACATTATGCTTCCATGACTGATCATGTCAAATTCTGCCTTCTATTC	P	19351	TGACCTCGACCCACTCTCAAATCCTGATGCTGTTGGGAAAACCGATAAAGAACACGAATT	P	3382	ICA1	islet cell autoantigen 1, 69kDa	TIN_46008	chr7:7936848-7937457	29
14685	AGAACTCTTGAACCCAGCTATGCATACAAGAAAAATAAATTGTTTGAAGTGAGACATGAG	P	15509	TTGCCTGCTTAAAAGGTATAATTAAACTTCTTTTCTCTTCTACATTGACACACAGAAATG	P	10512	SEMA3C	sema domain, immunoglobulin domain (Ig), short basic domain	TIN_47306	chr7:80156286-80156761	30
28482	ACATTACAGGGATACCAGGGATTTGAGTCTGCAGTCTCTCTGATTTTCCATGAGTGCTTA	P	29924	TTTTAATGGAACCCTATTTTATAATGGTACGTTACTGAATGTGTTTCATATGCGTGACCG	P	23024	PDZRN3	PDZ domain containing RING finger 3	TIN_35113	chr3:73624841-73625442	31
14273	GATATTCCAACATTTTGTATATCTGATTTTCTCAAATATTACGGTGTGTGAAGCCAACCG	P	15509	TTGCCTGCTTAAAAGGTATAATTAAACTTCTTTTCTCTTCTACATTGACACACAGAAATG	P	10512	SEMA3C	sema domain, immunoglobulin domain (Ig), short basic domain	TIN_47302	chr7:80034369-80035363	32
34247	CTGTAAGTTAGCATGCTCTGTGTATAGCAGATATCACTAGTAATAGCATTTAGTAAGTGA	P	34865	GATTTGCCGAACTTTATGGTTCCAATGGTCCTCAGCTGTTTACAATAGAGCAATGGGGCA	P	23327	NEDD4L	neural precursor cell expressed, developmentally down-regulated 4-like	TIN_23915	chr18:54179539-54180090	33
24513	AGCTGTTTCTGTGCGGGTCTCAGGATGGAGCCTGAAATTCCTCTTCCTCCTGGGAGCCTT	P	24307	ATATAGACACTAACCTTGATAGTGATACGTTAGAGGGTTCCTATTCTTCCATTGTACGAT	P	220	ALDH1A3	aldehyde dehydrogenase 1 family, member A3	TIN_18708	chr15:99269024-99270502	34
29306	CACCCAGTAACACACCTATAGCTGATTTCTTTGCCTTCTCTATCCTGGGTTTCTTATTTT	P	29924	TTTTAATGGAACCCTATTTTATAATGGTACGTTACTGAATGTGTTTCATATGCGTGACCG	P	23024	PDZRN3	PDZ domain containing RING finger 3	TIN_35119	chr3:73665316-73665875	35
29718	GTTGTCACAAACCTGATTAGATTTCTAAAAAGTATCATACTGTCCCTTGCTCAAGTTAAG	P	29924	TTTTAATGGAACCCTATTTTATAATGGTACGTTACTGAATGTGTTTCATATGCGTGACCG	P	23024	PDZRN3	PDZ domain containing RING finger 3	TIN_35123	chr3:73703079-73703910	36
40339	TGAGGATGACGTGGTGCTCTGATGACTGTGGCTCTGGGTGTCCTGAGTTGTAGGTGAGGA	P	39721	AGTTTTCTAGCTCAGACAAACTATGAAAAACTGTAGACTATTCTCAAGGTATTAACTCGC	P	9231	DLG5	discs, large homolog 5 (Drosophila)	TIN_06777	chr10:79293411-79294221	37
19175	GCCCGGCCGTAACCACAGGTCTATAAATTACCATTTTTAAGATTACTCTGTCTGCTATGT	L	19587	GGGTATTGGTGAACGGTATAAATTTTTGCAAGAAATGCGAGGGTATGTCCAAGACTTGCT	L	94104	C21orf66	chromosome 21 open reading frame 66	TIN_31815	chr21:33033061-33034090	38
11067	TCTGCCTCCCTCCACTTTTCCCCACCTATGTTTTGAAAAGTTTCTGTCACCATATAATAT	L	10861	CATCTTCATGTTACAAACCTGGAAAGGCTAGAACAGCCATTAGGCGTCAGCATCTTGACT	L	26499	PLEK2	pleckstrin 2	TIN_15886	chr14:66925855-66926753	39
23829	TCCCTCTCTCTCCCCAGATCATCACTATTGTTTCCATACTCTTCCAGAAATTTCCATTGC	L	23005	GGTTGGGTTTGCTTTGGAAAATGCCTGTCTCTCTACTTGAATGATAAAGAATTAAATTAG	L	55268	ECHDC2	enoyl Coenzyme A hydratase domain containing 2	TIN_01598	chr1:53077184-53078351	40
24616	CTGGTGGTTCTACAGGGAAGTAAAGGAGCAGGCCTACAGGGTGTCTGGTACATGTAGATG	L	24822	GTTTTCAGAGACATTTCAGAAAGTGAAGGAGAAACTCAAGATTGACTCATGAGGACCTGA	L	341	APOC1	apolipoprotein C-I	TIN_25398	chr19:50111842-50112551	41
8997	TCCCGGTCCCCCTCCCTTTCTTCCCTTTCTCAGAAGCTTTGCAGAACCATGCTTCAGTCT	L	8173	GGCCAGAGTCTCATGATGGTTAATAAAAGAAATAGAGAATGTCTTTTTAACCTGTGTGCA	L	55291	SAPS3	SAPS domain family, member 3	TIN_09468	chr11:68073031-68073835	42
982	TCTAGCCAGCATTCGCTCTCCAGTTCCCTCAGGTCCCCTCCCTGCTCCCCATTATCTAAA	L	364	CTCGCCCGCCAAGCCCAGCTCCTTGGACCTGGTGCCCAACCTGCCCAAGGGGGCTCTCCC	L	11346	SYNPO	synaptopodin	TIN_42317	chr5:150012449-150013987	43
29623	GCGCGTGCTGCGTGCATGTGTCCGCCTTTTTTGTAACCCAAATCCAGCATTCTTCAGCTT	L	29211	TCAGGCCGTTTGGCACAGAATTGCTCTTTCTGAAGGGTAGCAGTAATGAATAGGAACAGA	L	9922	IQSEC1	IQ motif and Sec7 domain 1	TIN_33482	chr3:12995482-12996005	44
36599	TGCCTCTGCCACATCACCTGGGGTCCATTGTCAACCCCTCCCTGCCTTAAGTTCTTCGAA	L	34951	GGAGCCCCGACTTCTACACCCCGCGGACTCGTAGCAGCAACGGCTCAGACCCCATGGACG	L	55691	FRMD4A	FERM domain containing 4A	TIN_05336	chr10:13773240-13774122	45
494	GAGTGGTTATGGGGTTGGCTTGGTCAGGAGAACAGCTCCAAAGGCCCAGTTAGTAAACCA	L	1112	ACCTGCTAAAGCAAGACCGAGAGCACCTGTGGAAGTTGATCGAAGGCGGTGCCCACATCT	L	5447	POR	P450 (cytochrome) oxidoreductase	TIN_47190	chr7:75190365-75190989	46
28512	AAGTACTAACAGATAAAATCAAGAGAAGACGATTAGAGACTTACAAGAAGTTCTGAAGGG	L	29336	GGCTGGAAGTCCTGATACTGAATCTCCAGTGTTAGTGAATGACTATGAAGCAGAATCTGG	L	5108	PCM1	pericentriolar material 1	TIN_49420	chr8:17880010-17880922	47
33848	GACATTCAGGCTGTGAGTGACTTGTGTCCTCTCCTCTCCCAGCCCCCTCCTCATGATCAT	L	34260	GGTACATTGTACAGTCTGTAGTTAGGAGGTATAGCCTATAGCTTATGTTAAATGGTTGAA	L	9750	C6orf32	chromosome 6 open reading frame 32	TIN_43362	chr6:24939219-24939801	48
21401	GTGTGTGTGAGGTTACTCTGTTGTGATGCTATTTCTTACTGTAGGTTGCAGTCTGAATTT	L	20989	AACTGGTAAATTTTGCAACTGTATTCATACATGTCAAACACAGTATTTCACCTGACCAAC	L	5771	PTPN2	protein tyrosine phosphatase, non-receptor type 2	TIN_23271	chr18:12787173-12788972	49
26546	ATTTTCAAAGGGGTGTGTGATGTGGGCATCTGAGTTTCTTCTGGGAGTGAATATTGGCAA	L	23662	TTAAAGTCTTTGTAGCGTTTAAAAAATATATATATATACATAACTGTTATGTAGTTCGGA	L	6934	TCF7L2	transcription factor 7-like 2 (T-cell specific, HMG-box)	TIN_07482	chr10:114706285-114706940	50
5119	CATTAAATGTACATGCAAATTTTTAGCAAGGTTGTGCCTAATCACCACCATGAAAACTTC	L	4913	AGCCCAGGCATGCAGTCACATTTAATCACATCCCCCTTCTAGAGTGCTTCAAAATGATGT	L	7803	PTP4A1	protein tyrosine phosphatase type IVA, member 1	TIN_44120	chr6:64305963-64306477	51
35220	CAGTCATCCTCCCCTTCTCCCTCCCTGGAATGTCAGTCAGTATAAACGTGGATAAACTGT	L	34602	GAATGAGGGAAATTGCTATTTTATTTGTATTCATGAACTTGGCTGTAATCAGTTATGCCG	L	1432	MAPK14	mitogen-activated protein kinase 14	TIN_43627	chr6:36170734-36171670	52
29202	TGTGTGTGCAAGTGTATAGTTCGGTCACATACATACATATATCCTTTTAGTGCTTGTAGT	L	28378	AGAACAAGATCAGAAGTGGCAGTCTATAACTGAAAATGTGGTAAAGTACTTGAAGCAAAC	L	23049	SMG1	PI-3-kinase-related kinase SMG-1	TIN_19255	chr16:18750631-18751471	53
34973	CTCCTCTGCTGTGTGCAAGGCCTGTGTGTGTCGGGGAAGCCTTTCTTGTCACACATGTCA	L	34767	CTGTACTAATCTCTACGCATTAGCAATATTGACTGTAAACCCACATTAAGGAAACCACTA	L	11044	POLS	polymerase (DNA directed) sigma	TIN_40031	chr5:6800078-6801194	54
27674	CTTTGGCAGTTCTTCCCCTTCTCTCATGCCCTCCCCATCCCCCCTAAAAAACAGTAGACA	L	29528	CTTTCTTTGCTGTGACTGAAATGTATCCCTCGTTTATCATCCCCTTTGTTTGTGATTGCT	L	8569	MKNK1	MAP kinase interacting serine/threonine kinase 1	TIN_01440	chr1:46750092-46751272	55
1790	CAACTCTGTTTTCCAAGCTTTGCACATCTTCCGAATTTCTTCTTCAAAGTCTACCCTAAT	L	1584	GTGGGAGGTCAATCCCCTTTACTGTGACACAGTGAAACAGATCTACCCGTACAACAACAG	L	54757	FAM20A	family with sequence similarity 20, member A	TIN_22627	chr17:64097456-64098133	56
20249	CCTTAAAAGGAATGGAAAGCTTTGACTCCAGAATAAAAGACATTTATTTCCTTTGGAGTC	L	20867	ATCTTTCTGTAACACTTAAAGAATTCCCTCATTCATTACCTTACAGTGTAAACAGGAGTC	L	10150	MBNL2	muscleblind-like 2 (Drosophila)	TIN_14645	chr13:96803790-96804294	57
38404	ACTCCACTGCTCTTCTGTCTTCTCCCCGTCTTTGTGATCATGTGATCAAACGTGAAACTA	L	39846	CTAAGGGATGTTTACCTTCTTCATGAGAGTTATGATGATGTGCAGCAGAGTTTCTTCCTG	L	4121	MAN1A1	mannosidase, alpha, class 1A, member 1	TIN_44788	chr6:119593630-119594654	58
14238	AAAATATTTTCCAATCCTCCAAGGTTTTCCCCTCCCCCACCTTTCCTAGTATGCATGCCT	L	14856	TAGTTCTCAAGTTTGAATTATCAGTATATTATTACATTTTGTATATCAGAATCTTAAGTG	L	80014	WWC2	WW and C2 domain containing 2	TIN_39877	chr4:184515467-184516419	59
9568	GCCCGGCCATTCTTAACCTCTTGAAACTCCTTAAGACTTTGGTGAAAGCCATAGACCTCT	L	9774	TTTTAGTTTGTTCCTTCTTTTTGAAGTCCCTTCATTTCAATCCTTGACTCTCTCTCCCCT	L	2889	RAPGEF1	Rap guanine nucleotide exchange factor (GEF) 1	TIN_53783	chr9:131619964-131620631	60
20661	ACTTATCTACCCAAGCTCTGCCCCCGATGCCTACCTTCTCACACGTCTGCCTGCGCATTT	L	20867	ATCTTTCTGTAACACTTAAAGAATTCCCTCATTCATTACCTTACAGTGTAAACAGGAGTC	L	10150	MBNL2	muscleblind-like 2 (Drosophila)	TIN_14650	chr13:96825255-96826022	61
37044	ATAAAAAAGAGTTCCCCTTTGCTTTGTTCCCTTTCCTTCCCTCTCCACAGAAGTACTTTT	L	36838	GACAATGAATTTAATCGGGCCCTTGGTGGAAACATTTATATATTTAATGCAGATGCATAG	L	9044	BTAF1	BTAF1 RNA polymerase II, B-TFIID transcription factor-associated	TIN_06981	chr10:93759328-93759978	62
21521	GCCCCGCTGCCCCTTCTTTACTTAGCTATATTTTCCTTACTAAGAGTTAGTTCCCTAGCC	L	22345	ATGCAATTGTGCTCTTCATTTAGGATGCTTTCATTGTCTTTAAGATGTGTTAGGAATGTC	L	1604	CD55	CD55 molecule, decay accelerating factor for complement	TIN_04204	chr1:203891492-203892222	63
36519	GAGGAGAAATACAGCTGGAAATGGTCCCTGGCCCTCAGAAATTGACCTTTTGGGAGAGAC	L	37961	CAGCTCAAGTACCCTAATTTAGTTCTTTTGGACTAATACAATTCAGGAAAGAAAAAACCC	L	11010	GLIPR1	GLI pathogenesis-related 1 (glioma)	TIN_12306	chr12:74163501-74164056	64
From Figure 12 Panel D - genomic loci with inverted tissue pattern of expression of sense TIN RNA and the corresponding protein-coding 3' exon
Sense TIN			3' Exon
Spot ID	Probe Sequence	Highly expressed in	Spot ID	Probe Sequence	Highly expressed in	Locus Gene ID	Locus Gene Name	Locus Gene Annotation	TIN Contig (ID)	TIN Contig (Genomic coordinates)	Hierarchical Clustering (order)
24586	GCCTGGCCACCACCACCCACCTTTTGGACAGACGTTGAGAGGATTTGTGGTGTTAGGAAA	L	26440	TCTGTACAGCTCAAAGTCAACATAGCCCGAAAACAGCCCATGCTGGATGCCGCTACTGGC	PK	7936	RDBP	RD RNA binding protein	TIN_43448	chr6:31636475-31637456	1
19152	CACTCCCTGCGCTCCCTTCCTGGTTTGCCTTTGGGTGTACAGTTCATAGGGCTTCCTAGA	L	17710	ATCTGAACTGCATACTGAGCGGGCAAGTCGGTTGTAAGTTCAGTAAAACCCTCTGATGAT	PK	1488	CTBP2	C-terminal binding protein 2	TIN_07818	chr10:126772971-126774619	2
7306	CCCTGGGGATAGGGCAGGGCCTTGGGCAGAGTTATGCCTGGCATATAGAGAACTCTTAGA	L	7512	CATGATGGGAACCAGTGGTTAGTGGCTTCAAAGGCCCAGCTGACACCCTCCACAGCCTAA	PK	1819	DRG2	developmentally regulated GTP binding protein 2	TIN_21130	chr17:17944977-17945139	3
32256	CTGATCACGTCAGCGGGAGTCTCAGCTGGGTGCCGGGCTGTCTTGAACACTTGCTAATTT	L	32050	CCTCCAGCACATCGTGACGCTACTGAAGACCAGGCCTGAGGACTATAGACAGGTCAGCAA	PK	91949	COG7	component of oligomeric golgi complex 7	TIN_19380	chr16:23370391-23371527	4
23577	TTCTATTGCCTTTTCTGGGTGTCTGTCTGAATTTGATATTTTCAATTTGGTGGCCAGGGG	L	23783	AAAGAAGATATCGAATAACTTGGAAAAATGGGTACTTAGTGCGGTGGCAAAAGCCAAACA	K	2686	GGTL3	gamma-glutamyltransferase-like 3	TIN_30844	chr20:32758334-32759455	5
39882	AGGGCAGGTGTCTTTGCTTTGTCAACGACAGCACTGCTGCAGCAGTGCACGAGAACCAGA	L	35968	ATGGGCAACTTGGCAGGAGAGATGGTGCCGTAGGAGGTCGTGGATGGTTGATGCCAAGAG	K	83696	NIBP	NIK and IKK{beta} binding protein	TIN_51425	chr8:141175874-141176736	6
21178	TCCCTCCCTCCCTCCTCCTACTATGTGCTAGGTAGTATGTAAGGTTGAGAAGTGGAAGGA	L	20972	AAAGAAAATCATTCTGTTTCCTGCAGTGGGAACTGGCCATGTAGTCTTAACAGTCTTTTG	PK	9805	SCRN1	secernin 1	TIN_46315	chr7:29746020-29746595	7
40744	GAATGGATTTGGCTGGGCCTGGCTCCCCTCTATCTAACCTGGGAAGTGGAGTGTGATTGT	L	40126	GAACTGCACGCAAGAGTGCGTCTCGGACAGCGAATGCGCCGACAACCTCAAGTGCTGCAG	K	10406	WFDC2	WAP four-disulfide core domain 2	TIN_31156	chr20:43540768-43541431	8
1926	GAATTAGCATTTATTAATTGGTTCTCATAAAAACAATTTGTGTGTGTGACTTGGGGAGGG	L	2132	CAAGCTTCCTTCTTTCTAACCCCCAGACTTTGGCCTCTGAGTGAAATGTCTCTCTTTGCC	K	7849	PAX8	paired box gene 8	TIN_28005	chr2:113746195-113747514	9
26763	TCTGACAAGAGAAGGGGCCCTTGAGAATGGAGCTTTCTGTGTGGCAATGAACATGGACTT	K	25733	TGCGGCTCCGCTGCCGGTAGCGCCGTCCCCCGGGACCACCCTTCGGCTGGCGCCCTCCCA	L	4482	MSRA	methionine sulfoxide reductase A	TIN_49281	chr8:10287025-10287809	10
28249	TGTGGGGATGGGAAGGAGAGCGGGGCTGAGGTTGCGGATCTTGGATGTGATTCTGTGTAA	K	29073	GCCCCCGAGGCCTCCTCGCCGCCTGCCTCACCCCTCCAGCATCTCCTGCCTGGAAAGGCT	L	64855	FAM129B	family with sequence similarity 129, member B	TIN_53635	chr9:127385127-127385538	11
30441	TGCAACGTGAAACAGAGACTGGGTGGCTGCACAAAACACTGTCAGGCCCCCATCTCAGGA	K	30235	TGTGTCTTCCCCACCCAGCTCTCCCCTGCGCCCCTGTCTTTGTAAATTGACCCTTCTGGA	L	11054	OGFR	opioid growth factor receptor	TIN_31564	chr20:60910371-60911160	12
9071	GCCCAGCATCTGTCTGTTTCCACAGCACTGGAGAGCCAGCTGAATCACAGCCAGCTGAAT	K	9277	CTCTCTCCCCGTTGTACTCATCAATTCTGCCAGTAAAAATTCTCCTCTATGACCTGGAAA	L	348094	ANKDD1A	ankyrin repeat and death domain containing 1A	TIN_17818	chr15:63028334-63028979	13
23668	CAGAAACATCCGAGAGGGCCCCTGTCACCCAAGCTTTTGGCTACAGTCTACTCCTTCCAT	K	23462	CCTCACTTTGATGTTGTTTTGCAAGATGTTTGTGGAAATGTTCATTTGTATCTGGATCTC	L	5579	PRKCB1	protein kinase C, beta 1	TIN_19408	chr16:23899765-23900170	14
10968	TTGGTAGGAAGCCTGACCCCCACTCTGTTCCCACCCCCACCTAGGGCCTGTTTTTTCAAA	K	11174	AATTTCTATGCAGCCCCCGACCCAGAGCCGAGCTCCACTTCTGCTCCGGCTGCCCCCGAA	LP	85300	ATCAY	ataxia, cerebellar, Cayman type (caytaxin)	TIN_24241	chr19:3614989-3615802	15
13922	CTTCTGGAAGACTCTCCACTGCCCACAAGCTGGGGACCTCTCCCCACTAGATCTAGATGA	K	13716	TTGTGCCCCAAACTTCCGAGTAGCTGGGACTACAGGCATGAGTCACCACACCTGGCTGAT	LP	92591	ASB16	ankyrin repeat and SOCS box-containing 16	TIN_21819	chr17:39607471-39607748	16
28119	ACTTTCAAAGTTTTTAACGTAATTAAACTTTATGGCTTCTTCATTTCCTGCATGTCCCCC	PK	29149	GATCAAGACCAGAAAGAAATTATTGATACCAATGGAGCTGGAGATGCATTTGTTGGAGGT	L	132	ADK	adenosine kinase	TIN_06651	chr10:75744623-75745997	17
24898	CTGGTCGTGGCCGTCATTTCTGCAGGGAGGTTGCTGTTTTCCTCCAGGCATCGGAGTTAA	PK	23662	TTAAAGTCTTTGTAGCGTTTAAAAAATATATATATATACATAACTGTTATGTAGTTCGGA	L	6934	TCF7L2	transcription factor 7-like 2 (T-cell specific, HMG-box)	TIN_07513	chr10:114858359-114859167	18
6447	GATTTATTCTATTCATTTGATTAGCTCTATTCCCATTCCTCTCCCTTTTTCTCTCTTCTG	K	7477	GTTAGATTTTATTGCAATGATGCCTACCAAACATTTCCAGACTTAACATTTTGGTCTCTG	L	10138	YAF2	YY1 associated factor 2	TIN_11673	chr12:40868043-40868716	19
6932	AGGCGTCACTCACAAAGGCCCTGCCTTCCTCTGAAATGTGCCTCTGTGTGTTACACCCAA	K	6108	TTCTGGAATTCTGTTAGAAAAGTAAAGAAAAAGCAAATGCTGTTGGTTTATCTCAGGGTG	L	57217	TTC7A	tetratricopeptide repeat domain 7A	TIN_26809	chr2:47098474-47099462	20
33139	ACATTTTGTGACTGATGCAGAGTACTGATGGTCATCCAGTCCCCTTCCTTCGGTGTTTGA	PK	31491	AGTGGGATACTTCAAAAGGAGAACAAGTTTCCCAAAACGGTTTGCCAGCTGAACAGGGAT	L	6711	SPTBN1	spectrin, beta, non-erythrocytic 1	TIN_26951	chr2:54667866-54668823	21
34400	AGGCAGAGGAGGGTTAGAAGGACCACTCCAGCCTACTCAGAGGGGGGTCTTGAATGAGAA	PK	31516	AAAGCACAGCCTTGGTGGACCCCAAAAGAAACGGGCTACACAGAGTTAGTAAAGTCTTTA	L	444	ASPH	aspartate beta-hydroxylase	TIN_50127	chr8:62587788-62588954	22
