# Supplementary material for: Genome mapping and expression analyses of human intronic noncoding RNAs reveal tissue-specific patterns and enrichment in genes related to regulation of transcription
Source: Genome Biol. 2007 Mar 26;8(3):R43. doi: 10.1186/gb-2007-8-3-r43 (PMC1868932; doi:10.1186/gb-2007-8-3-r43)
Supplement: Additional data file 13 — Formatted for UCSC browser track, hg17 assembly version of May 2004 [file gb-2007-8-3-r43-S13.psl]

browser position chr1:3112500-3152000
track name=TIN_Contig description="TIN Contigs (User Supplied Track)" visibility=2 color=20,40,80 
341 0 0 0 0 0 0 0 + TIN_00001 341 1 341 chr1 247249719 903972 904312 1 341, 1, 903972,
689 0 0 0 0 0 0 0 + TIN_00002 689 1 689 chr1 247249719 915021 915709 1 689, 1, 915021,
317 0 0 0 0 0 0 0 + TIN_00003 317 1 317 chr1 247249719 950645 950961 1 317, 1, 950645,
316 0 0 0 0 0 0 0 + TIN_00004 316 1 316 chr1 247249719 951010 951325 1 316, 1, 951010,
537 0 0 0 0 0 0 0 + TIN_00005 537 1 537 chr1 247249719 964922 965458 1 537, 1, 964922,
1034 0 0 0 0 0 0 0 + TIN_00006 1034 1 1034 chr1 247249719 972464 973497 1 1034, 1, 972464,
984 0 0 0 0 0 0 0 + TIN_00007 984 1 984 chr1 247249719 1070201 1071184 1 984, 1, 1070201,
660 0 0 0 0 0 0 0 + TIN_00008 660 1 660 chr1 247249719 1079607 1080266 1 660, 1, 1079607,
307 0 0 0 0 0 0 0 + TIN_00009 307 1 307 chr1 247249719 1087103 1087409 1 307, 1, 1087103,
448 0 0 0 0 0 0 0 + TIN_00010 448 1 448 chr1 247249719 1196805 1197252 1 448, 1, 1196805,
236 0 0 0 0 0 0 0 + TIN_00011 236 1 236 chr1 247249719 1204342 1204577 1 236, 1, 1204342,
653 0 0 0 0 0 0 0 + TIN_00012 653 1 653 chr1 247249719 1236365 1237017 1 653, 1, 1236365,
396 0 0 0 0 0 0 0 + TIN_00013 396 1 396 chr1 247249719 1244147 1244542 1 396, 1, 1244147,
894 0 0 0 0 0 0 0 + TIN_00014 894 1 894 chr1 247249719 1245427 1246320 1 894, 1, 1245427,
328 0 0 0 0 0 0 0 + TIN_00015 328 1 328 chr1 247249719 1247626 1247953 1 328, 1, 1247626,
579 0 0 0 0 0 0 0 + TIN_00016 579 1 579 chr1 247249719 1335230 1335808 1 579, 1, 1335230,
937 0 0 0 0 0 0 0 + TIN_00017 937 1 937 chr1 247249719 1550381 1551317 1 937, 1, 1550381,
504 0 0 0 0 0 0 0 + TIN_00018 504 1 504 chr1 247249719 1569551 1570054 1 504, 1, 1569551,
1323 0 0 0 0 0 0 0 + TIN_00019 1323 1 1323 chr1 247249719 1581494 1582816 1 1323, 1, 1581494,
750 0 0 0 0 0 0 0 + TIN_00020 750 1 750 chr1 247249719 1587140 1587889 1 750, 1, 1587140,
556 0 0 0 0 0 0 0 + TIN_00021 556 1 556 chr1 247249719 1690985 1691540 1 556, 1, 1690985,
1644 0 0 0 0 0 0 0 + TIN_00022 1644 1 1644 chr1 247249719 1691815 1693458 1 1644, 1, 1691815,
560 0 0 0 0 0 0 0 + TIN_00023 560 1 560 chr1 247249719 1695858 1696417 1 560, 1, 1695858,
588 0 0 0 0 0 0 0 + TIN_00024 588 1 588 chr1 247249719 1709254 1709841 1 588, 1, 1709254,
556 0 0 0 0 0 0 0 + TIN_00025 556 1 556 chr1 247249719 1765816 1766371 1 556, 1, 1765816,
512 0 0 0 0 0 0 0 + TIN_00026 512 1 512 chr1 247249719 1767067 1767578 1 512, 1, 1767067,
534 0 0 0 0 0 0 0 + TIN_00027 534 1 534 chr1 247249719 1769505 1770038 1 534, 1, 1769505,
351 0 0 0 0 0 0 0 + TIN_00028 351 1 351 chr1 247249719 1783341 1783691 1 351, 1, 1783341,
580 0 0 0 0 0 0 0 + TIN_00029 580 1 580 chr1 247249719 1787434 1788013 1 580, 1, 1787434,
671 0 0 0 0 0 0 0 + TIN_00030 671 1 671 chr1 247249719 1798836 1799506 1 671, 1, 1798836,
912 0 0 0 0 0 0 0 + TIN_00031 912 1 912 chr1 247249719 1800602 1801513 1 912, 1, 1800602,
576 0 0 0 0 0 0 0 + TIN_00032 576 1 576 chr1 247249719 1812534 1813109 1 576, 1, 1812534,
1144 0 0 0 0 0 0 0 + TIN_00033 1144 1 1144 chr1 247249719 1817286 1818429 1 1144, 1, 1817286,
843 0 0 0 0 0 0 0 + TIN_00034 843 1 843 chr1 247249719 1821738 1822580 1 843, 1, 1821738,
542 0 0 0 0 0 0 0 + TIN_00035 542 1 542 chr1 247249719 1825207 1825748 1 542, 1, 1825207,
450 0 0 0 0 0 0 0 + TIN_00036 450 1 450 chr1 247249719 1832791 1833240 1 450, 1, 1832791,
1670 0 0 0 0 0 0 0 + TIN_00037 1670 1 1670 chr1 247249719 1835602 1837271 1 1670, 1, 1835602,
860 0 0 0 0 0 0 0 + TIN_00038 860 1 860 chr1 247249719 1839339 1840198 1 860, 1, 1839339,
342 0 0 0 0 0 0 0 + TIN_00039 342 1 342 chr1 247249719 1851028 1851369 1 342, 1, 1851028,
640 0 0 0 0 0 0 0 + TIN_00040 640 1 640 chr1 247249719 1851697 1852336 1 640, 1, 1851697,
468 0 0 0 0 0 0 0 + TIN_00041 468 1 468 chr1 247249719 1852704 1853171 1 468, 1, 1852704,
521 0 0 0 0 0 0 0 + TIN_00042 521 1 521 chr1 247249719 2055729 2056249 1 521, 1, 2055729,
475 0 0 0 0 0 0 0 + TIN_00043 475 1 475 chr1 247249719 2075464 2075938 1 475, 1, 2075464,
1302 0 0 0 0 0 0 0 + TIN_00044 1302 1 1302 chr1 247249719 2078835 2080136 1 1302, 1, 2078835,
228 0 0 0 0 0 0 0 + TIN_00045 228 1 228 chr1 247249719 2083079 2083306 1 228, 1, 2083079,
990 0 0 0 0 0 0 0 + TIN_00046 990 1 990 chr1 247249719 2151091 2152080 1 990, 1, 2151091,
376 0 0 0 0 0 0 0 + TIN_00047 376 1 376 chr1 247249719 2197118 2197493 1 376, 1, 2197118,
251 0 0 0 0 0 0 0 + TIN_00048 251 1 251 chr1 247249719 2197966 2198216 1 251, 1, 2197966,
413 0 0 0 0 0 0 0 + TIN_00049 413 1 413 chr1 247249719 2206384 2206796 1 413, 1, 2206384,
423 0 0 0 0 0 0 0 + TIN_00050 423 1 423 chr1 247249719 2208833 2209255 1 423, 1, 2208833,
1214 0 0 0 0 0 0 0 + TIN_00051 1214 1 1214 chr1 247249719 2215311 2216524 1 1214, 1, 2215311,
405 0 0 0 0 0 0 0 + TIN_00052 405 1 405 chr1 247249719 2217086 2217490 1 405, 1, 2217086,
585 0 0 0 0 0 0 0 + TIN_00053 585 1 585 chr1 247249719 2224130 2224714 1 585, 1, 2224130,
557 0 0 0 0 0 0 0 + TIN_00054 557 1 557 chr1 247249719 2242906 2243462 1 557, 1, 2242906,
2748 0 0 0 0 0 0 0 + TIN_00055 2748 1 2748 chr1 247249719 2313654 2316401 1 2748, 1, 2313654,
583 0 0 0 0 0 0 0 + TIN_00056 583 1 583 chr1 247249719 2326646 2327228 1 583, 1, 2326646,
1205 0 0 0 0 0 0 0 + TIN_00057 1205 1 1205 chr1 247249719 2327487 2328691 1 1205, 1, 2327487,
455 0 0 0 0 0 0 0 + TIN_00058 455 1 455 chr1 247249719 2331962 2332416 1 455, 1, 2331962,
800 0 0 0 0 0 0 0 + TIN_00059 800 1 800 chr1 247249719 2338453 2339252 1 800, 1, 2338453,
744 0 0 0 0 0 0 0 + TIN_00060 744 1 744 chr1 247249719 2341217 2341960 1 744, 1, 2341217,
221 0 0 0 0 0 0 0 + TIN_00061 221 1 221 chr1 247249719 2480348 2480568 1 221, 1, 2480348,
199 0 0 0 0 0 0 0 + TIN_00062 199 1 199 chr1 247249719 2523793 2523991 1 199, 1, 2523793,
527 0 0 0 0 0 0 0 + TIN_00063 527 1 527 chr1 247249719 3112990 3113516 1 527, 1, 3112990,
879 0 0 0 0 0 0 0 + TIN_00064 879 1 879 chr1 247249719 3117062 3117940 1 879, 1, 3117062,
154 0 0 0 0 0 0 0 + TIN_00065 154 1 154 chr1 247249719 3132860 3133013 1 154, 1, 3132860,
599 0 0 0 0 0 0 0 + TIN_00066 599 1 599 chr1 247249719 3150454 3151052 1 599, 1, 3150454,
467 0 0 0 0 0 0 0 + TIN_00067 467 1 467 chr1 247249719 3178218 3178684 1 467, 1, 3178218,
537 0 0 0 0 0 0 0 + TIN_00068 537 1 537 chr1 247249719 3180693 3181229 1 537, 1, 3180693,
528 0 0 0 0 0 0 0 + TIN_00069 528 1 528 chr1 247249719 3248390 3248917 1 528, 1, 3248390,
614 0 0 0 0 0 0 0 + TIN_00070 614 1 614 chr1 247249719 3251284 3251897 1 614, 1, 3251284,
455 0 0 0 0 0 0 0 + TIN_00071 455 1 455 chr1 247249719 3252462 3252916 1 455, 1, 3252462,
418 0 0 0 0 0 0 0 + TIN_00072 418 1 418 chr1 247249719 3256765 3257182 1 418, 1, 3256765,
726 0 0 0 0 0 0 0 + TIN_00073 726 1 726 chr1 247249719 3345562 3346287 1 726, 1, 3345562,
319 0 0 0 0 0 0 0 + TIN_00074 319 1 319 chr1 247249719 3460312 3460630 1 319, 1, 3460312,
672 0 0 0 0 0 0 0 + TIN_00075 672 1 672 chr1 247249719 3681335 3682006 1 672, 1, 3681335,
382 0 0 0 0 0 0 0 + TIN_00076 382 1 382 chr1 247249719 3724213 3724594 1 382, 1, 3724213,
603 0 0 0 0 0 0 0 + TIN_00077 603 1 603 chr1 247249719 3758889 3759491 1 603, 1, 3758889,
350 0 0 0 0 0 0 0 + TIN_00078 350 1 350 chr1 247249719 3783097 3783446 1 350, 1, 3783097,
955 0 0 0 0 0 0 0 + TIN_00079 955 1 955 chr1 247249719 3788991 3789945 1 955, 1, 3788991,
365 0 0 0 0 0 0 0 + TIN_00080 365 1 365 chr1 247249719 3794915 3795279 1 365, 1, 3794915,
646 0 0 0 0 0 0 0 + TIN_00081 646 1 646 chr1 247249719 3806597 3807242 1 646, 1, 3806597,
885 0 0 0 0 0 0 0 + TIN_00082 885 1 885 chr1 247249719 3814056 3814940 1 885, 1, 3814056,
315 0 0 0 0 0 0 0 + TIN_00083 315 1 315 chr1 247249719 4705927 4706241 1 315, 1, 4705927,
967 0 0 0 0 0 0 0 + TIN_00084 967 1 967 chr1 247249719 5920637 5921603 1 967, 1, 5920637,
463 0 0 0 0 0 0 0 + TIN_00085 463 1 463 chr1 247249719 5971441 5971903 1 463, 1, 5971441,
587 0 0 0 0 0 0 0 + TIN_00086 587 1 587 chr1 247249719 5976233 5976819 1 587, 1, 5976233,
507 0 0 0 0 0 0 0 + TIN_00087 507 1 507 chr1 247249719 6221189 6221695 1 507, 1, 6221189,
478 0 0 0 0 0 0 0 + TIN_00088 478 1 478 chr1 247249719 6246611 6247088 1 478, 1, 6246611,
1135 0 0 0 0 0 0 0 + TIN_00089 1135 1 1135 chr1 247249719 6260390 6261524 1 1135, 1, 6260390,
592 0 0 0 0 0 0 0 + TIN_00090 592 1 592 chr1 247249719 6384205 6384796 1 592, 1, 6384205,
334 0 0 0 0 0 0 0 + TIN_00091 334 1 334 chr1 247249719 6385945 6386278 1 334, 1, 6385945,
1201 0 0 0 0 0 0 0 + TIN_00092 1201 1 1201 chr1 247249719 6435522 6436722 1 1201, 1, 6435522,
613 0 0 0 0 0 0 0 + TIN_00093 613 1 613 chr1 247249719 6445073 6445685 1 613, 1, 6445073,
489 0 0 0 0 0 0 0 + TIN_00094 489 1 489 chr1 247249719 6450520 6451008 1 489, 1, 6450520,
492 0 0 0 0 0 0 0 + TIN_00095 492 1 492 chr1 247249719 6451845 6452336 1 492, 1, 6451845,
510 0 0 0 0 0 0 0 + TIN_00096 510 1 510 chr1 247249719 6475454 6475963 1 510, 1, 6475454,
552 0 0 0 0 0 0 0 + TIN_00097 552 1 552 chr1 247249719 6518014 6518565 1 552, 1, 6518014,
137 0 0 0 0 0 0 0 + TIN_00098 137 1 137 chr1 247249719 6518844 6518980 1 137, 1, 6518844,
678 0 0 0 0 0 0 0 + TIN_00099 678 1 678 chr1 247249719 6547124 6547801 1 678, 1, 6547124,
213 0 0 0 0 0 0 0 + TIN_00100 213 1 213 chr1 247249719 6576718 6576930 1 213, 1, 6576718,
1267 0 0 0 0 0 0 0 + TIN_00101 1267 1 1267 chr1 247249719 6578120 6579386 1 1267, 1, 6578120,
542 0 0 0 0 0 0 0 + TIN_00102 542 1 542 chr1 247249719 6635863 6636404 1 542, 1, 6635863,
1225 0 0 0 0 0 0 0 + TIN_00103 1225 1 1225 chr1 247249719 6640611 6641835 1 1225, 1, 6640611,
590 0 0 0 0 0 0 0 + TIN_00104 590 1 590 chr1 247249719 6642653 6643242 1 590, 1, 6642653,
127 0 0 0 0 0 0 0 + TIN_00105 127 1 127 chr1 247249719 6657622 6657748 1 127, 1, 6657622,
332 0 0 0 0 0 0 0 + TIN_00106 332 1 332 chr1 247249719 6670158 6670489 1 332, 1, 6670158,
687 0 0 0 0 0 0 0 + TIN_00107 687 1 687 chr1 247249719 6686937 6687623 1 687, 1, 6686937,
209 0 0 0 0 0 0 0 + TIN_00108 209 1 209 chr1 247249719 6695089 6695297 1 209, 1, 6695089,
584 0 0 0 0 0 0 0 + TIN_00109 584 1 584 chr1 247249719 6825154 6825737 1 584, 1, 6825154,
604 0 0 0 0 0 0 0 + TIN_00110 604 1 604 chr1 247249719 6826951 6827554 1 604, 1, 6826951,
168 0 0 0 0 0 0 0 + TIN_00111 168 1 168 chr1 247249719 6831585 6831752 1 168, 1, 6831585,
424 0 0 0 0 0 0 0 + TIN_00112 424 1 424 chr1 247249719 6843463 6843886 1 424, 1, 6843463,
636 0 0 0 0 0 0 0 + TIN_00113 636 1 636 chr1 247249719 6845337 6845972 1 636, 1, 6845337,
265 0 0 0 0 0 0 0 + TIN_00114 265 1 265 chr1 247249719 6846073 6846337 1 265, 1, 6846073,
626 0 0 0 0 0 0 0 + TIN_00115 626 1 626 chr1 247249719 6872307 6872932 1 626, 1, 6872307,
699 0 0 0 0 0 0 0 + TIN_00116 699 1 699 chr1 247249719 6891682 6892380 1 699, 1, 6891682,
348 0 0 0 0 0 0 0 + TIN_00117 348 1 348 chr1 247249719 6909207 6909554 1 348, 1, 6909207,
667 0 0 0 0 0 0 0 + TIN_00118 667 1 667 chr1 247249719 6938278 6938944 1 667, 1, 6938278,
424 0 0 0 0 0 0 0 + TIN_00119 424 1 424 chr1 247249719 7044124 7044547 1 424, 1, 7044124,
659 0 0 0 0 0 0 0 + TIN_00120 659 1 659 chr1 247249719 7068353 7069011 1 659, 1, 7068353,
505 0 0 0 0 0 0 0 + TIN_00121 505 1 505 chr1 247249719 7095198 7095702 1 505, 1, 7095198,
478 0 0 0 0 0 0 0 + TIN_00122 478 1 478 chr1 247249719 7108326 7108803 1 478, 1, 7108326,
475 0 0 0 0 0 0 0 + TIN_00123 475 1 475 chr1 247249719 7109988 7110462 1 475, 1, 7109988,
330 0 0 0 0 0 0 0 + TIN_00124 330 1 330 chr1 247249719 7129978 7130307 1 330, 1, 7129978,
262 0 0 0 0 0 0 0 + TIN_00125 262 1 262 chr1 247249719 7164620 7164881 1 262, 1, 7164620,
580 0 0 0 0 0 0 0 + TIN_00126 580 1 580 chr1 247249719 7266834 7267413 1 580, 1, 7266834,
133 0 0 0 0 0 0 0 + TIN_00127 133 1 133 chr1 247249719 7285671 7285803 1 133, 1, 7285671,
557 0 0 0 0 0 0 0 + TIN_00128 557 1 557 chr1 247249719 7329556 7330112 1 557, 1, 7329556,
429 0 0 0 0 0 0 0 + TIN_00129 429 1 429 chr1 247249719 7373637 7374065 1 429, 1, 7373637,
194 0 0 0 0 0 0 0 + TIN_00130 194 1 194 chr1 247249719 7623865 7624058 1 194, 1, 7623865,
573 0 0 0 0 0 0 0 + TIN_00131 573 1 573 chr1 247249719 7692625 7693197 1 573, 1, 7692625,
1518 0 0 0 0 0 0 0 + TIN_00132 1518 1 1518 chr1 247249719 7693778 7695295 1 1518, 1, 7693778,
690 0 0 0 0 0 0 0 + TIN_00133 690 1 690 chr1 247249719 7696868 7697557 1 690, 1, 7696868,
325 0 0 0 0 0 0 0 + TIN_00134 325 1 325 chr1 247249719 7700449 7700773 1 325, 1, 7700449,
454 0 0 0 0 0 0 0 + TIN_00135 454 1 454 chr1 247249719 7702367 7702820 1 454, 1, 7702367,
571 0 0 0 0 0 0 0 + TIN_00136 571 1 571 chr1 247249719 7704358 7704928 1 571, 1, 7704358,
1068 0 0 0 0 0 0 0 + TIN_00137 1068 1 1068 chr1 247249719 7713180 7714247 1 1068, 1, 7713180,
214 0 0 0 0 0 0 0 + TIN_00138 214 1 214 chr1 247249719 7719318 7719531 1 214, 1, 7719318,
707 0 0 0 0 0 0 0 + TIN_00139 707 1 707 chr1 247249719 7740536 7741242 1 707, 1, 7740536,
496 0 0 0 0 0 0 0 + TIN_00140 496 1 496 chr1 247249719 7744182 7744677 1 496, 1, 7744182,
970 0 0 0 0 0 0 0 + TIN_00141 970 1 970 chr1 247249719 7769500 7770469 1 970, 1, 7769500,
393 0 0 0 0 0 0 0 + TIN_00142 393 1 393 chr1 247249719 7770708 7771100 1 393, 1, 7770708,
731 0 0 0 0 0 0 0 + TIN_00143 731 1 731 chr1 247249719 7787395 7788125 1 731, 1, 7787395,
951 0 0 0 0 0 0 0 + TIN_00144 951 1 951 chr1 247249719 7789418 7790368 1 951, 1, 7789418,
1317 0 0 0 0 0 0 0 + TIN_00145 1317 1 1317 chr1 247249719 7791230 7792546 1 1317, 1, 7791230,
500 0 0 0 0 0 0 0 + TIN_00146 500 1 500 chr1 247249719 7801488 7801987 1 500, 1, 7801488,
699 0 0 0 0 0 0 0 + TIN_00147 699 1 699 chr1 247249719 7802058 7802756 1 699, 1, 7802058,
1425 0 0 0 0 0 0 0 + TIN_00148 1425 1 1425 chr1 247249719 7807006 7808430 1 1425, 1, 7807006,
366 0 0 0 0 0 0 0 + TIN_00149 366 1 366 chr1 247249719 7829578 7829943 1 366, 1, 7829578,
761 0 0 0 0 0 0 0 + TIN_00150 761 1 761 chr1 247249719 8013741 8014501 1 761, 1, 8013741,
1002 0 0 0 0 0 0 0 + TIN_00151 1002 1 1002 chr1 247249719 8018115 8019116 1 1002, 1, 8018115,
811 0 0 0 0 0 0 0 + TIN_00152 811 1 811 chr1 247249719 8351349 8352159 1 811, 1, 8351349,
392 0 0 0 0 0 0 0 + TIN_00153 392 1 392 chr1 247249719 8376946 8377337 1 392, 1, 8376946,
406 0 0 0 0 0 0 0 + TIN_00154 406 1 406 chr1 247249719 8387235 8387640 1 406, 1, 8387235,
619 0 0 0 0 0 0 0 + TIN_00155 619 1 619 chr1 247249719 8396759 8397377 1 619, 1, 8396759,
717 0 0 0 0 0 0 0 + TIN_00156 717 1 717 chr1 247249719 8401055 8401771 1 717, 1, 8401055,
781 0 0 0 0 0 0 0 + TIN_00157 781 1 781 chr1 247249719 8402842 8403622 1 781, 1, 8402842,
891 0 0 0 0 0 0 0 + TIN_00158 891 1 891 chr1 247249719 8404320 8405210 1 891, 1, 8404320,
399 0 0 0 0 0 0 0 + TIN_00159 399 1 399 chr1 247249719 8414188 8414586 1 399, 1, 8414188,
497 0 0 0 0 0 0 0 + TIN_00160 497 1 497 chr1 247249719 8426885 8427381 1 497, 1, 8426885,
764 0 0 0 0 0 0 0 + TIN_00161 764 1 764 chr1 247249719 8435363 8436126 1 764, 1, 8435363,
441 0 0 0 0 0 0 0 + TIN_00162 441 1 441 chr1 247249719 8451537 8451977 1 441, 1, 8451537,
663 0 0 0 0 0 0 0 + TIN_00163 663 1 663 chr1 247249719 8463666 8464328 1 663, 1, 8463666,
566 0 0 0 0 0 0 0 + TIN_00164 566 1 566 chr1 247249719 8499878 8500443 1 566, 1, 8499878,
199 0 0 0 0 0 0 0 + TIN_00165 199 1 199 chr1 247249719 8500508 8500706 1 199, 1, 8500508,
554 0 0 0 0 0 0 0 + TIN_00166 554 1 554 chr1 247249719 8520621 8521174 1 554, 1, 8520621,
920 0 0 0 0 0 0 0 + TIN_00167 920 1 920 chr1 247249719 8546786 8547705 1 920, 1, 8546786,
1068 0 0 0 0 0 0 0 + TIN_00168 1068 1 1068 chr1 247249719 8567145 8568212 1 1068, 1, 8567145,
917 0 0 0 0 0 0 0 + TIN_00169 917 1 917 chr1 247249719 8571553 8572469 1 917, 1, 8571553,
575 0 0 0 0 0 0 0 + TIN_00170 575 1 575 chr1 247249719 8575007 8575581 1 575, 1, 8575007,
586 0 0 0 0 0 0 0 + TIN_00171 586 1 586 chr1 247249719 8576716 8577301 1 586, 1, 8576716,
752 0 0 0 0 0 0 0 + TIN_00172 752 1 752 chr1 247249719 8582312 8583063 1 752, 1, 8582312,
268 0 0 0 0 0 0 0 + TIN_00173 268 1 268 chr1 247249719 8585308 8585575 1 268, 1, 8585308,
1507 0 0 0 0 0 0 0 + TIN_00174 1507 1 1507 chr1 247249719 8591430 8592936 1 1507, 1, 8591430,
817 0 0 0 0 0 0 0 + TIN_00175 817 1 817 chr1 247249719 8595238 8596054 1 817, 1, 8595238,
414 0 0 0 0 0 0 0 + TIN_00176 414 1 414 chr1 247249719 8600522 8600935 1 414, 1, 8600522,
210 0 0 0 0 0 0 0 + TIN_00177 210 1 210 chr1 247249719 8603918 8604127 1 210, 1, 8603918,
693 0 0 0 0 0 0 0 + TIN_00178 693 1 693 chr1 247249719 8605501 8606193 1 693, 1, 8605501,
717 0 0 0 0 0 0 0 + TIN_00179 717 1 717 chr1 247249719 8610789 8611505 1 717, 1, 8610789,
1138 0 0 0 0 0 0 0 + TIN_00180 1138 1 1138 chr1 247249719 8611530 8612667 1 1138, 1, 8611530,
719 0 0 0 0 0 0 0 + TIN_00181 719 1 719 chr1 247249719 8628291 8629009 1 719, 1, 8628291,
689 0 0 0 0 0 0 0 + TIN_00182 689 1 689 chr1 247249719 8633127 8633815 1 689, 1, 8633127,
544 0 0 0 0 0 0 0 + TIN_00183 544 1 544 chr1 247249719 8648903 8649446 1 544, 1, 8648903,
556 0 0 0 0 0 0 0 + TIN_00184 556 1 556 chr1 247249719 8660059 8660614 1 556, 1, 8660059,
310 0 0 0 0 0 0 0 + TIN_00185 310 1 310 chr1 247249719 8689718 8690027 1 310, 1, 8689718,
809 0 0 0 0 0 0 0 + TIN_00186 809 1 809 chr1 247249719 8724960 8725768 1 809, 1, 8724960,
492 0 0 0 0 0 0 0 + TIN_00187 492 1 492 chr1 247249719 8734815 8735306 1 492, 1, 8734815,
570 0 0 0 0 0 0 0 + TIN_00188 570 1 570 chr1 247249719 8737177 8737746 1 570, 1, 8737177,
315 0 0 0 0 0 0 0 + TIN_00189 315 1 315 chr1 247249719 8745281 8745595 1 315, 1, 8745281,
771 0 0 0 0 0 0 0 + TIN_00190 771 1 771 chr1 247249719 8748550 8749320 1 771, 1, 8748550,
818 0 0 0 0 0 0 0 + TIN_00191 818 1 818 chr1 247249719 8751683 8752500 1 818, 1, 8751683,
690 0 0 0 0 0 0 0 + TIN_00192 690 1 690 chr1 247249719 8755967 8756656 1 690, 1, 8755967,
833 0 0 0 0 0 0 0 + TIN_00193 833 1 833 chr1 247249719 8756935 8757767 1 833, 1, 8756935,
529 0 0 0 0 0 0 0 + TIN_00194 529 1 529 chr1 247249719 8763584 8764112 1 529, 1, 8763584,
532 0 0 0 0 0 0 0 + TIN_00195 532 1 532 chr1 247249719 8770330 8770861 1 532, 1, 8770330,
904 0 0 0 0 0 0 0 + TIN_00196 904 1 904 chr1 247249719 8774665 8775568 1 904, 1, 8774665,
574 0 0 0 0 0 0 0 + TIN_00197 574 1 574 chr1 247249719 8779212 8779785 1 574, 1, 8779212,
1065 0 0 0 0 0 0 0 + TIN_00198 1065 1 1065 chr1 247249719 8783001 8784065 1 1065, 1, 8783001,
395 0 0 0 0 0 0 0 + TIN_00199 395 1 395 chr1 247249719 8791810 8792204 1 395, 1, 8791810,
549 0 0 0 0 0 0 0 + TIN_00200 549 1 549 chr1 247249719 8798054 8798602 1 549, 1, 8798054,
799 0 0 0 0 0 0 0 + TIN_00201 799 1 799 chr1 247249719 8801101 8801899 1 799, 1, 8801101,
688 0 0 0 0 0 0 0 + TIN_00202 688 1 688 chr1 247249719 8801950 8802637 1 688, 1, 8801950,
1369 0 0 0 0 0 0 0 + TIN_00203 1369 1 1369 chr1 247249719 8807957 8809325 1 1369, 1, 8807957,
488 0 0 0 0 0 0 0 + TIN_00204 488 1 488 chr1 247249719 8809662 8810149 1 488, 1, 8809662,
110 0 0 0 0 0 0 0 + TIN_00205 110 1 110 chr1 247249719 8856117 8856226 1 110, 1, 8856117,
528 0 0 0 0 0 0 0 + TIN_00206 528 1 528 chr1 247249719 8869746 8870273 1 528, 1, 8869746,
696 0 0 0 0 0 0 0 + TIN_00207 696 1 696 chr1 247249719 9029427 9030122 1 696, 1, 9029427,
448 0 0 0 0 0 0 0 + TIN_00208 448 1 448 chr1 247249719 9074900 9075347 1 448, 1, 9074900,
635 0 0 0 0 0 0 0 + TIN_00209 635 1 635 chr1 247249719 9084475 9085109 1 635, 1, 9084475,
1912 0 0 0 0 0 0 0 + TIN_00210 1912 1 1912 chr1 247249719 9094629 9096540 1 1912, 1, 9094629,
455 0 0 0 0 0 0 0 + TIN_00211 455 1 455 chr1 247249719 9096572 9097026 1 455, 1, 9096572,
629 0 0 0 0 0 0 0 + TIN_00212 629 1 629 chr1 247249719 9097974 9098602 1 629, 1, 9097974,
390 0 0 0 0 0 0 0 + TIN_00213 390 1 390 chr1 247249719 9108676 9109065 1 390, 1, 9108676,
1067 0 0 0 0 0 0 0 + TIN_00214 1067 1 1067 chr1 247249719 9112197 9113263 1 1067, 1, 9112197,
795 0 0 0 0 0 0 0 + TIN_00215 795 1 795 chr1 247249719 9119534 9120328 1 795, 1, 9119534,
714 0 0 0 0 0 0 0 + TIN_00216 714 1 714 chr1 247249719 9121010 9121723 1 714, 1, 9121010,
1190 0 0 0 0 0 0 0 + TIN_00217 1190 1 1190 chr1 247249719 9142335 9143524 1 1190, 1, 9142335,
2026 0 0 0 0 0 0 0 + TIN_00218 2026 1 2026 chr1 247249719 9143975 9146000 1 2026, 1, 9143975,
763 0 0 0 0 0 0 0 + TIN_00219 763 1 763 chr1 247249719 9151491 9152253 1 763, 1, 9151491,
185 0 0 0 0 0 0 0 + TIN_00220 185 1 185 chr1 247249719 9153949 9154133 1 185, 1, 9153949,
483 0 0 0 0 0 0 0 + TIN_00221 483 1 483 chr1 247249719 9162145 9162627 1 483, 1, 9162145,
617 0 0 0 0 0 0 0 + TIN_00222 617 1 617 chr1 247249719 9168380 9168996 1 617, 1, 9168380,
840 0 0 0 0 0 0 0 + TIN_00223 840 1 840 chr1 247249719 9182342 9183181 1 840, 1, 9182342,
710 0 0 0 0 0 0 0 + TIN_00224 710 1 710 chr1 247249719 9192521 9193230 1 710, 1, 9192521,
512 0 0 0 0 0 0 0 + TIN_00225 512 1 512 chr1 247249719 9232651 9233162 1 512, 1, 9232651,
367 0 0 0 0 0 0 0 + TIN_00226 367 1 367 chr1 247249719 9233499 9233865 1 367, 1, 9233499,
644 0 0 0 0 0 0 0 + TIN_00227 644 1 644 chr1 247249719 9237373 9238016 1 644, 1, 9237373,
462 0 0 0 0 0 0 0 + TIN_00228 462 1 462 chr1 247249719 9246242 9246703 1 462, 1, 9246242,
617 0 0 0 0 0 0 0 + TIN_00229 617 1 617 chr1 247249719 9248555 9249171 1 617, 1, 9248555,
586 0 0 0 0 0 0 0 + TIN_00230 586 1 586 chr1 247249719 9296694 9297279 1 586, 1, 9296694,
238 0 0 0 0 0 0 0 + TIN_00231 238 1 238 chr1 247249719 9302498 9302735 1 238, 1, 9302498,
399 0 0 0 0 0 0 0 + TIN_00232 399 1 399 chr1 247249719 9304866 9305264 1 399, 1, 9304866,
306 0 0 0 0 0 0 0 + TIN_00233 306 1 306 chr1 247249719 9342492 9342797 1 306, 1, 9342492,
551 0 0 0 0 0 0 0 + TIN_00234 551 1 551 chr1 247249719 9534528 9535078 1 551, 1, 9534528,
712 0 0 0 0 0 0 0 + TIN_00235 712 1 712 chr1 247249719 9544436 9545147 1 712, 1, 9544436,
1009 0 0 0 0 0 0 0 + TIN_00236 1009 1 1009 chr1 247249719 9558049 9559057 1 1009, 1, 9558049,
762 0 0 0 0 0 0 0 + TIN_00237 762 1 762 chr1 247249719 9563579 9564340 1 762, 1, 9563579,
447 0 0 0 0 0 0 0 + TIN_00238 447 1 447 chr1 247249719 9565027 9565473 1 447, 1, 9565027,
1108 0 0 0 0 0 0 0 + TIN_00239 1108 1 1108 chr1 247249719 9568417 9569524 1 1108, 1, 9568417,
426 0 0 0 0 0 0 0 + TIN_00240 426 1 426 chr1 247249719 9569574 9569999 1 426, 1, 9569574,
322 0 0 0 0 0 0 0 + TIN_00241 322 1 322 chr1 247249719 9571513 9571834 1 322, 1, 9571513,
1108 0 0 0 0 0 0 0 + TIN_00242 1108 1 1108 chr1 247249719 9672543 9673650 1 1108, 1, 9672543,
478 0 0 0 0 0 0 0 + TIN_00243 478 1 478 chr1 247249719 9694772 9695249 1 478, 1, 9694772,
614 0 0 0 0 0 0 0 + TIN_00244 614 1 614 chr1 247249719 9726726 9727339 1 614, 1, 9726726,
510 0 0 0 0 0 0 0 + TIN_00245 510 1 510 chr1 247249719 9755010 9755519 1 510, 1, 9755010,
720 0 0 0 0 0 0 0 + TIN_00246 720 1 720 chr1 247249719 9770595 9771314 1 720, 1, 9770595,
422 0 0 0 0 0 0 0 + TIN_00247 422 1 422 chr1 247249719 9857263 9857684 1 422, 1, 9857263,
389 0 0 0 0 0 0 0 + TIN_00248 389 1 389 chr1 247249719 9864318 9864706 1 389, 1, 9864318,
1405 0 0 0 0 0 0 0 + TIN_00249 1405 1 1405 chr1 247249719 9878301 9879705 1 1405, 1, 9878301,
356 0 0 0 0 0 0 0 + TIN_00250 356 1 356 chr1 247249719 9899913 9900268 1 356, 1, 9899913,
320 0 0 0 0 0 0 0 + TIN_00251 320 1 320 chr1 247249719 9902114 9902433 1 320, 1, 9902114,
421 0 0 0 0 0 0 0 + TIN_00252 421 1 421 chr1 247249719 9958132 9958552 1 421, 1, 9958132,
609 0 0 0 0 0 0 0 + TIN_00253 609 1 609 chr1 247249719 9958557 9959165 1 609, 1, 9958557,
703 0 0 0 0 0 0 0 + TIN_00254 703 1 703 chr1 247249719 9960583 9961285 1 703, 1, 9960583,
246 0 0 0 0 0 0 0 + TIN_00255 246 1 246 chr1 247249719 10034945 10035190 1 246, 1, 10034945,
805 0 0 0 0 0 0 0 + TIN_00256 805 1 805 chr1 247249719 10054178 10054982 1 805, 1, 10054178,
376 0 0 0 0 0 0 0 + TIN_00257 376 1 376 chr1 247249719 10059303 10059678 1 376, 1, 10059303,
514 0 0 0 0 0 0 0 + TIN_00258 514 1 514 chr1 247249719 10068244 10068757 1 514, 1, 10068244,
340 0 0 0 0 0 0 0 + TIN_00259 340 1 340 chr1 247249719 10077906 10078245 1 340, 1, 10077906,
932 0 0 0 0 0 0 0 + TIN_00260 932 1 932 chr1 247249719 10103017 10103948 1 932, 1, 10103017,
740 0 0 0 0 0 0 0 + TIN_00261 740 1 740 chr1 247249719 10104132 10104871 1 740, 1, 10104132,
318 0 0 0 0 0 0 0 + TIN_00262 318 1 318 chr1 247249719 10109716 10110033 1 318, 1, 10109716,
875 0 0 0 0 0 0 0 + TIN_00263 875 1 875 chr1 247249719 10116884 10117758 1 875, 1, 10116884,
370 0 0 0 0 0 0 0 + TIN_00264 370 1 370 chr1 247249719 10130454 10130823 1 370, 1, 10130454,
638 0 0 0 0 0 0 0 + TIN_00265 638 1 638 chr1 247249719 10135201 10135838 1 638, 1, 10135201,
418 0 0 0 0 0 0 0 + TIN_00266 418 1 418 chr1 247249719 10140080 10140497 1 418, 1, 10140080,
975 0 0 0 0 0 0 0 + TIN_00267 975 1 975 chr1 247249719 10146847 10147821 1 975, 1, 10146847,
747 0 0 0 0 0 0 0 + TIN_00268 747 1 747 chr1 247249719 10147837 10148583 1 747, 1, 10147837,
530 0 0 0 0 0 0 0 + TIN_00269 530 1 530 chr1 247249719 10148637 10149166 1 530, 1, 10148637,
373 0 0 0 0 0 0 0 + TIN_00270 373 1 373 chr1 247249719 10156931 10157303 1 373, 1, 10156931,
446 0 0 0 0 0 0 0 + TIN_00271 446 1 446 chr1 247249719 10167847 10168292 1 446, 1, 10167847,
437 0 0 0 0 0 0 0 + TIN_00272 437 1 437 chr1 247249719 10237695 10238131 1 437, 1, 10237695,
240 0 0 0 0 0 0 0 + TIN_00273 240 1 240 chr1 247249719 10240831 10241070 1 240, 1, 10240831,
579 0 0 0 0 0 0 0 + TIN_00274 579 1 579 chr1 247249719 10260168 10260746 1 579, 1, 10260168,
482 0 0 0 0 0 0 0 + TIN_00275 482 1 482 chr1 247249719 10267565 10268046 1 482, 1, 10267565,
1268 0 0 0 0 0 0 0 + TIN_00276 1268 1 1268 chr1 247249719 10274818 10276085 1 1268, 1, 10274818,
923 0 0 0 0 0 0 0 + TIN_00277 923 1 923 chr1 247249719 10292932 10293854 1 923, 1, 10292932,
706 0 0 0 0 0 0 0 + TIN_00278 706 1 706 chr1 247249719 10304798 10305503 1 706, 1, 10304798,
364 0 0 0 0 0 0 0 + TIN_00279 364 1 364 chr1 247249719 10306748 10307111 1 364, 1, 10306748,
474 0 0 0 0 0 0 0 + TIN_00280 474 1 474 chr1 247249719 10323504 10323977 1 474, 1, 10323504,
681 0 0 0 0 0 0 0 + TIN_00281 681 1 681 chr1 247249719 10324121 10324801 1 681, 1, 10324121,
638 0 0 0 0 0 0 0 + TIN_00282 638 1 638 chr1 247249719 10325765 10326402 1 638, 1, 10325765,
540 0 0 0 0 0 0 0 + TIN_00283 540 1 540 chr1 247249719 10338013 10338552 1 540, 1, 10338013,
618 0 0 0 0 0 0 0 + TIN_00284 618 1 618 chr1 247249719 10343774 10344391 1 618, 1, 10343774,
739 0 0 0 0 0 0 0 + TIN_00285 739 1 739 chr1 247249719 10351432 10352170 1 739, 1, 10351432,
2387 0 0 0 0 0 0 0 + TIN_00286 2387 1 2387 chr1 247249719 10352300 10354686 1 2387, 1, 10352300,
196 0 0 0 0 0 0 0 + TIN_00287 196 1 196 chr1 247249719 10362314 10362509 1 196, 1, 10362314,
432 0 0 0 0 0 0 0 + TIN_00288 432 1 432 chr1 247249719 10400874 10401305 1 432, 1, 10400874,
470 0 0 0 0 0 0 0 + TIN_00289 470 1 470 chr1 247249719 10410612 10411081 1 470, 1, 10410612,
308 0 0 0 0 0 0 0 + TIN_00290 308 1 308 chr1 247249719 10411882 10412189 1 308, 1, 10411882,
587 0 0 0 0 0 0 0 + TIN_00291 587 1 587 chr1 247249719 10438684 10439270 1 587, 1, 10438684,
322 0 0 0 0 0 0 0 + TIN_00292 322 1 322 chr1 247249719 10477282 10477603 1 322, 1, 10477282,
321 0 0 0 0 0 0 0 + TIN_00293 321 1 321 chr1 247249719 10508136 10508456 1 321, 1, 10508136,
969 0 0 0 0 0 0 0 + TIN_00294 969 1 969 chr1 247249719 10514714 10515682 1 969, 1, 10514714,
791 0 0 0 0 0 0 0 + TIN_00295 791 1 791 chr1 247249719 10517175 10517965 1 791, 1, 10517175,
604 0 0 0 0 0 0 0 + TIN_00296 604 1 604 chr1 247249719 10518206 10518809 1 604, 1, 10518206,
601 0 0 0 0 0 0 0 + TIN_00297 601 1 601 chr1 247249719 10534640 10535240 1 601, 1, 10534640,
446 0 0 0 0 0 0 0 + TIN_00298 446 1 446 chr1 247249719 10537772 10538217 1 446, 1, 10537772,
913 0 0 0 0 0 0 0 + TIN_00299 913 1 913 chr1 247249719 10541439 10542351 1 913, 1, 10541439,
946 0 0 0 0 0 0 0 + TIN_00300 946 1 946 chr1 247249719 10542882 10543827 1 946, 1, 10542882,
927 0 0 0 0 0 0 0 + TIN_00301 927 1 927 chr1 247249719 10574471 10575397 1 927, 1, 10574471,
1063 0 0 0 0 0 0 0 + TIN_00302 1063 1 1063 chr1 247249719 10591302 10592364 1 1063, 1, 10591302,
553 0 0 0 0 0 0 0 + TIN_00303 553 1 553 chr1 247249719 10614976 10615528 1 553, 1, 10614976,
535 0 0 0 0 0 0 0 + TIN_00304 535 1 535 chr1 247249719 10668886 10669420 1 535, 1, 10668886,
590 0 0 0 0 0 0 0 + TIN_00305 590 1 590 chr1 247249719 10685436 10686025 1 590, 1, 10685436,
830 0 0 0 0 0 0 0 + TIN_00306 830 1 830 chr1 247249719 10686995 10687824 1 830, 1, 10686995,
760 0 0 0 0 0 0 0 + TIN_00307 760 1 760 chr1 247249719 10733248 10734007 1 760, 1, 10733248,
467 0 0 0 0 0 0 0 + TIN_00308 467 1 467 chr1 247249719 10734161 10734627 1 467, 1, 10734161,
550 0 0 0 0 0 0 0 + TIN_00309 550 1 550 chr1 247249719 10734759 10735308 1 550, 1, 10734759,
427 0 0 0 0 0 0 0 + TIN_00310 427 1 427 chr1 247249719 10741725 10742151 1 427, 1, 10741725,
652 0 0 0 0 0 0 0 + TIN_00311 652 1 652 chr1 247249719 10757321 10757972 1 652, 1, 10757321,
600 0 0 0 0 0 0 0 + TIN_00312 600 1 600 chr1 247249719 10770418 10771017 1 600, 1, 10770418,
812 0 0 0 0 0 0 0 + TIN_00313 812 1 812 chr1 247249719 10773606 10774417 1 812, 1, 10773606,
642 0 0 0 0 0 0 0 + TIN_00314 642 1 642 chr1 247249719 10774622 10775263 1 642, 1, 10774622,
418 0 0 0 0 0 0 0 + TIN_00315 418 1 418 chr1 247249719 10782818 10783235 1 418, 1, 10782818,
495 0 0 0 0 0 0 0 + TIN_00316 495 1 495 chr1 247249719 10946317 10946811 1 495, 1, 10946317,
667 0 0 0 0 0 0 0 + TIN_00317 667 1 667 chr1 247249719 11075755 11076421 1 667, 1, 11075755,
2268 0 0 0 0 0 0 0 + TIN_00318 2268 1 2268 chr1 247249719 11079145 11081412 1 2268, 1, 11079145,
442 0 0 0 0 0 0 0 + TIN_00319 442 1 442 chr1 247249719 11110141 11110582 1 442, 1, 11110141,
548 0 0 0 0 0 0 0 + TIN_00320 548 1 548 chr1 247249719 11182004 11182551 1 548, 1, 11182004,
882 0 0 0 0 0 0 0 + TIN_00321 882 1 882 chr1 247249719 11201735 11202616 1 882, 1, 11201735,
808 0 0 0 0 0 0 0 + TIN_00322 808 1 808 chr1 247249719 11245979 11246786 1 808, 1, 11245979,
655 0 0 0 0 0 0 0 + TIN_00323 655 1 655 chr1 247249719 11651209 11651863 1 655, 1, 11651209,
365 0 0 0 0 0 0 0 + TIN_00324 365 1 365 chr1 247249719 11661709 11662073 1 365, 1, 11661709,
1027 0 0 0 0 0 0 0 + TIN_00325 1027 1 1027 chr1 247249719 11736098 11737124 1 1027, 1, 11736098,
346 0 0 0 0 0 0 0 + TIN_00326 346 1 346 chr1 247249719 11737976 11738321 1 346, 1, 11737976,
631 0 0 0 0 0 0 0 + TIN_00327 631 1 631 chr1 247249719 11792418 11793048 1 631, 1, 11792418,
581 0 0 0 0 0 0 0 + TIN_00328 581 1 581 chr1 247249719 11811801 11812381 1 581, 1, 11811801,
391 0 0 0 0 0 0 0 + TIN_00329 391 1 391 chr1 247249719 11977734 11978124 1 391, 1, 11977734,
424 0 0 0 0 0 0 0 + TIN_00330 424 1 424 chr1 247249719 11987290 11987713 1 424, 1, 11987290,
158 0 0 0 0 0 0 0 + TIN_00331 158 1 158 chr1 247249719 11988148 11988305 1 158, 1, 11988148,
689 0 0 0 0 0 0 0 + TIN_00332 689 1 689 chr1 247249719 12020499 12021187 1 689, 1, 12020499,
475 0 0 0 0 0 0 0 + TIN_00333 475 1 475 chr1 247249719 12075517 12075991 1 475, 1, 12075517,
867 0 0 0 0 0 0 0 + TIN_00334 867 1 867 chr1 247249719 12167861 12168727 1 867, 1, 12167861,
592 0 0 0 0 0 0 0 + TIN_00335 592 1 592 chr1 247249719 12193014 12193605 1 592, 1, 12193014,
836 0 0 0 0 0 0 0 + TIN_00336 836 1 836 chr1 247249719 12229006 12229841 1 836, 1, 12229006,
409 0 0 0 0 0 0 0 + TIN_00337 409 1 409 chr1 247249719 12235996 12236404 1 409, 1, 12235996,
698 0 0 0 0 0 0 0 + TIN_00338 698 1 698 chr1 247249719 12246496 12247193 1 698, 1, 12246496,
275 0 0 0 0 0 0 0 + TIN_00339 275 1 275 chr1 247249719 12292055 12292329 1 275, 1, 12292055,
558 0 0 0 0 0 0 0 + TIN_00340 558 1 558 chr1 247249719 12304417 12304974 1 558, 1, 12304417,
302 0 0 0 0 0 0 0 + TIN_00341 302 1 302 chr1 247249719 12315625 12315926 1 302, 1, 12315625,
526 0 0 0 0 0 0 0 + TIN_00342 526 1 526 chr1 247249719 12381628 12382153 1 526, 1, 12381628,
500 0 0 0 0 0 0 0 + TIN_00343 500 1 500 chr1 247249719 12382372 12382871 1 500, 1, 12382372,
286 0 0 0 0 0 0 0 + TIN_00344 286 1 286 chr1 247249719 12385401 12385686 1 286, 1, 12385401,
263 0 0 0 0 0 0 0 + TIN_00345 263 1 263 chr1 247249719 12386607 12386869 1 263, 1, 12386607,
390 0 0 0 0 0 0 0 + TIN_00346 390 1 390 chr1 247249719 12388543 12388932 1 390, 1, 12388543,
643 0 0 0 0 0 0 0 + TIN_00347 643 1 643 chr1 247249719 12416612 12417254 1 643, 1, 12416612,
1432 0 0 0 0 0 0 0 + TIN_00348 1432 1 1432 chr1 247249719 12481820 12483251 1 1432, 1, 12481820,
411 0 0 0 0 0 0 0 + TIN_00349 411 1 411 chr1 247249719 12494276 12494686 1 411, 1, 12494276,
383 0 0 0 0 0 0 0 + TIN_00350 383 1 383 chr1 247249719 12575789 12576171 1 383, 1, 12575789,
424 0 0 0 0 0 0 0 + TIN_00351 424 1 424 chr1 247249719 12587858 12588281 1 424, 1, 12587858,
606 0 0 0 0 0 0 0 + TIN_00352 606 1 606 chr1 247249719 12592634 12593239 1 606, 1, 12592634,
988 0 0 0 0 0 0 0 + TIN_00353 988 1 988 chr1 247249719 12597334 12598321 1 988, 1, 12597334,
602 0 0 0 0 0 0 0 + TIN_00354 602 1 602 chr1 247249719 12598703 12599304 1 602, 1, 12598703,
137 0 0 0 0 0 0 0 + TIN_00355 137 1 137 chr1 247249719 12600463 12600599 1 137, 1, 12600463,
592 0 0 0 0 0 0 0 + TIN_00356 592 1 592 chr1 247249719 12607367 12607958 1 592, 1, 12607367,
722 0 0 0 0 0 0 0 + TIN_00357 722 1 722 chr1 247249719 12608975 12609696 1 722, 1, 12608975,
757 0 0 0 0 0 0 0 + TIN_00358 757 1 757 chr1 247249719 13662684 13663440 1 757, 1, 13662684,
521 0 0 0 0 0 0 0 + TIN_00359 521 1 521 chr1 247249719 13784067 13784587 1 521, 1, 13784067,
550 0 0 0 0 0 0 0 + TIN_00360 550 1 550 chr1 247249719 13785933 13786482 1 550, 1, 13785933,
878 0 0 0 0 0 0 0 + TIN_00361 878 1 878 chr1 247249719 13792586 13793463 1 878, 1, 13792586,
1645 0 0 0 0 0 0 0 + TIN_00362 1645 1 1645 chr1 247249719 13824101 13825745 1 1645, 1, 13824101,
444 0 0 0 0 0 0 0 + TIN_00363 444 1 444 chr1 247249719 13829911 13830354 1 444, 1, 13829911,
1245 0 0 0 0 0 0 0 + TIN_00364 1245 1 1245 chr1 247249719 13830545 13831789 1 1245, 1, 13830545,
697 0 0 0 0 0 0 0 + TIN_00365 697 1 697 chr1 247249719 13831973 13832669 1 697, 1, 13831973,
494 0 0 0 0 0 0 0 + TIN_00366 494 1 494 chr1 247249719 13833123 13833616 1 494, 1, 13833123,
579 0 0 0 0 0 0 0 + TIN_00367 579 1 579 chr1 247249719 13844287 13844865 1 579, 1, 13844287,
438 0 0 0 0 0 0 0 + TIN_00368 438 1 438 chr1 247249719 13846969 13847406 1 438, 1, 13846969,
658 0 0 0 0 0 0 0 + TIN_00369 658 1 658 chr1 247249719 13863320 13863977 1 658, 1, 13863320,
718 0 0 0 0 0 0 0 + TIN_00370 718 1 718 chr1 247249719 13864470 13865187 1 718, 1, 13864470,
147 0 0 0 0 0 0 0 + TIN_00371 147 1 147 chr1 247249719 13875970 13876116 1 147, 1, 13875970,
443 0 0 0 0 0 0 0 + TIN_00372 443 1 443 chr1 247249719 13877663 13878105 1 443, 1, 13877663,
261 0 0 0 0 0 0 0 + TIN_00373 261 1 261 chr1 247249719 15238382 15238642 1 261, 1, 15238382,
228 0 0 0 0 0 0 0 + TIN_00374 228 1 228 chr1 247249719 15257829 15258056 1 228, 1, 15257829,
139 0 0 0 0 0 0 0 + TIN_00375 139 1 139 chr1 247249719 15260681 15260819 1 139, 1, 15260681,
680 0 0 0 0 0 0 0 + TIN_00376 680 1 680 chr1 247249719 15274026 15274705 1 680, 1, 15274026,
583 0 0 0 0 0 0 0 + TIN_00377 583 1 583 chr1 247249719 15485404 15485986 1 583, 1, 15485404,
405 0 0 0 0 0 0 0 + TIN_00378 405 1 405 chr1 247249719 15573259 15573663 1 405, 1, 15573259,
463 0 0 0 0 0 0 0 + TIN_00379 463 1 463 chr1 247249719 15585474 15585936 1 463, 1, 15585474,
343 0 0 0 0 0 0 0 + TIN_00380 343 1 343 chr1 247249719 15609865 15610207 1 343, 1, 15609865,
181 0 0 0 0 0 0 0 + TIN_00381 181 1 181 chr1 247249719 15614406 15614586 1 181, 1, 15614406,
559 0 0 0 0 0 0 0 + TIN_00382 559 1 559 chr1 247249719 15834261 15834819 1 559, 1, 15834261,
430 0 0 0 0 0 0 0 + TIN_00383 430 1 430 chr1 247249719 15840473 15840902 1 430, 1, 15840473,
1261 0 0 0 0 0 0 0 + TIN_00384 1261 1 1261 chr1 247249719 15847417 15848677 1 1261, 1, 15847417,
716 0 0 0 0 0 0 0 + TIN_00385 716 1 716 chr1 247249719 15851071 15851786 1 716, 1, 15851071,
619 0 0 0 0 0 0 0 + TIN_00386 619 1 619 chr1 247249719 15920181 15920799 1 619, 1, 15920181,
376 0 0 0 0 0 0 0 + TIN_00387 376 1 376 chr1 247249719 15952626 15953001 1 376, 1, 15952626,
575 0 0 0 0 0 0 0 + TIN_00388 575 1 575 chr1 247249719 15963007 15963581 1 575, 1, 15963007,
514 0 0 0 0 0 0 0 + TIN_00389 514 1 514 chr1 247249719 15965023 15965536 1 514, 1, 15965023,
989 0 0 0 0 0 0 0 + TIN_00390 989 1 989 chr1 247249719 15975204 15976192 1 989, 1, 15975204,
917 0 0 0 0 0 0 0 + TIN_00391 917 1 917 chr1 247249719 15983627 15984543 1 917, 1, 15983627,
507 0 0 0 0 0 0 0 + TIN_00392 507 1 507 chr1 247249719 15997130 15997636 1 507, 1, 15997130,
720 0 0 0 0 0 0 0 + TIN_00393 720 1 720 chr1 247249719 16026857 16027576 1 720, 1, 16026857,
221 0 0 0 0 0 0 0 + TIN_00394 221 1 221 chr1 247249719 16033648 16033868 1 221, 1, 16033648,
885 0 0 0 0 0 0 0 + TIN_00395 885 1 885 chr1 247249719 16038295 16039179 1 885, 1, 16038295,
403 0 0 0 0 0 0 0 + TIN_00396 403 1 403 chr1 247249719 16043687 16044089 1 403, 1, 16043687,
411 0 0 0 0 0 0 0 + TIN_00397 411 1 411 chr1 247249719 16215030 16215440 1 411, 1, 16215030,
699 0 0 0 0 0 0 0 + TIN_00398 699 1 699 chr1 247249719 16446146 16446844 1 699, 1, 16446146,
517 0 0 0 0 0 0 0 + TIN_00399 517 1 517 chr1 247249719 16447607 16448123 1 517, 1, 16447607,
446 0 0 0 0 0 0 0 + TIN_00400 446 1 446 chr1 247249719 16968461 16968906 1 446, 1, 16968461,
499 0 0 0 0 0 0 0 + TIN_00401 499 1 499 chr1 247249719 16976999 16977497 1 499, 1, 16976999,
502 0 0 0 0 0 0 0 + TIN_00402 502 1 502 chr1 247249719 16999454 16999955 1 502, 1, 16999454,
642 0 0 0 0 0 0 0 + TIN_00403 642 1 642 chr1 247249719 16999968 17000609 1 642, 1, 16999968,
509 0 0 0 0 0 0 0 + TIN_00404 509 1 509 chr1 247249719 17028035 17028543 1 509, 1, 17028035,
596 0 0 0 0 0 0 0 + TIN_00405 596 1 596 chr1 247249719 17031165 17031760 1 596, 1, 17031165,
772 0 0 0 0 0 0 0 + TIN_00406 772 1 772 chr1 247249719 17034215 17034986 1 772, 1, 17034215,
1293 0 0 0 0 0 0 0 + TIN_00407 1293 1 1293 chr1 247249719 17091713 17093005 1 1293, 1, 17091713,
497 0 0 0 0 0 0 0 + TIN_00408 497 1 497 chr1 247249719 17093495 17093991 1 497, 1, 17093495,
718 0 0 0 0 0 0 0 + TIN_00409 718 1 718 chr1 247249719 17096170 17096887 1 718, 1, 17096170,
714 0 0 0 0 0 0 0 + TIN_00410 714 1 714 chr1 247249719 17097211 17097924 1 714, 1, 17097211,
1213 0 0 0 0 0 0 0 + TIN_00411 1213 1 1213 chr1 247249719 17097929 17099141 1 1213, 1, 17097929,
664 0 0 0 0 0 0 0 + TIN_00412 664 1 664 chr1 247249719 17102755 17103418 1 664, 1, 17102755,
541 0 0 0 0 0 0 0 + TIN_00413 541 1 541 chr1 247249719 17157563 17158103 1 541, 1, 17157563,
408 0 0 0 0 0 0 0 + TIN_00414 408 1 408 chr1 247249719 17168928 17169335 1 408, 1, 17168928,
363 0 0 0 0 0 0 0 + TIN_00415 363 1 363 chr1 247249719 17171504 17171866 1 363, 1, 17171504,
642 0 0 0 0 0 0 0 + TIN_00416 642 1 642 chr1 247249719 17183698 17184339 1 642, 1, 17183698,
451 0 0 0 0 0 0 0 + TIN_00417 451 1 451 chr1 247249719 17392605 17393055 1 451, 1, 17392605,
386 0 0 0 0 0 0 0 + TIN_00418 386 1 386 chr1 247249719 17393845 17394230 1 386, 1, 17393845,
811 0 0 0 0 0 0 0 + TIN_00419 811 1 811 chr1 247249719 17421356 17422166 1 811, 1, 17421356,
429 0 0 0 0 0 0 0 + TIN_00420 429 1 429 chr1 247249719 17422477 17422905 1 429, 1, 17422477,
763 0 0 0 0 0 0 0 + TIN_00421 763 1 763 chr1 247249719 17488637 17489399 1 763, 1, 17488637,
703 0 0 0 0 0 0 0 + TIN_00422 703 1 703 chr1 247249719 17490183 17490885 1 703, 1, 17490183,
402 0 0 0 0 0 0 0 + TIN_00423 402 1 402 chr1 247249719 17491800 17492201 1 402, 1, 17491800,
1413 0 0 0 0 0 0 0 + TIN_00424 1413 1 1413 chr1 247249719 17499287 17500699 1 1413, 1, 17499287,
625 0 0 0 0 0 0 0 + TIN_00425 625 1 625 chr1 247249719 17510441 17511065 1 625, 1, 17510441,
758 0 0 0 0 0 0 0 + TIN_00426 758 1 758 chr1 247249719 17600752 17601509 1 758, 1, 17600752,
672 0 0 0 0 0 0 0 + TIN_00427 672 1 672 chr1 247249719 17609220 17609891 1 672, 1, 17609220,
602 0 0 0 0 0 0 0 + TIN_00428 602 1 602 chr1 247249719 17618498 17619099 1 602, 1, 17618498,
663 0 0 0 0 0 0 0 + TIN_00429 663 1 663 chr1 247249719 17629634 17630296 1 663, 1, 17629634,
505 0 0 0 0 0 0 0 + TIN_00430 505 1 505 chr1 247249719 17641426 17641930 1 505, 1, 17641426,
385 0 0 0 0 0 0 0 + TIN_00431 385 1 385 chr1 247249719 17661889 17662273 1 385, 1, 17661889,
254 0 0 0 0 0 0 0 + TIN_00432 254 1 254 chr1 247249719 17711248 17711501 1 254, 1, 17711248,
755 0 0 0 0 0 0 0 + TIN_00433 755 1 755 chr1 247249719 17712853 17713607 1 755, 1, 17712853,
615 0 0 0 0 0 0 0 + TIN_00434 615 1 615 chr1 247249719 17721438 17722052 1 615, 1, 17721438,
336 0 0 0 0 0 0 0 + TIN_00435 336 1 336 chr1 247249719 17760717 17761052 1 336, 1, 17760717,
1157 0 0 0 0 0 0 0 + TIN_00436 1157 1 1157 chr1 247249719 17761636 17762792 1 1157, 1, 17761636,
174 0 0 0 0 0 0 0 + TIN_00437 174 1 174 chr1 247249719 18193770 18193943 1 174, 1, 18193770,
330 0 0 0 0 0 0 0 + TIN_00438 330 1 330 chr1 247249719 18305804 18306133 1 330, 1, 18305804,
904 0 0 0 0 0 0 0 + TIN_00439 904 1 904 chr1 247249719 18345783 18346686 1 904, 1, 18345783,
888 0 0 0 0 0 0 0 + TIN_00440 888 1 888 chr1 247249719 18360445 18361332 1 888, 1, 18360445,
1160 0 0 0 0 0 0 0 + TIN_00441 1160 1 1160 chr1 247249719 18425039 18426198 1 1160, 1, 18425039,
564 0 0 0 0 0 0 0 + TIN_00442 564 1 564 chr1 247249719 18426594 18427157 1 564, 1, 18426594,
577 0 0 0 0 0 0 0 + TIN_00443 577 1 577 chr1 247249719 18441065 18441641 1 577, 1, 18441065,
342 0 0 0 0 0 0 0 + TIN_00444 342 1 342 chr1 247249719 18727160 18727501 1 342, 1, 18727160,
533 0 0 0 0 0 0 0 + TIN_00445 533 1 533 chr1 247249719 18971910 18972442 1 533, 1, 18971910,
545 0 0 0 0 0 0 0 + TIN_00446 545 1 545 chr1 247249719 19147355 19147899 1 545, 1, 19147355,
598 0 0 0 0 0 0 0 + TIN_00447 598 1 598 chr1 247249719 19209139 19209736 1 598, 1, 19209139,
292 0 0 0 0 0 0 0 + TIN_00448 292 1 292 chr1 247249719 19247917 19248208 1 292, 1, 19247917,
767 0 0 0 0 0 0 0 + TIN_00449 767 1 767 chr1 247249719 19251191 19251957 1 767, 1, 19251191,
400 0 0 0 0 0 0 0 + TIN_00450 400 1 400 chr1 247249719 19252870 19253269 1 400, 1, 19252870,
654 0 0 0 0 0 0 0 + TIN_00451 654 1 654 chr1 247249719 19253375 19254028 1 654, 1, 19253375,
724 0 0 0 0 0 0 0 + TIN_00452 724 1 724 chr1 247249719 19260257 19260980 1 724, 1, 19260257,
633 0 0 0 0 0 0 0 + TIN_00453 633 1 633 chr1 247249719 19262409 19263041 1 633, 1, 19262409,
425 0 0 0 0 0 0 0 + TIN_00454 425 1 425 chr1 247249719 19265752 19266176 1 425, 1, 19265752,
822 0 0 0 0 0 0 0 + TIN_00455 822 1 822 chr1 247249719 19277082 19277903 1 822, 1, 19277082,
498 0 0 0 0 0 0 0 + TIN_00456 498 1 498 chr1 247249719 19299521 19300018 1 498, 1, 19299521,
236 0 0 0 0 0 0 0 + TIN_00457 236 1 236 chr1 247249719 19324183 19324418 1 236, 1, 19324183,
343 0 0 0 0 0 0 0 + TIN_00458 343 1 343 chr1 247249719 19376801 19377143 1 343, 1, 19376801,
794 0 0 0 0 0 0 0 + TIN_00459 794 1 794 chr1 247249719 19417476 19418269 1 794, 1, 19417476,
1323 0 0 0 0 0 0 0 + TIN_00460 1323 1 1323 chr1 247249719 19419934 19421256 1 1323, 1, 19419934,
417 0 0 0 0 0 0 0 + TIN_00461 417 1 417 chr1 247249719 19424949 19425365 1 417, 1, 19424949,
562 0 0 0 0 0 0 0 + TIN_00462 562 1 562 chr1 247249719 19431032 19431593 1 562, 1, 19431032,
711 0 0 0 0 0 0 0 + TIN_00463 711 1 711 chr1 247249719 19435064 19435774 1 711, 1, 19435064,
1644 0 0 0 0 0 0 0 + TIN_00464 1644 1 1644 chr1 247249719 19438471 19440114 1 1644, 1, 19438471,
889 0 0 0 0 0 0 0 + TIN_00465 889 1 889 chr1 247249719 19440462 19441350 1 889, 1, 19440462,
251 0 0 0 0 0 0 0 + TIN_00466 251 1 251 chr1 247249719 19444771 19445021 1 251, 1, 19444771,
319 0 0 0 0 0 0 0 + TIN_00467 319 1 319 chr1 247249719 19464029 19464347 1 319, 1, 19464029,
489 0 0 0 0 0 0 0 + TIN_00468 489 1 489 chr1 247249719 19469311 19469799 1 489, 1, 19469311,
386 0 0 0 0 0 0 0 + TIN_00469 386 1 386 chr1 247249719 19475333 19475718 1 386, 1, 19475333,
382 0 0 0 0 0 0 0 + TIN_00470 382 1 382 chr1 247249719 19481005 19481386 1 382, 1, 19481005,
438 0 0 0 0 0 0 0 + TIN_00471 438 1 438 chr1 247249719 19488069 19488506 1 438, 1, 19488069,
451 0 0 0 0 0 0 0 + TIN_00472 451 1 451 chr1 247249719 19496117 19496567 1 451, 1, 19496117,
514 0 0 0 0 0 0 0 + TIN_00473 514 1 514 chr1 247249719 19497935 19498448 1 514, 1, 19497935,
975 0 0 0 0 0 0 0 + TIN_00474 975 1 975 chr1 247249719 19502327 19503301 1 975, 1, 19502327,
285 0 0 0 0 0 0 0 + TIN_00475 285 1 285 chr1 247249719 19512806 19513090 1 285, 1, 19512806,
274 0 0 0 0 0 0 0 + TIN_00476 274 1 274 chr1 247249719 19522719 19522992 1 274, 1, 19522719,
1270 0 0 0 0 0 0 0 + TIN_00477 1270 1 1270 chr1 247249719 19524592 19525861 1 1270, 1, 19524592,
1081 0 0 0 0 0 0 0 + TIN_00478 1081 1 1081 chr1 247249719 19532382 19533462 1 1081, 1, 19532382,
980 0 0 0 0 0 0 0 + TIN_00479 980 1 980 chr1 247249719 19540423 19541402 1 980, 1, 19540423,
814 0 0 0 0 0 0 0 + TIN_00480 814 1 814 chr1 247249719 19546462 19547275 1 814, 1, 19546462,
676 0 0 0 0 0 0 0 + TIN_00481 676 1 676 chr1 247249719 19550088 19550763 1 676, 1, 19550088,
723 0 0 0 0 0 0 0 + TIN_00482 723 1 723 chr1 247249719 19552062 19552784 1 723, 1, 19552062,
705 0 0 0 0 0 0 0 + TIN_00483 705 1 705 chr1 247249719 19721910 19722614 1 705, 1, 19721910,
799 0 0 0 0 0 0 0 + TIN_00484 799 1 799 chr1 247249719 19755569 19756367 1 799, 1, 19755569,
611 0 0 0 0 0 0 0 + TIN_00485 611 1 611 chr1 247249719 19758475 19759085 1 611, 1, 19758475,
621 0 0 0 0 0 0 0 + TIN_00486 621 1 621 chr1 247249719 19763229 19763849 1 621, 1, 19763229,
163 0 0 0 0 0 0 0 + TIN_00487 163 1 163 chr1 247249719 19789089 19789251 1 163, 1, 19789089,
197 0 0 0 0 0 0 0 + TIN_00488 197 1 197 chr1 247249719 19789264 19789460 1 197, 1, 19789264,
1398 0 0 0 0 0 0 0 + TIN_00489 1398 1 1398 chr1 247249719 19794557 19795954 1 1398, 1, 19794557,
1391 0 0 0 0 0 0 0 + TIN_00490 1391 1 1391 chr1 247249719 19815112 19816502 1 1391, 1, 19815112,
792 0 0 0 0 0 0 0 + TIN_00491 792 1 792 chr1 247249719 19825522 19826313 1 792, 1, 19825522,
829 0 0 0 0 0 0 0 + TIN_00492 829 1 829 chr1 247249719 19826503 19827331 1 829, 1, 19826503,
671 0 0 0 0 0 0 0 + TIN_00493 671 1 671 chr1 247249719 19833811 19834481 1 671, 1, 19833811,
505 0 0 0 0 0 0 0 + TIN_00494 505 1 505 chr1 247249719 19837479 19837983 1 505, 1, 19837479,
463 0 0 0 0 0 0 0 + TIN_00495 463 1 463 chr1 247249719 19849153 19849615 1 463, 1, 19849153,
198 0 0 0 0 0 0 0 + TIN_00496 198 1 198 chr1 247249719 20103774 20103971 1 198, 1, 20103774,
514 0 0 0 0 0 0 0 + TIN_00497 514 1 514 chr1 247249719 20113354 20113867 1 514, 1, 20113354,
769 0 0 0 0 0 0 0 + TIN_00498 769 1 769 chr1 247249719 20135455 20136223 1 769, 1, 20135455,
521 0 0 0 0 0 0 0 + TIN_00499 521 1 521 chr1 247249719 20374173 20374693 1 521, 1, 20374173,
766 0 0 0 0 0 0 0 + TIN_00500 766 1 766 chr1 247249719 20413162 20413927 1 766, 1, 20413162,
280 0 0 0 0 0 0 0 + TIN_00501 280 1 280 chr1 247249719 20674011 20674290 1 280, 1, 20674011,
324 0 0 0 0 0 0 0 + TIN_00502 324 1 324 chr1 247249719 20674294 20674617 1 324, 1, 20674294,
371 0 0 0 0 0 0 0 + TIN_00503 371 1 371 chr1 247249719 20678326 20678696 1 371, 1, 20678326,
407 0 0 0 0 0 0 0 + TIN_00504 407 1 407 chr1 247249719 20713317 20713723 1 407, 1, 20713317,
628 0 0 0 0 0 0 0 + TIN_00505 628 1 628 chr1 247249719 20820457 20821084 1 628, 1, 20820457,
249 0 0 0 0 0 0 0 + TIN_00506 249 1 249 chr1 247249719 20830465 20830713 1 249, 1, 20830465,
619 0 0 0 0 0 0 0 + TIN_00507 619 1 619 chr1 247249719 20834403 20835021 1 619, 1, 20834403,
460 0 0 0 0 0 0 0 + TIN_00508 460 1 460 chr1 247249719 20848818 20849277 1 460, 1, 20848818,
609 0 0 0 0 0 0 0 + TIN_00509 609 1 609 chr1 247249719 20849353 20849961 1 609, 1, 20849353,
825 0 0 0 0 0 0 0 + TIN_00510 825 1 825 chr1 247249719 20850584 20851408 1 825, 1, 20850584,
529 0 0 0 0 0 0 0 + TIN_00511 529 1 529 chr1 247249719 20855584 20856112 1 529, 1, 20855584,
480 0 0 0 0 0 0 0 + TIN_00512 480 1 480 chr1 247249719 20856961 20857440 1 480, 1, 20856961,
847 0 0 0 0 0 0 0 + TIN_00513 847 1 847 chr1 247249719 20882763 20883609 1 847, 1, 20882763,
659 0 0 0 0 0 0 0 + TIN_00514 659 1 659 chr1 247249719 20897556 20898214 1 659, 1, 20897556,
766 0 0 0 0 0 0 0 + TIN_00515 766 1 766 chr1 247249719 20903436 20904201 1 766, 1, 20903436,
807 0 0 0 0 0 0 0 + TIN_00516 807 1 807 chr1 247249719 20939889 20940695 1 807, 1, 20939889,
566 0 0 0 0 0 0 0 + TIN_00517 566 1 566 chr1 247249719 20946249 20946814 1 566, 1, 20946249,
682 0 0 0 0 0 0 0 + TIN_00518 682 1 682 chr1 247249719 20947335 20948016 1 682, 1, 20947335,
725 0 0 0 0 0 0 0 + TIN_00519 725 1 725 chr1 247249719 20993866 20994590 1 725, 1, 20993866,
493 0 0 0 0 0 0 0 + TIN_00520 493 1 493 chr1 247249719 20998843 20999335 1 493, 1, 20998843,
572 0 0 0 0 0 0 0 + TIN_00521 572 1 572 chr1 247249719 21004196 21004767 1 572, 1, 21004196,
274 0 0 0 0 0 0 0 + TIN_00522 274 1 274 chr1 247249719 21005519 21005792 1 274, 1, 21005519,
879 0 0 0 0 0 0 0 + TIN_00523 879 1 879 chr1 247249719 21018249 21019127 1 879, 1, 21018249,
309 0 0 0 0 0 0 0 + TIN_00524 309 1 309 chr1 247249719 21019315 21019623 1 309, 1, 21019315,
581 0 0 0 0 0 0 0 + TIN_00525 581 1 581 chr1 247249719 21046551 21047131 1 581, 1, 21046551,
235 0 0 0 0 0 0 0 + TIN_00526 235 1 235 chr1 247249719 21069751 21069985 1 235, 1, 21069751,
176 0 0 0 0 0 0 0 + TIN_00527 176 1 176 chr1 247249719 21073741 21073916 1 176, 1, 21073741,
908 0 0 0 0 0 0 0 + TIN_00528 908 1 908 chr1 247249719 21076237 21077144 1 908, 1, 21076237,
229 0 0 0 0 0 0 0 + TIN_00529 229 1 229 chr1 247249719 21079403 21079631 1 229, 1, 21079403,
392 0 0 0 0 0 0 0 + TIN_00530 392 1 392 chr1 247249719 21085315 21085706 1 392, 1, 21085315,
495 0 0 0 0 0 0 0 + TIN_00531 495 1 495 chr1 247249719 21086007 21086501 1 495, 1, 21086007,
1117 0 0 0 0 0 0 0 + TIN_00532 1117 1 1117 chr1 247249719 21101536 21102652 1 1117, 1, 21101536,
416 0 0 0 0 0 0 0 + TIN_00533 416 1 416 chr1 247249719 21117267 21117682 1 416, 1, 21117267,
783 0 0 0 0 0 0 0 + TIN_00534 783 1 783 chr1 247249719 21132302 21133084 1 783, 1, 21132302,
654 0 0 0 0 0 0 0 + TIN_00535 654 1 654 chr1 247249719 21138622 21139275 1 654, 1, 21138622,
695 0 0 0 0 0 0 0 + TIN_00536 695 1 695 chr1 247249719 21139776 21140470 1 695, 1, 21139776,
422 0 0 0 0 0 0 0 + TIN_00537 422 1 422 chr1 247249719 21156498 21156919 1 422, 1, 21156498,
1250 0 0 0 0 0 0 0 + TIN_00538 1250 1 1250 chr1 247249719 21177879 21179128 1 1250, 1, 21177879,
365 0 0 0 0 0 0 0 + TIN_00539 365 1 365 chr1 247249719 21184603 21184967 1 365, 1, 21184603,
518 0 0 0 0 0 0 0 + TIN_00540 518 1 518 chr1 247249719 21189049 21189566 1 518, 1, 21189049,
429 0 0 0 0 0 0 0 + TIN_00541 429 1 429 chr1 247249719 21195423 21195851 1 429, 1, 21195423,
602 0 0 0 0 0 0 0 + TIN_00542 602 1 602 chr1 247249719 21201155 21201756 1 602, 1, 21201155,
220 0 0 0 0 0 0 0 + TIN_00543 220 1 220 chr1 247249719 21214093 21214312 1 220, 1, 21214093,
470 0 0 0 0 0 0 0 + TIN_00544 470 1 470 chr1 247249719 21217239 21217708 1 470, 1, 21217239,
1055 0 0 0 0 0 0 0 + TIN_00545 1055 1 1055 chr1 247249719 21217741 21218795 1 1055, 1, 21217741,
564 0 0 0 0 0 0 0 + TIN_00546 564 1 564 chr1 247249719 21223551 21224114 1 564, 1, 21223551,
1094 0 0 0 0 0 0 0 + TIN_00547 1094 1 1094 chr1 247249719 21225621 21226714 1 1094, 1, 21225621,
1108 0 0 0 0 0 0 0 + TIN_00548 1108 1 1108 chr1 247249719 21228043 21229150 1 1108, 1, 21228043,
935 0 0 0 0 0 0 0 + TIN_00549 935 1 935 chr1 247249719 21229972 21230906 1 935, 1, 21229972,
440 0 0 0 0 0 0 0 + TIN_00550 440 1 440 chr1 247249719 21235812 21236251 1 440, 1, 21235812,
755 0 0 0 0 0 0 0 + TIN_00551 755 1 755 chr1 247249719 21236326 21237080 1 755, 1, 21236326,
760 0 0 0 0 0 0 0 + TIN_00552 760 1 760 chr1 247249719 21240685 21241444 1 760, 1, 21240685,
888 0 0 0 0 0 0 0 + TIN_00553 888 1 888 chr1 247249719 21300980 21301867 1 888, 1, 21300980,
429 0 0 0 0 0 0 0 + TIN_00554 429 1 429 chr1 247249719 21304472 21304900 1 429, 1, 21304472,
746 0 0 0 0 0 0 0 + TIN_00555 746 1 746 chr1 247249719 21306483 21307228 1 746, 1, 21306483,
305 0 0 0 0 0 0 0 + TIN_00556 305 1 305 chr1 247249719 21312323 21312627 1 305, 1, 21312323,
205 0 0 0 0 0 0 0 + TIN_00557 205 1 205 chr1 247249719 21319813 21320017 1 205, 1, 21319813,
657 0 0 0 0 0 0 0 + TIN_00558 657 1 657 chr1 247249719 21323913 21324569 1 657, 1, 21323913,
506 0 0 0 0 0 0 0 + TIN_00559 506 1 506 chr1 247249719 21335619 21336124 1 506, 1, 21335619,
456 0 0 0 0 0 0 0 + TIN_00560 456 1 456 chr1 247249719 21353053 21353508 1 456, 1, 21353053,
477 0 0 0 0 0 0 0 + TIN_00561 477 1 477 chr1 247249719 21366685 21367161 1 477, 1, 21366685,
373 0 0 0 0 0 0 0 + TIN_00562 373 1 373 chr1 247249719 21377689 21378061 1 373, 1, 21377689,
957 0 0 0 0 0 0 0 + TIN_00563 957 1 957 chr1 247249719 21381933 21382889 1 957, 1, 21381933,
767 0 0 0 0 0 0 0 + TIN_00564 767 1 767 chr1 247249719 21385265 21386031 1 767, 1, 21385265,
673 0 0 0 0 0 0 0 + TIN_00565 673 1 673 chr1 247249719 21394604 21395276 1 673, 1, 21394604,
775 0 0 0 0 0 0 0 + TIN_00566 775 1 775 chr1 247249719 21396099 21396873 1 775, 1, 21396099,
497 0 0 0 0 0 0 0 + TIN_00567 497 1 497 chr1 247249719 21401322 21401818 1 497, 1, 21401322,
133 0 0 0 0 0 0 0 + TIN_00568 133 1 133 chr1 247249719 21401932 21402064 1 133, 1, 21401932,
459 0 0 0 0 0 0 0 + TIN_00569 459 1 459 chr1 247249719 21415839 21416297 1 459, 1, 21415839,
1367 0 0 0 0 0 0 0 + TIN_00570 1367 1 1367 chr1 247249719 21527682 21529048 1 1367, 1, 21527682,
622 0 0 0 0 0 0 0 + TIN_00571 622 1 622 chr1 247249719 21534840 21535461 1 622, 1, 21534840,
462 0 0 0 0 0 0 0 + TIN_00572 462 1 462 chr1 247249719 21538081 21538542 1 462, 1, 21538081,
755 0 0 0 0 0 0 0 + TIN_00573 755 1 755 chr1 247249719 21636201 21636955 1 755, 1, 21636201,
572 0 0 0 0 0 0 0 + TIN_00574 572 1 572 chr1 247249719 21644673 21645244 1 572, 1, 21644673,
403 0 0 0 0 0 0 0 + TIN_00575 403 1 403 chr1 247249719 21675914 21676316 1 403, 1, 21675914,
797 0 0 0 0 0 0 0 + TIN_00576 797 1 797 chr1 247249719 21715868 21716664 1 797, 1, 21715868,
331 0 0 0 0 0 0 0 + TIN_00577 331 1 331 chr1 247249719 21751867 21752197 1 331, 1, 21751867,
472 0 0 0 0 0 0 0 + TIN_00578 472 1 472 chr1 247249719 21753945 21754416 1 472, 1, 21753945,
377 0 0 0 0 0 0 0 + TIN_00579 377 1 377 chr1 247249719 21757097 21757473 1 377, 1, 21757097,
752 0 0 0 0 0 0 0 + TIN_00580 752 1 752 chr1 247249719 21763440 21764191 1 752, 1, 21763440,
391 0 0 0 0 0 0 0 + TIN_00581 391 1 391 chr1 247249719 21792337 21792727 1 391, 1, 21792337,
527 0 0 0 0 0 0 0 + TIN_00582 527 1 527 chr1 247249719 21794802 21795328 1 527, 1, 21794802,
644 0 0 0 0 0 0 0 + TIN_00583 644 1 644 chr1 247249719 21806326 21806969 1 644, 1, 21806326,
346 0 0 0 0 0 0 0 + TIN_00584 346 1 346 chr1 247249719 21810462 21810807 1 346, 1, 21810462,
436 0 0 0 0 0 0 0 + TIN_00585 436 1 436 chr1 247249719 21812429 21812864 1 436, 1, 21812429,
243 0 0 0 0 0 0 0 + TIN_00586 243 1 243 chr1 247249719 21819385 21819627 1 243, 1, 21819385,
703 0 0 0 0 0 0 0 + TIN_00587 703 1 703 chr1 247249719 21830287 21830989 1 703, 1, 21830287,
338 0 0 0 0 0 0 0 + TIN_00588 338 1 338 chr1 247249719 21838068 21838405 1 338, 1, 21838068,
321 0 0 0 0 0 0 0 + TIN_00589 321 1 321 chr1 247249719 21909260 21909580 1 321, 1, 21909260,
257 0 0 0 0 0 0 0 + TIN_00590 257 1 257 chr1 247249719 21974852 21975108 1 257, 1, 21974852,
410 0 0 0 0 0 0 0 + TIN_00591 410 1 410 chr1 247249719 21996993 21997402 1 410, 1, 21996993,
519 0 0 0 0 0 0 0 + TIN_00592 519 1 519 chr1 247249719 22001381 22001899 1 519, 1, 22001381,
384 0 0 0 0 0 0 0 + TIN_00593 384 1 384 chr1 247249719 22126851 22127234 1 384, 1, 22126851,
712 0 0 0 0 0 0 0 + TIN_00594 712 1 712 chr1 247249719 22127446 22128157 1 712, 1, 22127446,
357 0 0 0 0 0 0 0 + TIN_00595 357 1 357 chr1 247249719 22133331 22133687 1 357, 1, 22133331,
230 0 0 0 0 0 0 0 + TIN_00596 230 1 230 chr1 247249719 22135166 22135395 1 230, 1, 22135166,
803 0 0 0 0 0 0 0 + TIN_00597 803 1 803 chr1 247249719 22138469 22139271 1 803, 1, 22138469,
422 0 0 0 0 0 0 0 + TIN_00598 422 1 422 chr1 247249719 22140291 22140712 1 422, 1, 22140291,
604 0 0 0 0 0 0 0 + TIN_00599 604 1 604 chr1 247249719 22146201 22146804 1 604, 1, 22146201,
1036 0 0 0 0 0 0 0 + TIN_00600 1036 1 1036 chr1 247249719 22148939 22149974 1 1036, 1, 22148939,
387 0 0 0 0 0 0 0 + TIN_00601 387 1 387 chr1 247249719 22160335 22160721 1 387, 1, 22160335,
545 0 0 0 0 0 0 0 + TIN_00602 545 1 545 chr1 247249719 22213071 22213615 1 545, 1, 22213071,
625 0 0 0 0 0 0 0 + TIN_00603 625 1 625 chr1 247249719 22543270 22543894 1 625, 1, 22543270,
607 0 0 0 0 0 0 0 + TIN_00604 607 1 607 chr1 247249719 22546149 22546755 1 607, 1, 22546149,
349 0 0 0 0 0 0 0 + TIN_00605 349 1 349 chr1 247249719 22547207 22547555 1 349, 1, 22547207,
168 0 0 0 0 0 0 0 + TIN_00606 168 1 168 chr1 247249719 22571177 22571344 1 168, 1, 22571177,
101 0 0 0 0 0 0 0 + TIN_00607 101 1 101 chr1 247249719 22574711 22574811 1 101, 1, 22574711,
611 0 0 0 0 0 0 0 + TIN_00608 611 1 611 chr1 247249719 22582138 22582748 1 611, 1, 22582138,
431 0 0 0 0 0 0 0 + TIN_00609 431 1 431 chr1 247249719 22595493 22595923 1 431, 1, 22595493,
465 0 0 0 0 0 0 0 + TIN_00610 465 1 465 chr1 247249719 22716672 22717136 1 465, 1, 22716672,
454 0 0 0 0 0 0 0 + TIN_00611 454 1 454 chr1 247249719 22786350 22786803 1 454, 1, 22786350,
752 0 0 0 0 0 0 0 + TIN_00612 752 1 752 chr1 247249719 22855167 22855918 1 752, 1, 22855167,
690 0 0 0 0 0 0 0 + TIN_00613 690 1 690 chr1 247249719 22861972 22862661 1 690, 1, 22861972,
749 0 0 0 0 0 0 0 + TIN_00614 749 1 749 chr1 247249719 22870589 22871337 1 749, 1, 22870589,
519 0 0 0 0 0 0 0 + TIN_00615 519 1 519 chr1 247249719 22881956 22882474 1 519, 1, 22881956,
387 0 0 0 0 0 0 0 + TIN_00616 387 1 387 chr1 247249719 22888441 22888827 1 387, 1, 22888441,
522 0 0 0 0 0 0 0 + TIN_00617 522 1 522 chr1 247249719 22907035 22907556 1 522, 1, 22907035,
820 0 0 0 0 0 0 0 + TIN_00618 820 1 820 chr1 247249719 22940859 22941678 1 820, 1, 22940859,
211 0 0 0 0 0 0 0 + TIN_00619 211 1 211 chr1 247249719 22968691 22968901 1 211, 1, 22968691,
257 0 0 0 0 0 0 0 + TIN_00620 257 1 257 chr1 247249719 22970569 22970825 1 257, 1, 22970569,
465 0 0 0 0 0 0 0 + TIN_00621 465 1 465 chr1 247249719 23120508 23120972 1 465, 1, 23120508,
681 0 0 0 0 0 0 0 + TIN_00622 681 1 681 chr1 247249719 23132798 23133478 1 681, 1, 23132798,
274 0 0 0 0 0 0 0 + TIN_00623 274 1 274 chr1 247249719 23137270 23137543 1 274, 1, 23137270,
1277 0 0 0 0 0 0 0 + TIN_00624 1277 1 1277 chr1 247249719 23141332 23142608 1 1277, 1, 23141332,
1730 0 0 0 0 0 0 0 + TIN_00625 1730 1 1730 chr1 247249719 23147042 23148771 1 1730, 1, 23147042,
662 0 0 0 0 0 0 0 + TIN_00626 662 1 662 chr1 247249719 23196229 23196890 1 662, 1, 23196229,
446 0 0 0 0 0 0 0 + TIN_00627 446 1 446 chr1 247249719 23197435 23197880 1 446, 1, 23197435,
832 0 0 0 0 0 0 0 + TIN_00628 832 1 832 chr1 247249719 23221822 23222653 1 832, 1, 23221822,
472 0 0 0 0 0 0 0 + TIN_00629 472 1 472 chr1 247249719 23225146 23225617 1 472, 1, 23225146,
407 0 0 0 0 0 0 0 + TIN_00630 407 1 407 chr1 247249719 23232518 23232924 1 407, 1, 23232518,
847 0 0 0 0 0 0 0 + TIN_00631 847 1 847 chr1 247249719 23390956 23391802 1 847, 1, 23390956,
266 0 0 0 0 0 0 0 + TIN_00632 266 1 266 chr1 247249719 23398005 23398270 1 266, 1, 23398005,
520 0 0 0 0 0 0 0 + TIN_00633 520 1 520 chr1 247249719 23399911 23400430 1 520, 1, 23399911,
843 0 0 0 0 0 0 0 + TIN_00634 843 1 843 chr1 247249719 23401004 23401846 1 843, 1, 23401004,
673 0 0 0 0 0 0 0 + TIN_00635 673 1 673 chr1 247249719 23402548 23403220 1 673, 1, 23402548,
461 0 0 0 0 0 0 0 + TIN_00636 461 1 461 chr1 247249719 23406033 23406493 1 461, 1, 23406033,
484 0 0 0 0 0 0 0 + TIN_00637 484 1 484 chr1 247249719 23464927 23465410 1 484, 1, 23464927,
840 0 0 0 0 0 0 0 + TIN_00638 840 1 840 chr1 247249719 23514981 23515820 1 840, 1, 23514981,
627 0 0 0 0 0 0 0 + TIN_00639 627 1 627 chr1 247249719 23519716 23520342 1 627, 1, 23519716,
366 0 0 0 0 0 0 0 + TIN_00640 366 1 366 chr1 247249719 23521162 23521527 1 366, 1, 23521162,
490 0 0 0 0 0 0 0 + TIN_00641 490 1 490 chr1 247249719 23528246 23528735 1 490, 1, 23528246,
465 0 0 0 0 0 0 0 + TIN_00642 465 1 465 chr1 247249719 23537290 23537754 1 465, 1, 23537290,
355 0 0 0 0 0 0 0 + TIN_00643 355 1 355 chr1 247249719 23543273 23543627 1 355, 1, 23543273,
426 0 0 0 0 0 0 0 + TIN_00644 426 1 426 chr1 247249719 23553616 23554041 1 426, 1, 23553616,
779 0 0 0 0 0 0 0 + TIN_00645 779 1 779 chr1 247249719 23584075 23584853 1 779, 1, 23584075,
704 0 0 0 0 0 0 0 + TIN_00646 704 1 704 chr1 247249719 23852993 23853696 1 704, 1, 23852993,
997 0 0 0 0 0 0 0 + TIN_00647 997 1 997 chr1 247249719 23874641 23875637 1 997, 1, 23874641,
109 0 0 0 0 0 0 0 + TIN_00648 109 1 109 chr1 247249719 23876897 23877005 1 109, 1, 23876897,
402 0 0 0 0 0 0 0 + TIN_00649 402 1 402 chr1 247249719 23927278 23927679 1 402, 1, 23927278,
1439 0 0 0 0 0 0 0 + TIN_00650 1439 1 1439 chr1 247249719 23973685 23975123 1 1439, 1, 23973685,
515 0 0 0 0 0 0 0 + TIN_00651 515 1 515 chr1 247249719 24159319 24159833 1 515, 1, 24159319,
482 0 0 0 0 0 0 0 + TIN_00652 482 1 482 chr1 247249719 24166148 24166629 1 482, 1, 24166148,
448 0 0 0 0 0 0 0 + TIN_00653 448 1 448 chr1 247249719 24231816 24232263 1 448, 1, 24231816,
730 0 0 0 0 0 0 0 + TIN_00654 730 1 730 chr1 247249719 24235167 24235896 1 730, 1, 24235167,
863 0 0 0 0 0 0 0 + TIN_00655 863 1 863 chr1 247249719 24236028 24236890 1 863, 1, 24236028,
978 0 0 0 0 0 0 0 + TIN_00656 978 1 978 chr1 247249719 24236941 24237918 1 978, 1, 24236941,
424 0 0 0 0 0 0 0 + TIN_00657 424 1 424 chr1 247249719 24240015 24240438 1 424, 1, 24240015,
513 0 0 0 0 0 0 0 + TIN_00658 513 1 513 chr1 247249719 24394138 24394650 1 513, 1, 24394138,
454 0 0 0 0 0 0 0 + TIN_00659 454 1 454 chr1 247249719 24423993 24424446 1 454, 1, 24423993,
441 0 0 0 0 0 0 0 + TIN_00660 441 1 441 chr1 247249719 24447650 24448090 1 441, 1, 24447650,
985 0 0 0 0 0 0 0 + TIN_00661 985 1 985 chr1 247249719 24460624 24461608 1 985, 1, 24460624,
855 0 0 0 0 0 0 0 + TIN_00662 855 1 855 chr1 247249719 24489085 24489939 1 855, 1, 24489085,
774 0 0 0 0 0 0 0 + TIN_00663 774 1 774 chr1 247249719 24495482 24496255 1 774, 1, 24495482,
808 0 0 0 0 0 0 0 + TIN_00664 808 1 808 chr1 247249719 24532544 24533351 1 808, 1, 24532544,
603 0 0 0 0 0 0 0 + TIN_00665 603 1 603 chr1 247249719 24533965 24534567 1 603, 1, 24533965,
403 0 0 0 0 0 0 0 + TIN_00666 403 1 403 chr1 247249719 24578882 24579284 1 403, 1, 24578882,
882 0 0 0 0 0 0 0 + TIN_00667 882 1 882 chr1 247249719 24730139 24731020 1 882, 1, 24730139,
305 0 0 0 0 0 0 0 + TIN_00668 305 1 305 chr1 247249719 24731363 24731667 1 305, 1, 24731363,
957 0 0 0 0 0 0 0 + TIN_00669 957 1 957 chr1 247249719 24735993 24736949 1 957, 1, 24735993,
557 0 0 0 0 0 0 0 + TIN_00670 557 1 557 chr1 247249719 24819050 24819606 1 557, 1, 24819050,
337 0 0 0 0 0 0 0 + TIN_00671 337 1 337 chr1 247249719 24819838 24820174 1 337, 1, 24819838,
453 0 0 0 0 0 0 0 + TIN_00672 453 1 453 chr1 247249719 24824110 24824562 1 453, 1, 24824110,
992 0 0 0 0 0 0 0 + TIN_00673 992 1 992 chr1 247249719 24824708 24825699 1 992, 1, 24824708,
308 0 0 0 0 0 0 0 + TIN_00674 308 1 308 chr1 247249719 24827303 24827610 1 308, 1, 24827303,
858 0 0 0 0 0 0 0 + TIN_00675 858 1 858 chr1 247249719 24831738 24832595 1 858, 1, 24831738,
1026 0 0 0 0 0 0 0 + TIN_00676 1026 1 1026 chr1 247249719 24832643 24833668 1 1026, 1, 24832643,
247 0 0 0 0 0 0 0 + TIN_00677 247 1 247 chr1 247249719 24833898 24834144 1 247, 1, 24833898,
750 0 0 0 0 0 0 0 + TIN_00678 750 1 750 chr1 247249719 24834257 24835006 1 750, 1, 24834257,
1583 0 0 0 0 0 0 0 + TIN_00679 1583 1 1583 chr1 247249719 24840860 24842442 1 1583, 1, 24840860,
528 0 0 0 0 0 0 0 + TIN_00680 528 1 528 chr1 247249719 24853776 24854303 1 528, 1, 24853776,
392 0 0 0 0 0 0 0 + TIN_00681 392 1 392 chr1 247249719 24857674 24858065 1 392, 1, 24857674,
315 0 0 0 0 0 0 0 + TIN_00682 315 1 315 chr1 247249719 24864591 24864905 1 315, 1, 24864591,
1142 0 0 0 0 0 0 0 + TIN_00683 1142 1 1142 chr1 247249719 24865902 24867043 1 1142, 1, 24865902,
381 0 0 0 0 0 0 0 + TIN_00684 381 1 381 chr1 247249719 24867668 24868048 1 381, 1, 24867668,
959 0 0 0 0 0 0 0 + TIN_00685 959 1 959 chr1 247249719 24876920 24877878 1 959, 1, 24876920,
777 0 0 0 0 0 0 0 + TIN_00686 777 1 777 chr1 247249719 24883470 24884246 1 777, 1, 24883470,
679 0 0 0 0 0 0 0 + TIN_00687 679 1 679 chr1 247249719 24884576 24885254 1 679, 1, 24884576,
521 0 0 0 0 0 0 0 + TIN_00688 521 1 521 chr1 247249719 24894721 24895241 1 521, 1, 24894721,
395 0 0 0 0 0 0 0 + TIN_00689 395 1 395 chr1 247249719 24900510 24900904 1 395, 1, 24900510,
1164 0 0 0 0 0 0 0 + TIN_00690 1164 1 1164 chr1 247249719 24907660 24908823 1 1164, 1, 24907660,
701 0 0 0 0 0 0 0 + TIN_00691 701 1 701 chr1 247249719 24990212 24990912 1 701, 1, 24990212,
700 0 0 0 0 0 0 0 + TIN_00692 700 1 700 chr1 247249719 24994103 24994802 1 700, 1, 24994103,
544 0 0 0 0 0 0 0 + TIN_00693 544 1 544 chr1 247249719 25003316 25003859 1 544, 1, 25003316,
478 0 0 0 0 0 0 0 + TIN_00694 478 1 478 chr1 247249719 25319633 25320110 1 478, 1, 25319633,
955 0 0 0 0 0 0 0 + TIN_00695 955 1 955 chr1 247249719 25321605 25322559 1 955, 1, 25321605,
399 0 0 0 0 0 0 0 + TIN_00696 399 1 399 chr1 247249719 25324044 25324442 1 399, 1, 25324044,
472 0 0 0 0 0 0 0 + TIN_00697 472 1 472 chr1 247249719 25329426 25329897 1 472, 1, 25329426,
1811 0 0 0 0 0 0 0 + TIN_00698 1811 1 1811 chr1 247249719 25334054 25335864 1 1811, 1, 25334054,
1253 0 0 0 0 0 0 0 + TIN_00699 1253 1 1253 chr1 247249719 25337751 25339003 1 1253, 1, 25337751,
494 0 0 0 0 0 0 0 + TIN_00700 494 1 494 chr1 247249719 25361644 25362137 1 494, 1, 25361644,
782 0 0 0 0 0 0 0 + TIN_00701 782 1 782 chr1 247249719 25365764 25366545 1 782, 1, 25365764,
415 0 0 0 0 0 0 0 + TIN_00702 415 1 415 chr1 247249719 25377981 25378395 1 415, 1, 25377981,
701 0 0 0 0 0 0 0 + TIN_00703 701 1 701 chr1 247249719 25392460 25393160 1 701, 1, 25392460,
133 0 0 0 0 0 0 0 + TIN_00704 133 1 133 chr1 247249719 25400937 25401069 1 133, 1, 25400937,
1870 0 0 0 0 0 0 0 + TIN_00705 1870 1 1870 chr1 247249719 25403865 25405734 1 1870, 1, 25403865,
367 0 0 0 0 0 0 0 + TIN_00706 367 1 367 chr1 247249719 25426084 25426450 1 367, 1, 25426084,
737 0 0 0 0 0 0 0 + TIN_00707 737 1 737 chr1 247249719 25442876 25443612 1 737, 1, 25442876,
539 0 0 0 0 0 0 0 + TIN_00708 539 1 539 chr1 247249719 25466126 25466664 1 539, 1, 25466126,
415 0 0 0 0 0 0 0 + TIN_00709 415 1 415 chr1 247249719 25475909 25476323 1 415, 1, 25475909,
197 0 0 0 0 0 0 0 + TIN_00710 197 1 197 chr1 247249719 25630747 25630943 1 197, 1, 25630747,
389 0 0 0 0 0 0 0 + TIN_00711 389 1 389 chr1 247249719 25631722 25632110 1 389, 1, 25631722,
537 0 0 0 0 0 0 0 + TIN_00712 537 1 537 chr1 247249719 25636222 25636758 1 537, 1, 25636222,
204 0 0 0 0 0 0 0 + TIN_00713 204 1 204 chr1 247249719 25638175 25638378 1 204, 1, 25638175,
509 0 0 0 0 0 0 0 + TIN_00714 509 1 509 chr1 247249719 25654293 25654801 1 509, 1, 25654293,
1729 0 0 0 0 0 0 0 + TIN_00715 1729 1 1729 chr1 247249719 25655605 25657333 1 1729, 1, 25655605,
150 0 0 0 0 0 0 0 + TIN_00716 150 1 150 chr1 247249719 25659694 25659843 1 150, 1, 25659694,
503 0 0 0 0 0 0 0 + TIN_00717 503 1 503 chr1 247249719 25667672 25668174 1 503, 1, 25667672,
602 0 0 0 0 0 0 0 + TIN_00718 602 1 602 chr1 247249719 25668555 25669156 1 602, 1, 25668555,
594 0 0 0 0 0 0 0 + TIN_00719 594 1 594 chr1 247249719 25697743 25698336 1 594, 1, 25697743,
680 0 0 0 0 0 0 0 + TIN_00720 680 1 680 chr1 247249719 25702460 25703139 1 680, 1, 25702460,
571 0 0 0 0 0 0 0 + TIN_00721 571 1 571 chr1 247249719 25703182 25703752 1 571, 1, 25703182,
130 0 0 0 0 0 0 0 + TIN_00722 130 1 130 chr1 247249719 25709754 25709883 1 130, 1, 25709754,
714 0 0 0 0 0 0 0 + TIN_00723 714 1 714 chr1 247249719 25713892 25714605 1 714, 1, 25713892,
809 0 0 0 0 0 0 0 + TIN_00724 809 1 809 chr1 247249719 25715088 25715896 1 809, 1, 25715088,
527 0 0 0 0 0 0 0 + TIN_00725 527 1 527 chr1 247249719 25716919 25717445 1 527, 1, 25716919,
436 0 0 0 0 0 0 0 + TIN_00726 436 1 436 chr1 247249719 25726027 25726462 1 436, 1, 25726027,
520 0 0 0 0 0 0 0 + TIN_00727 520 1 520 chr1 247249719 25749772 25750291 1 520, 1, 25749772,
574 0 0 0 0 0 0 0 + TIN_00728 574 1 574 chr1 247249719 25759043 25759616 1 574, 1, 25759043,
372 0 0 0 0 0 0 0 + TIN_00729 372 1 372 chr1 247249719 25761244 25761615 1 372, 1, 25761244,
92 0 0 0 0 0 0 0 + TIN_00730 92 1 92 chr1 247249719 25763609 25763700 1 92, 1, 25763609,
288 0 0 0 0 0 0 0 + TIN_00731 288 1 288 chr1 247249719 25789936 25790223 1 288, 1, 25789936,
195 0 0 0 0 0 0 0 + TIN_00732 195 1 195 chr1 247249719 25801170 25801364 1 195, 1, 25801170,
510 0 0 0 0 0 0 0 + TIN_00733 510 1 510 chr1 247249719 25869106 25869615 1 510, 1, 25869106,
518 0 0 0 0 0 0 0 + TIN_00734 518 1 518 chr1 247249719 25877982 25878499 1 518, 1, 25877982,
349 0 0 0 0 0 0 0 + TIN_00735 349 1 349 chr1 247249719 25899767 25900115 1 349, 1, 25899767,
210 0 0 0 0 0 0 0 + TIN_00736 210 1 210 chr1 247249719 26130493 26130702 1 210, 1, 26130493,
556 0 0 0 0 0 0 0 + TIN_00737 556 1 556 chr1 247249719 26273808 26274363 1 556, 1, 26273808,
446 0 0 0 0 0 0 0 + TIN_00738 446 1 446 chr1 247249719 26302247 26302692 1 446, 1, 26302247,
419 0 0 0 0 0 0 0 + TIN_00739 419 1 419 chr1 247249719 26468690 26469108 1 419, 1, 26468690,
714 0 0 0 0 0 0 0 + TIN_00740 714 1 714 chr1 247249719 26475497 26476210 1 714, 1, 26475497,
658 0 0 0 0 0 0 0 + TIN_00741 658 1 658 chr1 247249719 26478591 26479248 1 658, 1, 26478591,
659 0 0 0 0 0 0 0 + TIN_00742 659 1 659 chr1 247249719 26559122 26559780 1 659, 1, 26559122,
401 0 0 0 0 0 0 0 + TIN_00743 401 1 401 chr1 247249719 26579801 26580201 1 401, 1, 26579801,
389 0 0 0 0 0 0 0 + TIN_00744 389 1 389 chr1 247249719 26580476 26580864 1 389, 1, 26580476,
599 0 0 0 0 0 0 0 + TIN_00745 599 1 599 chr1 247249719 26719555 26720153 1 599, 1, 26719555,
486 0 0 0 0 0 0 0 + TIN_00746 486 1 486 chr1 247249719 26728922 26729407 1 486, 1, 26728922,
331 0 0 0 0 0 0 0 + TIN_00747 331 1 331 chr1 247249719 26729525 26729855 1 331, 1, 26729525,
613 0 0 0 0 0 0 0 + TIN_00748 613 1 613 chr1 247249719 26732956 26733568 1 613, 1, 26732956,
864 0 0 0 0 0 0 0 + TIN_00749 864 1 864 chr1 247249719 26738512 26739375 1 864, 1, 26738512,
1272 0 0 0 0 0 0 0 + TIN_00750 1272 1 1272 chr1 247249719 26744386 26745657 1 1272, 1, 26744386,
529 0 0 0 0 0 0 0 + TIN_00751 529 1 529 chr1 247249719 26750110 26750638 1 529, 1, 26750110,
509 0 0 0 0 0 0 0 + TIN_00752 509 1 509 chr1 247249719 26754877 26755385 1 509, 1, 26754877,
575 0 0 0 0 0 0 0 + TIN_00753 575 1 575 chr1 247249719 26758429 26759003 1 575, 1, 26758429,
994 0 0 0 0 0 0 0 + TIN_00754 994 1 994 chr1 247249719 26768766 26769759 1 994, 1, 26768766,
1116 0 0 0 0 0 0 0 + TIN_00755 1116 1 1116 chr1 247249719 26775598 26776713 1 1116, 1, 26775598,
371 0 0 0 0 0 0 0 + TIN_00756 371 1 371 chr1 247249719 26846513 26846883 1 371, 1, 26846513,
427 0 0 0 0 0 0 0 + TIN_00757 427 1 427 chr1 247249719 26848903 26849329 1 427, 1, 26848903,
754 0 0 0 0 0 0 0 + TIN_00758 754 1 754 chr1 247249719 26850259 26851012 1 754, 1, 26850259,
690 0 0 0 0 0 0 0 + TIN_00759 690 1 690 chr1 247249719 26857482 26858171 1 690, 1, 26857482,
468 0 0 0 0 0 0 0 + TIN_00760 468 1 468 chr1 247249719 26936692 26937159 1 468, 1, 26936692,
218 0 0 0 0 0 0 0 + TIN_00761 218 1 218 chr1 247249719 26942965 26943182 1 218, 1, 26942965,
281 0 0 0 0 0 0 0 + TIN_00762 281 1 281 chr1 247249719 26943197 26943477 1 281, 1, 26943197,
690 0 0 0 0 0 0 0 + TIN_00763 690 1 690 chr1 247249719 27017736 27018425 1 690, 1, 27017736,
302 0 0 0 0 0 0 0 + TIN_00764 302 1 302 chr1 247249719 27115463 27115764 1 302, 1, 27115463,
676 0 0 0 0 0 0 0 + TIN_00765 676 1 676 chr1 247249719 27121593 27122268 1 676, 1, 27121593,
144 0 0 0 0 0 0 0 + TIN_00766 144 1 144 chr1 247249719 27135720 27135863 1 144, 1, 27135720,
914 0 0 0 0 0 0 0 + TIN_00767 914 1 914 chr1 247249719 27152765 27153678 1 914, 1, 27152765,
662 0 0 0 0 0 0 0 + TIN_00768 662 1 662 chr1 247249719 27163921 27164582 1 662, 1, 27163921,
468 0 0 0 0 0 0 0 + TIN_00769 468 1 468 chr1 247249719 27255790 27256257 1 468, 1, 27255790,
413 0 0 0 0 0 0 0 + TIN_00770 413 1 413 chr1 247249719 27308887 27309299 1 413, 1, 27308887,
696 0 0 0 0 0 0 0 + TIN_00771 696 1 696 chr1 247249719 27336470 27337165 1 696, 1, 27336470,
894 0 0 0 0 0 0 0 + TIN_00772 894 1 894 chr1 247249719 27338871 27339764 1 894, 1, 27338871,
487 0 0 0 0 0 0 0 + TIN_00773 487 1 487 chr1 247249719 27339848 27340334 1 487, 1, 27339848,
149 0 0 0 0 0 0 0 + TIN_00774 149 1 149 chr1 247249719 27353237 27353385 1 149, 1, 27353237,
682 0 0 0 0 0 0 0 + TIN_00775 682 1 682 chr1 247249719 27356983 27357664 1 682, 1, 27356983,
433 0 0 0 0 0 0 0 + TIN_00776 433 1 433 chr1 247249719 27430520 27430952 1 433, 1, 27430520,
760 0 0 0 0 0 0 0 + TIN_00777 760 1 760 chr1 247249719 27436825 27437584 1 760, 1, 27436825,
339 0 0 0 0 0 0 0 + TIN_00778 339 1 339 chr1 247249719 27450777 27451115 1 339, 1, 27450777,
662 0 0 0 0 0 0 0 + TIN_00779 662 1 662 chr1 247249719 27458507 27459168 1 662, 1, 27458507,
736 0 0 0 0 0 0 0 + TIN_00780 736 1 736 chr1 247249719 27467086 27467821 1 736, 1, 27467086,
189 0 0 0 0 0 0 0 + TIN_00781 189 1 189 chr1 247249719 27471334 27471522 1 189, 1, 27471334,
554 0 0 0 0 0 0 0 + TIN_00782 554 1 554 chr1 247249719 27472659 27473212 1 554, 1, 27472659,
812 0 0 0 0 0 0 0 + TIN_00783 812 1 812 chr1 247249719 27475678 27476489 1 812, 1, 27475678,
636 0 0 0 0 0 0 0 + TIN_00784 636 1 636 chr1 247249719 27477606 27478241 1 636, 1, 27477606,
719 0 0 0 0 0 0 0 + TIN_00785 719 1 719 chr1 247249719 27481616 27482334 1 719, 1, 27481616,
194 0 0 0 0 0 0 0 + TIN_00786 194 1 194 chr1 247249719 27489665 27489858 1 194, 1, 27489665,
602 0 0 0 0 0 0 0 + TIN_00787 602 1 602 chr1 247249719 27628008 27628609 1 602, 1, 27628008,
984 0 0 0 0 0 0 0 + TIN_00788 984 1 984 chr1 247249719 27642805 27643788 1 984, 1, 27642805,
377 0 0 0 0 0 0 0 + TIN_00789 377 1 377 chr1 247249719 27644739 27645115 1 377, 1, 27644739,
1138 0 0 0 0 0 0 0 + TIN_00790 1138 1 1138 chr1 247249719 27745322 27746459 1 1138, 1, 27745322,
248 0 0 0 0 0 0 0 + TIN_00791 248 1 248 chr1 247249719 27805081 27805328 1 248, 1, 27805081,
837 0 0 0 0 0 0 0 + TIN_00792 837 1 837 chr1 247249719 27810784 27811620 1 837, 1, 27810784,
948 0 0 0 0 0 0 0 + TIN_00793 948 1 948 chr1 247249719 27818105 27819052 1 948, 1, 27818105,
750 0 0 0 0 0 0 0 + TIN_00794 750 1 750 chr1 247249719 27825867 27826616 1 750, 1, 27825867,
316 0 0 0 0 0 0 0 + TIN_00795 316 1 316 chr1 247249719 27829298 27829613 1 316, 1, 27829298,
359 0 0 0 0 0 0 0 + TIN_00796 359 1 359 chr1 247249719 27830635 27830993 1 359, 1, 27830635,
1015 0 0 0 0 0 0 0 + TIN_00797 1015 1 1015 chr1 247249719 27845781 27846795 1 1015, 1, 27845781,
745 0 0 0 0 0 0 0 + TIN_00798 745 1 745 chr1 247249719 27883648 27884392 1 745, 1, 27883648,
465 0 0 0 0 0 0 0 + TIN_00799 465 1 465 chr1 247249719 27892046 27892510 1 465, 1, 27892046,
678 0 0 0 0 0 0 0 + TIN_00800 678 1 678 chr1 247249719 28032943 28033620 1 678, 1, 28032943,
651 0 0 0 0 0 0 0 + TIN_00801 651 1 651 chr1 247249719 28039373 28040023 1 651, 1, 28039373,
696 0 0 0 0 0 0 0 + TIN_00802 696 1 696 chr1 247249719 28042495 28043190 1 696, 1, 28042495,
592 0 0 0 0 0 0 0 + TIN_00803 592 1 592 chr1 247249719 28045181 28045772 1 592, 1, 28045181,
1527 0 0 0 0 0 0 0 + TIN_00804 1527 1 1527 chr1 247249719 28064094 28065620 1 1527, 1, 28064094,
398 0 0 0 0 0 0 0 + TIN_00805 398 1 398 chr1 247249719 28085181 28085578 1 398, 1, 28085181,
398 0 0 0 0 0 0 0 + TIN_00806 398 1 398 chr1 247249719 28086382 28086779 1 398, 1, 28086382,
1032 0 0 0 0 0 0 0 + TIN_00807 1032 1 1032 chr1 247249719 28088661 28089692 1 1032, 1, 28088661,
1393 0 0 0 0 0 0 0 + TIN_00808 1393 1 1393 chr1 247249719 28096888 28098280 1 1393, 1, 28096888,
299 0 0 0 0 0 0 0 + TIN_00809 299 1 299 chr1 247249719 28273613 28273911 1 299, 1, 28273613,
944 0 0 0 0 0 0 0 + TIN_00810 944 1 944 chr1 247249719 28274165 28275108 1 944, 1, 28274165,
677 0 0 0 0 0 0 0 + TIN_00811 677 1 677 chr1 247249719 28277664 28278340 1 677, 1, 28277664,
288 0 0 0 0 0 0 0 + TIN_00812 288 1 288 chr1 247249719 28664249 28664536 1 288, 1, 28664249,
683 0 0 0 0 0 0 0 + TIN_00813 683 1 683 chr1 247249719 28765667 28766349 1 683, 1, 28765667,
548 0 0 0 0 0 0 0 + TIN_00814 548 1 548 chr1 247249719 28822988 28823535 1 548, 1, 28822988,
460 0 0 0 0 0 0 0 + TIN_00815 460 1 460 chr1 247249719 28846193 28846652 1 460, 1, 28846193,
413 0 0 0 0 0 0 0 + TIN_00816 413 1 413 chr1 247249719 28891154 28891566 1 413, 1, 28891154,
397 0 0 0 0 0 0 0 + TIN_00817 397 1 397 chr1 247249719 28893096 28893492 1 397, 1, 28893096,
741 0 0 0 0 0 0 0 + TIN_00818 741 1 741 chr1 247249719 28893520 28894260 1 741, 1, 28893520,
473 0 0 0 0 0 0 0 + TIN_00819 473 1 473 chr1 247249719 28896375 28896847 1 473, 1, 28896375,
398 0 0 0 0 0 0 0 + TIN_00820 398 1 398 chr1 247249719 28897410 28897807 1 398, 1, 28897410,
359 0 0 0 0 0 0 0 + TIN_00821 359 1 359 chr1 247249719 28900156 28900514 1 359, 1, 28900156,
1646 0 0 0 0 0 0 0 + TIN_00822 1646 1 1646 chr1 247249719 28901994 28903639 1 1646, 1, 28901994,
609 0 0 0 0 0 0 0 + TIN_00823 609 1 609 chr1 247249719 29061971 29062579 1 609, 1, 29061971,
489 0 0 0 0 0 0 0 + TIN_00824 489 1 489 chr1 247249719 29072822 29073310 1 489, 1, 29072822,
704 0 0 0 0 0 0 0 + TIN_00825 704 1 704 chr1 247249719 29073331 29074034 1 704, 1, 29073331,
884 0 0 0 0 0 0 0 + TIN_00826 884 1 884 chr1 247249719 29123094 29123977 1 884, 1, 29123094,
542 0 0 0 0 0 0 0 + TIN_00827 542 1 542 chr1 247249719 29129489 29130030 1 542, 1, 29129489,
560 0 0 0 0 0 0 0 + TIN_00828 560 1 560 chr1 247249719 29153097 29153656 1 560, 1, 29153097,
194 0 0 0 0 0 0 0 + TIN_00829 194 1 194 chr1 247249719 29169670 29169863 1 194, 1, 29169670,
452 0 0 0 0 0 0 0 + TIN_00830 452 1 452 chr1 247249719 29187857 29188308 1 452, 1, 29187857,
825 0 0 0 0 0 0 0 + TIN_00831 825 1 825 chr1 247249719 29200844 29201668 1 825, 1, 29200844,
604 0 0 0 0 0 0 0 + TIN_00832 604 1 604 chr1 247249719 29214855 29215458 1 604, 1, 29214855,
700 0 0 0 0 0 0 0 + TIN_00833 700 1 700 chr1 247249719 29215629 29216328 1 700, 1, 29215629,
838 0 0 0 0 0 0 0 + TIN_00834 838 1 838 chr1 247249719 29221322 29222159 1 838, 1, 29221322,
1102 0 0 0 0 0 0 0 + TIN_00835 1102 1 1102 chr1 247249719 29222265 29223366 1 1102, 1, 29222265,
524 0 0 0 0 0 0 0 + TIN_00836 524 1 524 chr1 247249719 29246752 29247275 1 524, 1, 29246752,
796 0 0 0 0 0 0 0 + TIN_00837 796 1 796 chr1 247249719 29303777 29304572 1 796, 1, 29303777,
694 0 0 0 0 0 0 0 + TIN_00838 694 1 694 chr1 247249719 29310166 29310859 1 694, 1, 29310166,
472 0 0 0 0 0 0 0 + TIN_00839 472 1 472 chr1 247249719 29318354 29318825 1 472, 1, 29318354,
715 0 0 0 0 0 0 0 + TIN_00840 715 1 715 chr1 247249719 29319170 29319884 1 715, 1, 29319170,
577 0 0 0 0 0 0 0 + TIN_00841 577 1 577 chr1 247249719 29319952 29320528 1 577, 1, 29319952,
398 0 0 0 0 0 0 0 + TIN_00842 398 1 398 chr1 247249719 29323364 29323761 1 398, 1, 29323364,
458 0 0 0 0 0 0 0 + TIN_00843 458 1 458 chr1 247249719 29323824 29324281 1 458, 1, 29323824,
1207 0 0 0 0 0 0 0 + TIN_00844 1207 1 1207 chr1 247249719 29324418 29325624 1 1207, 1, 29324418,
602 0 0 0 0 0 0 0 + TIN_00845 602 1 602 chr1 247249719 29344616 29345217 1 602, 1, 29344616,
428 0 0 0 0 0 0 0 + TIN_00846 428 1 428 chr1 247249719 29357143 29357570 1 428, 1, 29357143,
807 0 0 0 0 0 0 0 + TIN_00847 807 1 807 chr1 247249719 29368441 29369247 1 807, 1, 29368441,
272 0 0 0 0 0 0 0 + TIN_00848 272 1 272 chr1 247249719 29391186 29391457 1 272, 1, 29391186,
601 0 0 0 0 0 0 0 + TIN_00849 601 1 601 chr1 247249719 29419437 29420037 1 601, 1, 29419437,
323 0 0 0 0 0 0 0 + TIN_00850 323 1 323 chr1 247249719 29469599 29469921 1 323, 1, 29469599,
763 0 0 0 0 0 0 0 + TIN_00851 763 1 763 chr1 247249719 30862075 30862837 1 763, 1, 30862075,
456 0 0 0 0 0 0 0 + TIN_00852 456 1 456 chr1 247249719 30884887 30885342 1 456, 1, 30884887,
451 0 0 0 0 0 0 0 + TIN_00853 451 1 451 chr1 247249719 30885757 30886207 1 451, 1, 30885757,
444 0 0 0 0 0 0 0 + TIN_00854 444 1 444 chr1 247249719 30886532 30886975 1 444, 1, 30886532,
655 0 0 0 0 0 0 0 + TIN_00855 655 1 655 chr1 247249719 30888605 30889259 1 655, 1, 30888605,
489 0 0 0 0 0 0 0 + TIN_00856 489 1 489 chr1 247249719 30889879 30890367 1 489, 1, 30889879,
559 0 0 0 0 0 0 0 + TIN_00857 559 1 559 chr1 247249719 30895025 30895583 1 559, 1, 30895025,
243 0 0 0 0 0 0 0 + TIN_00858 243 1 243 chr1 247249719 30895840 30896082 1 243, 1, 30895840,
284 0 0 0 0 0 0 0 + TIN_00859 284 1 284 chr1 247249719 30897666 30897949 1 284, 1, 30897666,
353 0 0 0 0 0 0 0 + TIN_00860 353 1 353 chr1 247249719 31046417 31046769 1 353, 1, 31046417,
635 0 0 0 0 0 0 0 + TIN_00861 635 1 635 chr1 247249719 31076134 31076768 1 635, 1, 31076134,
1239 0 0 0 0 0 0 0 + TIN_00862 1239 1 1239 chr1 247249719 31081066 31082304 1 1239, 1, 31081066,
1029 0 0 0 0 0 0 0 + TIN_00863 1029 1 1029 chr1 247249719 31085210 31086238 1 1029, 1, 31085210,
1326 0 0 0 0 0 0 0 + TIN_00864 1326 1 1326 chr1 247249719 31102702 31104027 1 1326, 1, 31102702,
429 0 0 0 0 0 0 0 + TIN_00865 429 1 429 chr1 247249719 31104700 31105128 1 429, 1, 31104700,
437 0 0 0 0 0 0 0 + TIN_00866 437 1 437 chr1 247249719 31114777 31115213 1 437, 1, 31114777,
566 0 0 0 0 0 0 0 + TIN_00867 566 1 566 chr1 247249719 31139447 31140012 1 566, 1, 31139447,
669 0 0 0 0 0 0 0 + TIN_00868 669 1 669 chr1 247249719 31142046 31142714 1 669, 1, 31142046,
1293 0 0 0 0 0 0 0 + TIN_00869 1293 1 1293 chr1 247249719 31142790 31144082 1 1293, 1, 31142790,
487 0 0 0 0 0 0 0 + TIN_00870 487 1 487 chr1 247249719 31145959 31146445 1 487, 1, 31145959,
434 0 0 0 0 0 0 0 + TIN_00871 434 1 434 chr1 247249719 31146897 31147330 1 434, 1, 31146897,
265 0 0 0 0 0 0 0 + TIN_00872 265 1 265 chr1 247249719 31148432 31148696 1 265, 1, 31148432,
836 0 0 0 0 0 0 0 + TIN_00873 836 1 836 chr1 247249719 31159477 31160312 1 836, 1, 31159477,
559 0 0 0 0 0 0 0 + TIN_00874 559 1 559 chr1 247249719 31161861 31162419 1 559, 1, 31161861,
669 0 0 0 0 0 0 0 + TIN_00875 669 1 669 chr1 247249719 31164198 31164866 1 669, 1, 31164198,
484 0 0 0 0 0 0 0 + TIN_00876 484 1 484 chr1 247249719 31165843 31166326 1 484, 1, 31165843,
338 0 0 0 0 0 0 0 + TIN_00877 338 1 338 chr1 247249719 31167220 31167557 1 338, 1, 31167220,
387 0 0 0 0 0 0 0 + TIN_00878 387 1 387 chr1 247249719 31173288 31173674 1 387, 1, 31173288,
339 0 0 0 0 0 0 0 + TIN_00879 339 1 339 chr1 247249719 31174124 31174462 1 339, 1, 31174124,
483 0 0 0 0 0 0 0 + TIN_00880 483 1 483 chr1 247249719 31180924 31181406 1 483, 1, 31180924,
722 0 0 0 0 0 0 0 + TIN_00881 722 1 722 chr1 247249719 31193242 31193963 1 722, 1, 31193242,
518 0 0 0 0 0 0 0 + TIN_00882 518 1 518 chr1 247249719 31194792 31195309 1 518, 1, 31194792,
530 0 0 0 0 0 0 0 + TIN_00883 530 1 530 chr1 247249719 31328460 31328989 1 530, 1, 31328460,
1449 0 0 0 0 0 0 0 + TIN_00884 1449 1 1449 chr1 247249719 31405284 31406732 1 1449, 1, 31405284,
104 0 0 0 0 0 0 0 + TIN_00885 104 1 104 chr1 247249719 31416501 31416604 1 104, 1, 31416501,
555 0 0 0 0 0 0 0 + TIN_00886 555 1 555 chr1 247249719 31428895 31429449 1 555, 1, 31428895,
920 0 0 0 0 0 0 0 + TIN_00887 920 1 920 chr1 247249719 31497537 31498456 1 920, 1, 31497537,
627 0 0 0 0 0 0 0 + TIN_00888 627 1 627 chr1 247249719 31498857 31499483 1 627, 1, 31498857,
409 0 0 0 0 0 0 0 + TIN_00889 409 1 409 chr1 247249719 31500894 31501302 1 409, 1, 31500894,
465 0 0 0 0 0 0 0 + TIN_00890 465 1 465 chr1 247249719 31508587 31509051 1 465, 1, 31508587,
818 0 0 0 0 0 0 0 + TIN_00891 818 1 818 chr1 247249719 31571618 31572435 1 818, 1, 31571618,
549 0 0 0 0 0 0 0 + TIN_00892 549 1 549 chr1 247249719 31574087 31574635 1 549, 1, 31574087,
1228 0 0 0 0 0 0 0 + TIN_00893 1228 1 1228 chr1 247249719 31704675 31705902 1 1228, 1, 31704675,
622 0 0 0 0 0 0 0 + TIN_00894 622 1 622 chr1 247249719 31715097 31715718 1 622, 1, 31715097,
469 0 0 0 0 0 0 0 + TIN_00895 469 1 469 chr1 247249719 31774424 31774892 1 469, 1, 31774424,
334 0 0 0 0 0 0 0 + TIN_00896 334 1 334 chr1 247249719 31775724 31776057 1 334, 1, 31775724,
464 0 0 0 0 0 0 0 + TIN_00897 464 1 464 chr1 247249719 31794665 31795128 1 464, 1, 31794665,
671 0 0 0 0 0 0 0 + TIN_00898 671 1 671 chr1 247249719 31808660 31809330 1 671, 1, 31808660,
498 0 0 0 0 0 0 0 + TIN_00899 498 1 498 chr1 247249719 31822167 31822664 1 498, 1, 31822167,
789 0 0 0 0 0 0 0 + TIN_00900 789 1 789 chr1 247249719 32048270 32049058 1 789, 1, 32048270,
610 0 0 0 0 0 0 0 + TIN_00901 610 1 610 chr1 247249719 32051752 32052361 1 610, 1, 32051752,
505 0 0 0 0 0 0 0 + TIN_00902 505 1 505 chr1 247249719 32065033 32065537 1 505, 1, 32065033,
1097 0 0 0 0 0 0 0 + TIN_00903 1097 1 1097 chr1 247249719 32067709 32068805 1 1097, 1, 32067709,
646 0 0 0 0 0 0 0 + TIN_00904 646 1 646 chr1 247249719 32153811 32154456 1 646, 1, 32153811,
733 0 0 0 0 0 0 0 + TIN_00905 733 1 733 chr1 247249719 32157884 32158616 1 733, 1, 32157884,
832 0 0 0 0 0 0 0 + TIN_00906 832 1 832 chr1 247249719 32175079 32175910 1 832, 1, 32175079,
762 0 0 0 0 0 0 0 + TIN_00907 762 1 762 chr1 247249719 32178965 32179726 1 762, 1, 32178965,
883 0 0 0 0 0 0 0 + TIN_00908 883 1 883 chr1 247249719 32185358 32186240 1 883, 1, 32185358,
731 0 0 0 0 0 0 0 + TIN_00909 731 1 731 chr1 247249719 32193026 32193756 1 731, 1, 32193026,
549 0 0 0 0 0 0 0 + TIN_00910 549 1 549 chr1 247249719 32212030 32212578 1 549, 1, 32212030,
450 0 0 0 0 0 0 0 + TIN_00911 450 1 450 chr1 247249719 32219515 32219964 1 450, 1, 32219515,
359 0 0 0 0 0 0 0 + TIN_00912 359 1 359 chr1 247249719 32245581 32245939 1 359, 1, 32245581,
299 0 0 0 0 0 0 0 + TIN_00913 299 1 299 chr1 247249719 32246119 32246417 1 299, 1, 32246119,
400 0 0 0 0 0 0 0 + TIN_00914 400 1 400 chr1 247249719 32247386 32247785 1 400, 1, 32247386,
1224 0 0 0 0 0 0 0 + TIN_00915 1224 1 1224 chr1 247249719 32259451 32260674 1 1224, 1, 32259451,
861 0 0 0 0 0 0 0 + TIN_00916 861 1 861 chr1 247249719 32295776 32296636 1 861, 1, 32295776,
491 0 0 0 0 0 0 0 + TIN_00917 491 1 491 chr1 247249719 32302982 32303472 1 491, 1, 32302982,
418 0 0 0 0 0 0 0 + TIN_00918 418 1 418 chr1 247249719 32364625 32365042 1 418, 1, 32364625,
464 0 0 0 0 0 0 0 + TIN_00919 464 1 464 chr1 247249719 32370041 32370504 1 464, 1, 32370041,
164 0 0 0 0 0 0 0 + TIN_00920 164 1 164 chr1 247249719 32430825 32430988 1 164, 1, 32430825,
662 0 0 0 0 0 0 0 + TIN_00921 662 1 662 chr1 247249719 32455264 32455925 1 662, 1, 32455264,
605 0 0 0 0 0 0 0 + TIN_00922 605 1 605 chr1 247249719 32456017 32456621 1 605, 1, 32456017,
394 0 0 0 0 0 0 0 + TIN_00923 394 1 394 chr1 247249719 32458417 32458810 1 394, 1, 32458417,
853 0 0 0 0 0 0 0 + TIN_00924 853 1 853 chr1 247249719 32506453 32507305 1 853, 1, 32506453,
390 0 0 0 0 0 0 0 + TIN_00925 390 1 390 chr1 247249719 32507322 32507711 1 390, 1, 32507322,
461 0 0 0 0 0 0 0 + TIN_00926 461 1 461 chr1 247249719 32521603 32522063 1 461, 1, 32521603,
353 0 0 0 0 0 0 0 + TIN_00927 353 1 353 chr1 247249719 32527777 32528129 1 353, 1, 32527777,
771 0 0 0 0 0 0 0 + TIN_00928 771 1 771 chr1 247249719 32714175 32714945 1 771, 1, 32714175,
640 0 0 0 0 0 0 0 + TIN_00929 640 1 640 chr1 247249719 32716707 32717346 1 640, 1, 32716707,
3065 0 0 0 0 0 0 0 + TIN_00930 3065 1 3065 chr1 247249719 32737568 32740632 1 3065, 1, 32737568,
779 0 0 0 0 0 0 0 + TIN_00931 779 1 779 chr1 247249719 32753672 32754450 1 779, 1, 32753672,
242 0 0 0 0 0 0 0 + TIN_00932 242 1 242 chr1 247249719 32757319 32757560 1 242, 1, 32757319,
349 0 0 0 0 0 0 0 + TIN_00933 349 1 349 chr1 247249719 32780582 32780930 1 349, 1, 32780582,
660 0 0 0 0 0 0 0 + TIN_00934 660 1 660 chr1 247249719 32783665 32784324 1 660, 1, 32783665,
479 0 0 0 0 0 0 0 + TIN_00935 479 1 479 chr1 247249719 32790429 32790907 1 479, 1, 32790429,
888 0 0 0 0 0 0 0 + TIN_00936 888 1 888 chr1 247249719 32798717 32799604 1 888, 1, 32798717,
653 0 0 0 0 0 0 0 + TIN_00937 653 1 653 chr1 247249719 32799736 32800388 1 653, 1, 32799736,
503 0 0 0 0 0 0 0 + TIN_00938 503 1 503 chr1 247249719 32918873 32919375 1 503, 1, 32918873,
1057 0 0 0 0 0 0 0 + TIN_00939 1057 1 1057 chr1 247249719 32922790 32923846 1 1057, 1, 32922790,
455 0 0 0 0 0 0 0 + TIN_00940 455 1 455 chr1 247249719 32934235 32934689 1 455, 1, 32934235,
708 0 0 0 0 0 0 0 + TIN_00941 708 1 708 chr1 247249719 32938159 32938866 1 708, 1, 32938159,
275 0 0 0 0 0 0 0 + TIN_00942 275 1 275 chr1 247249719 32940133 32940407 1 275, 1, 32940133,
698 0 0 0 0 0 0 0 + TIN_00943 698 1 698 chr1 247249719 32942915 32943612 1 698, 1, 32942915,
1199 0 0 0 0 0 0 0 + TIN_00944 1199 1 1199 chr1 247249719 32973049 32974247 1 1199, 1, 32973049,
1625 0 0 0 0 0 0 0 + TIN_00945 1625 1 1625 chr1 247249719 32981926 32983550 1 1625, 1, 32981926,
689 0 0 0 0 0 0 0 + TIN_00946 689 1 689 chr1 247249719 32984544 32985232 1 689, 1, 32984544,
1708 0 0 0 0 0 0 0 + TIN_00947 1708 1 1708 chr1 247249719 32985311 32987018 1 1708, 1, 32985311,
240 0 0 0 0 0 0 0 + TIN_00948 240 1 240 chr1 247249719 33086261 33086500 1 240, 1, 33086261,
317 0 0 0 0 0 0 0 + TIN_00949 317 1 317 chr1 247249719 33087844 33088160 1 317, 1, 33087844,
571 0 0 0 0 0 0 0 + TIN_00950 571 1 571 chr1 247249719 33091793 33092363 1 571, 1, 33091793,
862 0 0 0 0 0 0 0 + TIN_00951 862 1 862 chr1 247249719 33152336 33153197 1 862, 1, 33152336,
236 0 0 0 0 0 0 0 + TIN_00952 236 1 236 chr1 247249719 33163759 33163994 1 236, 1, 33163759,
624 0 0 0 0 0 0 0 + TIN_00953 624 1 624 chr1 247249719 33219316 33219939 1 624, 1, 33219316,
764 0 0 0 0 0 0 0 + TIN_00954 764 1 764 chr1 247249719 33236657 33237420 1 764, 1, 33236657,
688 0 0 0 0 0 0 0 + TIN_00955 688 1 688 chr1 247249719 33237455 33238142 1 688, 1, 33237455,
777 0 0 0 0 0 0 0 + TIN_00956 777 1 777 chr1 247249719 33238738 33239514 1 777, 1, 33238738,
730 0 0 0 0 0 0 0 + TIN_00957 730 1 730 chr1 247249719 33302945 33303674 1 730, 1, 33302945,
464 0 0 0 0 0 0 0 + TIN_00958 464 1 464 chr1 247249719 33303774 33304237 1 464, 1, 33303774,
348 0 0 0 0 0 0 0 + TIN_00959 348 1 348 chr1 247249719 33307816 33308163 1 348, 1, 33307816,
762 0 0 0 0 0 0 0 + TIN_00960 762 1 762 chr1 247249719 33309789 33310550 1 762, 1, 33309789,
604 0 0 0 0 0 0 0 + TIN_00961 604 1 604 chr1 247249719 33312047 33312650 1 604, 1, 33312047,
495 0 0 0 0 0 0 0 + TIN_00962 495 1 495 chr1 247249719 33392672 33393166 1 495, 1, 33392672,
469 0 0 0 0 0 0 0 + TIN_00963 469 1 469 chr1 247249719 33395905 33396373 1 469, 1, 33395905,
844 0 0 0 0 0 0 0 + TIN_00964 844 1 844 chr1 247249719 33396984 33397827 1 844, 1, 33396984,
783 0 0 0 0 0 0 0 + TIN_00965 783 1 783 chr1 247249719 33417258 33418040 1 783, 1, 33417258,
838 0 0 0 0 0 0 0 + TIN_00966 838 1 838 chr1 247249719 33418702 33419539 1 838, 1, 33418702,
476 0 0 0 0 0 0 0 + TIN_00967 476 1 476 chr1 247249719 33471159 33471634 1 476, 1, 33471159,
704 0 0 0 0 0 0 0 + TIN_00968 704 1 704 chr1 247249719 33475847 33476550 1 704, 1, 33475847,
819 0 0 0 0 0 0 0 + TIN_00969 819 1 819 chr1 247249719 33479129 33479947 1 819, 1, 33479129,
263 0 0 0 0 0 0 0 + TIN_00970 263 1 263 chr1 247249719 33479952 33480214 1 263, 1, 33479952,
707 0 0 0 0 0 0 0 + TIN_00971 707 1 707 chr1 247249719 33495436 33496142 1 707, 1, 33495436,
612 0 0 0 0 0 0 0 + TIN_00972 612 1 612 chr1 247249719 33496276 33496887 1 612, 1, 33496276,
429 0 0 0 0 0 0 0 + TIN_00973 429 1 429 chr1 247249719 33500291 33500719 1 429, 1, 33500291,
285 0 0 0 0 0 0 0 + TIN_00974 285 1 285 chr1 247249719 33502408 33502692 1 285, 1, 33502408,
597 0 0 0 0 0 0 0 + TIN_00975 597 1 597 chr1 247249719 33533203 33533799 1 597, 1, 33533203,
675 0 0 0 0 0 0 0 + TIN_00976 675 1 675 chr1 247249719 33755499 33756173 1 675, 1, 33755499,
493 0 0 0 0 0 0 0 + TIN_00977 493 1 493 chr1 247249719 33929693 33930185 1 493, 1, 33929693,
945 0 0 0 0 0 0 0 + TIN_00978 945 1 945 chr1 247249719 33956066 33957010 1 945, 1, 33956066,
567 0 0 0 0 0 0 0 + TIN_00979 567 1 567 chr1 247249719 33957514 33958080 1 567, 1, 33957514,
506 0 0 0 0 0 0 0 + TIN_00980 506 1 506 chr1 247249719 34278696 34279201 1 506, 1, 34278696,
460 0 0 0 0 0 0 0 + TIN_00981 460 1 460 chr1 247249719 34933432 34933891 1 460, 1, 34933432,
232 0 0 0 0 0 0 0 + TIN_00982 232 1 232 chr1 247249719 34957085 34957316 1 232, 1, 34957085,
1194 0 0 0 0 0 0 0 + TIN_00983 1194 1 1194 chr1 247249719 35140347 35141540 1 1194, 1, 35140347,
304 0 0 0 0 0 0 0 + TIN_00984 304 1 304 chr1 247249719 35147311 35147614 1 304, 1, 35147311,
578 0 0 0 0 0 0 0 + TIN_00985 578 1 578 chr1 247249719 35147817 35148394 1 578, 1, 35147817,
928 0 0 0 0 0 0 0 + TIN_00986 928 1 928 chr1 247249719 35148402 35149329 1 928, 1, 35148402,
442 0 0 0 0 0 0 0 + TIN_00987 442 1 442 chr1 247249719 35157543 35157984 1 442, 1, 35157543,
422 0 0 0 0 0 0 0 + TIN_00988 422 1 422 chr1 247249719 35219305 35219726 1 422, 1, 35219305,
462 0 0 0 0 0 0 0 + TIN_00989 462 1 462 chr1 247249719 35404176 35404637 1 462, 1, 35404176,
491 0 0 0 0 0 0 0 + TIN_00990 491 1 491 chr1 247249719 35407953 35408443 1 491, 1, 35407953,
453 0 0 0 0 0 0 0 + TIN_00991 453 1 453 chr1 247249719 35413692 35414144 1 453, 1, 35413692,
104 0 0 0 0 0 0 0 + TIN_00992 104 1 104 chr1 247249719 35417681 35417784 1 104, 1, 35417681,
1117 0 0 0 0 0 0 0 + TIN_00993 1117 1 1117 chr1 247249719 35419879 35420995 1 1117, 1, 35419879,
766 0 0 0 0 0 0 0 + TIN_00994 766 1 766 chr1 247249719 35421826 35422591 1 766, 1, 35421826,
513 0 0 0 0 0 0 0 + TIN_00995 513 1 513 chr1 247249719 35423257 35423769 1 513, 1, 35423257,
647 0 0 0 0 0 0 0 + TIN_00996 647 1 647 chr1 247249719 35426821 35427467 1 647, 1, 35426821,
341 0 0 0 0 0 0 0 + TIN_00997 341 1 341 chr1 247249719 35435900 35436240 1 341, 1, 35435900,
195 0 0 0 0 0 0 0 + TIN_00998 195 1 195 chr1 247249719 35474797 35474991 1 195, 1, 35474797,
241 0 0 0 0 0 0 0 + TIN_00999 241 1 241 chr1 247249719 35481344 35481584 1 241, 1, 35481344,
635 0 0 0 0 0 0 0 + TIN_01000 635 1 635 chr1 247249719 35487098 35487732 1 635, 1, 35487098,
370 0 0 0 0 0 0 0 + TIN_01001 370 1 370 chr1 247249719 35488477 35488846 1 370, 1, 35488477,
553 0 0 0 0 0 0 0 + TIN_01002 553 1 553 chr1 247249719 35489921 35490473 1 553, 1, 35489921,
161 0 0 0 0 0 0 0 + TIN_01003 161 1 161 chr1 247249719 35492180 35492340 1 161, 1, 35492180,
691 0 0 0 0 0 0 0 + TIN_01004 691 1 691 chr1 247249719 35503414 35504104 1 691, 1, 35503414,
488 0 0 0 0 0 0 0 + TIN_01005 488 1 488 chr1 247249719 35508892 35509379 1 488, 1, 35508892,
640 0 0 0 0 0 0 0 + TIN_01006 640 1 640 chr1 247249719 35510879 35511518 1 640, 1, 35510879,
580 0 0 0 0 0 0 0 + TIN_01007 580 1 580 chr1 247249719 35514732 35515311 1 580, 1, 35514732,
864 0 0 0 0 0 0 0 + TIN_01008 864 1 864 chr1 247249719 35525415 35526278 1 864, 1, 35525415,
1616 0 0 0 0 0 0 0 + TIN_01009 1616 1 1616 chr1 247249719 35535208 35536823 1 1616, 1, 35535208,
980 0 0 0 0 0 0 0 + TIN_01010 980 1 980 chr1 247249719 35540182 35541161 1 980, 1, 35540182,
387 0 0 0 0 0 0 0 + TIN_01011 387 1 387 chr1 247249719 35541743 35542129 1 387, 1, 35541743,
884 0 0 0 0 0 0 0 + TIN_01012 884 1 884 chr1 247249719 35545361 35546244 1 884, 1, 35545361,
593 0 0 0 0 0 0 0 + TIN_01013 593 1 593 chr1 247249719 35551627 35552219 1 593, 1, 35551627,
613 0 0 0 0 0 0 0 + TIN_01014 613 1 613 chr1 247249719 35570882 35571494 1 613, 1, 35570882,
1399 0 0 0 0 0 0 0 + TIN_01015 1399 1 1399 chr1 247249719 35571533 35572931 1 1399, 1, 35571533,
1332 0 0 0 0 0 0 0 + TIN_01016 1332 1 1332 chr1 247249719 35580537 35581868 1 1332, 1, 35580537,
966 0 0 0 0 0 0 0 + TIN_01017 966 1 966 chr1 247249719 35596209 35597174 1 966, 1, 35596209,
548 0 0 0 0 0 0 0 + TIN_01018 548 1 548 chr1 247249719 35609818 35610365 1 548, 1, 35609818,
936 0 0 0 0 0 0 0 + TIN_01019 936 1 936 chr1 247249719 35662347 35663282 1 936, 1, 35662347,
1501 0 0 0 0 0 0 0 + TIN_01020 1501 1 1501 chr1 247249719 35675068 35676568 1 1501, 1, 35675068,
724 0 0 0 0 0 0 0 + TIN_01021 724 1 724 chr1 247249719 35678571 35679294 1 724, 1, 35678571,
615 0 0 0 0 0 0 0 + TIN_01022 615 1 615 chr1 247249719 35683748 35684362 1 615, 1, 35683748,
742 0 0 0 0 0 0 0 + TIN_01023 742 1 742 chr1 247249719 35723847 35724588 1 742, 1, 35723847,
206 0 0 0 0 0 0 0 + TIN_01024 206 1 206 chr1 247249719 35738139 35738344 1 206, 1, 35738139,
439 0 0 0 0 0 0 0 + TIN_01025 439 1 439 chr1 247249719 35766176 35766614 1 439, 1, 35766176,
1089 0 0 0 0 0 0 0 + TIN_01026 1089 1 1089 chr1 247249719 35771550 35772638 1 1089, 1, 35771550,
723 0 0 0 0 0 0 0 + TIN_01027 723 1 723 chr1 247249719 35861872 35862594 1 723, 1, 35861872,
1116 0 0 0 0 0 0 0 + TIN_01028 1116 1 1116 chr1 247249719 35863927 35865042 1 1116, 1, 35863927,
853 0 0 0 0 0 0 0 + TIN_01029 853 1 853 chr1 247249719 35866696 35867548 1 853, 1, 35866696,
326 0 0 0 0 0 0 0 + TIN_01030 326 1 326 chr1 247249719 35945229 35945554 1 326, 1, 35945229,
469 0 0 0 0 0 0 0 + TIN_01031 469 1 469 chr1 247249719 35945691 35946159 1 469, 1, 35945691,
352 0 0 0 0 0 0 0 + TIN_01032 352 1 352 chr1 247249719 35951192 35951543 1 352, 1, 35951192,
3013 0 0 0 0 0 0 0 + TIN_01033 3013 1 3013 chr1 247249719 35952311 35955323 1 3013, 1, 35952311,
1055 0 0 0 0 0 0 0 + TIN_01034 1055 1 1055 chr1 247249719 35956088 35957142 1 1055, 1, 35956088,
367 0 0 0 0 0 0 0 + TIN_01035 367 1 367 chr1 247249719 35963652 35964018 1 367, 1, 35963652,
421 0 0 0 0 0 0 0 + TIN_01036 421 1 421 chr1 247249719 35973124 35973544 1 421, 1, 35973124,
920 0 0 0 0 0 0 0 + TIN_01037 920 1 920 chr1 247249719 35983663 35984582 1 920, 1, 35983663,
864 0 0 0 0 0 0 0 + TIN_01038 864 1 864 chr1 247249719 35986021 35986884 1 864, 1, 35986021,
707 0 0 0 0 0 0 0 + TIN_01039 707 1 707 chr1 247249719 36022222 36022928 1 707, 1, 36022222,
1325 0 0 0 0 0 0 0 + TIN_01040 1325 1 1325 chr1 247249719 36038808 36040132 1 1325, 1, 36038808,
276 0 0 0 0 0 0 0 + TIN_01041 276 1 276 chr1 247249719 36092810 36093085 1 276, 1, 36092810,
999 0 0 0 0 0 0 0 + TIN_01042 999 1 999 chr1 247249719 36111460 36112458 1 999, 1, 36111460,
669 0 0 0 0 0 0 0 + TIN_01043 669 1 669 chr1 247249719 36120399 36121067 1 669, 1, 36120399,
370 0 0 0 0 0 0 0 + TIN_01044 370 1 370 chr1 247249719 36122094 36122463 1 370, 1, 36122094,
466 0 0 0 0 0 0 0 + TIN_01045 466 1 466 chr1 247249719 36131011 36131476 1 466, 1, 36131011,
253 0 0 0 0 0 0 0 + TIN_01046 253 1 253 chr1 247249719 36159102 36159354 1 253, 1, 36159102,
403 0 0 0 0 0 0 0 + TIN_01047 403 1 403 chr1 247249719 36170324 36170726 1 403, 1, 36170324,
505 0 0 0 0 0 0 0 + TIN_01048 505 1 505 chr1 247249719 36179652 36180156 1 505, 1, 36179652,
1261 0 0 0 0 0 0 0 + TIN_01049 1261 1 1261 chr1 247249719 36182003 36183263 1 1261, 1, 36182003,
294 0 0 0 0 0 0 0 + TIN_01050 294 1 294 chr1 247249719 36184258 36184551 1 294, 1, 36184258,
833 0 0 0 0 0 0 0 + TIN_01051 833 1 833 chr1 247249719 36276247 36277079 1 833, 1, 36276247,
267 0 0 0 0 0 0 0 + TIN_01052 267 1 267 chr1 247249719 36300805 36301071 1 267, 1, 36300805,
446 0 0 0 0 0 0 0 + TIN_01053 446 1 446 chr1 247249719 36307536 36307981 1 446, 1, 36307536,
746 0 0 0 0 0 0 0 + TIN_01054 746 1 746 chr1 247249719 36360965 36361710 1 746, 1, 36360965,
332 0 0 0 0 0 0 0 + TIN_01055 332 1 332 chr1 247249719 36364881 36365212 1 332, 1, 36364881,
640 0 0 0 0 0 0 0 + TIN_01056 640 1 640 chr1 247249719 36365959 36366598 1 640, 1, 36365959,
951 0 0 0 0 0 0 0 + TIN_01057 951 1 951 chr1 247249719 36394564 36395514 1 951, 1, 36394564,
771 0 0 0 0 0 0 0 + TIN_01058 771 1 771 chr1 247249719 36398024 36398794 1 771, 1, 36398024,
425 0 0 0 0 0 0 0 + TIN_01059 425 1 425 chr1 247249719 36398841 36399265 1 425, 1, 36398841,
640 0 0 0 0 0 0 0 + TIN_01060 640 1 640 chr1 247249719 36399497 36400136 1 640, 1, 36399497,
449 0 0 0 0 0 0 0 + TIN_01061 449 1 449 chr1 247249719 36401040 36401488 1 449, 1, 36401040,
449 0 0 0 0 0 0 0 + TIN_01062 449 1 449 chr1 247249719 36402954 36403402 1 449, 1, 36402954,
932 0 0 0 0 0 0 0 + TIN_01063 932 1 932 chr1 247249719 36418377 36419308 1 932, 1, 36418377,
348 0 0 0 0 0 0 0 + TIN_01064 348 1 348 chr1 247249719 36427977 36428324 1 348, 1, 36427977,
782 0 0 0 0 0 0 0 + TIN_01065 782 1 782 chr1 247249719 36429154 36429935 1 782, 1, 36429154,
292 0 0 0 0 0 0 0 + TIN_01066 292 1 292 chr1 247249719 36429984 36430275 1 292, 1, 36429984,
547 0 0 0 0 0 0 0 + TIN_01067 547 1 547 chr1 247249719 36431533 36432079 1 547, 1, 36431533,
1144 0 0 0 0 0 0 0 + TIN_01068 1144 1 1144 chr1 247249719 36436411 36437554 1 1144, 1, 36436411,
481 0 0 0 0 0 0 0 + TIN_01069 481 1 481 chr1 247249719 36461302 36461782 1 481, 1, 36461302,
222 0 0 0 0 0 0 0 + TIN_01070 222 1 222 chr1 247249719 36482051 36482272 1 222, 1, 36482051,
726 0 0 0 0 0 0 0 + TIN_01071 726 1 726 chr1 247249719 36482360 36483085 1 726, 1, 36482360,
1160 0 0 0 0 0 0 0 + TIN_01072 1160 1 1160 chr1 247249719 36487378 36488537 1 1160, 1, 36487378,
442 0 0 0 0 0 0 0 + TIN_01073 442 1 442 chr1 247249719 36494623 36495064 1 442, 1, 36494623,
934 0 0 0 0 0 0 0 + TIN_01074 934 1 934 chr1 247249719 36503742 36504675 1 934, 1, 36503742,
772 0 0 0 0 0 0 0 + TIN_01075 772 1 772 chr1 247249719 36515043 36515814 1 772, 1, 36515043,
631 0 0 0 0 0 0 0 + TIN_01076 631 1 631 chr1 247249719 36518051 36518681 1 631, 1, 36518051,
450 0 0 0 0 0 0 0 + TIN_01077 450 1 450 chr1 247249719 36519189 36519638 1 450, 1, 36519189,
528 0 0 0 0 0 0 0 + TIN_01078 528 1 528 chr1 247249719 36556138 36556665 1 528, 1, 36556138,
410 0 0 0 0 0 0 0 + TIN_01079 410 1 410 chr1 247249719 36556981 36557390 1 410, 1, 36556981,
673 0 0 0 0 0 0 0 + TIN_01080 673 1 673 chr1 247249719 36559004 36559676 1 673, 1, 36559004,
502 0 0 0 0 0 0 0 + TIN_01081 502 1 502 chr1 247249719 36560675 36561176 1 502, 1, 36560675,
357 0 0 0 0 0 0 0 + TIN_01082 357 1 357 chr1 247249719 36566026 36566382 1 357, 1, 36566026,
836 0 0 0 0 0 0 0 + TIN_01083 836 1 836 chr1 247249719 37065081 37065916 1 836, 1, 37065081,
341 0 0 0 0 0 0 0 + TIN_01084 341 1 341 chr1 247249719 37093921 37094261 1 341, 1, 37093921,
620 0 0 0 0 0 0 0 + TIN_01085 620 1 620 chr1 247249719 37095703 37096322 1 620, 1, 37095703,
533 0 0 0 0 0 0 0 + TIN_01086 533 1 533 chr1 247249719 37136692 37137224 1 533, 1, 37136692,
1253 0 0 0 0 0 0 0 + TIN_01087 1253 1 1253 chr1 247249719 37137716 37138968 1 1253, 1, 37137716,
510 0 0 0 0 0 0 0 + TIN_01088 510 1 510 chr1 247249719 37156759 37157268 1 510, 1, 37156759,
867 0 0 0 0 0 0 0 + TIN_01089 867 1 867 chr1 247249719 37612658 37613524 1 867, 1, 37612658,
429 0 0 0 0 0 0 0 + TIN_01090 429 1 429 chr1 247249719 37613774 37614202 1 429, 1, 37613774,
409 0 0 0 0 0 0 0 + TIN_01091 409 1 409 chr1 247249719 37683029 37683437 1 409, 1, 37683029,
1092 0 0 0 0 0 0 0 + TIN_01092 1092 1 1092 chr1 247249719 37687468 37688559 1 1092, 1, 37687468,
378 0 0 0 0 0 0 0 + TIN_01093 378 1 378 chr1 247249719 37715480 37715857 1 378, 1, 37715480,
1135 0 0 0 0 0 0 0 + TIN_01094 1135 1 1135 chr1 247249719 37835297 37836431 1 1135, 1, 37835297,
661 0 0 0 0 0 0 0 + TIN_01095 661 1 661 chr1 247249719 37980745 37981405 1 661, 1, 37980745,
157 0 0 0 0 0 0 0 + TIN_01096 157 1 157 chr1 247249719 38046197 38046353 1 157, 1, 38046197,
458 0 0 0 0 0 0 0 + TIN_01097 458 1 458 chr1 247249719 38050344 38050801 1 458, 1, 38050344,
413 0 0 0 0 0 0 0 + TIN_01098 413 1 413 chr1 247249719 38079370 38079782 1 413, 1, 38079370,
324 0 0 0 0 0 0 0 + TIN_01099 324 1 324 chr1 247249719 38120346 38120669 1 324, 1, 38120346,
574 0 0 0 0 0 0 0 + TIN_01100 574 1 574 chr1 247249719 38120744 38121317 1 574, 1, 38120744,
541 0 0 0 0 0 0 0 + TIN_01101 541 1 541 chr1 247249719 38156619 38157159 1 541, 1, 38156619,
620 0 0 0 0 0 0 0 + TIN_01102 620 1 620 chr1 247249719 39002739 39003358 1 620, 1, 39002739,
206 0 0 0 0 0 0 0 + TIN_01103 206 1 206 chr1 247249719 39004455 39004660 1 206, 1, 39004455,
601 0 0 0 0 0 0 0 + TIN_01104 601 1 601 chr1 247249719 39042340 39042940 1 601, 1, 39042340,
565 0 0 0 0 0 0 0 + TIN_01105 565 1 565 chr1 247249719 39044943 39045507 1 565, 1, 39044943,
354 0 0 0 0 0 0 0 + TIN_01106 354 1 354 chr1 247249719 39052584 39052937 1 354, 1, 39052584,
675 0 0 0 0 0 0 0 + TIN_01107 675 1 675 chr1 247249719 39056218 39056892 1 675, 1, 39056218,
662 0 0 0 0 0 0 0 + TIN_01108 662 1 662 chr1 247249719 39129460 39130121 1 662, 1, 39129460,
223 0 0 0 0 0 0 0 + TIN_01109 223 1 223 chr1 247249719 39130972 39131194 1 223, 1, 39130972,
634 0 0 0 0 0 0 0 + TIN_01110 634 1 634 chr1 247249719 39166858 39167491 1 634, 1, 39166858,
468 0 0 0 0 0 0 0 + TIN_01111 468 1 468 chr1 247249719 39249355 39249822 1 468, 1, 39249355,
368 0 0 0 0 0 0 0 + TIN_01112 368 1 368 chr1 247249719 39250270 39250637 1 368, 1, 39250270,
588 0 0 0 0 0 0 0 + TIN_01113 588 1 588 chr1 247249719 39252470 39253057 1 588, 1, 39252470,
373 0 0 0 0 0 0 0 + TIN_01114 373 1 373 chr1 247249719 39253422 39253794 1 373, 1, 39253422,
498 0 0 0 0 0 0 0 + TIN_01115 498 1 498 chr1 247249719 39259318 39259815 1 498, 1, 39259318,
878 0 0 0 0 0 0 0 + TIN_01116 878 1 878 chr1 247249719 39261567 39262444 1 878, 1, 39261567,
521 0 0 0 0 0 0 0 + TIN_01117 521 1 521 chr1 247249719 39267461 39267981 1 521, 1, 39267461,
511 0 0 0 0 0 0 0 + TIN_01118 511 1 511 chr1 247249719 39277156 39277666 1 511, 1, 39277156,
1392 0 0 0 0 0 0 0 + TIN_01119 1392 1 1392 chr1 247249719 39279821 39281212 1 1392, 1, 39279821,
449 0 0 0 0 0 0 0 + TIN_01120 449 1 449 chr1 247249719 39288094 39288542 1 449, 1, 39288094,
858 0 0 0 0 0 0 0 + TIN_01121 858 1 858 chr1 247249719 39295298 39296155 1 858, 1, 39295298,
462 0 0 0 0 0 0 0 + TIN_01122 462 1 462 chr1 247249719 39302664 39303125 1 462, 1, 39302664,
647 0 0 0 0 0 0 0 + TIN_01123 647 1 647 chr1 247249719 39303722 39304368 1 647, 1, 39303722,
722 0 0 0 0 0 0 0 + TIN_01124 722 1 722 chr1 247249719 39308186 39308907 1 722, 1, 39308186,
1211 0 0 0 0 0 0 0 + TIN_01125 1211 1 1211 chr1 247249719 39309502 39310712 1 1211, 1, 39309502,
393 0 0 0 0 0 0 0 + TIN_01126 393 1 393 chr1 247249719 39311332 39311724 1 393, 1, 39311332,
106 0 0 0 0 0 0 0 + TIN_01127 106 1 106 chr1 247249719 39311757 39311862 1 106, 1, 39311757,
211 0 0 0 0 0 0 0 + TIN_01128 211 1 211 chr1 247249719 39314776 39314986 1 211, 1, 39314776,
765 0 0 0 0 0 0 0 + TIN_01129 765 1 765 chr1 247249719 39326491 39327255 1 765, 1, 39326491,
1105 0 0 0 0 0 0 0 + TIN_01130 1105 1 1105 chr1 247249719 39327434 39328538 1 1105, 1, 39327434,
780 0 0 0 0 0 0 0 + TIN_01131 780 1 780 chr1 247249719 39331136 39331915 1 780, 1, 39331136,
415 0 0 0 0 0 0 0 + TIN_01132 415 1 415 chr1 247249719 39334369 39334783 1 415, 1, 39334369,
446 0 0 0 0 0 0 0 + TIN_01133 446 1 446 chr1 247249719 39341276 39341721 1 446, 1, 39341276,
294 0 0 0 0 0 0 0 + TIN_01134 294 1 294 chr1 247249719 39348096 39348389 1 294, 1, 39348096,
888 0 0 0 0 0 0 0 + TIN_01135 888 1 888 chr1 247249719 39348520 39349407 1 888, 1, 39348520,
458 0 0 0 0 0 0 0 + TIN_01136 458 1 458 chr1 247249719 39363662 39364119 1 458, 1, 39363662,
468 0 0 0 0 0 0 0 + TIN_01137 468 1 468 chr1 247249719 39373283 39373750 1 468, 1, 39373283,
1054 0 0 0 0 0 0 0 + TIN_01138 1054 1 1054 chr1 247249719 39395478 39396531 1 1054, 1, 39395478,
462 0 0 0 0 0 0 0 + TIN_01139 462 1 462 chr1 247249719 39401514 39401975 1 462, 1, 39401514,
749 0 0 0 0 0 0 0 + TIN_01140 749 1 749 chr1 247249719 39407896 39408644 1 749, 1, 39407896,
557 0 0 0 0 0 0 0 + TIN_01141 557 1 557 chr1 247249719 39441595 39442151 1 557, 1, 39441595,
452 0 0 0 0 0 0 0 + TIN_01142 452 1 452 chr1 247249719 39447720 39448171 1 452, 1, 39447720,
667 0 0 0 0 0 0 0 + TIN_01143 667 1 667 chr1 247249719 39455082 39455748 1 667, 1, 39455082,
1217 0 0 0 0 0 0 0 + TIN_01144 1217 1 1217 chr1 247249719 39459889 39461105 1 1217, 1, 39459889,
1219 0 0 0 0 0 0 0 + TIN_01145 1219 1 1219 chr1 247249719 39464098 39465316 1 1219, 1, 39464098,
639 0 0 0 0 0 0 0 + TIN_01146 639 1 639 chr1 247249719 39478558 39479196 1 639, 1, 39478558,
717 0 0 0 0 0 0 0 + TIN_01147 717 1 717 chr1 247249719 39494046 39494762 1 717, 1, 39494046,
497 0 0 0 0 0 0 0 + TIN_01148 497 1 497 chr1 247249719 39510303 39510799 1 497, 1, 39510303,
599 0 0 0 0 0 0 0 + TIN_01149 599 1 599 chr1 247249719 39511470 39512068 1 599, 1, 39511470,
793 0 0 0 0 0 0 0 + TIN_01150 793 1 793 chr1 247249719 39528670 39529462 1 793, 1, 39528670,
839 0 0 0 0 0 0 0 + TIN_01151 839 1 839 chr1 247249719 39531863 39532701 1 839, 1, 39531863,
702 0 0 0 0 0 0 0 + TIN_01152 702 1 702 chr1 247249719 39544267 39544968 1 702, 1, 39544267,
436 0 0 0 0 0 0 0 + TIN_01153 436 1 436 chr1 247249719 39545092 39545527 1 436, 1, 39545092,
870 0 0 0 0 0 0 0 + TIN_01154 870 1 870 chr1 247249719 39545752 39546621 1 870, 1, 39545752,
512 0 0 0 0 0 0 0 + TIN_01155 512 1 512 chr1 247249719 39550752 39551263 1 512, 1, 39550752,
366 0 0 0 0 0 0 0 + TIN_01156 366 1 366 chr1 247249719 39570793 39571158 1 366, 1, 39570793,
382 0 0 0 0 0 0 0 + TIN_01157 382 1 382 chr1 247249719 39596917 39597298 1 382, 1, 39596917,
745 0 0 0 0 0 0 0 + TIN_01158 745 1 745 chr1 247249719 39600470 39601214 1 745, 1, 39600470,
857 0 0 0 0 0 0 0 + TIN_01159 857 1 857 chr1 247249719 39601297 39602153 1 857, 1, 39601297,
994 0 0 0 0 0 0 0 + TIN_01160 994 1 994 chr1 247249719 39609246 39610239 1 994, 1, 39609246,
547 0 0 0 0 0 0 0 + TIN_01161 547 1 547 chr1 247249719 39613109 39613655 1 547, 1, 39613109,
712 0 0 0 0 0 0 0 + TIN_01162 712 1 712 chr1 247249719 39701038 39701749 1 712, 1, 39701038,
683 0 0 0 0 0 0 0 + TIN_01163 683 1 683 chr1 247249719 39709740 39710422 1 683, 1, 39709740,
493 0 0 0 0 0 0 0 + TIN_01164 493 1 493 chr1 247249719 39773059 39773551 1 493, 1, 39773059,
582 0 0 0 0 0 0 0 + TIN_01165 582 1 582 chr1 247249719 39904289 39904870 1 582, 1, 39904289,
1016 0 0 0 0 0 0 0 + TIN_01166 1016 1 1016 chr1 247249719 39905024 39906039 1 1016, 1, 39905024,
352 0 0 0 0 0 0 0 + TIN_01167 352 1 352 chr1 247249719 39984181 39984532 1 352, 1, 39984181,
360 0 0 0 0 0 0 0 + TIN_01168 360 1 360 chr1 247249719 39999633 39999992 1 360, 1, 39999633,
207 0 0 0 0 0 0 0 + TIN_01169 207 1 207 chr1 247249719 40017005 40017211 1 207, 1, 40017005,
437 0 0 0 0 0 0 0 + TIN_01170 437 1 437 chr1 247249719 40176885 40177321 1 437, 1, 40176885,
600 0 0 0 0 0 0 0 + TIN_01171 600 1 600 chr1 247249719 40177465 40178064 1 600, 1, 40177465,
610 0 0 0 0 0 0 0 + TIN_01172 610 1 610 chr1 247249719 40184023 40184632 1 610, 1, 40184023,
200 0 0 0 0 0 0 0 + TIN_01173 200 1 200 chr1 247249719 40186515 40186714 1 200, 1, 40186515,
455 0 0 0 0 0 0 0 + TIN_01174 455 1 455 chr1 247249719 40200239 40200693 1 455, 1, 40200239,
398 0 0 0 0 0 0 0 + TIN_01175 398 1 398 chr1 247249719 40297449 40297846 1 398, 1, 40297449,
450 0 0 0 0 0 0 0 + TIN_01176 450 1 450 chr1 247249719 40312290 40312739 1 450, 1, 40312290,
504 0 0 0 0 0 0 0 + TIN_01177 504 1 504 chr1 247249719 40313793 40314296 1 504, 1, 40313793,
761 0 0 0 0 0 0 0 + TIN_01178 761 1 761 chr1 247249719 40317759 40318519 1 761, 1, 40317759,
425 0 0 0 0 0 0 0 + TIN_01179 425 1 425 chr1 247249719 40318643 40319067 1 425, 1, 40318643,
636 0 0 0 0 0 0 0 + TIN_01180 636 1 636 chr1 247249719 40322758 40323393 1 636, 1, 40322758,
710 0 0 0 0 0 0 0 + TIN_01181 710 1 710 chr1 247249719 40326351 40327060 1 710, 1, 40326351,
557 0 0 0 0 0 0 0 + TIN_01182 557 1 557 chr1 247249719 40327354 40327910 1 557, 1, 40327354,
271 0 0 0 0 0 0 0 + TIN_01183 271 1 271 chr1 247249719 40333503 40333773 1 271, 1, 40333503,
725 0 0 0 0 0 0 0 + TIN_01184 725 1 725 chr1 247249719 40344684 40345408 1 725, 1, 40344684,
906 0 0 0 0 0 0 0 + TIN_01185 906 1 906 chr1 247249719 40346706 40347611 1 906, 1, 40346706,
1268 0 0 0 0 0 0 0 + TIN_01186 1268 1 1268 chr1 247249719 40349047 40350314 1 1268, 1, 40349047,
485 0 0 0 0 0 0 0 + TIN_01187 485 1 485 chr1 247249719 40358125 40358609 1 485, 1, 40358125,
751 0 0 0 0 0 0 0 + TIN_01188 751 1 751 chr1 247249719 40383321 40384071 1 751, 1, 40383321,
486 0 0 0 0 0 0 0 + TIN_01189 486 1 486 chr1 247249719 40397110 40397595 1 486, 1, 40397110,
215 0 0 0 0 0 0 0 + TIN_01190 215 1 215 chr1 247249719 40398499 40398713 1 215, 1, 40398499,
510 0 0 0 0 0 0 0 + TIN_01191 510 1 510 chr1 247249719 40399143 40399652 1 510, 1, 40399143,
448 0 0 0 0 0 0 0 + TIN_01192 448 1 448 chr1 247249719 40408350 40408797 1 448, 1, 40408350,
721 0 0 0 0 0 0 0 + TIN_01193 721 1 721 chr1 247249719 40409325 40410045 1 721, 1, 40409325,
521 0 0 0 0 0 0 0 + TIN_01194 521 1 521 chr1 247249719 40449178 40449698 1 521, 1, 40449178,
596 0 0 0 0 0 0 0 + TIN_01195 596 1 596 chr1 247249719 40512208 40512803 1 596, 1, 40512208,
681 0 0 0 0 0 0 0 + TIN_01196 681 1 681 chr1 247249719 40519327 40520007 1 681, 1, 40519327,
708 0 0 0 0 0 0 0 + TIN_01197 708 1 708 chr1 247249719 40523500 40524207 1 708, 1, 40523500,
899 0 0 0 0 0 0 0 + TIN_01198 899 1 899 chr1 247249719 40524524 40525422 1 899, 1, 40524524,
790 0 0 0 0 0 0 0 + TIN_01199 790 1 790 chr1 247249719 40532590 40533379 1 790, 1, 40532590,
991 0 0 0 0 0 0 0 + TIN_01200 991 1 991 chr1 247249719 40551995 40552985 1 991, 1, 40551995,
521 0 0 0 0 0 0 0 + TIN_01201 521 1 521 chr1 247249719 40555806 40556326 1 521, 1, 40555806,
856 0 0 0 0 0 0 0 + TIN_01202 856 1 856 chr1 247249719 40616703 40617558 1 856, 1, 40616703,
1178 0 0 0 0 0 0 0 + TIN_01203 1178 1 1178 chr1 247249719 40768094 40769271 1 1178, 1, 40768094,
553 0 0 0 0 0 0 0 + TIN_01204 553 1 553 chr1 247249719 40792794 40793346 1 553, 1, 40792794,
530 0 0 0 0 0 0 0 + TIN_01205 530 1 530 chr1 247249719 40828948 40829477 1 530, 1, 40828948,
632 0 0 0 0 0 0 0 + TIN_01206 632 1 632 chr1 247249719 40840793 40841424 1 632, 1, 40840793,
867 0 0 0 0 0 0 0 + TIN_01207 867 1 867 chr1 247249719 40850273 40851139 1 867, 1, 40850273,
430 0 0 0 0 0 0 0 + TIN_01208 430 1 430 chr1 247249719 40853897 40854326 1 430, 1, 40853897,
521 0 0 0 0 0 0 0 + TIN_01209 521 1 521 chr1 247249719 40877359 40877879 1 521, 1, 40877359,
473 0 0 0 0 0 0 0 + TIN_01210 473 1 473 chr1 247249719 40881551 40882023 1 473, 1, 40881551,
478 0 0 0 0 0 0 0 + TIN_01211 478 1 478 chr1 247249719 40888227 40888704 1 478, 1, 40888227,
534 0 0 0 0 0 0 0 + TIN_01212 534 1 534 chr1 247249719 40891250 40891783 1 534, 1, 40891250,
441 0 0 0 0 0 0 0 + TIN_01213 441 1 441 chr1 247249719 40893964 40894404 1 441, 1, 40893964,
725 0 0 0 0 0 0 0 + TIN_01214 725 1 725 chr1 247249719 40922929 40923653 1 725, 1, 40922929,
579 0 0 0 0 0 0 0 + TIN_01215 579 1 579 chr1 247249719 40938268 40938846 1 579, 1, 40938268,
699 0 0 0 0 0 0 0 + TIN_01216 699 1 699 chr1 247249719 41134283 41134981 1 699, 1, 41134283,
585 0 0 0 0 0 0 0 + TIN_01217 585 1 585 chr1 247249719 41152981 41153565 1 585, 1, 41152981,
840 0 0 0 0 0 0 0 + TIN_01218 840 1 840 chr1 247249719 41174794 41175633 1 840, 1, 41174794,
647 0 0 0 0 0 0 0 + TIN_01219 647 1 647 chr1 247249719 41177031 41177677 1 647, 1, 41177031,
789 0 0 0 0 0 0 0 + TIN_01220 789 1 789 chr1 247249719 41178753 41179541 1 789, 1, 41178753,
452 0 0 0 0 0 0 0 + TIN_01221 452 1 452 chr1 247249719 41179880 41180331 1 452, 1, 41179880,
873 0 0 0 0 0 0 0 + TIN_01222 873 1 873 chr1 247249719 41214033 41214905 1 873, 1, 41214033,
561 0 0 0 0 0 0 0 + TIN_01223 561 1 561 chr1 247249719 41220603 41221163 1 561, 1, 41220603,
413 0 0 0 0 0 0 0 + TIN_01224 413 1 413 chr1 247249719 41226562 41226974 1 413, 1, 41226562,
344 0 0 0 0 0 0 0 + TIN_01225 344 1 344 chr1 247249719 41229249 41229592 1 344, 1, 41229249,
324 0 0 0 0 0 0 0 + TIN_01226 324 1 324 chr1 247249719 41239544 41239867 1 324, 1, 41239544,
1835 0 0 0 0 0 0 0 + TIN_01227 1835 1 1835 chr1 247249719 41241426 41243260 1 1835, 1, 41241426,
572 0 0 0 0 0 0 0 + TIN_01228 572 1 572 chr1 247249719 41243645 41244216 1 572, 1, 41243645,
488 0 0 0 0 0 0 0 + TIN_01229 488 1 488 chr1 247249719 41246745 41247232 1 488, 1, 41246745,
598 0 0 0 0 0 0 0 + TIN_01230 598 1 598 chr1 247249719 41250548 41251145 1 598, 1, 41250548,
931 0 0 0 0 0 0 0 + TIN_01231 931 1 931 chr1 247249719 41269044 41269974 1 931, 1, 41269044,
1272 0 0 0 0 0 0 0 + TIN_01232 1272 1 1272 chr1 247249719 41272703 41273974 1 1272, 1, 41272703,
497 0 0 0 0 0 0 0 + TIN_01233 497 1 497 chr1 247249719 41291721 41292217 1 497, 1, 41291721,
770 0 0 0 0 0 0 0 + TIN_01234 770 1 770 chr1 247249719 41299195 41299964 1 770, 1, 41299195,
630 0 0 0 0 0 0 0 + TIN_01235 630 1 630 chr1 247249719 41300491 41301120 1 630, 1, 41300491,
613 0 0 0 0 0 0 0 + TIN_01236 613 1 613 chr1 247249719 41301341 41301953 1 613, 1, 41301341,
679 0 0 0 0 0 0 0 + TIN_01237 679 1 679 chr1 247249719 41302673 41303351 1 679, 1, 41302673,
1362 0 0 0 0 0 0 0 + TIN_01238 1362 1 1362 chr1 247249719 41303406 41304767 1 1362, 1, 41303406,
1081 0 0 0 0 0 0 0 + TIN_01239 1081 1 1081 chr1 247249719 41307509 41308589 1 1081, 1, 41307509,
589 0 0 0 0 0 0 0 + TIN_01240 589 1 589 chr1 247249719 41308979 41309567 1 589, 1, 41308979,
298 0 0 0 0 0 0 0 + TIN_01241 298 1 298 chr1 247249719 41309798 41310095 1 298, 1, 41309798,
426 0 0 0 0 0 0 0 + TIN_01242 426 1 426 chr1 247249719 41311870 41312295 1 426, 1, 41311870,
1388 0 0 0 0 0 0 0 + TIN_01243 1388 1 1388 chr1 247249719 41316271 41317658 1 1388, 1, 41316271,
160 0 0 0 0 0 0 0 + TIN_01244 160 1 160 chr1 247249719 41360058 41360217 1 160, 1, 41360058,
239 0 0 0 0 0 0 0 + TIN_01245 239 1 239 chr1 247249719 41373815 41374053 1 239, 1, 41373815,
499 0 0 0 0 0 0 0 + TIN_01246 499 1 499 chr1 247249719 41376283 41376781 1 499, 1, 41376283,
1364 0 0 0 0 0 0 0 + TIN_01247 1364 1 1364 chr1 247249719 41653598 41654961 1 1364, 1, 41653598,
638 0 0 0 0 0 0 0 + TIN_01248 638 1 638 chr1 247249719 41675840 41676477 1 638, 1, 41675840,
520 0 0 0 0 0 0 0 + TIN_01249 520 1 520 chr1 247249719 41680504 41681023 1 520, 1, 41680504,
771 0 0 0 0 0 0 0 + TIN_01250 771 1 771 chr1 247249719 41706622 41707392 1 771, 1, 41706622,
487 0 0 0 0 0 0 0 + TIN_01251 487 1 487 chr1 247249719 41712326 41712812 1 487, 1, 41712326,
181 0 0 0 0 0 0 0 + TIN_01252 181 1 181 chr1 247249719 41721998 41722178 1 181, 1, 41721998,
552 0 0 0 0 0 0 0 + TIN_01253 552 1 552 chr1 247249719 41742762 41743313 1 552, 1, 41742762,
600 0 0 0 0 0 0 0 + TIN_01254 600 1 600 chr1 247249719 41746145 41746744 1 600, 1, 41746145,
209 0 0 0 0 0 0 0 + TIN_01255 209 1 209 chr1 247249719 41750377 41750585 1 209, 1, 41750377,
101 0 0 0 0 0 0 0 + TIN_01256 101 1 101 chr1 247249719 41750690 41750790 1 101, 1, 41750690,
428 0 0 0 0 0 0 0 + TIN_01257 428 1 428 chr1 247249719 41866279 41866706 1 428, 1, 41866279,
472 0 0 0 0 0 0 0 + TIN_01258 472 1 472 chr1 247249719 41976102 41976573 1 472, 1, 41976102,
453 0 0 0 0 0 0 0 + TIN_01259 453 1 453 chr1 247249719 42010880 42011332 1 453, 1, 42010880,
805 0 0 0 0 0 0 0 + TIN_01260 805 1 805 chr1 247249719 42014509 42015313 1 805, 1, 42014509,
359 0 0 0 0 0 0 0 + TIN_01261 359 1 359 chr1 247249719 42032326 42032684 1 359, 1, 42032326,
712 0 0 0 0 0 0 0 + TIN_01262 712 1 712 chr1 247249719 42038661 42039372 1 712, 1, 42038661,
393 0 0 0 0 0 0 0 + TIN_01263 393 1 393 chr1 247249719 42088784 42089176 1 393, 1, 42088784,
272 0 0 0 0 0 0 0 + TIN_01264 272 1 272 chr1 247249719 42092325 42092596 1 272, 1, 42092325,
321 0 0 0 0 0 0 0 + TIN_01265 321 1 321 chr1 247249719 42114327 42114647 1 321, 1, 42114327,
268 0 0 0 0 0 0 0 + TIN_01266 268 1 268 chr1 247249719 42116675 42116942 1 268, 1, 42116675,
1040 0 0 0 0 0 0 0 + TIN_01267 1040 1 1040 chr1 247249719 42121722 42122761 1 1040, 1, 42121722,
259 0 0 0 0 0 0 0 + TIN_01268 259 1 259 chr1 247249719 42160195 42160453 1 259, 1, 42160195,
617 0 0 0 0 0 0 0 + TIN_01269 617 1 617 chr1 247249719 42315462 42316078 1 617, 1, 42315462,
1363 0 0 0 0 0 0 0 + TIN_01270 1363 1 1363 chr1 247249719 42320396 42321758 1 1363, 1, 42320396,
352 0 0 0 0 0 0 0 + TIN_01271 352 1 352 chr1 247249719 42325156 42325507 1 352, 1, 42325156,
1706 0 0 0 0 0 0 0 + TIN_01272 1706 1 1706 chr1 247249719 42327637 42329342 1 1706, 1, 42327637,
225 0 0 0 0 0 0 0 + TIN_01273 225 1 225 chr1 247249719 42334568 42334792 1 225, 1, 42334568,
548 0 0 0 0 0 0 0 + TIN_01274 548 1 548 chr1 247249719 42353321 42353868 1 548, 1, 42353321,
881 0 0 0 0 0 0 0 + TIN_01275 881 1 881 chr1 247249719 42361113 42361993 1 881, 1, 42361113,
610 0 0 0 0 0 0 0 + TIN_01276 610 1 610 chr1 247249719 42373775 42374384 1 610, 1, 42373775,
510 0 0 0 0 0 0 0 + TIN_01277 510 1 510 chr1 247249719 42407671 42408180 1 510, 1, 42407671,
1528 0 0 0 0 0 0 0 + TIN_01278 1528 1 1528 chr1 247249719 42432604 42434131 1 1528, 1, 42432604,
546 0 0 0 0 0 0 0 + TIN_01279 546 1 546 chr1 247249719 42436284 42436829 1 546, 1, 42436284,
682 0 0 0 0 0 0 0 + TIN_01280 682 1 682 chr1 247249719 42439990 42440671 1 682, 1, 42439990,
663 0 0 0 0 0 0 0 + TIN_01281 663 1 663 chr1 247249719 42466678 42467340 1 663, 1, 42466678,
572 0 0 0 0 0 0 0 + TIN_01282 572 1 572 chr1 247249719 42528012 42528583 1 572, 1, 42528012,
470 0 0 0 0 0 0 0 + TIN_01283 470 1 470 chr1 247249719 42593304 42593773 1 470, 1, 42593304,
462 0 0 0 0 0 0 0 + TIN_01284 462 1 462 chr1 247249719 42603932 42604393 1 462, 1, 42603932,
768 0 0 0 0 0 0 0 + TIN_01285 768 1 768 chr1 247249719 42608439 42609206 1 768, 1, 42608439,
564 0 0 0 0 0 0 0 + TIN_01286 564 1 564 chr1 247249719 42672945 42673508 1 564, 1, 42672945,
674 0 0 0 0 0 0 0 + TIN_01287 674 1 674 chr1 247249719 42673989 42674662 1 674, 1, 42673989,
542 0 0 0 0 0 0 0 + TIN_01288 542 1 542 chr1 247249719 42705722 42706263 1 542, 1, 42705722,
440 0 0 0 0 0 0 0 + TIN_01289 440 1 440 chr1 247249719 42778387 42778826 1 440, 1, 42778387,
563 0 0 0 0 0 0 0 + TIN_01290 563 1 563 chr1 247249719 42804679 42805241 1 563, 1, 42804679,
1043 0 0 0 0 0 0 0 + TIN_01291 1043 1 1043 chr1 247249719 42807492 42808534 1 1043, 1, 42807492,
760 0 0 0 0 0 0 0 + TIN_01292 760 1 760 chr1 247249719 42833059 42833818 1 760, 1, 42833059,
655 0 0 0 0 0 0 0 + TIN_01293 655 1 655 chr1 247249719 42833925 42834579 1 655, 1, 42833925,
790 0 0 0 0 0 0 0 + TIN_01294 790 1 790 chr1 247249719 42957111 42957900 1 790, 1, 42957111,
625 0 0 0 0 0 0 0 + TIN_01295 625 1 625 chr1 247249719 42982951 42983575 1 625, 1, 42982951,
638 0 0 0 0 0 0 0 + TIN_01296 638 1 638 chr1 247249719 43062823 43063460 1 638, 1, 43062823,
383 0 0 0 0 0 0 0 + TIN_01297 383 1 383 chr1 247249719 43068909 43069291 1 383, 1, 43068909,
532 0 0 0 0 0 0 0 + TIN_01298 532 1 532 chr1 247249719 43069328 43069859 1 532, 1, 43069328,
351 0 0 0 0 0 0 0 + TIN_01299 351 1 351 chr1 247249719 43071558 43071908 1 351, 1, 43071558,
323 0 0 0 0 0 0 0 + TIN_01300 323 1 323 chr1 247249719 43075529 43075851 1 323, 1, 43075529,
651 0 0 0 0 0 0 0 + TIN_01301 651 1 651 chr1 247249719 43076285 43076935 1 651, 1, 43076285,
815 0 0 0 0 0 0 0 + TIN_01302 815 1 815 chr1 247249719 43078731 43079545 1 815, 1, 43078731,
453 0 0 0 0 0 0 0 + TIN_01303 453 1 453 chr1 247249719 43082376 43082828 1 453, 1, 43082376,
291 0 0 0 0 0 0 0 + TIN_01304 291 1 291 chr1 247249719 43083910 43084200 1 291, 1, 43083910,
577 0 0 0 0 0 0 0 + TIN_01305 577 1 577 chr1 247249719 43084913 43085489 1 577, 1, 43084913,
343 0 0 0 0 0 0 0 + TIN_01306 343 1 343 chr1 247249719 43088776 43089118 1 343, 1, 43088776,
907 0 0 0 0 0 0 0 + TIN_01307 907 1 907 chr1 247249719 43089247 43090153 1 907, 1, 43089247,
360 0 0 0 0 0 0 0 + TIN_01308 360 1 360 chr1 247249719 43303912 43304271 1 360, 1, 43303912,
569 0 0 0 0 0 0 0 + TIN_01309 569 1 569 chr1 247249719 43324446 43325014 1 569, 1, 43324446,
520 0 0 0 0 0 0 0 + TIN_01310 520 1 520 chr1 247249719 43377213 43377732 1 520, 1, 43377213,
479 0 0 0 0 0 0 0 + TIN_01311 479 1 479 chr1 247249719 43406281 43406759 1 479, 1, 43406281,
395 0 0 0 0 0 0 0 + TIN_01312 395 1 395 chr1 247249719 43456608 43457002 1 395, 1, 43456608,
533 0 0 0 0 0 0 0 + TIN_01313 533 1 533 chr1 247249719 43527397 43527929 1 533, 1, 43527397,
331 0 0 0 0 0 0 0 + TIN_01314 331 1 331 chr1 247249719 43528284 43528614 1 331, 1, 43528284,
730 0 0 0 0 0 0 0 + TIN_01315 730 1 730 chr1 247249719 43539538 43540267 1 730, 1, 43539538,
598 0 0 0 0 0 0 0 + TIN_01316 598 1 598 chr1 247249719 43541878 43542475 1 598, 1, 43541878,
610 0 0 0 0 0 0 0 + TIN_01317 610 1 610 chr1 247249719 43583633 43584242 1 610, 1, 43583633,
531 0 0 0 0 0 0 0 + TIN_01318 531 1 531 chr1 247249719 43686356 43686886 1 531, 1, 43686356,
521 0 0 0 0 0 0 0 + TIN_01319 521 1 521 chr1 247249719 43693898 43694418 1 521, 1, 43693898,
303 0 0 0 0 0 0 0 + TIN_01320 303 1 303 chr1 247249719 43697649 43697951 1 303, 1, 43697649,
397 0 0 0 0 0 0 0 + TIN_01321 397 1 397 chr1 247249719 43698323 43698719 1 397, 1, 43698323,
481 0 0 0 0 0 0 0 + TIN_01322 481 1 481 chr1 247249719 43711098 43711578 1 481, 1, 43711098,
576 0 0 0 0 0 0 0 + TIN_01323 576 1 576 chr1 247249719 43715155 43715730 1 576, 1, 43715155,
576 0 0 0 0 0 0 0 + TIN_01324 576 1 576 chr1 247249719 43721784 43722359 1 576, 1, 43721784,
988 0 0 0 0 0 0 0 + TIN_01325 988 1 988 chr1 247249719 43734587 43735574 1 988, 1, 43734587,
373 0 0 0 0 0 0 0 + TIN_01326 373 1 373 chr1 247249719 43737265 43737637 1 373, 1, 43737265,
399 0 0 0 0 0 0 0 + TIN_01327 399 1 399 chr1 247249719 43742088 43742486 1 399, 1, 43742088,
444 0 0 0 0 0 0 0 + TIN_01328 444 1 444 chr1 247249719 43745536 43745979 1 444, 1, 43745536,
282 0 0 0 0 0 0 0 + TIN_01329 282 1 282 chr1 247249719 43746315 43746596 1 282, 1, 43746315,
444 0 0 0 0 0 0 0 + TIN_01330 444 1 444 chr1 247249719 43746631 43747074 1 444, 1, 43746631,
751 0 0 0 0 0 0 0 + TIN_01331 751 1 751 chr1 247249719 43788770 43789520 1 751, 1, 43788770,
772 0 0 0 0 0 0 0 + TIN_01332 772 1 772 chr1 247249719 43798717 43799488 1 772, 1, 43798717,
896 0 0 0 0 0 0 0 + TIN_01333 896 1 896 chr1 247249719 43807161 43808056 1 896, 1, 43807161,
683 0 0 0 0 0 0 0 + TIN_01334 683 1 683 chr1 247249719 43812106 43812788 1 683, 1, 43812106,
569 0 0 0 0 0 0 0 + TIN_01335 569 1 569 chr1 247249719 43845285 43845853 1 569, 1, 43845285,
514 0 0 0 0 0 0 0 + TIN_01336 514 1 514 chr1 247249719 43876375 43876888 1 514, 1, 43876375,
859 0 0 0 0 0 0 0 + TIN_01337 859 1 859 chr1 247249719 43878586 43879444 1 859, 1, 43878586,
396 0 0 0 0 0 0 0 + TIN_01338 396 1 396 chr1 247249719 43885097 43885492 1 396, 1, 43885097,
1117 0 0 0 0 0 0 0 + TIN_01339 1117 1 1117 chr1 247249719 43885758 43886874 1 1117, 1, 43885758,
622 0 0 0 0 0 0 0 + TIN_01340 622 1 622 chr1 247249719 43890273 43890894 1 622, 1, 43890273,
423 0 0 0 0 0 0 0 + TIN_01341 423 1 423 chr1 247249719 43907075 43907497 1 423, 1, 43907075,
460 0 0 0 0 0 0 0 + TIN_01342 460 1 460 chr1 247249719 43959777 43960236 1 460, 1, 43959777,
606 0 0 0 0 0 0 0 + TIN_01343 606 1 606 chr1 247249719 43986092 43986697 1 606, 1, 43986092,
594 0 0 0 0 0 0 0 + TIN_01344 594 1 594 chr1 247249719 43987183 43987776 1 594, 1, 43987183,
316 0 0 0 0 0 0 0 + TIN_01345 316 1 316 chr1 247249719 43994014 43994329 1 316, 1, 43994014,
671 0 0 0 0 0 0 0 + TIN_01346 671 1 671 chr1 247249719 43995650 43996320 1 671, 1, 43995650,
521 0 0 0 0 0 0 0 + TIN_01347 521 1 521 chr1 247249719 44038829 44039349 1 521, 1, 44038829,
234 0 0 0 0 0 0 0 + TIN_01348 234 1 234 chr1 247249719 44042524 44042757 1 234, 1, 44042524,
467 0 0 0 0 0 0 0 + TIN_01349 467 1 467 chr1 247249719 44048960 44049426 1 467, 1, 44048960,
350 0 0 0 0 0 0 0 + TIN_01350 350 1 350 chr1 247249719 44055864 44056213 1 350, 1, 44055864,
825 0 0 0 0 0 0 0 + TIN_01351 825 1 825 chr1 247249719 44058513 44059337 1 825, 1, 44058513,
642 0 0 0 0 0 0 0 + TIN_01352 642 1 642 chr1 247249719 44117017 44117658 1 642, 1, 44117017,
319 0 0 0 0 0 0 0 + TIN_01353 319 1 319 chr1 247249719 44123311 44123629 1 319, 1, 44123311,
445 0 0 0 0 0 0 0 + TIN_01354 445 1 445 chr1 247249719 44124120 44124564 1 445, 1, 44124120,
673 0 0 0 0 0 0 0 + TIN_01355 673 1 673 chr1 247249719 44127659 44128331 1 673, 1, 44127659,
284 0 0 0 0 0 0 0 + TIN_01356 284 1 284 chr1 247249719 44132957 44133240 1 284, 1, 44132957,
709 0 0 0 0 0 0 0 + TIN_01357 709 1 709 chr1 247249719 44149871 44150579 1 709, 1, 44149871,
503 0 0 0 0 0 0 0 + TIN_01358 503 1 503 chr1 247249719 44256097 44256599 1 503, 1, 44256097,
512 0 0 0 0 0 0 0 + TIN_01359 512 1 512 chr1 247249719 44563282 44563793 1 512, 1, 44563282,
667 0 0 0 0 0 0 0 + TIN_01360 667 1 667 chr1 247249719 44583760 44584426 1 667, 1, 44583760,
621 0 0 0 0 0 0 0 + TIN_01361 621 1 621 chr1 247249719 44602396 44603016 1 621, 1, 44602396,
887 0 0 0 0 0 0 0 + TIN_01362 887 1 887 chr1 247249719 44605115 44606001 1 887, 1, 44605115,
577 0 0 0 0 0 0 0 + TIN_01363 577 1 577 chr1 247249719 44670447 44671023 1 577, 1, 44670447,
598 0 0 0 0 0 0 0 + TIN_01364 598 1 598 chr1 247249719 44689291 44689888 1 598, 1, 44689291,
425 0 0 0 0 0 0 0 + TIN_01365 425 1 425 chr1 247249719 44718473 44718897 1 425, 1, 44718473,
450 0 0 0 0 0 0 0 + TIN_01366 450 1 450 chr1 247249719 44753051 44753500 1 450, 1, 44753051,
585 0 0 0 0 0 0 0 + TIN_01367 585 1 585 chr1 247249719 44768048 44768632 1 585, 1, 44768048,
337 0 0 0 0 0 0 0 + TIN_01368 337 1 337 chr1 247249719 44771821 44772157 1 337, 1, 44771821,
787 0 0 0 0 0 0 0 + TIN_01369 787 1 787 chr1 247249719 44782015 44782801 1 787, 1, 44782015,
372 0 0 0 0 0 0 0 + TIN_01370 372 1 372 chr1 247249719 44813272 44813643 1 372, 1, 44813272,
433 0 0 0 0 0 0 0 + TIN_01371 433 1 433 chr1 247249719 44830892 44831324 1 433, 1, 44830892,
350 0 0 0 0 0 0 0 + TIN_01372 350 1 350 chr1 247249719 44894122 44894471 1 350, 1, 44894122,
523 0 0 0 0 0 0 0 + TIN_01373 523 1 523 chr1 247249719 44965832 44966354 1 523, 1, 44965832,
503 0 0 0 0 0 0 0 + TIN_01374 503 1 503 chr1 247249719 44967705 44968207 1 503, 1, 44967705,
835 0 0 0 0 0 0 0 + TIN_01375 835 1 835 chr1 247249719 45046868 45047702 1 835, 1, 45046868,
983 0 0 0 0 0 0 0 + TIN_01376 983 1 983 chr1 247249719 45057625 45058607 1 983, 1, 45057625,
654 0 0 0 0 0 0 0 + TIN_01377 654 1 654 chr1 247249719 45472255 45472908 1 654, 1, 45472255,
332 0 0 0 0 0 0 0 + TIN_01378 332 1 332 chr1 247249719 45492018 45492349 1 332, 1, 45492018,
601 0 0 0 0 0 0 0 + TIN_01379 601 1 601 chr1 247249719 45493406 45494006 1 601, 1, 45493406,
590 0 0 0 0 0 0 0 + TIN_01380 590 1 590 chr1 247249719 45498495 45499084 1 590, 1, 45498495,
687 0 0 0 0 0 0 0 + TIN_01381 687 1 687 chr1 247249719 45504618 45505304 1 687, 1, 45504618,
1079 0 0 0 0 0 0 0 + TIN_01382 1079 1 1079 chr1 247249719 45519391 45520469 1 1079, 1, 45519391,
403 0 0 0 0 0 0 0 + TIN_01383 403 1 403 chr1 247249719 45529108 45529510 1 403, 1, 45529108,
603 0 0 0 0 0 0 0 + TIN_01384 603 1 603 chr1 247249719 45545547 45546149 1 603, 1, 45545547,
597 0 0 0 0 0 0 0 + TIN_01385 597 1 597 chr1 247249719 45552693 45553289 1 597, 1, 45552693,
314 0 0 0 0 0 0 0 + TIN_01386 314 1 314 chr1 247249719 45555329 45555642 1 314, 1, 45555329,
195 0 0 0 0 0 0 0 + TIN_01387 195 1 195 chr1 247249719 45569890 45570084 1 195, 1, 45569890,
686 0 0 0 0 0 0 0 + TIN_01388 686 1 686 chr1 247249719 45576609 45577294 1 686, 1, 45576609,
1217 0 0 0 0 0 0 0 + TIN_01389 1217 1 1217 chr1 247249719 45685946 45687162 1 1217, 1, 45685946,
145 0 0 0 0 0 0 0 + TIN_01390 145 1 145 chr1 247249719 45691875 45692019 1 145, 1, 45691875,
548 0 0 0 0 0 0 0 + TIN_01391 548 1 548 chr1 247249719 45698986 45699533 1 548, 1, 45698986,
483 0 0 0 0 0 0 0 + TIN_01392 483 1 483 chr1 247249719 45726818 45727300 1 483, 1, 45726818,
783 0 0 0 0 0 0 0 + TIN_01393 783 1 783 chr1 247249719 45732935 45733717 1 783, 1, 45732935,
451 0 0 0 0 0 0 0 + TIN_01394 451 1 451 chr1 247249719 45771339 45771789 1 451, 1, 45771339,
942 0 0 0 0 0 0 0 + TIN_01395 942 1 942 chr1 247249719 45771927 45772868 1 942, 1, 45771927,
655 0 0 0 0 0 0 0 + TIN_01396 655 1 655 chr1 247249719 45772996 45773650 1 655, 1, 45772996,
261 0 0 0 0 0 0 0 + TIN_01397 261 1 261 chr1 247249719 45777285 45777545 1 261, 1, 45777285,
1076 0 0 0 0 0 0 0 + TIN_01398 1076 1 1076 chr1 247249719 45777602 45778677 1 1076, 1, 45777602,
917 0 0 0 0 0 0 0 + TIN_01399 917 1 917 chr1 247249719 45780536 45781452 1 917, 1, 45780536,
509 0 0 0 0 0 0 0 + TIN_01400 509 1 509 chr1 247249719 45784723 45785231 1 509, 1, 45784723,
650 0 0 0 0 0 0 0 + TIN_01401 650 1 650 chr1 247249719 45787485 45788134 1 650, 1, 45787485,
1043 0 0 0 0 0 0 0 + TIN_01402 1043 1 1043 chr1 247249719 45797111 45798153 1 1043, 1, 45797111,
654 0 0 0 0 0 0 0 + TIN_01403 654 1 654 chr1 247249719 45801959 45802612 1 654, 1, 45801959,
524 0 0 0 0 0 0 0 + TIN_01404 524 1 524 chr1 247249719 45814016 45814539 1 524, 1, 45814016,
358 0 0 0 0 0 0 0 + TIN_01405 358 1 358 chr1 247249719 45815256 45815613 1 358, 1, 45815256,
462 0 0 0 0 0 0 0 + TIN_01406 462 1 462 chr1 247249719 45827134 45827595 1 462, 1, 45827134,
488 0 0 0 0 0 0 0 + TIN_01407 488 1 488 chr1 247249719 46008252 46008739 1 488, 1, 46008252,
446 0 0 0 0 0 0 0 + TIN_01408 446 1 446 chr1 247249719 46025570 46026015 1 446, 1, 46025570,
671 0 0 0 0 0 0 0 + TIN_01409 671 1 671 chr1 247249719 46074397 46075067 1 671, 1, 46074397,
420 0 0 0 0 0 0 0 + TIN_01410 420 1 420 chr1 247249719 46090038 46090457 1 420, 1, 46090038,
704 0 0 0 0 0 0 0 + TIN_01411 704 1 704 chr1 247249719 46104726 46105429 1 704, 1, 46104726,
670 0 0 0 0 0 0 0 + TIN_01412 670 1 670 chr1 247249719 46126466 46127135 1 670, 1, 46126466,
781 0 0 0 0 0 0 0 + TIN_01413 781 1 781 chr1 247249719 46167693 46168473 1 781, 1, 46167693,
912 0 0 0 0 0 0 0 + TIN_01414 912 1 912 chr1 247249719 46170862 46171773 1 912, 1, 46170862,
892 0 0 0 0 0 0 0 + TIN_01415 892 1 892 chr1 247249719 46189324 46190215 1 892, 1, 46189324,
141 0 0 0 0 0 0 0 + TIN_01416 141 1 141 chr1 247249719 46190985 46191125 1 141, 1, 46190985,
106 0 0 0 0 0 0 0 + TIN_01417 106 1 106 chr1 247249719 46191142 46191247 1 106, 1, 46191142,
546 0 0 0 0 0 0 0 + TIN_01418 546 1 546 chr1 247249719 46195380 46195925 1 546, 1, 46195380,
649 0 0 0 0 0 0 0 + TIN_01419 649 1 649 chr1 247249719 46252061 46252709 1 649, 1, 46252061,
373 0 0 0 0 0 0 0 + TIN_01420 373 1 373 chr1 247249719 46260738 46261110 1 373, 1, 46260738,
516 0 0 0 0 0 0 0 + TIN_01421 516 1 516 chr1 247249719 46261429 46261944 1 516, 1, 46261429,
503 0 0 0 0 0 0 0 + TIN_01422 503 1 503 chr1 247249719 46264377 46264879 1 503, 1, 46264377,
588 0 0 0 0 0 0 0 + TIN_01423 588 1 588 chr1 247249719 46265305 46265892 1 588, 1, 46265305,
385 0 0 0 0 0 0 0 + TIN_01424 385 1 385 chr1 247249719 46266314 46266698 1 385, 1, 46266314,
466 0 0 0 0 0 0 0 + TIN_01425 466 1 466 chr1 247249719 46277477 46277942 1 466, 1, 46277477,
378 0 0 0 0 0 0 0 + TIN_01426 378 1 378 chr1 247249719 46291002 46291379 1 378, 1, 46291002,
639 0 0 0 0 0 0 0 + TIN_01427 639 1 639 chr1 247249719 46292459 46293097 1 639, 1, 46292459,
470 0 0 0 0 0 0 0 + TIN_01428 470 1 470 chr1 247249719 46308402 46308871 1 470, 1, 46308402,
180 0 0 0 0 0 0 0 + TIN_01429 180 1 180 chr1 247249719 46380433 46380612 1 180, 1, 46380433,
286 0 0 0 0 0 0 0 + TIN_01430 286 1 286 chr1 247249719 46387520 46387805 1 286, 1, 46387520,
708 0 0 0 0 0 0 0 + TIN_01431 708 1 708 chr1 247249719 46446162 46446869 1 708, 1, 46446162,
364 0 0 0 0 0 0 0 + TIN_01432 364 1 364 chr1 247249719 46468468 46468831 1 364, 1, 46468468,
874 0 0 0 0 0 0 0 + TIN_01433 874 1 874 chr1 247249719 46482122 46482995 1 874, 1, 46482122,
988 0 0 0 0 0 0 0 + TIN_01434 988 1 988 chr1 247249719 46484693 46485680 1 988, 1, 46484693,
369 0 0 0 0 0 0 0 + TIN_01435 369 1 369 chr1 247249719 46525038 46525406 1 369, 1, 46525038,
155 0 0 0 0 0 0 0 + TIN_01436 155 1 155 chr1 247249719 46538028 46538182 1 155, 1, 46538028,
264 0 0 0 0 0 0 0 + TIN_01437 264 1 264 chr1 247249719 46743644 46743907 1 264, 1, 46743644,
581 0 0 0 0 0 0 0 + TIN_01438 581 1 581 chr1 247249719 46744958 46745538 1 581, 1, 46744958,
529 0 0 0 0 0 0 0 + TIN_01439 529 1 529 chr1 247249719 46747418 46747946 1 529, 1, 46747418,
1181 0 0 0 0 0 0 0 + TIN_01440 1181 1 1181 chr1 247249719 46750091 46751271 1 1181, 1, 46750091,
618 0 0 0 0 0 0 0 + TIN_01441 618 1 618 chr1 247249719 46761485 46762102 1 618, 1, 46761485,
786 0 0 0 0 0 0 0 + TIN_01442 786 1 786 chr1 247249719 46766700 46767485 1 786, 1, 46766700,
620 0 0 0 0 0 0 0 + TIN_01443 620 1 620 chr1 247249719 46767629 46768248 1 620, 1, 46767629,
781 0 0 0 0 0 0 0 + TIN_01444 781 1 781 chr1 247249719 46770296 46771076 1 781, 1, 46770296,
463 0 0 0 0 0 0 0 + TIN_01445 463 1 463 chr1 247249719 46773162 46773624 1 463, 1, 46773162,
603 0 0 0 0 0 0 0 + TIN_01446 603 1 603 chr1 247249719 46813903 46814505 1 603, 1, 46813903,
710 0 0 0 0 0 0 0 + TIN_01447 710 1 710 chr1 247249719 46831578 46832287 1 710, 1, 46831578,
564 0 0 0 0 0 0 0 + TIN_01448 564 1 564 chr1 247249719 46833828 46834391 1 564, 1, 46833828,
858 0 0 0 0 0 0 0 + TIN_01449 858 1 858 chr1 247249719 46838040 46838897 1 858, 1, 46838040,
829 0 0 0 0 0 0 0 + TIN_01450 829 1 829 chr1 247249719 46863297 46864125 1 829, 1, 46863297,
218 0 0 0 0 0 0 0 + TIN_01451 218 1 218 chr1 247249719 46873094 46873311 1 218, 1, 46873094,
980 0 0 0 0 0 0 0 + TIN_01452 980 1 980 chr1 247249719 46875546 46876525 1 980, 1, 46875546,
846 0 0 0 0 0 0 0 + TIN_01453 846 1 846 chr1 247249719 46882580 46883425 1 846, 1, 46882580,
723 0 0 0 0 0 0 0 + TIN_01454 723 1 723 chr1 247249719 46890931 46891653 1 723, 1, 46890931,
894 0 0 0 0 0 0 0 + TIN_01455 894 1 894 chr1 247249719 47273235 47274128 1 894, 1, 47273235,
421 0 0 0 0 0 0 0 + TIN_01456 421 1 421 chr1 247249719 47408195 47408615 1 421, 1, 47408195,
160 0 0 0 0 0 0 0 + TIN_01457 160 1 160 chr1 247249719 47481894 47482053 1 160, 1, 47481894,
595 0 0 0 0 0 0 0 + TIN_01458 595 1 595 chr1 247249719 47484209 47484803 1 595, 1, 47484209,
502 0 0 0 0 0 0 0 + TIN_01459 502 1 502 chr1 247249719 47516884 47517385 1 502, 1, 47516884,
866 0 0 0 0 0 0 0 + TIN_01460 866 1 866 chr1 247249719 47525222 47526087 1 866, 1, 47525222,
924 0 0 0 0 0 0 0 + TIN_01461 924 1 924 chr1 247249719 48528008 48528931 1 924, 1, 48528008,
119 0 0 0 0 0 0 0 + TIN_01462 119 1 119 chr1 247249719 48530495 48530613 1 119, 1, 48530495,
834 0 0 0 0 0 0 0 + TIN_01463 834 1 834 chr1 247249719 48556593 48557426 1 834, 1, 48556593,
253 0 0 0 0 0 0 0 + TIN_01464 253 1 253 chr1 247249719 48591823 48592075 1 253, 1, 48591823,
592 0 0 0 0 0 0 0 + TIN_01465 592 1 592 chr1 247249719 48934350 48934941 1 592, 1, 48934350,
759 0 0 0 0 0 0 0 + TIN_01466 759 1 759 chr1 247249719 48935426 48936184 1 759, 1, 48935426,
452 0 0 0 0 0 0 0 + TIN_01467 452 1 452 chr1 247249719 49072946 49073397 1 452, 1, 49072946,
428 0 0 0 0 0 0 0 + TIN_01468 428 1 428 chr1 247249719 49161644 49162071 1 428, 1, 49161644,
520 0 0 0 0 0 0 0 + TIN_01469 520 1 520 chr1 247249719 49290946 49291465 1 520, 1, 49290946,
438 0 0 0 0 0 0 0 + TIN_01470 438 1 438 chr1 247249719 49374535 49374972 1 438, 1, 49374535,
506 0 0 0 0 0 0 0 + TIN_01471 506 1 506 chr1 247249719 49385123 49385628 1 506, 1, 49385123,
1256 0 0 0 0 0 0 0 + TIN_01472 1256 1 1256 chr1 247249719 49403698 49404953 1 1256, 1, 49403698,
866 0 0 0 0 0 0 0 + TIN_01473 866 1 866 chr1 247249719 49622221 49623086 1 866, 1, 49622221,
736 0 0 0 0 0 0 0 + TIN_01474 736 1 736 chr1 247249719 49645072 49645807 1 736, 1, 49645072,
804 0 0 0 0 0 0 0 + TIN_01475 804 1 804 chr1 247249719 49661377 49662180 1 804, 1, 49661377,
1068 0 0 0 0 0 0 0 + TIN_01476 1068 1 1068 chr1 247249719 49726358 49727425 1 1068, 1, 49726358,
846 0 0 0 0 0 0 0 + TIN_01477 846 1 846 chr1 247249719 49868102 49868947 1 846, 1, 49868102,
513 0 0 0 0 0 0 0 + TIN_01478 513 1 513 chr1 247249719 49984135 49984647 1 513, 1, 49984135,
751 0 0 0 0 0 0 0 + TIN_01479 751 1 751 chr1 247249719 50067271 50068021 1 751, 1, 50067271,
514 0 0 0 0 0 0 0 + TIN_01480 514 1 514 chr1 247249719 50143969 50144482 1 514, 1, 50143969,
770 0 0 0 0 0 0 0 + TIN_01481 770 1 770 chr1 247249719 50161421 50162190 1 770, 1, 50161421,
825 0 0 0 0 0 0 0 + TIN_01482 825 1 825 chr1 247249719 50272287 50273111 1 825, 1, 50272287,
521 0 0 0 0 0 0 0 + TIN_01483 521 1 521 chr1 247249719 50351361 50351881 1 521, 1, 50351361,
723 0 0 0 0 0 0 0 + TIN_01484 723 1 723 chr1 247249719 50377316 50378038 1 723, 1, 50377316,
768 0 0 0 0 0 0 0 + TIN_01485 768 1 768 chr1 247249719 50626649 50627416 1 768, 1, 50626649,
543 0 0 0 0 0 0 0 + TIN_01486 543 1 543 chr1 247249719 50637265 50637807 1 543, 1, 50637265,
239 0 0 0 0 0 0 0 + TIN_01487 239 1 239 chr1 247249719 50671562 50671800 1 239, 1, 50671562,
218 0 0 0 0 0 0 0 + TIN_01488 218 1 218 chr1 247249719 50671816 50672033 1 218, 1, 50671816,
881 0 0 0 0 0 0 0 + TIN_01489 881 1 881 chr1 247249719 50716017 50716897 1 881, 1, 50716017,
585 0 0 0 0 0 0 0 + TIN_01490 585 1 585 chr1 247249719 50782196 50782780 1 585, 1, 50782196,
968 0 0 0 0 0 0 0 + TIN_01491 968 1 968 chr1 247249719 50786166 50787133 1 968, 1, 50786166,
635 0 0 0 0 0 0 0 + TIN_01492 635 1 635 chr1 247249719 50797676 50798310 1 635, 1, 50797676,
439 0 0 0 0 0 0 0 + TIN_01493 439 1 439 chr1 247249719 50805840 50806278 1 439, 1, 50805840,
690 0 0 0 0 0 0 0 + TIN_01494 690 1 690 chr1 247249719 50821994 50822683 1 690, 1, 50821994,
331 0 0 0 0 0 0 0 + TIN_01495 331 1 331 chr1 247249719 50832677 50833007 1 331, 1, 50832677,
296 0 0 0 0 0 0 0 + TIN_01496 296 1 296 chr1 247249719 50857845 50858140 1 296, 1, 50857845,
1519 0 0 0 0 0 0 0 + TIN_01497 1519 1 1519 chr1 247249719 50861985 50863503 1 1519, 1, 50861985,
897 0 0 0 0 0 0 0 + TIN_01498 897 1 897 chr1 247249719 50870057 50870953 1 897, 1, 50870057,
520 0 0 0 0 0 0 0 + TIN_01499 520 1 520 chr1 247249719 50910586 50911105 1 520, 1, 50910586,
893 0 0 0 0 0 0 0 + TIN_01500 893 1 893 chr1 247249719 50914856 50915748 1 893, 1, 50914856,
382 0 0 0 0 0 0 0 + TIN_01501 382 1 382 chr1 247249719 50927953 50928334 1 382, 1, 50927953,
832 0 0 0 0 0 0 0 + TIN_01502 832 1 832 chr1 247249719 50930042 50930873 1 832, 1, 50930042,
484 0 0 0 0 0 0 0 + TIN_01503 484 1 484 chr1 247249719 50951277 50951760 1 484, 1, 50951277,
319 0 0 0 0 0 0 0 + TIN_01504 319 1 319 chr1 247249719 50952473 50952791 1 319, 1, 50952473,
364 0 0 0 0 0 0 0 + TIN_01505 364 1 364 chr1 247249719 50958128 50958491 1 364, 1, 50958128,
191 0 0 0 0 0 0 0 + TIN_01506 191 1 191 chr1 247249719 50989632 50989822 1 191, 1, 50989632,
250 0 0 0 0 0 0 0 + TIN_01507 250 1 250 chr1 247249719 51008351 51008600 1 250, 1, 51008351,
531 0 0 0 0 0 0 0 + TIN_01508 531 1 531 chr1 247249719 51009545 51010075 1 531, 1, 51009545,
581 0 0 0 0 0 0 0 + TIN_01509 581 1 581 chr1 247249719 51011628 51012208 1 581, 1, 51011628,
317 0 0 0 0 0 0 0 + TIN_01510 317 1 317 chr1 247249719 51024425 51024741 1 317, 1, 51024425,
333 0 0 0 0 0 0 0 + TIN_01511 333 1 333 chr1 247249719 51032139 51032471 1 333, 1, 51032139,
552 0 0 0 0 0 0 0 + TIN_01512 552 1 552 chr1 247249719 51035004 51035555 1 552, 1, 51035004,
574 0 0 0 0 0 0 0 + TIN_01513 574 1 574 chr1 247249719 51038843 51039416 1 574, 1, 51038843,
1113 0 0 0 0 0 0 0 + TIN_01514 1113 1 1113 chr1 247249719 51085990 51087102 1 1113, 1, 51085990,
229 0 0 0 0 0 0 0 + TIN_01515 229 1 229 chr1 247249719 51097232 51097460 1 229, 1, 51097232,
663 0 0 0 0 0 0 0 + TIN_01516 663 1 663 chr1 247249719 51104750 51105412 1 663, 1, 51104750,
430 0 0 0 0 0 0 0 + TIN_01517 430 1 430 chr1 247249719 51117780 51118209 1 430, 1, 51117780,
814 0 0 0 0 0 0 0 + TIN_01518 814 1 814 chr1 247249719 51121804 51122617 1 814, 1, 51121804,
841 0 0 0 0 0 0 0 + TIN_01519 841 1 841 chr1 247249719 51132241 51133081 1 841, 1, 51132241,
211 0 0 0 0 0 0 0 + TIN_01520 211 1 211 chr1 247249719 51134273 51134483 1 211, 1, 51134273,
507 0 0 0 0 0 0 0 + TIN_01521 507 1 507 chr1 247249719 51144916 51145422 1 507, 1, 51144916,
526 0 0 0 0 0 0 0 + TIN_01522 526 1 526 chr1 247249719 51415380 51415905 1 526, 1, 51415380,
487 0 0 0 0 0 0 0 + TIN_01523 487 1 487 chr1 247249719 51416104 51416590 1 487, 1, 51416104,
695 0 0 0 0 0 0 0 + TIN_01524 695 1 695 chr1 247249719 51437828 51438522 1 695, 1, 51437828,
727 0 0 0 0 0 0 0 + TIN_01525 727 1 727 chr1 247249719 51444104 51444830 1 727, 1, 51444104,
536 0 0 0 0 0 0 0 + TIN_01526 536 1 536 chr1 247249719 51535433 51535968 1 536, 1, 51535433,
855 0 0 0 0 0 0 0 + TIN_01527 855 1 855 chr1 247249719 51537622 51538476 1 855, 1, 51537622,
858 0 0 0 0 0 0 0 + TIN_01528 858 1 858 chr1 247249719 51544794 51545651 1 858, 1, 51544794,
266 0 0 0 0 0 0 0 + TIN_01529 266 1 266 chr1 247249719 51546685 51546950 1 266, 1, 51546685,
510 0 0 0 0 0 0 0 + TIN_01530 510 1 510 chr1 247249719 51549148 51549657 1 510, 1, 51549148,
813 0 0 0 0 0 0 0 + TIN_01531 813 1 813 chr1 247249719 51555906 51556718 1 813, 1, 51555906,
911 0 0 0 0 0 0 0 + TIN_01532 911 1 911 chr1 247249719 51584323 51585233 1 911, 1, 51584323,
1018 0 0 0 0 0 0 0 + TIN_01533 1018 1 1018 chr1 247249719 51616562 51617579 1 1018, 1, 51616562,
538 0 0 0 0 0 0 0 + TIN_01534 538 1 538 chr1 247249719 51624903 51625440 1 538, 1, 51624903,
448 0 0 0 0 0 0 0 + TIN_01535 448 1 448 chr1 247249719 51627454 51627901 1 448, 1, 51627454,
858 0 0 0 0 0 0 0 + TIN_01536 858 1 858 chr1 247249719 51627951 51628808 1 858, 1, 51627951,
523 0 0 0 0 0 0 0 + TIN_01537 523 1 523 chr1 247249719 51632118 51632640 1 523, 1, 51632118,
265 0 0 0 0 0 0 0 + TIN_01538 265 1 265 chr1 247249719 51634330 51634594 1 265, 1, 51634330,
671 0 0 0 0 0 0 0 + TIN_01539 671 1 671 chr1 247249719 51676504 51677174 1 671, 1, 51676504,
1295 0 0 0 0 0 0 0 + TIN_01540 1295 1 1295 chr1 247249719 51690649 51691943 1 1295, 1, 51690649,
918 0 0 0 0 0 0 0 + TIN_01541 918 1 918 chr1 247249719 51692174 51693091 1 918, 1, 51692174,
788 0 0 0 0 0 0 0 + TIN_01542 788 1 788 chr1 247249719 51788338 51789125 1 788, 1, 51788338,
267 0 0 0 0 0 0 0 + TIN_01543 267 1 267 chr1 247249719 51821779 51822045 1 267, 1, 51821779,
450 0 0 0 0 0 0 0 + TIN_01544 450 1 450 chr1 247249719 51826017 51826466 1 450, 1, 51826017,
799 0 0 0 0 0 0 0 + TIN_01545 799 1 799 chr1 247249719 51853563 51854361 1 799, 1, 51853563,
368 0 0 0 0 0 0 0 + TIN_01546 368 1 368 chr1 247249719 51865448 51865815 1 368, 1, 51865448,
494 0 0 0 0 0 0 0 + TIN_01547 494 1 494 chr1 247249719 51870589 51871082 1 494, 1, 51870589,
456 0 0 0 0 0 0 0 + TIN_01548 456 1 456 chr1 247249719 51874398 51874853 1 456, 1, 51874398,
852 0 0 0 0 0 0 0 + TIN_01549 852 1 852 chr1 247249719 51877948 51878799 1 852, 1, 51877948,
448 0 0 0 0 0 0 0 + TIN_01550 448 1 448 chr1 247249719 51931422 51931869 1 448, 1, 51931422,
1734 0 0 0 0 0 0 0 + TIN_01551 1734 1 1734 chr1 247249719 51934398 51936131 1 1734, 1, 51934398,
529 0 0 0 0 0 0 0 + TIN_01552 529 1 529 chr1 247249719 51941448 51941976 1 529, 1, 51941448,
940 0 0 0 0 0 0 0 + TIN_01553 940 1 940 chr1 247249719 51955871 51956810 1 940, 1, 51955871,
1820 0 0 0 0 0 0 0 + TIN_01554 1820 1 1820 chr1 247249719 51956833 51958652 1 1820, 1, 51956833,
1005 0 0 0 0 0 0 0 + TIN_01555 1005 1 1005 chr1 247249719 52006428 52007432 1 1005, 1, 52006428,
796 0 0 0 0 0 0 0 + TIN_01556 796 1 796 chr1 247249719 52035368 52036163 1 796, 1, 52035368,
471 0 0 0 0 0 0 0 + TIN_01557 471 1 471 chr1 247249719 52050437 52050907 1 471, 1, 52050437,
356 0 0 0 0 0 0 0 + TIN_01558 356 1 356 chr1 247249719 52115701 52116056 1 356, 1, 52115701,
457 0 0 0 0 0 0 0 + TIN_01559 457 1 457 chr1 247249719 52119677 52120133 1 457, 1, 52119677,
436 0 0 0 0 0 0 0 + TIN_01560 436 1 436 chr1 247249719 52125808 52126243 1 436, 1, 52125808,
327 0 0 0 0 0 0 0 + TIN_01561 327 1 327 chr1 247249719 52129809 52130135 1 327, 1, 52129809,
846 0 0 0 0 0 0 0 + TIN_01562 846 1 846 chr1 247249719 52203164 52204009 1 846, 1, 52203164,
910 0 0 0 0 0 0 0 + TIN_01563 910 1 910 chr1 247249719 52216102 52217011 1 910, 1, 52216102,
323 0 0 0 0 0 0 0 + TIN_01564 323 1 323 chr1 247249719 52240416 52240738 1 323, 1, 52240416,
549 0 0 0 0 0 0 0 + TIN_01565 549 1 549 chr1 247249719 52249872 52250420 1 549, 1, 52249872,
801 0 0 0 0 0 0 0 + TIN_01566 801 1 801 chr1 247249719 52255921 52256721 1 801, 1, 52255921,
526 0 0 0 0 0 0 0 + TIN_01567 526 1 526 chr1 247249719 52258720 52259245 1 526, 1, 52258720,
444 0 0 0 0 0 0 0 + TIN_01568 444 1 444 chr1 247249719 52262052 52262495 1 444, 1, 52262052,
219 0 0 0 0 0 0 0 + TIN_01569 219 1 219 chr1 247249719 52328700 52328918 1 219, 1, 52328700,
449 0 0 0 0 0 0 0 + TIN_01570 449 1 449 chr1 247249719 52443668 52444116 1 449, 1, 52443668,
930 0 0 0 0 0 0 0 + TIN_01571 930 1 930 chr1 247249719 52479035 52479964 1 930, 1, 52479035,
392 0 0 0 0 0 0 0 + TIN_01572 392 1 392 chr1 247249719 52490437 52490828 1 392, 1, 52490437,
253 0 0 0 0 0 0 0 + TIN_01573 253 1 253 chr1 247249719 52500796 52501048 1 253, 1, 52500796,
497 0 0 0 0 0 0 0 + TIN_01574 497 1 497 chr1 247249719 52509756 52510252 1 497, 1, 52509756,
528 0 0 0 0 0 0 0 + TIN_01575 528 1 528 chr1 247249719 52514360 52514887 1 528, 1, 52514360,
234 0 0 0 0 0 0 0 + TIN_01576 234 1 234 chr1 247249719 52577797 52578030 1 234, 1, 52577797,
252 0 0 0 0 0 0 0 + TIN_01577 252 1 252 chr1 247249719 52589825 52590076 1 252, 1, 52589825,
1042 0 0 0 0 0 0 0 + TIN_01578 1042 1 1042 chr1 247249719 52616799 52617840 1 1042, 1, 52616799,
319 0 0 0 0 0 0 0 + TIN_01579 319 1 319 chr1 247249719 52620545 52620863 1 319, 1, 52620545,
619 0 0 0 0 0 0 0 + TIN_01580 619 1 619 chr1 247249719 52622745 52623363 1 619, 1, 52622745,
650 0 0 0 0 0 0 0 + TIN_01581 650 1 650 chr1 247249719 52628032 52628681 1 650, 1, 52628032,
623 0 0 0 0 0 0 0 + TIN_01582 623 1 623 chr1 247249719 52630934 52631556 1 623, 1, 52630934,
910 0 0 0 0 0 0 0 + TIN_01583 910 1 910 chr1 247249719 52643109 52644018 1 910, 1, 52643109,
529 0 0 0 0 0 0 0 + TIN_01584 529 1 529 chr1 247249719 52650976 52651504 1 529, 1, 52650976,
579 0 0 0 0 0 0 0 + TIN_01585 579 1 579 chr1 247249719 52659685 52660263 1 579, 1, 52659685,
371 0 0 0 0 0 0 0 + TIN_01586 371 1 371 chr1 247249719 52661945 52662315 1 371, 1, 52661945,
359 0 0 0 0 0 0 0 + TIN_01587 359 1 359 chr1 247249719 52678759 52679117 1 359, 1, 52678759,
202 0 0 0 0 0 0 0 + TIN_01588 202 1 202 chr1 247249719 52686152 52686353 1 202, 1, 52686152,
685 0 0 0 0 0 0 0 + TIN_01589 685 1 685 chr1 247249719 52686572 52687256 1 685, 1, 52686572,
637 0 0 0 0 0 0 0 + TIN_01590 637 1 637 chr1 247249719 52689221 52689857 1 637, 1, 52689221,
456 0 0 0 0 0 0 0 + TIN_01591 456 1 456 chr1 247249719 52710371 52710826 1 456, 1, 52710371,
641 0 0 0 0 0 0 0 + TIN_01592 641 1 641 chr1 247249719 52714583 52715223 1 641, 1, 52714583,
363 0 0 0 0 0 0 0 + TIN_01593 363 1 363 chr1 247249719 52728204 52728566 1 363, 1, 52728204,
568 0 0 0 0 0 0 0 + TIN_01594 568 1 568 chr1 247249719 52729264 52729831 1 568, 1, 52729264,
341 0 0 0 0 0 0 0 + TIN_01595 341 1 341 chr1 247249719 52920778 52921118 1 341, 1, 52920778,
446 0 0 0 0 0 0 0 + TIN_01596 446 1 446 chr1 247249719 52922537 52922982 1 446, 1, 52922537,
430 0 0 0 0 0 0 0 + TIN_01597 430 1 430 chr1 247249719 52988297 52988726 1 430, 1, 52988297,
1168 0 0 0 0 0 0 0 + TIN_01598 1168 1 1168 chr1 247249719 53077183 53078350 1 1168, 1, 53077183,
718 0 0 0 0 0 0 0 + TIN_01599 718 1 718 chr1 247249719 53093849 53094566 1 718, 1, 53093849,
251 0 0 0 0 0 0 0 + TIN_01600 251 1 251 chr1 247249719 53098149 53098399 1 251, 1, 53098149,
207 0 0 0 0 0 0 0 + TIN_01601 207 1 207 chr1 247249719 53164061 53164267 1 207, 1, 53164061,
827 0 0 0 0 0 0 0 + TIN_01602 827 1 827 chr1 247249719 53173908 53174734 1 827, 1, 53173908,
877 0 0 0 0 0 0 0 + TIN_01603 877 1 877 chr1 247249719 53175034 53175910 1 877, 1, 53175034,
431 0 0 0 0 0 0 0 + TIN_01604 431 1 431 chr1 247249719 53208175 53208605 1 431, 1, 53208175,
655 0 0 0 0 0 0 0 + TIN_01605 655 1 655 chr1 247249719 53408304 53408958 1 655, 1, 53408304,
822 0 0 0 0 0 0 0 + TIN_01606 822 1 822 chr1 247249719 53437275 53438096 1 822, 1, 53437275,
486 0 0 0 0 0 0 0 + TIN_01607 486 1 486 chr1 247249719 53447389 53447874 1 486, 1, 53447389,
392 0 0 0 0 0 0 0 + TIN_01608 392 1 392 chr1 247249719 53459577 53459968 1 392, 1, 53459577,
926 0 0 0 0 0 0 0 + TIN_01609 926 1 926 chr1 247249719 53485252 53486177 1 926, 1, 53485252,
578 0 0 0 0 0 0 0 + TIN_01610 578 1 578 chr1 247249719 53501983 53502560 1 578, 1, 53501983,
465 0 0 0 0 0 0 0 + TIN_01611 465 1 465 chr1 247249719 53503032 53503496 1 465, 1, 53503032,
734 0 0 0 0 0 0 0 + TIN_01612 734 1 734 chr1 247249719 53694732 53695465 1 734, 1, 53694732,
761 0 0 0 0 0 0 0 + TIN_01613 761 1 761 chr1 247249719 53946074 53946834 1 761, 1, 53946074,
824 0 0 0 0 0 0 0 + TIN_01614 824 1 824 chr1 247249719 53957062 53957885 1 824, 1, 53957062,
556 0 0 0 0 0 0 0 + TIN_01615 556 1 556 chr1 247249719 54034803 54035358 1 556, 1, 54034803,
238 0 0 0 0 0 0 0 + TIN_01616 238 1 238 chr1 247249719 54035799 54036036 1 238, 1, 54035799,
761 0 0 0 0 0 0 0 + TIN_01617 761 1 761 chr1 247249719 54084848 54085608 1 761, 1, 54084848,
616 0 0 0 0 0 0 0 + TIN_01618 616 1 616 chr1 247249719 54102547 54103162 1 616, 1, 54102547,
368 0 0 0 0 0 0 0 + TIN_01619 368 1 368 chr1 247249719 54104492 54104859 1 368, 1, 54104492,
631 0 0 0 0 0 0 0 + TIN_01620 631 1 631 chr1 247249719 54213007 54213637 1 631, 1, 54213007,
647 0 0 0 0 0 0 0 + TIN_01621 647 1 647 chr1 247249719 54216719 54217365 1 647, 1, 54216719,
385 0 0 0 0 0 0 0 + TIN_01622 385 1 385 chr1 247249719 54227827 54228211 1 385, 1, 54227827,
1610 0 0 0 0 0 0 0 + TIN_01623 1610 1 1610 chr1 247249719 54279875 54281484 1 1610, 1, 54279875,
406 0 0 0 0 0 0 0 + TIN_01624 406 1 406 chr1 247249719 54283372 54283777 1 406, 1, 54283372,
1035 0 0 0 0 0 0 0 + TIN_01625 1035 1 1035 chr1 247249719 54347053 54348087 1 1035, 1, 54347053,
531 0 0 0 0 0 0 0 + TIN_01626 531 1 531 chr1 247249719 54369875 54370405 1 531, 1, 54369875,
535 0 0 0 0 0 0 0 + TIN_01627 535 1 535 chr1 247249719 54382113 54382647 1 535, 1, 54382113,
810 0 0 0 0 0 0 0 + TIN_01628 810 1 810 chr1 247249719 54392803 54393612 1 810, 1, 54392803,
416 0 0 0 0 0 0 0 + TIN_01629 416 1 416 chr1 247249719 54422114 54422529 1 416, 1, 54422114,
518 0 0 0 0 0 0 0 + TIN_01630 518 1 518 chr1 247249719 54430894 54431411 1 518, 1, 54430894,
874 0 0 0 0 0 0 0 + TIN_01631 874 1 874 chr1 247249719 54432207 54433080 1 874, 1, 54432207,
805 0 0 0 0 0 0 0 + TIN_01632 805 1 805 chr1 247249719 54433978 54434782 1 805, 1, 54433978,
597 0 0 0 0 0 0 0 + TIN_01633 597 1 597 chr1 247249719 54447806 54448402 1 597, 1, 54447806,
689 0 0 0 0 0 0 0 + TIN_01634 689 1 689 chr1 247249719 54456020 54456708 1 689, 1, 54456020,
984 0 0 0 0 0 0 0 + TIN_01635 984 1 984 chr1 247249719 54476914 54477897 1 984, 1, 54476914,
742 0 0 0 0 0 0 0 + TIN_01636 742 1 742 chr1 247249719 54481098 54481839 1 742, 1, 54481098,
302 0 0 0 0 0 0 0 + TIN_01637 302 1 302 chr1 247249719 54485749 54486050 1 302, 1, 54485749,
562 0 0 0 0 0 0 0 + TIN_01638 562 1 562 chr1 247249719 54516389 54516950 1 562, 1, 54516389,
509 0 0 0 0 0 0 0 + TIN_01639 509 1 509 chr1 247249719 54518403 54518911 1 509, 1, 54518403,
709 0 0 0 0 0 0 0 + TIN_01640 709 1 709 chr1 247249719 54521201 54521909 1 709, 1, 54521201,
1497 0 0 0 0 0 0 0 + TIN_01641 1497 1 1497 chr1 247249719 54544489 54545985 1 1497, 1, 54544489,
339 0 0 0 0 0 0 0 + TIN_01642 339 1 339 chr1 247249719 54550937 54551275 1 339, 1, 54550937,
756 0 0 0 0 0 0 0 + TIN_01643 756 1 756 chr1 247249719 54555911 54556666 1 756, 1, 54555911,
590 0 0 0 0 0 0 0 + TIN_01644 590 1 590 chr1 247249719 54562506 54563095 1 590, 1, 54562506,
1964 0 0 0 0 0 0 0 + TIN_01645 1964 1 1964 chr1 247249719 54564380 54566343 1 1964, 1, 54564380,
774 0 0 0 0 0 0 0 + TIN_01646 774 1 774 chr1 247249719 54567595 54568368 1 774, 1, 54567595,
795 0 0 0 0 0 0 0 + TIN_01647 795 1 795 chr1 247249719 54788328 54789122 1 795, 1, 54788328,
715 0 0 0 0 0 0 0 + TIN_01648 715 1 715 chr1 247249719 54794457 54795171 1 715, 1, 54794457,
710 0 0 0 0 0 0 0 + TIN_01649 710 1 710 chr1 247249719 54819915 54820624 1 710, 1, 54819915,
838 0 0 0 0 0 0 0 + TIN_01650 838 1 838 chr1 247249719 54820717 54821554 1 838, 1, 54820717,
759 0 0 0 0 0 0 0 + TIN_01651 759 1 759 chr1 247249719 54823797 54824555 1 759, 1, 54823797,
920 0 0 0 0 0 0 0 + TIN_01652 920 1 920 chr1 247249719 54827673 54828592 1 920, 1, 54827673,
620 0 0 0 0 0 0 0 + TIN_01653 620 1 620 chr1 247249719 54888267 54888886 1 620, 1, 54888267,
700 0 0 0 0 0 0 0 + TIN_01654 700 1 700 chr1 247249719 54890011 54890710 1 700, 1, 54890011,
1228 0 0 0 0 0 0 0 + TIN_01655 1228 1 1228 chr1 247249719 54896257 54897484 1 1228, 1, 54896257,
856 0 0 0 0 0 0 0 + TIN_01656 856 1 856 chr1 247249719 54897873 54898728 1 856, 1, 54897873,
1320 0 0 0 0 0 0 0 + TIN_01657 1320 1 1320 chr1 247249719 54903445 54904764 1 1320, 1, 54903445,
444 0 0 0 0 0 0 0 + TIN_01658 444 1 444 chr1 247249719 54904955 54905398 1 444, 1, 54904955,
485 0 0 0 0 0 0 0 + TIN_01659 485 1 485 chr1 247249719 54961059 54961543 1 485, 1, 54961059,
414 0 0 0 0 0 0 0 + TIN_01660 414 1 414 chr1 247249719 54967567 54967980 1 414, 1, 54967567,
419 0 0 0 0 0 0 0 + TIN_01661 419 1 419 chr1 247249719 55009217 55009635 1 419, 1, 55009217,
600 0 0 0 0 0 0 0 + TIN_01662 600 1 600 chr1 247249719 55017672 55018271 1 600, 1, 55017672,
546 0 0 0 0 0 0 0 + TIN_01663 546 1 546 chr1 247249719 56678746 56679291 1 546, 1, 56678746,
267 0 0 0 0 0 0 0 + TIN_01664 267 1 267 chr1 247249719 56679379 56679645 1 267, 1, 56679379,
1180 0 0 0 0 0 0 0 + TIN_01665 1180 1 1180 chr1 247249719 56685552 56686731 1 1180, 1, 56685552,
274 0 0 0 0 0 0 0 + TIN_01666 274 1 274 chr1 247249719 56693778 56694051 1 274, 1, 56693778,
721 0 0 0 0 0 0 0 + TIN_01667 721 1 721 chr1 247249719 56697589 56698309 1 721, 1, 56697589,
1233 0 0 0 0 0 0 0 + TIN_01668 1233 1 1233 chr1 247249719 56707071 56708303 1 1233, 1, 56707071,
449 0 0 0 0 0 0 0 + TIN_01669 449 1 449 chr1 247249719 56710760 56711208 1 449, 1, 56710760,
834 0 0 0 0 0 0 0 + TIN_01670 834 1 834 chr1 247249719 56711479 56712312 1 834, 1, 56711479,
367 0 0 0 0 0 0 0 + TIN_01671 367 1 367 chr1 247249719 56737265 56737631 1 367, 1, 56737265,
653 0 0 0 0 0 0 0 + TIN_01672 653 1 653 chr1 247249719 56742385 56743037 1 653, 1, 56742385,
475 0 0 0 0 0 0 0 + TIN_01673 475 1 475 chr1 247249719 56745087 56745561 1 475, 1, 56745087,
1281 0 0 0 0 0 0 0 + TIN_01674 1281 1 1281 chr1 247249719 56749457 56750737 1 1281, 1, 56749457,
355 0 0 0 0 0 0 0 + TIN_01675 355 1 355 chr1 247249719 56750742 56751096 1 355, 1, 56750742,
757 0 0 0 0 0 0 0 + TIN_01676 757 1 757 chr1 247249719 56752252 56753008 1 757, 1, 56752252,
312 0 0 0 0 0 0 0 + TIN_01677 312 1 312 chr1 247249719 56754165 56754476 1 312, 1, 56754165,
375 0 0 0 0 0 0 0 + TIN_01678 375 1 375 chr1 247249719 56755250 56755624 1 375, 1, 56755250,
515 0 0 0 0 0 0 0 + TIN_01679 515 1 515 chr1 247249719 56855814 56856328 1 515, 1, 56855814,
766 0 0 0 0 0 0 0 + TIN_01680 766 1 766 chr1 247249719 56862518 56863283 1 766, 1, 56862518,
1109 0 0 0 0 0 0 0 + TIN_01681 1109 1 1109 chr1 247249719 56901765 56902873 1 1109, 1, 56901765,
459 0 0 0 0 0 0 0 + TIN_01682 459 1 459 chr1 247249719 56903470 56903928 1 459, 1, 56903470,
460 0 0 0 0 0 0 0 + TIN_01683 460 1 460 chr1 247249719 56904655 56905114 1 460, 1, 56904655,
461 0 0 0 0 0 0 0 + TIN_01684 461 1 461 chr1 247249719 56935650 56936110 1 461, 1, 56935650,
608 0 0 0 0 0 0 0 + TIN_01685 608 1 608 chr1 247249719 56994737 56995344 1 608, 1, 56994737,
1404 0 0 0 0 0 0 0 + TIN_01686 1404 1 1404 chr1 247249719 57118724 57120127 1 1404, 1, 57118724,
712 0 0 0 0 0 0 0 + TIN_01687 712 1 712 chr1 247249719 57221643 57222354 1 712, 1, 57221643,
309 0 0 0 0 0 0 0 + TIN_01688 309 1 309 chr1 247249719 57281879 57282187 1 309, 1, 57281879,
447 0 0 0 0 0 0 0 + TIN_01689 447 1 447 chr1 247249719 57350214 57350660 1 447, 1, 57350214,
681 0 0 0 0 0 0 0 + TIN_01690 681 1 681 chr1 247249719 57382998 57383678 1 681, 1, 57382998,
395 0 0 0 0 0 0 0 + TIN_01691 395 1 395 chr1 247249719 57441162 57441556 1 395, 1, 57441162,
637 0 0 0 0 0 0 0 + TIN_01692 637 1 637 chr1 247249719 57452578 57453214 1 637, 1, 57452578,
423 0 0 0 0 0 0 0 + TIN_01693 423 1 423 chr1 247249719 57504643 57505065 1 423, 1, 57504643,
982 0 0 0 0 0 0 0 + TIN_01694 982 1 982 chr1 247249719 57632706 57633687 1 982, 1, 57632706,
426 0 0 0 0 0 0 0 + TIN_01695 426 1 426 chr1 247249719 57659748 57660173 1 426, 1, 57659748,
542 0 0 0 0 0 0 0 + TIN_01696 542 1 542 chr1 247249719 57776875 57777416 1 542, 1, 57776875,
535 0 0 0 0 0 0 0 + TIN_01697 535 1 535 chr1 247249719 57778411 57778945 1 535, 1, 57778411,
825 0 0 0 0 0 0 0 + TIN_01698 825 1 825 chr1 247249719 57790044 57790868 1 825, 1, 57790044,
408 0 0 0 0 0 0 0 + TIN_01699 408 1 408 chr1 247249719 57973635 57974042 1 408, 1, 57973635,
384 0 0 0 0 0 0 0 + TIN_01700 384 1 384 chr1 247249719 58070529 58070912 1 384, 1, 58070529,
847 0 0 0 0 0 0 0 + TIN_01701 847 1 847 chr1 247249719 58223883 58224729 1 847, 1, 58223883,
280 0 0 0 0 0 0 0 + TIN_01702 280 1 280 chr1 247249719 58281280 58281559 1 280, 1, 58281280,
529 0 0 0 0 0 0 0 + TIN_01703 529 1 529 chr1 247249719 58312201 58312729 1 529, 1, 58312201,
1278 0 0 0 0 0 0 0 + TIN_01704 1278 1 1278 chr1 247249719 58360224 58361501 1 1278, 1, 58360224,
466 0 0 0 0 0 0 0 + TIN_01705 466 1 466 chr1 247249719 58378722 58379187 1 466, 1, 58378722,
701 0 0 0 0 0 0 0 + TIN_01706 701 1 701 chr1 247249719 58393111 58393811 1 701, 1, 58393111,
360 0 0 0 0 0 0 0 + TIN_01707 360 1 360 chr1 247249719 58394696 58395055 1 360, 1, 58394696,
442 0 0 0 0 0 0 0 + TIN_01708 442 1 442 chr1 247249719 58653934 58654375 1 442, 1, 58653934,
288 0 0 0 0 0 0 0 + TIN_01709 288 1 288 chr1 247249719 58662418 58662705 1 288, 1, 58662418,
689 0 0 0 0 0 0 0 + TIN_01710 689 1 689 chr1 247249719 58663288 58663976 1 689, 1, 58663288,
615 0 0 0 0 0 0 0 + TIN_01711 615 1 615 chr1 247249719 58664447 58665061 1 615, 1, 58664447,
729 0 0 0 0 0 0 0 + TIN_01712 729 1 729 chr1 247249719 58665535 58666263 1 729, 1, 58665535,
358 0 0 0 0 0 0 0 + TIN_01713 358 1 358 chr1 247249719 58676672 58677029 1 358, 1, 58676672,
868 0 0 0 0 0 0 0 + TIN_01714 868 1 868 chr1 247249719 58702026 58702893 1 868, 1, 58702026,
1200 0 0 0 0 0 0 0 + TIN_01715 1200 1 1200 chr1 247249719 58706114 58707313 1 1200, 1, 58706114,
661 0 0 0 0 0 0 0 + TIN_01716 661 1 661 chr1 247249719 58710418 58711078 1 661, 1, 58710418,
840 0 0 0 0 0 0 0 + TIN_01717 840 1 840 chr1 247249719 58722613 58723452 1 840, 1, 58722613,
754 0 0 0 0 0 0 0 + TIN_01718 754 1 754 chr1 247249719 58723539 58724292 1 754, 1, 58723539,
308 0 0 0 0 0 0 0 + TIN_01719 308 1 308 chr1 247249719 59581746 59582053 1 308, 1, 59581746,
844 0 0 0 0 0 0 0 + TIN_01720 844 1 844 chr1 247249719 59676999 59677842 1 844, 1, 59676999,
356 0 0 0 0 0 0 0 + TIN_01721 356 1 356 chr1 247249719 59678009 59678364 1 356, 1, 59678009,
475 0 0 0 0 0 0 0 + TIN_01722 475 1 475 chr1 247249719 59840203 59840677 1 475, 1, 59840203,
722 0 0 0 0 0 0 0 + TIN_01723 722 1 722 chr1 247249719 59849646 59850367 1 722, 1, 59849646,
494 0 0 0 0 0 0 0 + TIN_01724 494 1 494 chr1 247249719 59869839 59870332 1 494, 1, 59869839,
709 0 0 0 0 0 0 0 + TIN_01725 709 1 709 chr1 247249719 59870353 59871061 1 709, 1, 59870353,
825 0 0 0 0 0 0 0 + TIN_01726 825 1 825 chr1 247249719 59995525 59996349 1 825, 1, 59995525,
218 0 0 0 0 0 0 0 + TIN_01727 218 1 218 chr1 247249719 60230273 60230490 1 218, 1, 60230273,
795 0 0 0 0 0 0 0 + TIN_01728 795 1 795 chr1 247249719 61269663 61270457 1 795, 1, 61269663,
446 0 0 0 0 0 0 0 + TIN_01729 446 1 446 chr1 247249719 61271273 61271718 1 446, 1, 61271273,
271 0 0 0 0 0 0 0 + TIN_01730 271 1 271 chr1 247249719 61275828 61276098 1 271, 1, 61275828,
777 0 0 0 0 0 0 0 + TIN_01731 777 1 777 chr1 247249719 61277496 61278272 1 777, 1, 61277496,
540 0 0 0 0 0 0 0 + TIN_01732 540 1 540 chr1 247249719 61278548 61279087 1 540, 1, 61278548,
531 0 0 0 0 0 0 0 + TIN_01733 531 1 531 chr1 247249719 61280758 61281288 1 531, 1, 61280758,
666 0 0 0 0 0 0 0 + TIN_01734 666 1 666 chr1 247249719 61282637 61283302 1 666, 1, 61282637,
1621 0 0 0 0 0 0 0 + TIN_01735 1621 1 1621 chr1 247249719 61289129 61290749 1 1621, 1, 61289129,
799 0 0 0 0 0 0 0 + TIN_01736 799 1 799 chr1 247249719 61296437 61297235 1 799, 1, 61296437,
664 0 0 0 0 0 0 0 + TIN_01737 664 1 664 chr1 247249719 61297780 61298443 1 664, 1, 61297780,
479 0 0 0 0 0 0 0 + TIN_01738 479 1 479 chr1 247249719 61301521 61301999 1 479, 1, 61301521,
514 0 0 0 0 0 0 0 + TIN_01739 514 1 514 chr1 247249719 61302381 61302894 1 514, 1, 61302381,
751 0 0 0 0 0 0 0 + TIN_01740 751 1 751 chr1 247249719 61308907 61309657 1 751, 1, 61308907,
1676 0 0 0 0 0 0 0 + TIN_01741 1676 1 1676 chr1 247249719 61312701 61314376 1 1676, 1, 61312701,
817 0 0 0 0 0 0 0 + TIN_01742 817 1 817 chr1 247249719 61316769 61317585 1 817, 1, 61316769,
373 0 0 0 0 0 0 0 + TIN_01743 373 1 373 chr1 247249719 61317630 61318002 1 373, 1, 61317630,
1317 0 0 0 0 0 0 0 + TIN_01744 1317 1 1317 chr1 247249719 61318733 61320049 1 1317, 1, 61318733,
1101 0 0 0 0 0 0 0 + TIN_01745 1101 1 1101 chr1 247249719 61322801 61323901 1 1101, 1, 61322801,
379 0 0 0 0 0 0 0 + TIN_01746 379 1 379 chr1 247249719 61325736 61326114 1 379, 1, 61325736,
476 0 0 0 0 0 0 0 + TIN_01747 476 1 476 chr1 247249719 61331069 61331544 1 476, 1, 61331069,
1126 0 0 0 0 0 0 0 + TIN_01748 1126 1 1126 chr1 247249719 61333995 61335120 1 1126, 1, 61333995,
438 0 0 0 0 0 0 0 + TIN_01749 438 1 438 chr1 247249719 61352557 61352994 1 438, 1, 61352557,
736 0 0 0 0 0 0 0 + TIN_01750 736 1 736 chr1 247249719 61361128 61361863 1 736, 1, 61361128,
668 0 0 0 0 0 0 0 + TIN_01751 668 1 668 chr1 247249719 61378557 61379224 1 668, 1, 61378557,
1285 0 0 0 0 0 0 0 + TIN_01752 1285 1 1285 chr1 247249719 61380214 61381498 1 1285, 1, 61380214,
417 0 0 0 0 0 0 0 + TIN_01753 417 1 417 chr1 247249719 61388154 61388570 1 417, 1, 61388154,
683 0 0 0 0 0 0 0 + TIN_01754 683 1 683 chr1 247249719 61391340 61392022 1 683, 1, 61391340,
1118 0 0 0 0 0 0 0 + TIN_01755 1118 1 1118 chr1 247249719 61407476 61408593 1 1118, 1, 61407476,
435 0 0 0 0 0 0 0 + TIN_01756 435 1 435 chr1 247249719 61410287 61410721 1 435, 1, 61410287,
822 0 0 0 0 0 0 0 + TIN_01757 822 1 822 chr1 247249719 61427956 61428777 1 822, 1, 61427956,
750 0 0 0 0 0 0 0 + TIN_01758 750 1 750 chr1 247249719 61432113 61432862 1 750, 1, 61432113,
248 0 0 0 0 0 0 0 + TIN_01759 248 1 248 chr1 247249719 61442345 61442592 1 248, 1, 61442345,
453 0 0 0 0 0 0 0 + TIN_01760 453 1 453 chr1 247249719 61442708 61443160 1 453, 1, 61442708,
495 0 0 0 0 0 0 0 + TIN_01761 495 1 495 chr1 247249719 61444633 61445127 1 495, 1, 61444633,
693 0 0 0 0 0 0 0 + TIN_01762 693 1 693 chr1 247249719 61458996 61459688 1 693, 1, 61458996,
551 0 0 0 0 0 0 0 + TIN_01763 551 1 551 chr1 247249719 61459848 61460398 1 551, 1, 61459848,
584 0 0 0 0 0 0 0 + TIN_01764 584 1 584 chr1 247249719 61533308 61533891 1 584, 1, 61533308,
429 0 0 0 0 0 0 0 + TIN_01765 429 1 429 chr1 247249719 61558379 61558807 1 429, 1, 61558379,
796 0 0 0 0 0 0 0 + TIN_01766 796 1 796 chr1 247249719 61566582 61567377 1 796, 1, 61566582,
690 0 0 0 0 0 0 0 + TIN_01767 690 1 690 chr1 247249719 61569255 61569944 1 690, 1, 61569255,
643 0 0 0 0 0 0 0 + TIN_01768 643 1 643 chr1 247249719 61600085 61600727 1 643, 1, 61600085,
441 0 0 0 0 0 0 0 + TIN_01769 441 1 441 chr1 247249719 61619653 61620093 1 441, 1, 61619653,
728 0 0 0 0 0 0 0 + TIN_01770 728 1 728 chr1 247249719 61865520 61866247 1 728, 1, 61865520,
1067 0 0 0 0 0 0 0 + TIN_01771 1067 1 1067 chr1 247249719 61876275 61877341 1 1067, 1, 61876275,
795 0 0 0 0 0 0 0 + TIN_01772 795 1 795 chr1 247249719 61926516 61927310 1 795, 1, 61926516,
1184 0 0 0 0 0 0 0 + TIN_01773 1184 1 1184 chr1 247249719 61942773 61943956 1 1184, 1, 61942773,
474 0 0 0 0 0 0 0 + TIN_01774 474 1 474 chr1 247249719 62006909 62007382 1 474, 1, 62006909,
552 0 0 0 0 0 0 0 + TIN_01775 552 1 552 chr1 247249719 62045171 62045722 1 552, 1, 62045171,
434 0 0 0 0 0 0 0 + TIN_01776 434 1 434 chr1 247249719 62095236 62095669 1 434, 1, 62095236,
291 0 0 0 0 0 0 0 + TIN_01777 291 1 291 chr1 247249719 62097120 62097410 1 291, 1, 62097120,
985 0 0 0 0 0 0 0 + TIN_01778 985 1 985 chr1 247249719 62106111 62107095 1 985, 1, 62106111,
670 0 0 0 0 0 0 0 + TIN_01779 670 1 670 chr1 247249719 62131703 62132372 1 670, 1, 62131703,
567 0 0 0 0 0 0 0 + TIN_01780 567 1 567 chr1 247249719 62132465 62133031 1 567, 1, 62132465,
488 0 0 0 0 0 0 0 + TIN_01781 488 1 488 chr1 247249719 62140027 62140514 1 488, 1, 62140027,
662 0 0 0 0 0 0 0 + TIN_01782 662 1 662 chr1 247249719 62190086 62190747 1 662, 1, 62190086,
563 0 0 0 0 0 0 0 + TIN_01783 563 1 563 chr1 247249719 62192277 62192839 1 563, 1, 62192277,
356 0 0 0 0 0 0 0 + TIN_01784 356 1 356 chr1 247249719 62193127 62193482 1 356, 1, 62193127,
433 0 0 0 0 0 0 0 + TIN_01785 433 1 433 chr1 247249719 62204391 62204823 1 433, 1, 62204391,
316 0 0 0 0 0 0 0 + TIN_01786 316 1 316 chr1 247249719 62211819 62212134 1 316, 1, 62211819,
175 0 0 0 0 0 0 0 + TIN_01787 175 1 175 chr1 247249719 62219399 62219573 1 175, 1, 62219399,
818 0 0 0 0 0 0 0 + TIN_01788 818 1 818 chr1 247249719 62230613 62231430 1 818, 1, 62230613,
448 0 0 0 0 0 0 0 + TIN_01789 448 1 448 chr1 247249719 62232824 62233271 1 448, 1, 62232824,
607 0 0 0 0 0 0 0 + TIN_01790 607 1 607 chr1 247249719 62246441 62247047 1 607, 1, 62246441,
366 0 0 0 0 0 0 0 + TIN_01791 366 1 366 chr1 247249719 62263167 62263532 1 366, 1, 62263167,
564 0 0 0 0 0 0 0 + TIN_01792 564 1 564 chr1 247249719 62266785 62267348 1 564, 1, 62266785,
378 0 0 0 0 0 0 0 + TIN_01793 378 1 378 chr1 247249719 62273705 62274082 1 378, 1, 62273705,
439 0 0 0 0 0 0 0 + TIN_01794 439 1 439 chr1 247249719 62274574 62275012 1 439, 1, 62274574,
374 0 0 0 0 0 0 0 + TIN_01795 374 1 374 chr1 247249719 62280185 62280558 1 374, 1, 62280185,
409 0 0 0 0 0 0 0 + TIN_01796 409 1 409 chr1 247249719 62322062 62322470 1 409, 1, 62322062,
485 0 0 0 0 0 0 0 + TIN_01797 485 1 485 chr1 247249719 62330239 62330723 1 485, 1, 62330239,
698 0 0 0 0 0 0 0 + TIN_01798 698 1 698 chr1 247249719 62332704 62333401 1 698, 1, 62332704,
660 0 0 0 0 0 0 0 + TIN_01799 660 1 660 chr1 247249719 62334928 62335587 1 660, 1, 62334928,
770 0 0 0 0 0 0 0 + TIN_01800 770 1 770 chr1 247249719 62336545 62337314 1 770, 1, 62336545,
512 0 0 0 0 0 0 0 + TIN_01801 512 1 512 chr1 247249719 62375628 62376139 1 512, 1, 62375628,
422 0 0 0 0 0 0 0 + TIN_01802 422 1 422 chr1 247249719 62431269 62431690 1 422, 1, 62431269,
584 0 0 0 0 0 0 0 + TIN_01803 584 1 584 chr1 247249719 62657835 62658418 1 584, 1, 62657835,
569 0 0 0 0 0 0 0 + TIN_01804 569 1 569 chr1 247249719 62687330 62687898 1 569, 1, 62687330,
272 0 0 0 0 0 0 0 + TIN_01805 272 1 272 chr1 247249719 62746827 62747098 1 272, 1, 62746827,
432 0 0 0 0 0 0 0 + TIN_01806 432 1 432 chr1 247249719 62766599 62767030 1 432, 1, 62766599,
460 0 0 0 0 0 0 0 + TIN_01807 460 1 460 chr1 247249719 62767587 62768046 1 460, 1, 62767587,
975 0 0 0 0 0 0 0 + TIN_01808 975 1 975 chr1 247249719 62784394 62785368 1 975, 1, 62784394,
183 0 0 0 0 0 0 0 + TIN_01809 183 1 183 chr1 247249719 62854661 62854843 1 183, 1, 62854661,
1375 0 0 0 0 0 0 0 + TIN_01810 1375 1 1375 chr1 247249719 63004494 63005868 1 1375, 1, 63004494,
485 0 0 0 0 0 0 0 + TIN_01811 485 1 485 chr1 247249719 63013811 63014295 1 485, 1, 63013811,
749 0 0 0 0 0 0 0 + TIN_01812 749 1 749 chr1 247249719 63039252 63040000 1 749, 1, 63039252,
381 0 0 0 0 0 0 0 + TIN_01813 381 1 381 chr1 247249719 63041019 63041399 1 381, 1, 63041019,
1198 0 0 0 0 0 0 0 + TIN_01814 1198 1 1198 chr1 247249719 63553106 63554303 1 1198, 1, 63553106,
682 0 0 0 0 0 0 0 + TIN_01815 682 1 682 chr1 247249719 63598077 63598758 1 682, 1, 63598077,
941 0 0 0 0 0 0 0 + TIN_01816 941 1 941 chr1 247249719 63621402 63622342 1 941, 1, 63621402,
785 0 0 0 0 0 0 0 + TIN_01817 785 1 785 chr1 247249719 63630305 63631089 1 785, 1, 63630305,
1044 0 0 0 0 0 0 0 + TIN_01818 1044 1 1044 chr1 247249719 63633553 63634596 1 1044, 1, 63633553,
343 0 0 0 0 0 0 0 + TIN_01819 343 1 343 chr1 247249719 63691084 63691426 1 343, 1, 63691084,
560 0 0 0 0 0 0 0 + TIN_01820 560 1 560 chr1 247249719 63726695 63727254 1 560, 1, 63726695,
427 0 0 0 0 0 0 0 + TIN_01821 427 1 427 chr1 247249719 63727911 63728337 1 427, 1, 63727911,
776 0 0 0 0 0 0 0 + TIN_01822 776 1 776 chr1 247249719 63729908 63730683 1 776, 1, 63729908,
740 0 0 0 0 0 0 0 + TIN_01823 740 1 740 chr1 247249719 63749088 63749827 1 740, 1, 63749088,
1228 0 0 0 0 0 0 0 + TIN_01824 1228 1 1228 chr1 247249719 63772684 63773911 1 1228, 1, 63772684,
290 0 0 0 0 0 0 0 + TIN_01825 290 1 290 chr1 247249719 63779715 63780004 1 290, 1, 63779715,
488 0 0 0 0 0 0 0 + TIN_01826 488 1 488 chr1 247249719 63803829 63804316 1 488, 1, 63803829,
796 0 0 0 0 0 0 0 + TIN_01827 796 1 796 chr1 247249719 63835644 63836439 1 796, 1, 63835644,
683 0 0 0 0 0 0 0 + TIN_01828 683 1 683 chr1 247249719 63991846 63992528 1 683, 1, 63991846,
753 0 0 0 0 0 0 0 + TIN_01829 753 1 753 chr1 247249719 64004502 64005254 1 753, 1, 64004502,
517 0 0 0 0 0 0 0 + TIN_01830 517 1 517 chr1 247249719 64005405 64005921 1 517, 1, 64005405,
158 0 0 0 0 0 0 0 + TIN_01831 158 1 158 chr1 247249719 64022936 64023093 1 158, 1, 64022936,
756 0 0 0 0 0 0 0 + TIN_01832 756 1 756 chr1 247249719 64075440 64076195 1 756, 1, 64075440,
251 0 0 0 0 0 0 0 + TIN_01833 251 1 251 chr1 247249719 64076721 64076971 1 251, 1, 64076721,
429 0 0 0 0 0 0 0 + TIN_01834 429 1 429 chr1 247249719 64089405 64089833 1 429, 1, 64089405,
606 0 0 0 0 0 0 0 + TIN_01835 606 1 606 chr1 247249719 64101401 64102006 1 606, 1, 64101401,
787 0 0 0 0 0 0 0 + TIN_01836 787 1 787 chr1 247249719 64120749 64121535 1 787, 1, 64120749,
581 0 0 0 0 0 0 0 + TIN_01837 581 1 581 chr1 247249719 64134010 64134590 1 581, 1, 64134010,
404 0 0 0 0 0 0 0 + TIN_01838 404 1 404 chr1 247249719 64242271 64242674 1 404, 1, 64242271,
679 0 0 0 0 0 0 0 + TIN_01839 679 1 679 chr1 247249719 64321528 64322206 1 679, 1, 64321528,
664 0 0 0 0 0 0 0 + TIN_01840 664 1 664 chr1 247249719 64328921 64329584 1 664, 1, 64328921,
103 0 0 0 0 0 0 0 + TIN_01841 103 1 103 chr1 247249719 64406258 64406360 1 103, 1, 64406258,
648 0 0 0 0 0 0 0 + TIN_01842 648 1 648 chr1 247249719 64714332 64714979 1 648, 1, 64714332,
197 0 0 0 0 0 0 0 + TIN_01843 197 1 197 chr1 247249719 64783855 64784051 1 197, 1, 64783855,
599 0 0 0 0 0 0 0 + TIN_01844 599 1 599 chr1 247249719 64792185 64792783 1 599, 1, 64792185,
949 0 0 0 0 0 0 0 + TIN_01845 949 1 949 chr1 247249719 64802371 64803319 1 949, 1, 64802371,
713 0 0 0 0 0 0 0 + TIN_01846 713 1 713 chr1 247249719 64840540 64841252 1 713, 1, 64840540,
673 0 0 0 0 0 0 0 + TIN_01847 673 1 673 chr1 247249719 64843901 64844573 1 673, 1, 64843901,
955 0 0 0 0 0 0 0 + TIN_01848 955 1 955 chr1 247249719 64932749 64933703 1 955, 1, 64932749,
661 0 0 0 0 0 0 0 + TIN_01849 661 1 661 chr1 247249719 64959493 64960153 1 661, 1, 64959493,
955 0 0 0 0 0 0 0 + TIN_01850 955 1 955 chr1 247249719 64965540 64966494 1 955, 1, 64965540,
687 0 0 0 0 0 0 0 + TIN_01851 687 1 687 chr1 247249719 64970446 64971132 1 687, 1, 64970446,
964 0 0 0 0 0 0 0 + TIN_01852 964 1 964 chr1 247249719 64977872 64978835 1 964, 1, 64977872,
1134 0 0 0 0 0 0 0 + TIN_01853 1134 1 1134 chr1 247249719 64983720 64984853 1 1134, 1, 64983720,
1307 0 0 0 0 0 0 0 + TIN_01854 1307 1 1307 chr1 247249719 64986316 64987622 1 1307, 1, 64986316,
627 0 0 0 0 0 0 0 + TIN_01855 627 1 627 chr1 247249719 65003460 65004086 1 627, 1, 65003460,
221 0 0 0 0 0 0 0 + TIN_01856 221 1 221 chr1 247249719 65050062 65050282 1 221, 1, 65050062,
564 0 0 0 0 0 0 0 + TIN_01857 564 1 564 chr1 247249719 65052060 65052623 1 564, 1, 65052060,
522 0 0 0 0 0 0 0 + TIN_01858 522 1 522 chr1 247249719 65055033 65055554 1 522, 1, 65055033,
351 0 0 0 0 0 0 0 + TIN_01859 351 1 351 chr1 247249719 65067952 65068302 1 351, 1, 65067952,
439 0 0 0 0 0 0 0 + TIN_01860 439 1 439 chr1 247249719 65084450 65084888 1 439, 1, 65084450,
410 0 0 0 0 0 0 0 + TIN_01861 410 1 410 chr1 247249719 65086480 65086889 1 410, 1, 65086480,
787 0 0 0 0 0 0 0 + TIN_01862 787 1 787 chr1 247249719 65106050 65106836 1 787, 1, 65106050,
590 0 0 0 0 0 0 0 + TIN_01863 590 1 590 chr1 247249719 65111018 65111607 1 590, 1, 65111018,
696 0 0 0 0 0 0 0 + TIN_01864 696 1 696 chr1 247249719 65118648 65119343 1 696, 1, 65118648,
433 0 0 0 0 0 0 0 + TIN_01865 433 1 433 chr1 247249719 65120530 65120962 1 433, 1, 65120530,
786 0 0 0 0 0 0 0 + TIN_01866 786 1 786 chr1 247249719 65130140 65130925 1 786, 1, 65130140,
1024 0 0 0 0 0 0 0 + TIN_01867 1024 1 1024 chr1 247249719 65132137 65133160 1 1024, 1, 65132137,
621 0 0 0 0 0 0 0 + TIN_01868 621 1 621 chr1 247249719 65141387 65142007 1 621, 1, 65141387,
312 0 0 0 0 0 0 0 + TIN_01869 312 1 312 chr1 247249719 65331940 65332251 1 312, 1, 65331940,
193 0 0 0 0 0 0 0 + TIN_01870 193 1 193 chr1 247249719 65345525 65345717 1 193, 1, 65345525,
586 0 0 0 0 0 0 0 + TIN_01871 586 1 586 chr1 247249719 65398924 65399509 1 586, 1, 65398924,
816 0 0 0 0 0 0 0 + TIN_01872 816 1 816 chr1 247249719 65433055 65433870 1 816, 1, 65433055,
431 0 0 0 0 0 0 0 + TIN_01873 431 1 431 chr1 247249719 65443977 65444407 1 431, 1, 65443977,
1265 0 0 0 0 0 0 0 + TIN_01874 1265 1 1265 chr1 247249719 65454552 65455816 1 1265, 1, 65454552,
747 0 0 0 0 0 0 0 + TIN_01875 747 1 747 chr1 247249719 65456283 65457029 1 747, 1, 65456283,
350 0 0 0 0 0 0 0 + TIN_01876 350 1 350 chr1 247249719 65476306 65476655 1 350, 1, 65476306,
850 0 0 0 0 0 0 0 + TIN_01877 850 1 850 chr1 247249719 65476915 65477764 1 850, 1, 65476915,
449 0 0 0 0 0 0 0 + TIN_01878 449 1 449 chr1 247249719 65496913 65497361 1 449, 1, 65496913,
475 0 0 0 0 0 0 0 + TIN_01879 475 1 475 chr1 247249719 65523859 65524333 1 475, 1, 65523859,
635 0 0 0 0 0 0 0 + TIN_01880 635 1 635 chr1 247249719 65545080 65545714 1 635, 1, 65545080,
603 0 0 0 0 0 0 0 + TIN_01881 603 1 603 chr1 247249719 65606298 65606900 1 603, 1, 65606298,
513 0 0 0 0 0 0 0 + TIN_01882 513 1 513 chr1 247249719 65617811 65618323 1 513, 1, 65617811,
696 0 0 0 0 0 0 0 + TIN_01883 696 1 696 chr1 247249719 65618564 65619259 1 696, 1, 65618564,
534 0 0 0 0 0 0 0 + TIN_01884 534 1 534 chr1 247249719 65632230 65632763 1 534, 1, 65632230,
425 0 0 0 0 0 0 0 + TIN_01885 425 1 425 chr1 247249719 65659185 65659609 1 425, 1, 65659185,
1744 0 0 0 0 0 0 0 + TIN_01886 1744 1 1744 chr1 247249719 65700373 65702116 1 1744, 1, 65700373,
352 0 0 0 0 0 0 0 + TIN_01887 352 1 352 chr1 247249719 65703984 65704335 1 352, 1, 65703984,
299 0 0 0 0 0 0 0 + TIN_01888 299 1 299 chr1 247249719 65784000 65784298 1 299, 1, 65784000,
629 0 0 0 0 0 0 0 + TIN_01889 629 1 629 chr1 247249719 65806480 65807108 1 629, 1, 65806480,
839 0 0 0 0 0 0 0 + TIN_01890 839 1 839 chr1 247249719 65808386 65809224 1 839, 1, 65808386,
294 0 0 0 0 0 0 0 + TIN_01891 294 1 294 chr1 247249719 66115949 66116242 1 294, 1, 66115949,
727 0 0 0 0 0 0 0 + TIN_01892 727 1 727 chr1 247249719 66210691 66211417 1 727, 1, 66210691,
395 0 0 0 0 0 0 0 + TIN_01893 395 1 395 chr1 247249719 66249398 66249792 1 395, 1, 66249398,
971 0 0 0 0 0 0 0 + TIN_01894 971 1 971 chr1 247249719 66262085 66263055 1 971, 1, 66262085,
234 0 0 0 0 0 0 0 + TIN_01895 234 1 234 chr1 247249719 66276384 66276617 1 234, 1, 66276384,
755 0 0 0 0 0 0 0 + TIN_01896 755 1 755 chr1 247249719 66311001 66311755 1 755, 1, 66311001,
275 0 0 0 0 0 0 0 + TIN_01897 275 1 275 chr1 247249719 66316204 66316478 1 275, 1, 66316204,
492 0 0 0 0 0 0 0 + TIN_01898 492 1 492 chr1 247249719 66343955 66344446 1 492, 1, 66343955,
285 0 0 0 0 0 0 0 + TIN_01899 285 1 285 chr1 247249719 66436209 66436493 1 285, 1, 66436209,
398 0 0 0 0 0 0 0 + TIN_01900 398 1 398 chr1 247249719 66484277 66484674 1 398, 1, 66484277,
554 0 0 0 0 0 0 0 + TIN_01901 554 1 554 chr1 247249719 66517396 66517949 1 554, 1, 66517396,
469 0 0 0 0 0 0 0 + TIN_01902 469 1 469 chr1 247249719 66517977 66518445 1 469, 1, 66517977,
1186 0 0 0 0 0 0 0 + TIN_01903 1186 1 1186 chr1 247249719 66519425 66520610 1 1186, 1, 66519425,
593 0 0 0 0 0 0 0 + TIN_01904 593 1 593 chr1 247249719 66723073 66723665 1 593, 1, 66723073,
349 0 0 0 0 0 0 0 + TIN_01905 349 1 349 chr1 247249719 66757261 66757609 1 349, 1, 66757261,
282 0 0 0 0 0 0 0 + TIN_01906 282 1 282 chr1 247249719 66768947 66769228 1 282, 1, 66768947,
399 0 0 0 0 0 0 0 + TIN_01907 399 1 399 chr1 247249719 66787119 66787517 1 399, 1, 66787119,
456 0 0 0 0 0 0 0 + TIN_01908 456 1 456 chr1 247249719 66788410 66788865 1 456, 1, 66788410,
327 0 0 0 0 0 0 0 + TIN_01909 327 1 327 chr1 247249719 66796102 66796428 1 327, 1, 66796102,
505 0 0 0 0 0 0 0 + TIN_01910 505 1 505 chr1 247249719 66805594 66806098 1 505, 1, 66805594,
1014 0 0 0 0 0 0 0 + TIN_01911 1014 1 1014 chr1 247249719 66807489 66808502 1 1014, 1, 66807489,
708 0 0 0 0 0 0 0 + TIN_01912 708 1 708 chr1 247249719 66814052 66814759 1 708, 1, 66814052,
546 0 0 0 0 0 0 0 + TIN_01913 546 1 546 chr1 247249719 66816493 66817038 1 546, 1, 66816493,
891 0 0 0 0 0 0 0 + TIN_01914 891 1 891 chr1 247249719 66829531 66830421 1 891, 1, 66829531,
534 0 0 0 0 0 0 0 + TIN_01915 534 1 534 chr1 247249719 66832618 66833151 1 534, 1, 66832618,
854 0 0 0 0 0 0 0 + TIN_01916 854 1 854 chr1 247249719 66836564 66837417 1 854, 1, 66836564,
642 0 0 0 0 0 0 0 + TIN_01917 642 1 642 chr1 247249719 66846201 66846842 1 642, 1, 66846201,
537 0 0 0 0 0 0 0 + TIN_01918 537 1 537 chr1 247249719 66847162 66847698 1 537, 1, 66847162,
668 0 0 0 0 0 0 0 + TIN_01919 668 1 668 chr1 247249719 66869880 66870547 1 668, 1, 66869880,
1183 0 0 0 0 0 0 0 + TIN_01920 1183 1 1183 chr1 247249719 66870600 66871782 1 1183, 1, 66870600,
782 0 0 0 0 0 0 0 + TIN_01921 782 1 782 chr1 247249719 66874444 66875225 1 782, 1, 66874444,
575 0 0 0 0 0 0 0 + TIN_01922 575 1 575 chr1 247249719 66883195 66883769 1 575, 1, 66883195,
255 0 0 0 0 0 0 0 + TIN_01923 255 1 255 chr1 247249719 66951548 66951802 1 255, 1, 66951548,
682 0 0 0 0 0 0 0 + TIN_01924 682 1 682 chr1 247249719 67083459 67084140 1 682, 1, 67083459,
1019 0 0 0 0 0 0 0 + TIN_01925 1019 1 1019 chr1 247249719 67096596 67097614 1 1019, 1, 67096596,
496 0 0 0 0 0 0 0 + TIN_01926 496 1 496 chr1 247249719 67099333 67099828 1 496, 1, 67099333,
435 0 0 0 0 0 0 0 + TIN_01927 435 1 435 chr1 247249719 67129204 67129638 1 435, 1, 67129204,
238 0 0 0 0 0 0 0 + TIN_01928 238 1 238 chr1 247249719 67134083 67134320 1 238, 1, 67134083,
538 0 0 0 0 0 0 0 + TIN_01929 538 1 538 chr1 247249719 67139103 67139640 1 538, 1, 67139103,
782 0 0 0 0 0 0 0 + TIN_01930 782 1 782 chr1 247249719 67152017 67152798 1 782, 1, 67152017,
720 0 0 0 0 0 0 0 + TIN_01931 720 1 720 chr1 247249719 67154882 67155601 1 720, 1, 67154882,
1448 0 0 0 0 0 0 0 + TIN_01932 1448 1 1448 chr1 247249719 67160546 67161993 1 1448, 1, 67160546,
470 0 0 0 0 0 0 0 + TIN_01933 470 1 470 chr1 247249719 67182342 67182811 1 470, 1, 67182342,
753 0 0 0 0 0 0 0 + TIN_01934 753 1 753 chr1 247249719 67189497 67190249 1 753, 1, 67189497,
762 0 0 0 0 0 0 0 + TIN_01935 762 1 762 chr1 247249719 67192364 67193125 1 762, 1, 67192364,
405 0 0 0 0 0 0 0 + TIN_01936 405 1 405 chr1 247249719 67213570 67213974 1 405, 1, 67213570,
424 0 0 0 0 0 0 0 + TIN_01937 424 1 424 chr1 247249719 67230912 67231335 1 424, 1, 67230912,
460 0 0 0 0 0 0 0 + TIN_01938 460 1 460 chr1 247249719 67347952 67348411 1 460, 1, 67347952,
803 0 0 0 0 0 0 0 + TIN_01939 803 1 803 chr1 247249719 67514183 67514985 1 803, 1, 67514183,
702 0 0 0 0 0 0 0 + TIN_01940 702 1 702 chr1 247249719 67593722 67594423 1 702, 1, 67593722,
772 0 0 0 0 0 0 0 + TIN_01941 772 1 772 chr1 247249719 67911674 67912445 1 772, 1, 67911674,
530 0 0 0 0 0 0 0 + TIN_01942 530 1 530 chr1 247249719 67915912 67916441 1 530, 1, 67915912,
737 0 0 0 0 0 0 0 + TIN_01943 737 1 737 chr1 247249719 67930063 67930799 1 737, 1, 67930063,
2227 0 0 0 0 0 0 0 + TIN_01944 2227 1 2227 chr1 247249719 67944323 67946549 1 2227, 1, 67944323,
999 0 0 0 0 0 0 0 + TIN_01945 999 1 999 chr1 247249719 67953663 67954661 1 999, 1, 67953663,
943 0 0 0 0 0 0 0 + TIN_01946 943 1 943 chr1 247249719 67966226 67967168 1 943, 1, 67966226,
1590 0 0 0 0 0 0 0 + TIN_01947 1590 1 1590 chr1 247249719 67995747 67997336 1 1590, 1, 67995747,
724 0 0 0 0 0 0 0 + TIN_01948 724 1 724 chr1 247249719 67998544 67999267 1 724, 1, 67998544,
581 0 0 0 0 0 0 0 + TIN_01949 581 1 581 chr1 247249719 68001771 68002351 1 581, 1, 68001771,
444 0 0 0 0 0 0 0 + TIN_01950 444 1 444 chr1 247249719 68010321 68010764 1 444, 1, 68010321,
257 0 0 0 0 0 0 0 + TIN_01951 257 1 257 chr1 247249719 68278730 68278986 1 257, 1, 68278730,
318 0 0 0 0 0 0 0 + TIN_01952 318 1 318 chr1 247249719 68294840 68295157 1 318, 1, 68294840,
1933 0 0 0 0 0 0 0 + TIN_01953 1933 1 1933 chr1 247249719 68296702 68298634 1 1933, 1, 68296702,
780 0 0 0 0 0 0 0 + TIN_01954 780 1 780 chr1 247249719 68298994 68299773 1 780, 1, 68298994,
1486 0 0 0 0 0 0 0 + TIN_01955 1486 1 1486 chr1 247249719 68299925 68301410 1 1486, 1, 68299925,
689 0 0 0 0 0 0 0 + TIN_01956 689 1 689 chr1 247249719 68312807 68313495 1 689, 1, 68312807,
778 0 0 0 0 0 0 0 + TIN_01957 778 1 778 chr1 247249719 68313548 68314325 1 778, 1, 68313548,
487 0 0 0 0 0 0 0 + TIN_01958 487 1 487 chr1 247249719 68331769 68332255 1 487, 1, 68331769,
1119 0 0 0 0 0 0 0 + TIN_01959 1119 1 1119 chr1 247249719 68350470 68351588 1 1119, 1, 68350470,
1002 0 0 0 0 0 0 0 + TIN_01960 1002 1 1002 chr1 247249719 68359635 68360636 1 1002, 1, 68359635,
519 0 0 0 0 0 0 0 + TIN_01961 519 1 519 chr1 247249719 68366281 68366799 1 519, 1, 68366281,
272 0 0 0 0 0 0 0 + TIN_01962 272 1 272 chr1 247249719 68387060 68387331 1 272, 1, 68387060,
595 0 0 0 0 0 0 0 + TIN_01963 595 1 595 chr1 247249719 69746391 69746985 1 595, 1, 69746391,
379 0 0 0 0 0 0 0 + TIN_01964 379 1 379 chr1 247249719 69889002 69889380 1 379, 1, 69889002,
600 0 0 0 0 0 0 0 + TIN_01965 600 1 600 chr1 247249719 69953732 69954331 1 600, 1, 69953732,
284 0 0 0 0 0 0 0 + TIN_01966 284 1 284 chr1 247249719 69976806 69977089 1 284, 1, 69976806,
372 0 0 0 0 0 0 0 + TIN_01967 372 1 372 chr1 247249719 70040603 70040974 1 372, 1, 70040603,
404 0 0 0 0 0 0 0 + TIN_01968 404 1 404 chr1 247249719 70055287 70055690 1 404, 1, 70055287,
663 0 0 0 0 0 0 0 + TIN_01969 663 1 663 chr1 247249719 70097072 70097734 1 663, 1, 70097072,
562 0 0 0 0 0 0 0 + TIN_01970 562 1 562 chr1 247249719 70180994 70181555 1 562, 1, 70180994,
634 0 0 0 0 0 0 0 + TIN_01971 634 1 634 chr1 247249719 70184231 70184864 1 634, 1, 70184231,
533 0 0 0 0 0 0 0 + TIN_01972 533 1 533 chr1 247249719 70211091 70211623 1 533, 1, 70211091,
704 0 0 0 0 0 0 0 + TIN_01973 704 1 704 chr1 247249719 70212872 70213575 1 704, 1, 70212872,
338 0 0 0 0 0 0 0 + TIN_01974 338 1 338 chr1 247249719 70280613 70280950 1 338, 1, 70280613,
505 0 0 0 0 0 0 0 + TIN_01975 505 1 505 chr1 247249719 70340789 70341293 1 505, 1, 70340789,
1001 0 0 0 0 0 0 0 + TIN_01976 1001 1 1001 chr1 247249719 70341865 70342865 1 1001, 1, 70341865,
467 0 0 0 0 0 0 0 + TIN_01977 467 1 467 chr1 247249719 70352592 70353058 1 467, 1, 70352592,
804 0 0 0 0 0 0 0 + TIN_01978 804 1 804 chr1 247249719 70390646 70391449 1 804, 1, 70390646,
679 0 0 0 0 0 0 0 + TIN_01979 679 1 679 chr1 247249719 70394685 70395363 1 679, 1, 70394685,
818 0 0 0 0 0 0 0 + TIN_01980 818 1 818 chr1 247249719 70395500 70396317 1 818, 1, 70395500,
1047 0 0 0 0 0 0 0 + TIN_01981 1047 1 1047 chr1 247249719 70410175 70411221 1 1047, 1, 70410175,
729 0 0 0 0 0 0 0 + TIN_01982 729 1 729 chr1 247249719 70418677 70419405 1 729, 1, 70418677,
1042 0 0 0 0 0 0 0 + TIN_01983 1042 1 1042 chr1 247249719 70419999 70421040 1 1042, 1, 70419999,
873 0 0 0 0 0 0 0 + TIN_01984 873 1 873 chr1 247249719 70445905 70446777 1 873, 1, 70445905,
475 0 0 0 0 0 0 0 + TIN_01985 475 1 475 chr1 247249719 70453221 70453695 1 475, 1, 70453221,
1177 0 0 0 0 0 0 0 + TIN_01986 1177 1 1177 chr1 247249719 70456416 70457592 1 1177, 1, 70456416,
803 0 0 0 0 0 0 0 + TIN_01987 803 1 803 chr1 247249719 70458864 70459666 1 803, 1, 70458864,
1269 0 0 0 0 0 0 0 + TIN_01988 1269 1 1269 chr1 247249719 70478885 70480153 1 1269, 1, 70478885,
349 0 0 0 0 0 0 0 + TIN_01989 349 1 349 chr1 247249719 70494159 70494507 1 349, 1, 70494159,
891 0 0 0 0 0 0 0 + TIN_01990 891 1 891 chr1 247249719 70494773 70495663 1 891, 1, 70494773,
1008 0 0 0 0 0 0 0 + TIN_01991 1008 1 1008 chr1 247249719 70498050 70499057 1 1008, 1, 70498050,
615 0 0 0 0 0 0 0 + TIN_01992 615 1 615 chr1 247249719 70591242 70591856 1 615, 1, 70591242,
436 0 0 0 0 0 0 0 + TIN_01993 436 1 436 chr1 247249719 70596198 70596633 1 436, 1, 70596198,
627 0 0 0 0 0 0 0 + TIN_01994 627 1 627 chr1 247249719 70600459 70601085 1 627, 1, 70600459,
512 0 0 0 0 0 0 0 + TIN_01995 512 1 512 chr1 247249719 71031014 71031525 1 512, 1, 71031014,
182 0 0 0 0 0 0 0 + TIN_01996 182 1 182 chr1 247249719 71063078 71063259 1 182, 1, 71063078,
650 0 0 0 0 0 0 0 + TIN_01997 650 1 650 chr1 247249719 71183557 71184206 1 650, 1, 71183557,
642 0 0 0 0 0 0 0 + TIN_01998 642 1 642 chr1 247249719 71667038 71667679 1 642, 1, 71667038,
294 0 0 0 0 0 0 0 + TIN_01999 294 1 294 chr1 247249719 72053474 72053767 1 294, 1, 72053474,
588 0 0 0 0 0 0 0 + TIN_02000 588 1 588 chr1 247249719 72107436 72108023 1 588, 1, 72107436,
205 0 0 0 0 0 0 0 + TIN_02001 205 1 205 chr1 247249719 72261044 72261248 1 205, 1, 72261044,
975 0 0 0 0 0 0 0 + TIN_02002 975 1 975 chr1 247249719 72286793 72287767 1 975, 1, 72286793,
460 0 0 0 0 0 0 0 + TIN_02003 460 1 460 chr1 247249719 72348200 72348659 1 460, 1, 72348200,
1183 0 0 0 0 0 0 0 + TIN_02004 1183 1 1183 chr1 247249719 72366857 72368039 1 1183, 1, 72366857,
213 0 0 0 0 0 0 0 + TIN_02005 213 1 213 chr1 247249719 72410049 72410261 1 213, 1, 72410049,
447 0 0 0 0 0 0 0 + TIN_02006 447 1 447 chr1 247249719 72459252 72459698 1 447, 1, 72459252,
1503 0 0 0 0 0 0 0 + TIN_02007 1503 1 1503 chr1 247249719 74385458 74386960 1 1503, 1, 74385458,
515 0 0 0 0 0 0 0 + TIN_02008 515 1 515 chr1 247249719 74387044 74387558 1 515, 1, 74387044,
1079 0 0 0 0 0 0 0 + TIN_02009 1079 1 1079 chr1 247249719 74396028 74397106 1 1079, 1, 74396028,
724 0 0 0 0 0 0 0 + TIN_02010 724 1 724 chr1 247249719 74539594 74540317 1 724, 1, 74539594,
446 0 0 0 0 0 0 0 + TIN_02011 446 1 446 chr1 247249719 74541165 74541610 1 446, 1, 74541165,
867 0 0 0 0 0 0 0 + TIN_02012 867 1 867 chr1 247249719 74563183 74564049 1 867, 1, 74563183,
822 0 0 0 0 0 0 0 + TIN_02013 822 1 822 chr1 247249719 74791265 74792086 1 822, 1, 74791265,
451 0 0 0 0 0 0 0 + TIN_02014 451 1 451 chr1 247249719 74921650 74922100 1 451, 1, 74921650,
510 0 0 0 0 0 0 0 + TIN_02015 510 1 510 chr1 247249719 74924682 74925191 1 510, 1, 74924682,
537 0 0 0 0 0 0 0 + TIN_02016 537 1 537 chr1 247249719 75518338 75518874 1 537, 1, 75518338,
450 0 0 0 0 0 0 0 + TIN_02017 450 1 450 chr1 247249719 75576665 75577114 1 450, 1, 75576665,
221 0 0 0 0 0 0 0 + TIN_02018 221 1 221 chr1 247249719 75761418 75761638 1 221, 1, 75761418,
667 0 0 0 0 0 0 0 + TIN_02019 667 1 667 chr1 247249719 75764622 75765288 1 667, 1, 75764622,
201 0 0 0 0 0 0 0 + TIN_02020 201 1 201 chr1 247249719 75778706 75778906 1 201, 1, 75778706,
939 0 0 0 0 0 0 0 + TIN_02021 939 1 939 chr1 247249719 75920338 75921276 1 939, 1, 75920338,
1579 0 0 0 0 0 0 0 + TIN_02022 1579 1 1579 chr1 247249719 75931987 75933565 1 1579, 1, 75931987,
349 0 0 0 0 0 0 0 + TIN_02023 349 1 349 chr1 247249719 75937637 75937985 1 349, 1, 75937637,
620 0 0 0 0 0 0 0 + TIN_02024 620 1 620 chr1 247249719 76004754 76005373 1 620, 1, 76004754,
269 0 0 0 0 0 0 0 + TIN_02025 269 1 269 chr1 247249719 76032009 76032277 1 269, 1, 76032009,
650 0 0 0 0 0 0 0 + TIN_02026 650 1 650 chr1 247249719 76378438 76379087 1 650, 1, 76378438,
341 0 0 0 0 0 0 0 + TIN_02027 341 1 341 chr1 247249719 76418136 76418476 1 341, 1, 76418136,
324 0 0 0 0 0 0 0 + TIN_02028 324 1 324 chr1 247249719 76523093 76523416 1 324, 1, 76523093,
473 0 0 0 0 0 0 0 + TIN_02029 473 1 473 chr1 247249719 76558431 76558903 1 473, 1, 76558431,
389 0 0 0 0 0 0 0 + TIN_02030 389 1 389 chr1 247249719 76592877 76593265 1 389, 1, 76592877,
509 0 0 0 0 0 0 0 + TIN_02031 509 1 509 chr1 247249719 76618289 76618797 1 509, 1, 76618289,
358 0 0 0 0 0 0 0 + TIN_02032 358 1 358 chr1 247249719 76683931 76684288 1 358, 1, 76683931,
322 0 0 0 0 0 0 0 + TIN_02033 322 1 322 chr1 247249719 76719950 76720271 1 322, 1, 76719950,
439 0 0 0 0 0 0 0 + TIN_02034 439 1 439 chr1 247249719 76724274 76724712 1 439, 1, 76724274,
410 0 0 0 0 0 0 0 + TIN_02035 410 1 410 chr1 247249719 76744099 76744508 1 410, 1, 76744099,
678 0 0 0 0 0 0 0 + TIN_02036 678 1 678 chr1 247249719 76790089 76790766 1 678, 1, 76790089,
399 0 0 0 0 0 0 0 + TIN_02037 399 1 399 chr1 247249719 77049113 77049511 1 399, 1, 77049113,
406 0 0 0 0 0 0 0 + TIN_02038 406 1 406 chr1 247249719 77088625 77089030 1 406, 1, 77088625,
452 0 0 0 0 0 0 0 + TIN_02039 452 1 452 chr1 247249719 77095261 77095712 1 452, 1, 77095261,
1047 0 0 0 0 0 0 0 + TIN_02040 1047 1 1047 chr1 247249719 77099126 77100172 1 1047, 1, 77099126,
558 0 0 0 0 0 0 0 + TIN_02041 558 1 558 chr1 247249719 77110930 77111487 1 558, 1, 77110930,
668 0 0 0 0 0 0 0 + TIN_02042 668 1 668 chr1 247249719 77141217 77141884 1 668, 1, 77141217,
741 0 0 0 0 0 0 0 + TIN_02043 741 1 741 chr1 247249719 77160504 77161244 1 741, 1, 77160504,
672 0 0 0 0 0 0 0 + TIN_02044 672 1 672 chr1 247249719 77198836 77199507 1 672, 1, 77198836,
181 0 0 0 0 0 0 0 + TIN_02045 181 1 181 chr1 247249719 77211224 77211404 1 181, 1, 77211224,
609 0 0 0 0 0 0 0 + TIN_02046 609 1 609 chr1 247249719 77213019 77213627 1 609, 1, 77213019,
628 0 0 0 0 0 0 0 + TIN_02047 628 1 628 chr1 247249719 77236506 77237133 1 628, 1, 77236506,
583 0 0 0 0 0 0 0 + TIN_02048 583 1 583 chr1 247249719 77237231 77237813 1 583, 1, 77237231,
267 0 0 0 0 0 0 0 + TIN_02049 267 1 267 chr1 247249719 77271815 77272081 1 267, 1, 77271815,
561 0 0 0 0 0 0 0 + TIN_02050 561 1 561 chr1 247249719 77281184 77281744 1 561, 1, 77281184,
392 0 0 0 0 0 0 0 + TIN_02051 392 1 392 chr1 247249719 77293154 77293545 1 392, 1, 77293154,
1358 0 0 0 0 0 0 0 + TIN_02052 1358 1 1358 chr1 247249719 77306065 77307422 1 1358, 1, 77306065,
469 0 0 0 0 0 0 0 + TIN_02053 469 1 469 chr1 247249719 77500953 77501421 1 469, 1, 77500953,
269 0 0 0 0 0 0 0 + TIN_02054 269 1 269 chr1 247249719 77539068 77539336 1 269, 1, 77539068,
245 0 0 0 0 0 0 0 + TIN_02055 245 1 245 chr1 247249719 77539834 77540078 1 245, 1, 77539834,
316 0 0 0 0 0 0 0 + TIN_02056 316 1 316 chr1 247249719 77706012 77706327 1 316, 1, 77706012,
433 0 0 0 0 0 0 0 + TIN_02057 433 1 433 chr1 247249719 77712053 77712485 1 433, 1, 77712053,
168 0 0 0 0 0 0 0 + TIN_02058 168 1 168 chr1 247249719 77730223 77730390 1 168, 1, 77730223,
400 0 0 0 0 0 0 0 + TIN_02059 400 1 400 chr1 247249719 77748537 77748936 1 400, 1, 77748537,
429 0 0 0 0 0 0 0 + TIN_02060 429 1 429 chr1 247249719 77751796 77752224 1 429, 1, 77751796,
561 0 0 0 0 0 0 0 + TIN_02061 561 1 561 chr1 247249719 77764766 77765326 1 561, 1, 77764766,
426 0 0 0 0 0 0 0 + TIN_02062 426 1 426 chr1 247249719 77772437 77772862 1 426, 1, 77772437,
435 0 0 0 0 0 0 0 + TIN_02063 435 1 435 chr1 247249719 77782949 77783383 1 435, 1, 77782949,
522 0 0 0 0 0 0 0 + TIN_02064 522 1 522 chr1 247249719 77786360 77786881 1 522, 1, 77786360,
452 0 0 0 0 0 0 0 + TIN_02065 452 1 452 chr1 247249719 77788269 77788720 1 452, 1, 77788269,
1159 0 0 0 0 0 0 0 + TIN_02066 1159 1 1159 chr1 247249719 77797110 77798268 1 1159, 1, 77797110,
136 0 0 0 0 0 0 0 + TIN_02067 136 1 136 chr1 247249719 77799730 77799865 1 136, 1, 77799730,
1647 0 0 0 0 0 0 0 + TIN_02068 1647 1 1647 chr1 247249719 77805604 77807250 1 1647, 1, 77805604,
241 0 0 0 0 0 0 0 + TIN_02069 241 1 241 chr1 247249719 77828512 77828752 1 241, 1, 77828512,
505 0 0 0 0 0 0 0 + TIN_02070 505 1 505 chr1 247249719 77840836 77841340 1 505, 1, 77840836,
563 0 0 0 0 0 0 0 + TIN_02071 563 1 563 chr1 247249719 77848328 77848890 1 563, 1, 77848328,
594 0 0 0 0 0 0 0 + TIN_02072 594 1 594 chr1 247249719 77851849 77852442 1 594, 1, 77851849,
504 0 0 0 0 0 0 0 + TIN_02073 504 1 504 chr1 247249719 77879972 77880475 1 504, 1, 77879972,
1400 0 0 0 0 0 0 0 + TIN_02074 1400 1 1400 chr1 247249719 77884678 77886077 1 1400, 1, 77884678,
497 0 0 0 0 0 0 0 + TIN_02075 497 1 497 chr1 247249719 77886565 77887061 1 497, 1, 77886565,
1043 0 0 0 0 0 0 0 + TIN_02076 1043 1 1043 chr1 247249719 77887635 77888677 1 1043, 1, 77887635,
921 0 0 0 0 0 0 0 + TIN_02077 921 1 921 chr1 247249719 77908891 77909811 1 921, 1, 77908891,
695 0 0 0 0 0 0 0 + TIN_02078 695 1 695 chr1 247249719 77924959 77925653 1 695, 1, 77924959,
477 0 0 0 0 0 0 0 + TIN_02079 477 1 477 chr1 247249719 77933994 77934470 1 477, 1, 77933994,
473 0 0 0 0 0 0 0 + TIN_02080 473 1 473 chr1 247249719 77964595 77965067 1 473, 1, 77964595,
426 0 0 0 0 0 0 0 + TIN_02081 426 1 426 chr1 247249719 77968778 77969203 1 426, 1, 77968778,
524 0 0 0 0 0 0 0 + TIN_02082 524 1 524 chr1 247249719 77969504 77970027 1 524, 1, 77969504,
296 0 0 0 0 0 0 0 + TIN_02083 296 1 296 chr1 247249719 77998762 77999057 1 296, 1, 77998762,
762 0 0 0 0 0 0 0 + TIN_02084 762 1 762 chr1 247249719 78010575 78011336 1 762, 1, 78010575,
513 0 0 0 0 0 0 0 + TIN_02085 513 1 513 chr1 247249719 78040868 78041380 1 513, 1, 78040868,
305 0 0 0 0 0 0 0 + TIN_02086 305 1 305 chr1 247249719 78077880 78078184 1 305, 1, 78077880,
482 0 0 0 0 0 0 0 + TIN_02087 482 1 482 chr1 247249719 78110187 78110668 1 482, 1, 78110187,
407 0 0 0 0 0 0 0 + TIN_02088 407 1 407 chr1 247249719 78115858 78116264 1 407, 1, 78115858,
839 0 0 0 0 0 0 0 + TIN_02089 839 1 839 chr1 247249719 78127634 78128472 1 839, 1, 78127634,
786 0 0 0 0 0 0 0 + TIN_02090 786 1 786 chr1 247249719 78130074 78130859 1 786, 1, 78130074,
591 0 0 0 0 0 0 0 + TIN_02091 591 1 591 chr1 247249719 78133266 78133856 1 591, 1, 78133266,
427 0 0 0 0 0 0 0 + TIN_02092 427 1 427 chr1 247249719 78134848 78135274 1 427, 1, 78134848,
602 0 0 0 0 0 0 0 + TIN_02093 602 1 602 chr1 247249719 78148162 78148763 1 602, 1, 78148162,
397 0 0 0 0 0 0 0 + TIN_02094 397 1 397 chr1 247249719 78148872 78149268 1 397, 1, 78148872,
1091 0 0 0 0 0 0 0 + TIN_02095 1091 1 1091 chr1 247249719 78183573 78184663 1 1091, 1, 78183573,
1962 0 0 0 0 0 0 0 + TIN_02096 1962 1 1962 chr1 247249719 78185003 78186964 1 1962, 1, 78185003,
196 0 0 0 0 0 0 0 + TIN_02097 196 1 196 chr1 247249719 78256359 78256554 1 196, 1, 78256359,
919 0 0 0 0 0 0 0 + TIN_02098 919 1 919 chr1 247249719 78306888 78307806 1 919, 1, 78306888,
1330 0 0 0 0 0 0 0 + TIN_02099 1330 1 1330 chr1 247249719 78590842 78592171 1 1330, 1, 78590842,
624 0 0 0 0 0 0 0 + TIN_02100 624 1 624 chr1 247249719 78650302 78650925 1 624, 1, 78650302,
1299 0 0 0 0 0 0 0 + TIN_02101 1299 1 1299 chr1 247249719 78671308 78672606 1 1299, 1, 78671308,
308 0 0 0 0 0 0 0 + TIN_02102 308 1 308 chr1 247249719 78705707 78706014 1 308, 1, 78705707,
654 0 0 0 0 0 0 0 + TIN_02103 654 1 654 chr1 247249719 78716802 78717455 1 654, 1, 78716802,
418 0 0 0 0 0 0 0 + TIN_02104 418 1 418 chr1 247249719 78717989 78718406 1 418, 1, 78717989,
487 0 0 0 0 0 0 0 + TIN_02105 487 1 487 chr1 247249719 78800774 78801260 1 487, 1, 78800774,
509 0 0 0 0 0 0 0 + TIN_02106 509 1 509 chr1 247249719 78803067 78803575 1 509, 1, 78803067,
741 0 0 0 0 0 0 0 + TIN_02107 741 1 741 chr1 247249719 78815342 78816082 1 741, 1, 78815342,
474 0 0 0 0 0 0 0 + TIN_02108 474 1 474 chr1 247249719 78830835 78831308 1 474, 1, 78830835,
492 0 0 0 0 0 0 0 + TIN_02109 492 1 492 chr1 247249719 78833555 78834046 1 492, 1, 78833555,
861 0 0 0 0 0 0 0 + TIN_02110 861 1 861 chr1 247249719 78834921 78835781 1 861, 1, 78834921,
341 0 0 0 0 0 0 0 + TIN_02111 341 1 341 chr1 247249719 81604292 81604632 1 341, 1, 81604292,
628 0 0 0 0 0 0 0 + TIN_02112 628 1 628 chr1 247249719 81652228 81652855 1 628, 1, 81652228,
341 0 0 0 0 0 0 0 + TIN_02113 341 1 341 chr1 247249719 81688006 81688346 1 341, 1, 81688006,
294 0 0 0 0 0 0 0 + TIN_02114 294 1 294 chr1 247249719 81688769 81689062 1 294, 1, 81688769,
755 0 0 0 0 0 0 0 + TIN_02115 755 1 755 chr1 247249719 81789144 81789898 1 755, 1, 81789144,
576 0 0 0 0 0 0 0 + TIN_02116 576 1 576 chr1 247249719 81796575 81797150 1 576, 1, 81796575,
464 0 0 0 0 0 0 0 + TIN_02117 464 1 464 chr1 247249719 81797305 81797768 1 464, 1, 81797305,
569 0 0 0 0 0 0 0 + TIN_02118 569 1 569 chr1 247249719 81910613 81911181 1 569, 1, 81910613,
219 0 0 0 0 0 0 0 + TIN_02119 219 1 219 chr1 247249719 82037736 82037954 1 219, 1, 82037736,
569 0 0 0 0 0 0 0 + TIN_02120 569 1 569 chr1 247249719 82097972 82098540 1 569, 1, 82097972,
586 0 0 0 0 0 0 0 + TIN_02121 586 1 586 chr1 247249719 82134805 82135390 1 586, 1, 82134805,
860 0 0 0 0 0 0 0 + TIN_02122 860 1 860 chr1 247249719 84086974 84087833 1 860, 1, 84086974,
134 0 0 0 0 0 0 0 + TIN_02123 134 1 134 chr1 247249719 84125711 84125844 1 134, 1, 84125711,
868 0 0 0 0 0 0 0 + TIN_02124 868 1 868 chr1 247249719 84170908 84171775 1 868, 1, 84170908,
724 0 0 0 0 0 0 0 + TIN_02125 724 1 724 chr1 247249719 84173831 84174554 1 724, 1, 84173831,
420 0 0 0 0 0 0 0 + TIN_02126 420 1 420 chr1 247249719 84257051 84257470 1 420, 1, 84257051,
675 0 0 0 0 0 0 0 + TIN_02127 675 1 675 chr1 247249719 84257697 84258371 1 675, 1, 84257697,
445 0 0 0 0 0 0 0 + TIN_02128 445 1 445 chr1 247249719 84275056 84275500 1 445, 1, 84275056,
608 0 0 0 0 0 0 0 + TIN_02129 608 1 608 chr1 247249719 84279482 84280089 1 608, 1, 84279482,
495 0 0 0 0 0 0 0 + TIN_02130 495 1 495 chr1 247249719 84290199 84290693 1 495, 1, 84290199,
528 0 0 0 0 0 0 0 + TIN_02131 528 1 528 chr1 247249719 84290847 84291374 1 528, 1, 84290847,
371 0 0 0 0 0 0 0 + TIN_02132 371 1 371 chr1 247249719 84295680 84296050 1 371, 1, 84295680,
775 0 0 0 0 0 0 0 + TIN_02133 775 1 775 chr1 247249719 84329680 84330454 1 775, 1, 84329680,
416 0 0 0 0 0 0 0 + TIN_02134 416 1 416 chr1 247249719 84366746 84367161 1 416, 1, 84366746,
663 0 0 0 0 0 0 0 + TIN_02135 663 1 663 chr1 247249719 84670232 84670894 1 663, 1, 84670232,
330 0 0 0 0 0 0 0 + TIN_02136 330 1 330 chr1 247249719 84680849 84681178 1 330, 1, 84680849,
442 0 0 0 0 0 0 0 + TIN_02137 442 1 442 chr1 247249719 84687427 84687868 1 442, 1, 84687427,
883 0 0 0 0 0 0 0 + TIN_02138 883 1 883 chr1 247249719 84739584 84740466 1 883, 1, 84739584,
805 0 0 0 0 0 0 0 + TIN_02139 805 1 805 chr1 247249719 84837222 84838026 1 805, 1, 84837222,
886 0 0 0 0 0 0 0 + TIN_02140 886 1 886 chr1 247249719 85154832 85155717 1 886, 1, 85154832,
591 0 0 0 0 0 0 0 + TIN_02141 591 1 591 chr1 247249719 85193428 85194018 1 591, 1, 85193428,
672 0 0 0 0 0 0 0 + TIN_02142 672 1 672 chr1 247249719 85433093 85433764 1 672, 1, 85433093,
474 0 0 0 0 0 0 0 + TIN_02143 474 1 474 chr1 247249719 85450125 85450598 1 474, 1, 85450125,
1353 0 0 0 0 0 0 0 + TIN_02144 1353 1 1353 chr1 247249719 85452090 85453442 1 1353, 1, 85452090,
859 0 0 0 0 0 0 0 + TIN_02145 859 1 859 chr1 247249719 85504090 85504948 1 859, 1, 85504090,
1011 0 0 0 0 0 0 0 + TIN_02146 1011 1 1011 chr1 247249719 85529970 85530980 1 1011, 1, 85529970,
439 0 0 0 0 0 0 0 + TIN_02147 439 1 439 chr1 247249719 85575709 85576147 1 439, 1, 85575709,
463 0 0 0 0 0 0 0 + TIN_02148 463 1 463 chr1 247249719 85576378 85576840 1 463, 1, 85576378,
567 0 0 0 0 0 0 0 + TIN_02149 567 1 567 chr1 247249719 85579122 85579688 1 567, 1, 85579122,
672 0 0 0 0 0 0 0 + TIN_02150 672 1 672 chr1 247249719 85581289 85581960 1 672, 1, 85581289,
1125 0 0 0 0 0 0 0 + TIN_02151 1125 1 1125 chr1 247249719 85590995 85592119 1 1125, 1, 85590995,
437 0 0 0 0 0 0 0 + TIN_02152 437 1 437 chr1 247249719 85595074 85595510 1 437, 1, 85595074,
623 0 0 0 0 0 0 0 + TIN_02153 623 1 623 chr1 247249719 85633651 85634273 1 623, 1, 85633651,
601 0 0 0 0 0 0 0 + TIN_02154 601 1 601 chr1 247249719 85636511 85637111 1 601, 1, 85636511,
824 0 0 0 0 0 0 0 + TIN_02155 824 1 824 chr1 247249719 85639968 85640791 1 824, 1, 85639968,
1243 0 0 0 0 0 0 0 + TIN_02156 1243 1 1243 chr1 247249719 85644558 85645800 1 1243, 1, 85644558,
724 0 0 0 0 0 0 0 + TIN_02157 724 1 724 chr1 247249719 85646040 85646763 1 724, 1, 85646040,
637 0 0 0 0 0 0 0 + TIN_02158 637 1 637 chr1 247249719 85652978 85653614 1 637, 1, 85652978,
821 0 0 0 0 0 0 0 + TIN_02159 821 1 821 chr1 247249719 85661121 85661941 1 821, 1, 85661121,
535 0 0 0 0 0 0 0 + TIN_02160 535 1 535 chr1 247249719 85668043 85668577 1 535, 1, 85668043,
463 0 0 0 0 0 0 0 + TIN_02161 463 1 463 chr1 247249719 85711045 85711507 1 463, 1, 85711045,
1148 0 0 0 0 0 0 0 + TIN_02162 1148 1 1148 chr1 247249719 85731985 85733132 1 1148, 1, 85731985,
1154 0 0 0 0 0 0 0 + TIN_02163 1154 1 1154 chr1 247249719 85750821 85751974 1 1154, 1, 85750821,
875 0 0 0 0 0 0 0 + TIN_02164 875 1 875 chr1 247249719 85841447 85842321 1 875, 1, 85841447,
524 0 0 0 0 0 0 0 + TIN_02165 524 1 524 chr1 247249719 85842812 85843335 1 524, 1, 85842812,
533 0 0 0 0 0 0 0 + TIN_02166 533 1 533 chr1 247249719 85848419 85848951 1 533, 1, 85848419,
715 0 0 0 0 0 0 0 + TIN_02167 715 1 715 chr1 247249719 85970770 85971484 1 715, 1, 85970770,
291 0 0 0 0 0 0 0 + TIN_02168 291 1 291 chr1 247249719 85981888 85982178 1 291, 1, 85981888,
399 0 0 0 0 0 0 0 + TIN_02169 399 1 399 chr1 247249719 86123743 86124141 1 399, 1, 86123743,
583 0 0 0 0 0 0 0 + TIN_02170 583 1 583 chr1 247249719 86534513 86535095 1 583, 1, 86534513,
519 0 0 0 0 0 0 0 + TIN_02171 519 1 519 chr1 247249719 86541173 86541691 1 519, 1, 86541173,
924 0 0 0 0 0 0 0 + TIN_02172 924 1 924 chr1 247249719 86544084 86545007 1 924, 1, 86544084,
505 0 0 0 0 0 0 0 + TIN_02173 505 1 505 chr1 247249719 86550973 86551477 1 505, 1, 86550973,
528 0 0 0 0 0 0 0 + TIN_02174 528 1 528 chr1 247249719 86739690 86740217 1 528, 1, 86739690,
561 0 0 0 0 0 0 0 + TIN_02175 561 1 561 chr1 247249719 86884786 86885346 1 561, 1, 86884786,
518 0 0 0 0 0 0 0 + TIN_02176 518 1 518 chr1 247249719 86915284 86915801 1 518, 1, 86915284,
891 0 0 0 0 0 0 0 + TIN_02177 891 1 891 chr1 247249719 87046870 87047760 1 891, 1, 87046870,
651 0 0 0 0 0 0 0 + TIN_02178 651 1 651 chr1 247249719 87049653 87050303 1 651, 1, 87049653,
1068 0 0 0 0 0 0 0 + TIN_02179 1068 1 1068 chr1 247249719 87072650 87073717 1 1068, 1, 87072650,
486 0 0 0 0 0 0 0 + TIN_02180 486 1 486 chr1 247249719 87083299 87083784 1 486, 1, 87083299,
444 0 0 0 0 0 0 0 + TIN_02181 444 1 444 chr1 247249719 87099249 87099692 1 444, 1, 87099249,
1731 0 0 0 0 0 0 0 + TIN_02182 1731 1 1731 chr1 247249719 87110360 87112090 1 1731, 1, 87110360,
254 0 0 0 0 0 0 0 + TIN_02183 254 1 254 chr1 247249719 87130612 87130865 1 254, 1, 87130612,
588 0 0 0 0 0 0 0 + TIN_02184 588 1 588 chr1 247249719 87133385 87133972 1 588, 1, 87133385,
792 0 0 0 0 0 0 0 + TIN_02185 792 1 792 chr1 247249719 87137953 87138744 1 792, 1, 87137953,
1339 0 0 0 0 0 0 0 + TIN_02186 1339 1 1339 chr1 247249719 87160502 87161840 1 1339, 1, 87160502,
1184 0 0 0 0 0 0 0 + TIN_02187 1184 1 1184 chr1 247249719 87203788 87204971 1 1184, 1, 87203788,
394 0 0 0 0 0 0 0 + TIN_02188 394 1 394 chr1 247249719 87259292 87259685 1 394, 1, 87259292,
544 0 0 0 0 0 0 0 + TIN_02189 544 1 544 chr1 247249719 87513031 87513574 1 544, 1, 87513031,
1361 0 0 0 0 0 0 0 + TIN_02190 1361 1 1361 chr1 247249719 87514884 87516244 1 1361, 1, 87514884,
1005 0 0 0 0 0 0 0 + TIN_02191 1005 1 1005 chr1 247249719 88881477 88882481 1 1005, 1, 88881477,
417 0 0 0 0 0 0 0 + TIN_02192 417 1 417 chr1 247249719 88899425 88899841 1 417, 1, 88899425,
496 0 0 0 0 0 0 0 + TIN_02193 496 1 496 chr1 247249719 88900009 88900504 1 496, 1, 88900009,
560 0 0 0 0 0 0 0 + TIN_02194 560 1 560 chr1 247249719 88924422 88924981 1 560, 1, 88924422,
759 0 0 0 0 0 0 0 + TIN_02195 759 1 759 chr1 247249719 88941328 88942086 1 759, 1, 88941328,
598 0 0 0 0 0 0 0 + TIN_02196 598 1 598 chr1 247249719 88971490 88972087 1 598, 1, 88971490,
465 0 0 0 0 0 0 0 + TIN_02197 465 1 465 chr1 247249719 88972186 88972650 1 465, 1, 88972186,
549 0 0 0 0 0 0 0 + TIN_02198 549 1 549 chr1 247249719 88991502 88992050 1 549, 1, 88991502,
725 0 0 0 0 0 0 0 + TIN_02199 725 1 725 chr1 247249719 88992833 88993557 1 725, 1, 88992833,
570 0 0 0 0 0 0 0 + TIN_02200 570 1 570 chr1 247249719 88994305 88994874 1 570, 1, 88994305,
713 0 0 0 0 0 0 0 + TIN_02201 713 1 713 chr1 247249719 89001001 89001713 1 713, 1, 89001001,
1259 0 0 0 0 0 0 0 + TIN_02202 1259 1 1259 chr1 247249719 89006904 89008162 1 1259, 1, 89006904,
1514 0 0 0 0 0 0 0 + TIN_02203 1514 1 1514 chr1 247249719 89008284 89009797 1 1514, 1, 89008284,
1043 0 0 0 0 0 0 0 + TIN_02204 1043 1 1043 chr1 247249719 89045511 89046553 1 1043, 1, 89045511,
582 0 0 0 0 0 0 0 + TIN_02205 582 1 582 chr1 247249719 89050535 89051116 1 582, 1, 89050535,
275 0 0 0 0 0 0 0 + TIN_02206 275 1 275 chr1 247249719 89052226 89052500 1 275, 1, 89052226,
666 0 0 0 0 0 0 0 + TIN_02207 666 1 666 chr1 247249719 89117396 89118061 1 666, 1, 89117396,
511 0 0 0 0 0 0 0 + TIN_02208 511 1 511 chr1 247249719 89124042 89124552 1 511, 1, 89124042,
508 0 0 0 0 0 0 0 + TIN_02209 508 1 508 chr1 247249719 89127607 89128114 1 508, 1, 89127607,
1017 0 0 0 0 0 0 0 + TIN_02210 1017 1 1017 chr1 247249719 89128954 89129970 1 1017, 1, 89128954,
437 0 0 0 0 0 0 0 + TIN_02211 437 1 437 chr1 247249719 89145488 89145924 1 437, 1, 89145488,
650 0 0 0 0 0 0 0 + TIN_02212 650 1 650 chr1 247249719 89156382 89157031 1 650, 1, 89156382,
769 0 0 0 0 0 0 0 + TIN_02213 769 1 769 chr1 247249719 89168950 89169718 1 769, 1, 89168950,
764 0 0 0 0 0 0 0 + TIN_02214 764 1 764 chr1 247249719 89231498 89232261 1 764, 1, 89231498,
1420 0 0 0 0 0 0 0 + TIN_02215 1420 1 1420 chr1 247249719 89299772 89301191 1 1420, 1, 89299772,
751 0 0 0 0 0 0 0 + TIN_02216 751 1 751 chr1 247249719 89301284 89302034 1 751, 1, 89301284,
698 0 0 0 0 0 0 0 + TIN_02217 698 1 698 chr1 247249719 89302237 89302934 1 698, 1, 89302237,
378 0 0 0 0 0 0 0 + TIN_02218 378 1 378 chr1 247249719 89708006 89708383 1 378, 1, 89708006,
806 0 0 0 0 0 0 0 + TIN_02219 806 1 806 chr1 247249719 89723234 89724039 1 806, 1, 89723234,
812 0 0 0 0 0 0 0 + TIN_02220 812 1 812 chr1 247249719 89729919 89730730 1 812, 1, 89729919,
629 0 0 0 0 0 0 0 + TIN_02221 629 1 629 chr1 247249719 89744677 89745305 1 629, 1, 89744677,
408 0 0 0 0 0 0 0 + TIN_02222 408 1 408 chr1 247249719 89866311 89866718 1 408, 1, 89866311,
3714 0 0 0 0 0 0 0 + TIN_02223 3714 1 3714 chr1 247249719 89893403 89897116 1 3714, 1, 89893403,
742 0 0 0 0 0 0 0 + TIN_02224 742 1 742 chr1 247249719 89912775 89913516 1 742, 1, 89912775,
284 0 0 0 0 0 0 0 + TIN_02225 284 1 284 chr1 247249719 89923485 89923768 1 284, 1, 89923485,
411 0 0 0 0 0 0 0 + TIN_02226 411 1 411 chr1 247249719 89933582 89933992 1 411, 1, 89933582,
616 0 0 0 0 0 0 0 + TIN_02227 616 1 616 chr1 247249719 90000313 90000928 1 616, 1, 90000313,
389 0 0 0 0 0 0 0 + TIN_02228 389 1 389 chr1 247249719 90011515 90011903 1 389, 1, 90011515,
305 0 0 0 0 0 0 0 + TIN_02229 305 1 305 chr1 247249719 90016315 90016619 1 305, 1, 90016315,
2192 0 0 0 0 0 0 0 + TIN_02230 2192 1 2192 chr1 247249719 90028359 90030550 1 2192, 1, 90028359,
1308 0 0 0 0 0 0 0 + TIN_02231 1308 1 1308 chr1 247249719 90032191 90033498 1 1308, 1, 90032191,
512 0 0 0 0 0 0 0 + TIN_02232 512 1 512 chr1 247249719 90035733 90036244 1 512, 1, 90035733,
349 0 0 0 0 0 0 0 + TIN_02233 349 1 349 chr1 247249719 90037428 90037776 1 349, 1, 90037428,
524 0 0 0 0 0 0 0 + TIN_02234 524 1 524 chr1 247249719 90039355 90039878 1 524, 1, 90039355,
486 0 0 0 0 0 0 0 + TIN_02235 486 1 486 chr1 247249719 90056052 90056537 1 486, 1, 90056052,
1021 0 0 0 0 0 0 0 + TIN_02236 1021 1 1021 chr1 247249719 90061004 90062024 1 1021, 1, 90061004,
515 0 0 0 0 0 0 0 + TIN_02237 515 1 515 chr1 247249719 90068854 90069368 1 515, 1, 90068854,
1450 0 0 0 0 0 0 0 + TIN_02238 1450 1 1450 chr1 247249719 90077625 90079074 1 1450, 1, 90077625,
788 0 0 0 0 0 0 0 + TIN_02239 788 1 788 chr1 247249719 90109061 90109848 1 788, 1, 90109061,
719 0 0 0 0 0 0 0 + TIN_02240 719 1 719 chr1 247249719 90186159 90186877 1 719, 1, 90186159,
494 0 0 0 0 0 0 0 + TIN_02241 494 1 494 chr1 247249719 90193820 90194313 1 494, 1, 90193820,
1143 0 0 0 0 0 0 0 + TIN_02242 1143 1 1143 chr1 247249719 91096587 91097729 1 1143, 1, 91096587,
481 0 0 0 0 0 0 0 + TIN_02243 481 1 481 chr1 247249719 91112260 91112740 1 481, 1, 91112260,
958 0 0 0 0 0 0 0 + TIN_02244 958 1 958 chr1 247249719 91120623 91121580 1 958, 1, 91120623,
530 0 0 0 0 0 0 0 + TIN_02245 530 1 530 chr1 247249719 91144884 91145413 1 530, 1, 91144884,
727 0 0 0 0 0 0 0 + TIN_02246 727 1 727 chr1 247249719 91148050 91148776 1 727, 1, 91148050,
486 0 0 0 0 0 0 0 + TIN_02247 486 1 486 chr1 247249719 91149001 91149486 1 486, 1, 91149001,
579 0 0 0 0 0 0 0 + TIN_02248 579 1 579 chr1 247249719 91156392 91156970 1 579, 1, 91156392,
428 0 0 0 0 0 0 0 + TIN_02249 428 1 428 chr1 247249719 91164172 91164599 1 428, 1, 91164172,
740 0 0 0 0 0 0 0 + TIN_02250 740 1 740 chr1 247249719 91164841 91165580 1 740, 1, 91164841,
596 0 0 0 0 0 0 0 + TIN_02251 596 1 596 chr1 247249719 91171674 91172269 1 596, 1, 91171674,
683 0 0 0 0 0 0 0 + TIN_02252 683 1 683 chr1 247249719 91182381 91183063 1 683, 1, 91182381,
498 0 0 0 0 0 0 0 + TIN_02253 498 1 498 chr1 247249719 91184244 91184741 1 498, 1, 91184244,
456 0 0 0 0 0 0 0 + TIN_02254 456 1 456 chr1 247249719 91184829 91185284 1 456, 1, 91184829,
1973 0 0 0 0 0 0 0 + TIN_02255 1973 1 1973 chr1 247249719 91187126 91189098 1 1973, 1, 91187126,
449 0 0 0 0 0 0 0 + TIN_02256 449 1 449 chr1 247249719 91196622 91197070 1 449, 1, 91196622,
562 0 0 0 0 0 0 0 + TIN_02257 562 1 562 chr1 247249719 91693770 91694331 1 562, 1, 91693770,
401 0 0 0 0 0 0 0 + TIN_02258 401 1 401 chr1 247249719 91695214 91695614 1 401, 1, 91695214,
60 0 0 0 0 0 0 0 + TIN_02259 60 1 60 chr1 247249719 91696677 91696736 1 60, 1, 91696677,
379 0 0 0 0 0 0 0 + TIN_02260 379 1 379 chr1 247249719 91696816 91697194 1 379, 1, 91696816,
778 0 0 0 0 0 0 0 + TIN_02261 778 1 778 chr1 247249719 91863361 91864138 1 778, 1, 91863361,
665 0 0 0 0 0 0 0 + TIN_02262 665 1 665 chr1 247249719 91877014 91877678 1 665, 1, 91877014,
461 0 0 0 0 0 0 0 + TIN_02263 461 1 461 chr1 247249719 91884497 91884957 1 461, 1, 91884497,
557 0 0 0 0 0 0 0 + TIN_02264 557 1 557 chr1 247249719 91895470 91896026 1 557, 1, 91895470,
281 0 0 0 0 0 0 0 + TIN_02265 281 1 281 chr1 247249719 91903793 91904073 1 281, 1, 91903793,
352 0 0 0 0 0 0 0 + TIN_02266 352 1 352 chr1 247249719 91947233 91947584 1 352, 1, 91947233,
171 0 0 0 0 0 0 0 + TIN_02267 171 1 171 chr1 247249719 91972540 91972710 1 171, 1, 91972540,
281 0 0 0 0 0 0 0 + TIN_02268 281 1 281 chr1 247249719 91980214 91980494 1 281, 1, 91980214,
497 0 0 0 0 0 0 0 + TIN_02269 497 1 497 chr1 247249719 91995649 91996145 1 497, 1, 91995649,
384 0 0 0 0 0 0 0 + TIN_02270 384 1 384 chr1 247249719 92008177 92008560 1 384, 1, 92008177,
703 0 0 0 0 0 0 0 + TIN_02271 703 1 703 chr1 247249719 92016203 92016905 1 703, 1, 92016203,
416 0 0 0 0 0 0 0 + TIN_02272 416 1 416 chr1 247249719 92137479 92137894 1 416, 1, 92137479,
762 0 0 0 0 0 0 0 + TIN_02273 762 1 762 chr1 247249719 92426073 92426834 1 762, 1, 92426073,
504 0 0 0 0 0 0 0 + TIN_02274 504 1 504 chr1 247249719 92426851 92427354 1 504, 1, 92426851,
530 0 0 0 0 0 0 0 + TIN_02275 530 1 530 chr1 247249719 92427591 92428120 1 530, 1, 92427591,
925 0 0 0 0 0 0 0 + TIN_02276 925 1 925 chr1 247249719 92430317 92431241 1 925, 1, 92430317,
674 0 0 0 0 0 0 0 + TIN_02277 674 1 674 chr1 247249719 92432136 92432809 1 674, 1, 92432136,
351 0 0 0 0 0 0 0 + TIN_02278 351 1 351 chr1 247249719 92433589 92433939 1 351, 1, 92433589,
2021 0 0 0 0 0 0 0 + TIN_02279 2021 1 2021 chr1 247249719 92451019 92453039 1 2021, 1, 92451019,
499 0 0 0 0 0 0 0 + TIN_02280 499 1 499 chr1 247249719 92453051 92453549 1 499, 1, 92453051,
871 0 0 0 0 0 0 0 + TIN_02281 871 1 871 chr1 247249719 92484879 92485749 1 871, 1, 92484879,
403 0 0 0 0 0 0 0 + TIN_02282 403 1 403 chr1 247249719 92491937 92492339 1 403, 1, 92491937,
884 0 0 0 0 0 0 0 + TIN_02283 884 1 884 chr1 247249719 92492870 92493753 1 884, 1, 92492870,
1062 0 0 0 0 0 0 0 + TIN_02284 1062 1 1062 chr1 247249719 92508029 92509090 1 1062, 1, 92508029,
560 0 0 0 0 0 0 0 + TIN_02285 560 1 560 chr1 247249719 92509478 92510037 1 560, 1, 92509478,
874 0 0 0 0 0 0 0 + TIN_02286 874 1 874 chr1 247249719 92523757 92524630 1 874, 1, 92523757,
307 0 0 0 0 0 0 0 + TIN_02287 307 1 307 chr1 247249719 92525927 92526233 1 307, 1, 92525927,
700 0 0 0 0 0 0 0 + TIN_02288 700 1 700 chr1 247249719 92530563 92531262 1 700, 1, 92530563,
680 0 0 0 0 0 0 0 + TIN_02289 680 1 680 chr1 247249719 92534169 92534848 1 680, 1, 92534169,
707 0 0 0 0 0 0 0 + TIN_02290 707 1 707 chr1 247249719 92537977 92538683 1 707, 1, 92537977,
492 0 0 0 0 0 0 0 + TIN_02291 492 1 492 chr1 247249719 92542527 92543018 1 492, 1, 92542527,
965 0 0 0 0 0 0 0 + TIN_02292 965 1 965 chr1 247249719 92552629 92553593 1 965, 1, 92552629,
494 0 0 0 0 0 0 0 + TIN_02293 494 1 494 chr1 247249719 92691926 92692419 1 494, 1, 92691926,
1207 0 0 0 0 0 0 0 + TIN_02294 1207 1 1207 chr1 247249719 92692482 92693688 1 1207, 1, 92692482,
1061 0 0 0 0 0 0 0 + TIN_02295 1061 1 1061 chr1 247249719 92710591 92711651 1 1061, 1, 92710591,
998 0 0 0 0 0 0 0 + TIN_02296 998 1 998 chr1 247249719 92753430 92754427 1 998, 1, 92753430,
2106 0 0 0 0 0 0 0 + TIN_02297 2106 1 2106 chr1 247249719 92761312 92763417 1 2106, 1, 92761312,
265 0 0 0 0 0 0 0 + TIN_02298 265 1 265 chr1 247249719 92820873 92821137 1 265, 1, 92820873,
1595 0 0 0 0 0 0 0 + TIN_02299 1595 1 1595 chr1 247249719 92827469 92829063 1 1595, 1, 92827469,
336 0 0 0 0 0 0 0 + TIN_02300 336 1 336 chr1 247249719 92850768 92851103 1 336, 1, 92850768,
595 0 0 0 0 0 0 0 + TIN_02301 595 1 595 chr1 247249719 92851372 92851966 1 595, 1, 92851372,
974 0 0 0 0 0 0 0 + TIN_02302 974 1 974 chr1 247249719 92912085 92913058 1 974, 1, 92912085,
534 0 0 0 0 0 0 0 + TIN_02303 534 1 534 chr1 247249719 92953792 92954325 1 534, 1, 92953792,
356 0 0 0 0 0 0 0 + TIN_02304 356 1 356 chr1 247249719 92954950 92955305 1 356, 1, 92954950,
860 0 0 0 0 0 0 0 + TIN_02305 860 1 860 chr1 247249719 93015737 93016596 1 860, 1, 93015737,
423 0 0 0 0 0 0 0 + TIN_02306 423 1 423 chr1 247249719 93040726 93041148 1 423, 1, 93040726,
117 0 0 0 0 0 0 0 + TIN_02307 117 1 117 chr1 247249719 93047702 93047818 1 117, 1, 93047702,
644 0 0 0 0 0 0 0 + TIN_02308 644 1 644 chr1 247249719 93137489 93138132 1 644, 1, 93137489,
892 0 0 0 0 0 0 0 + TIN_02309 892 1 892 chr1 247249719 93259508 93260399 1 892, 1, 93259508,
440 0 0 0 0 0 0 0 + TIN_02310 440 1 440 chr1 247249719 93263648 93264087 1 440, 1, 93263648,
976 0 0 0 0 0 0 0 + TIN_02311 976 1 976 chr1 247249719 93276792 93277767 1 976, 1, 93276792,
401 0 0 0 0 0 0 0 + TIN_02312 401 1 401 chr1 247249719 93278272 93278672 1 401, 1, 93278272,
445 0 0 0 0 0 0 0 + TIN_02313 445 1 445 chr1 247249719 93280273 93280717 1 445, 1, 93280273,
918 0 0 0 0 0 0 0 + TIN_02314 918 1 918 chr1 247249719 93302375 93303292 1 918, 1, 93302375,
449 0 0 0 0 0 0 0 + TIN_02315 449 1 449 chr1 247249719 93313524 93313972 1 449, 1, 93313524,
309 0 0 0 0 0 0 0 + TIN_02316 309 1 309 chr1 247249719 93336721 93337029 1 309, 1, 93336721,
638 0 0 0 0 0 0 0 + TIN_02317 638 1 638 chr1 247249719 93368509 93369146 1 638, 1, 93368509,
534 0 0 0 0 0 0 0 + TIN_02318 534 1 534 chr1 247249719 93380885 93381418 1 534, 1, 93380885,
247 0 0 0 0 0 0 0 + TIN_02319 247 1 247 chr1 247249719 93390854 93391100 1 247, 1, 93390854,
1707 0 0 0 0 0 0 0 + TIN_02320 1707 1 1707 chr1 247249719 93421694 93423400 1 1707, 1, 93421694,
729 0 0 0 0 0 0 0 + TIN_02321 729 1 729 chr1 247249719 93429240 93429968 1 729, 1, 93429240,
584 0 0 0 0 0 0 0 + TIN_02322 584 1 584 chr1 247249719 93430262 93430845 1 584, 1, 93430262,
485 0 0 0 0 0 0 0 + TIN_02323 485 1 485 chr1 247249719 93442581 93443065 1 485, 1, 93442581,
729 0 0 0 0 0 0 0 + TIN_02324 729 1 729 chr1 247249719 93443273 93444001 1 729, 1, 93443273,
680 0 0 0 0 0 0 0 + TIN_02325 680 1 680 chr1 247249719 93445871 93446550 1 680, 1, 93445871,
1205 0 0 0 0 0 0 0 + TIN_02326 1205 1 1205 chr1 247249719 93447976 93449180 1 1205, 1, 93447976,
694 0 0 0 0 0 0 0 + TIN_02327 694 1 694 chr1 247249719 93633496 93634189 1 694, 1, 93633496,
842 0 0 0 0 0 0 0 + TIN_02328 842 1 842 chr1 247249719 93667704 93668545 1 842, 1, 93667704,
834 0 0 0 0 0 0 0 + TIN_02329 834 1 834 chr1 247249719 93688049 93688882 1 834, 1, 93688049,
1169 0 0 0 0 0 0 0 + TIN_02330 1169 1 1169 chr1 247249719 93690345 93691513 1 1169, 1, 93690345,
611 0 0 0 0 0 0 0 + TIN_02331 611 1 611 chr1 247249719 93703459 93704069 1 611, 1, 93703459,
622 0 0 0 0 0 0 0 + TIN_02332 622 1 622 chr1 247249719 93716612 93717233 1 622, 1, 93716612,
794 0 0 0 0 0 0 0 + TIN_02333 794 1 794 chr1 247249719 93717298 93718091 1 794, 1, 93717298,
1277 0 0 0 0 0 0 0 + TIN_02334 1277 1 1277 chr1 247249719 93719342 93720618 1 1277, 1, 93719342,
457 0 0 0 0 0 0 0 + TIN_02335 457 1 457 chr1 247249719 93755216 93755672 1 457, 1, 93755216,
567 0 0 0 0 0 0 0 + TIN_02336 567 1 567 chr1 247249719 93758788 93759354 1 567, 1, 93758788,
268 0 0 0 0 0 0 0 + TIN_02337 268 1 268 chr1 247249719 93772613 93772880 1 268, 1, 93772613,
652 0 0 0 0 0 0 0 + TIN_02338 652 1 652 chr1 247249719 93778674 93779325 1 652, 1, 93778674,
1550 0 0 0 0 0 0 0 + TIN_02339 1550 1 1550 chr1 247249719 93780208 93781757 1 1550, 1, 93780208,
542 0 0 0 0 0 0 0 + TIN_02340 542 1 542 chr1 247249719 93790278 93790819 1 542, 1, 93790278,
1090 0 0 0 0 0 0 0 + TIN_02341 1090 1 1090 chr1 247249719 93792585 93793674 1 1090, 1, 93792585,
791 0 0 0 0 0 0 0 + TIN_02342 791 1 791 chr1 247249719 93800151 93800941 1 791, 1, 93800151,
187 0 0 0 0 0 0 0 + TIN_02343 187 1 187 chr1 247249719 93810780 93810966 1 187, 1, 93810780,
338 0 0 0 0 0 0 0 + TIN_02344 338 1 338 chr1 247249719 93825856 93826193 1 338, 1, 93825856,
611 0 0 0 0 0 0 0 + TIN_02345 611 1 611 chr1 247249719 93834197 93834807 1 611, 1, 93834197,
392 0 0 0 0 0 0 0 + TIN_02346 392 1 392 chr1 247249719 93846300 93846691 1 392, 1, 93846300,
274 0 0 0 0 0 0 0 + TIN_02347 274 1 274 chr1 247249719 93853253 93853526 1 274, 1, 93853253,
475 0 0 0 0 0 0 0 + TIN_02348 475 1 475 chr1 247249719 93922676 93923150 1 475, 1, 93922676,
1159 0 0 0 0 0 0 0 + TIN_02349 1159 1 1159 chr1 247249719 93955886 93957044 1 1159, 1, 93955886,
612 0 0 0 0 0 0 0 + TIN_02350 612 1 612 chr1 247249719 93957707 93958318 1 612, 1, 93957707,
843 0 0 0 0 0 0 0 + TIN_02351 843 1 843 chr1 247249719 93960234 93961076 1 843, 1, 93960234,
715 0 0 0 0 0 0 0 + TIN_02352 715 1 715 chr1 247249719 93966845 93967559 1 715, 1, 93966845,
447 0 0 0 0 0 0 0 + TIN_02353 447 1 447 chr1 247249719 94010700 94011146 1 447, 1, 94010700,
637 0 0 0 0 0 0 0 + TIN_02354 637 1 637 chr1 247249719 94052507 94053143 1 637, 1, 94052507,
759 0 0 0 0 0 0 0 + TIN_02355 759 1 759 chr1 247249719 94068470 94069228 1 759, 1, 94068470,
609 0 0 0 0 0 0 0 + TIN_02356 609 1 609 chr1 247249719 94070251 94070859 1 609, 1, 94070251,
302 0 0 0 0 0 0 0 + TIN_02357 302 1 302 chr1 247249719 94073232 94073533 1 302, 1, 94073232,
736 0 0 0 0 0 0 0 + TIN_02358 736 1 736 chr1 247249719 94181673 94182408 1 736, 1, 94181673,
318 0 0 0 0 0 0 0 + TIN_02359 318 1 318 chr1 247249719 94195534 94195851 1 318, 1, 94195534,
434 0 0 0 0 0 0 0 + TIN_02360 434 1 434 chr1 247249719 94222896 94223329 1 434, 1, 94222896,
359 0 0 0 0 0 0 0 + TIN_02361 359 1 359 chr1 247249719 94360397 94360755 1 359, 1, 94360397,
646 0 0 0 0 0 0 0 + TIN_02362 646 1 646 chr1 247249719 94375887 94376532 1 646, 1, 94375887,
621 0 0 0 0 0 0 0 + TIN_02363 621 1 621 chr1 247249719 94396191 94396811 1 621, 1, 94396191,
698 0 0 0 0 0 0 0 + TIN_02364 698 1 698 chr1 247249719 94598897 94599594 1 698, 1, 94598897,
1361 0 0 0 0 0 0 0 + TIN_02365 1361 1 1361 chr1 247249719 94647731 94649091 1 1361, 1, 94647731,
235 0 0 0 0 0 0 0 + TIN_02366 235 1 235 chr1 247249719 94675044 94675278 1 235, 1, 94675044,
899 0 0 0 0 0 0 0 + TIN_02367 899 1 899 chr1 247249719 94678000 94678898 1 899, 1, 94678000,
1065 0 0 0 0 0 0 0 + TIN_02368 1065 1 1065 chr1 247249719 94681958 94683022 1 1065, 1, 94681958,
104 0 0 0 0 0 0 0 + TIN_02369 104 1 104 chr1 247249719 94708740 94708843 1 104, 1, 94708740,
394 0 0 0 0 0 0 0 + TIN_02370 394 1 394 chr1 247249719 95025426 95025819 1 394, 1, 95025426,
945 0 0 0 0 0 0 0 + TIN_02371 945 1 945 chr1 247249719 95045307 95046251 1 945, 1, 95045307,
461 0 0 0 0 0 0 0 + TIN_02372 461 1 461 chr1 247249719 95054135 95054595 1 461, 1, 95054135,
404 0 0 0 0 0 0 0 + TIN_02373 404 1 404 chr1 247249719 95058490 95058893 1 404, 1, 95058490,
426 0 0 0 0 0 0 0 + TIN_02374 426 1 426 chr1 247249719 95060924 95061349 1 426, 1, 95060924,
587 0 0 0 0 0 0 0 + TIN_02375 587 1 587 chr1 247249719 95065277 95065863 1 587, 1, 95065277,
315 0 0 0 0 0 0 0 + TIN_02376 315 1 315 chr1 247249719 95085619 95085933 1 315, 1, 95085619,
441 0 0 0 0 0 0 0 + TIN_02377 441 1 441 chr1 247249719 95086116 95086556 1 441, 1, 95086116,
722 0 0 0 0 0 0 0 + TIN_02378 722 1 722 chr1 247249719 95086637 95087358 1 722, 1, 95086637,
373 0 0 0 0 0 0 0 + TIN_02379 373 1 373 chr1 247249719 95090545 95090917 1 373, 1, 95090545,
211 0 0 0 0 0 0 0 + TIN_02380 211 1 211 chr1 247249719 95093323 95093533 1 211, 1, 95093323,
478 0 0 0 0 0 0 0 + TIN_02381 478 1 478 chr1 247249719 95095079 95095556 1 478, 1, 95095079,
1470 0 0 0 0 0 0 0 + TIN_02382 1470 1 1470 chr1 247249719 95096860 95098329 1 1470, 1, 95096860,
741 0 0 0 0 0 0 0 + TIN_02383 741 1 741 chr1 247249719 95179334 95180074 1 741, 1, 95179334,
1060 0 0 0 0 0 0 0 + TIN_02384 1060 1 1060 chr1 247249719 95189447 95190506 1 1060, 1, 95189447,
638 0 0 0 0 0 0 0 + TIN_02385 638 1 638 chr1 247249719 95232761 95233398 1 638, 1, 95232761,
249 0 0 0 0 0 0 0 + TIN_02386 249 1 249 chr1 247249719 95237064 95237312 1 249, 1, 95237064,
769 0 0 0 0 0 0 0 + TIN_02387 769 1 769 chr1 247249719 95302937 95303705 1 769, 1, 95302937,
411 0 0 0 0 0 0 0 + TIN_02388 411 1 411 chr1 247249719 95305528 95305938 1 411, 1, 95305528,
442 0 0 0 0 0 0 0 + TIN_02389 442 1 442 chr1 247249719 95343166 95343607 1 442, 1, 95343166,
1492 0 0 0 0 0 0 0 + TIN_02390 1492 1 1492 chr1 247249719 96931285 96932776 1 1492, 1, 96931285,
292 0 0 0 0 0 0 0 + TIN_02391 292 1 292 chr1 247249719 96951988 96952279 1 292, 1, 96951988,
1018 0 0 0 0 0 0 0 + TIN_02392 1018 1 1018 chr1 247249719 96956805 96957822 1 1018, 1, 96956805,
281 0 0 0 0 0 0 0 + TIN_02393 281 1 281 chr1 247249719 96960623 96960903 1 281, 1, 96960623,
730 0 0 0 0 0 0 0 + TIN_02394 730 1 730 chr1 247249719 96962990 96963719 1 730, 1, 96962990,
557 0 0 0 0 0 0 0 + TIN_02395 557 1 557 chr1 247249719 96968419 96968975 1 557, 1, 96968419,
343 0 0 0 0 0 0 0 + TIN_02396 343 1 343 chr1 247249719 96968994 96969336 1 343, 1, 96968994,
2443 0 0 0 0 0 0 0 + TIN_02397 2443 1 2443 chr1 247249719 96971343 96973785 1 2443, 1, 96971343,
970 0 0 0 0 0 0 0 + TIN_02398 970 1 970 chr1 247249719 96973899 96974868 1 970, 1, 96973899,
501 0 0 0 0 0 0 0 + TIN_02399 501 1 501 chr1 247249719 96975155 96975655 1 501, 1, 96975155,
1205 0 0 0 0 0 0 0 + TIN_02400 1205 1 1205 chr1 247249719 96976212 96977416 1 1205, 1, 96976212,
705 0 0 0 0 0 0 0 + TIN_02401 705 1 705 chr1 247249719 96978738 96979442 1 705, 1, 96978738,
1952 0 0 0 0 0 0 0 + TIN_02402 1952 1 1952 chr1 247249719 96979607 96981558 1 1952, 1, 96979607,
623 0 0 0 0 0 0 0 + TIN_02403 623 1 623 chr1 247249719 96986265 96986887 1 623, 1, 96986265,
1040 0 0 0 0 0 0 0 + TIN_02404 1040 1 1040 chr1 247249719 97261010 97262049 1 1040, 1, 97261010,
838 0 0 0 0 0 0 0 + TIN_02405 838 1 838 chr1 247249719 97275089 97275926 1 838, 1, 97275089,
205 0 0 0 0 0 0 0 + TIN_02406 205 1 205 chr1 247249719 97289644 97289848 1 205, 1, 97289644,
426 0 0 0 0 0 0 0 + TIN_02407 426 1 426 chr1 247249719 97325823 97326248 1 426, 1, 97325823,
672 0 0 0 0 0 0 0 + TIN_02408 672 1 672 chr1 247249719 97369133 97369804 1 672, 1, 97369133,
114 0 0 0 0 0 0 0 + TIN_02409 114 1 114 chr1 247249719 97406395 97406508 1 114, 1, 97406395,
783 0 0 0 0 0 0 0 + TIN_02410 783 1 783 chr1 247249719 97491215 97491997 1 783, 1, 97491215,
817 0 0 0 0 0 0 0 + TIN_02411 817 1 817 chr1 247249719 97524257 97525073 1 817, 1, 97524257,
426 0 0 0 0 0 0 0 + TIN_02412 426 1 426 chr1 247249719 97567802 97568227 1 426, 1, 97567802,
1073 0 0 0 0 0 0 0 + TIN_02413 1073 1 1073 chr1 247249719 97614882 97615954 1 1073, 1, 97614882,
937 0 0 0 0 0 0 0 + TIN_02414 937 1 937 chr1 247249719 97705702 97706638 1 937, 1, 97705702,
831 0 0 0 0 0 0 0 + TIN_02415 831 1 831 chr1 247249719 97709470 97710300 1 831, 1, 97709470,
517 0 0 0 0 0 0 0 + TIN_02416 517 1 517 chr1 247249719 97725012 97725528 1 517, 1, 97725012,
1284 0 0 0 0 0 0 0 + TIN_02417 1284 1 1284 chr1 247249719 97735016 97736299 1 1284, 1, 97735016,
365 0 0 0 0 0 0 0 + TIN_02418 365 1 365 chr1 247249719 97760229 97760593 1 365, 1, 97760229,
545 0 0 0 0 0 0 0 + TIN_02419 545 1 545 chr1 247249719 97760835 97761379 1 545, 1, 97760835,
273 0 0 0 0 0 0 0 + TIN_02420 273 1 273 chr1 247249719 97795969 97796241 1 273, 1, 97795969,
606 0 0 0 0 0 0 0 + TIN_02421 606 1 606 chr1 247249719 97831848 97832453 1 606, 1, 97831848,
779 0 0 0 0 0 0 0 + TIN_02422 779 1 779 chr1 247249719 97843619 97844397 1 779, 1, 97843619,
456 0 0 0 0 0 0 0 + TIN_02423 456 1 456 chr1 247249719 97855656 97856111 1 456, 1, 97855656,
863 0 0 0 0 0 0 0 + TIN_02424 863 1 863 chr1 247249719 97908593 97909455 1 863, 1, 97908593,
855 0 0 0 0 0 0 0 + TIN_02425 855 1 855 chr1 247249719 97944148 97945002 1 855, 1, 97944148,
422 0 0 0 0 0 0 0 + TIN_02426 422 1 422 chr1 247249719 97960971 97961392 1 422, 1, 97960971,
1036 0 0 0 0 0 0 0 + TIN_02427 1036 1 1036 chr1 247249719 97962949 97963984 1 1036, 1, 97962949,
556 0 0 0 0 0 0 0 + TIN_02428 556 1 556 chr1 247249719 98031180 98031735 1 556, 1, 98031180,
980 0 0 0 0 0 0 0 + TIN_02429 980 1 980 chr1 247249719 98850085 98851064 1 980, 1, 98850085,
366 0 0 0 0 0 0 0 + TIN_02430 366 1 366 chr1 247249719 98878762 98879127 1 366, 1, 98878762,
534 0 0 0 0 0 0 0 + TIN_02431 534 1 534 chr1 247249719 98936258 98936791 1 534, 1, 98936258,
801 0 0 0 0 0 0 0 + TIN_02432 801 1 801 chr1 247249719 99825664 99826464 1 801, 1, 99825664,
135 0 0 0 0 0 0 0 + TIN_02433 135 1 135 chr1 247249719 99834574 99834708 1 135, 1, 99834574,
1082 0 0 0 0 0 0 0 + TIN_02434 1082 1 1082 chr1 247249719 99848300 99849381 1 1082, 1, 99848300,
763 0 0 0 0 0 0 0 + TIN_02435 763 1 763 chr1 247249719 99849546 99850308 1 763, 1, 99849546,
397 0 0 0 0 0 0 0 + TIN_02436 397 1 397 chr1 247249719 99850657 99851053 1 397, 1, 99850657,
399 0 0 0 0 0 0 0 + TIN_02437 399 1 399 chr1 247249719 99851787 99852185 1 399, 1, 99851787,
609 0 0 0 0 0 0 0 + TIN_02438 609 1 609 chr1 247249719 99856667 99857275 1 609, 1, 99856667,
736 0 0 0 0 0 0 0 + TIN_02439 736 1 736 chr1 247249719 99859147 99859882 1 736, 1, 99859147,
836 0 0 0 0 0 0 0 + TIN_02440 836 1 836 chr1 247249719 99869130 99869965 1 836, 1, 99869130,
811 0 0 0 0 0 0 0 + TIN_02441 811 1 811 chr1 247249719 100042229 100043039 1 811, 1, 100042229,
505 0 0 0 0 0 0 0 + TIN_02442 505 1 505 chr1 247249719 100184936 100185440 1 505, 1, 100184936,
412 0 0 0 0 0 0 0 + TIN_02443 412 1 412 chr1 247249719 100196859 100197270 1 412, 1, 100196859,
541 0 0 0 0 0 0 0 + TIN_02444 541 1 541 chr1 247249719 100218205 100218745 1 541, 1, 100218205,
564 0 0 0 0 0 0 0 + TIN_02445 564 1 564 chr1 247249719 100219529 100220092 1 564, 1, 100219529,
342 0 0 0 0 0 0 0 + TIN_02446 342 1 342 chr1 247249719 100226269 100226610 1 342, 1, 100226269,
391 0 0 0 0 0 0 0 + TIN_02447 391 1 391 chr1 247249719 100237953 100238343 1 391, 1, 100237953,
727 0 0 0 0 0 0 0 + TIN_02448 727 1 727 chr1 247249719 100239768 100240494 1 727, 1, 100239768,
1182 0 0 0 0 0 0 0 + TIN_02449 1182 1 1182 chr1 247249719 100247709 100248890 1 1182, 1, 100247709,
1222 0 0 0 0 0 0 0 + TIN_02450 1222 1 1222 chr1 247249719 100248949 100250170 1 1222, 1, 100248949,
642 0 0 0 0 0 0 0 + TIN_02451 642 1 642 chr1 247249719 100255045 100255686 1 642, 1, 100255045,
411 0 0 0 0 0 0 0 + TIN_02452 411 1 411 chr1 247249719 100315713 100316123 1 411, 1, 100315713,
786 0 0 0 0 0 0 0 + TIN_02453 786 1 786 chr1 247249719 100330786 100331571 1 786, 1, 100330786,
617 0 0 0 0 0 0 0 + TIN_02454 617 1 617 chr1 247249719 100341621 100342237 1 617, 1, 100341621,
728 0 0 0 0 0 0 0 + TIN_02455 728 1 728 chr1 247249719 100349277 100350004 1 728, 1, 100349277,
228 0 0 0 0 0 0 0 + TIN_02456 228 1 228 chr1 247249719 100350973 100351200 1 228, 1, 100350973,
594 0 0 0 0 0 0 0 + TIN_02457 594 1 594 chr1 247249719 100351322 100351915 1 594, 1, 100351322,
462 0 0 0 0 0 0 0 + TIN_02458 462 1 462 chr1 247249719 100374055 100374516 1 462, 1, 100374055,
267 0 0 0 0 0 0 0 + TIN_02459 267 1 267 chr1 247249719 100377107 100377373 1 267, 1, 100377107,
624 0 0 0 0 0 0 0 + TIN_02460 624 1 624 chr1 247249719 100378520 100379143 1 624, 1, 100378520,
476 0 0 0 0 0 0 0 + TIN_02461 476 1 476 chr1 247249719 100390426 100390901 1 476, 1, 100390426,
574 0 0 0 0 0 0 0 + TIN_02462 574 1 574 chr1 247249719 100392629 100393202 1 574, 1, 100392629,
517 0 0 0 0 0 0 0 + TIN_02463 517 1 517 chr1 247249719 100403877 100404393 1 517, 1, 100403877,
739 0 0 0 0 0 0 0 + TIN_02464 739 1 739 chr1 247249719 100458497 100459235 1 739, 1, 100458497,
1154 0 0 0 0 0 0 0 + TIN_02465 1154 1 1154 chr1 247249719 100465520 100466673 1 1154, 1, 100465520,
823 0 0 0 0 0 0 0 + TIN_02466 823 1 823 chr1 247249719 100534517 100535339 1 823, 1, 100534517,
204 0 0 0 0 0 0 0 + TIN_02467 204 1 204 chr1 247249719 100582353 100582556 1 204, 1, 100582353,
271 0 0 0 0 0 0 0 + TIN_02468 271 1 271 chr1 247249719 100583033 100583303 1 271, 1, 100583033,
533 0 0 0 0 0 0 0 + TIN_02469 533 1 533 chr1 247249719 100590123 100590655 1 533, 1, 100590123,
460 0 0 0 0 0 0 0 + TIN_02470 460 1 460 chr1 247249719 100608974 100609433 1 460, 1, 100608974,
690 0 0 0 0 0 0 0 + TIN_02471 690 1 690 chr1 247249719 100635561 100636250 1 690, 1, 100635561,
594 0 0 0 0 0 0 0 + TIN_02472 594 1 594 chr1 247249719 100677726 100678319 1 594, 1, 100677726,
366 0 0 0 0 0 0 0 + TIN_02473 366 1 366 chr1 247249719 100902508 100902873 1 366, 1, 100902508,
479 0 0 0 0 0 0 0 + TIN_02474 479 1 479 chr1 247249719 100906986 100907464 1 479, 1, 100906986,
986 0 0 0 0 0 0 0 + TIN_02475 986 1 986 chr1 247249719 100912726 100913711 1 986, 1, 100912726,
1067 0 0 0 0 0 0 0 + TIN_02476 1067 1 1067 chr1 247249719 101052816 101053882 1 1067, 1, 101052816,
1754 0 0 0 0 0 0 0 + TIN_02477 1754 1 1754 chr1 247249719 101056161 101057914 1 1754, 1, 101056161,
648 0 0 0 0 0 0 0 + TIN_02478 648 1 648 chr1 247249719 101058855 101059502 1 648, 1, 101058855,
579 0 0 0 0 0 0 0 + TIN_02479 579 1 579 chr1 247249719 101065296 101065874 1 579, 1, 101065296,
643 0 0 0 0 0 0 0 + TIN_02480 643 1 643 chr1 247249719 101101624 101102266 1 643, 1, 101101624,
466 0 0 0 0 0 0 0 + TIN_02481 466 1 466 chr1 247249719 101102416 101102881 1 466, 1, 101102416,
766 0 0 0 0 0 0 0 + TIN_02482 766 1 766 chr1 247249719 101104800 101105565 1 766, 1, 101104800,
453 0 0 0 0 0 0 0 + TIN_02483 453 1 453 chr1 247249719 101116809 101117261 1 453, 1, 101116809,
717 0 0 0 0 0 0 0 + TIN_02484 717 1 717 chr1 247249719 101119515 101120231 1 717, 1, 101119515,
502 0 0 0 0 0 0 0 + TIN_02485 502 1 502 chr1 247249719 101120304 101120805 1 502, 1, 101120304,
255 0 0 0 0 0 0 0 + TIN_02486 255 1 255 chr1 247249719 101142629 101142883 1 255, 1, 101142629,
973 0 0 0 0 0 0 0 + TIN_02487 973 1 973 chr1 247249719 101147177 101148149 1 973, 1, 101147177,
461 0 0 0 0 0 0 0 + TIN_02488 461 1 461 chr1 247249719 101189486 101189946 1 461, 1, 101189486,
508 0 0 0 0 0 0 0 + TIN_02489 508 1 508 chr1 247249719 101195815 101196322 1 508, 1, 101195815,
554 0 0 0 0 0 0 0 + TIN_02490 554 1 554 chr1 247249719 101993309 101993862 1 554, 1, 101993309,
670 0 0 0 0 0 0 0 + TIN_02491 670 1 670 chr1 247249719 102141521 102142190 1 670, 1, 102141521,
1136 0 0 0 0 0 0 0 + TIN_02492 1136 1 1136 chr1 247249719 103130856 103131991 1 1136, 1, 103130856,
1243 0 0 0 0 0 0 0 + TIN_02493 1243 1 1243 chr1 247249719 103206757 103207999 1 1243, 1, 103206757,
703 0 0 0 0 0 0 0 + TIN_02494 703 1 703 chr1 247249719 103249053 103249755 1 703, 1, 103249053,
694 0 0 0 0 0 0 0 + TIN_02495 694 1 694 chr1 247249719 103830745 103831438 1 694, 1, 103830745,
456 0 0 0 0 0 0 0 + TIN_02496 456 1 456 chr1 247249719 107395006 107395461 1 456, 1, 107395006,
506 0 0 0 0 0 0 0 + TIN_02497 506 1 506 chr1 247249719 107447123 107447628 1 506, 1, 107447123,
531 0 0 0 0 0 0 0 + TIN_02498 531 1 531 chr1 247249719 107498740 107499270 1 531, 1, 107498740,
652 0 0 0 0 0 0 0 + TIN_02499 652 1 652 chr1 247249719 107589768 107590419 1 652, 1, 107589768,
676 0 0 0 0 0 0 0 + TIN_02500 676 1 676 chr1 247249719 107673395 107674070 1 676, 1, 107673395,
782 0 0 0 0 0 0 0 + TIN_02501 782 1 782 chr1 247249719 107699325 107700106 1 782, 1, 107699325,
352 0 0 0 0 0 0 0 + TIN_02502 352 1 352 chr1 247249719 107727948 107728299 1 352, 1, 107727948,
794 0 0 0 0 0 0 0 + TIN_02503 794 1 794 chr1 247249719 107840939 107841732 1 794, 1, 107840939,
574 0 0 0 0 0 0 0 + TIN_02504 574 1 574 chr1 247249719 107859916 107860489 1 574, 1, 107859916,
487 0 0 0 0 0 0 0 + TIN_02505 487 1 487 chr1 247249719 107861551 107862037 1 487, 1, 107861551,
461 0 0 0 0 0 0 0 + TIN_02506 461 1 461 chr1 247249719 107868528 107868988 1 461, 1, 107868528,
757 0 0 0 0 0 0 0 + TIN_02507 757 1 757 chr1 247249719 107870119 107870875 1 757, 1, 107870119,
625 0 0 0 0 0 0 0 + TIN_02508 625 1 625 chr1 247249719 107914233 107914857 1 625, 1, 107914233,
612 0 0 0 0 0 0 0 + TIN_02509 612 1 612 chr1 247249719 107944164 107944775 1 612, 1, 107944164,
496 0 0 0 0 0 0 0 + TIN_02510 496 1 496 chr1 247249719 107977504 107977999 1 496, 1, 107977504,
196 0 0 0 0 0 0 0 + TIN_02511 196 1 196 chr1 247249719 108113660 108113855 1 196, 1, 108113660,
617 0 0 0 0 0 0 0 + TIN_02512 617 1 617 chr1 247249719 108114456 108115072 1 617, 1, 108114456,
579 0 0 0 0 0 0 0 + TIN_02513 579 1 579 chr1 247249719 108396444 108397022 1 579, 1, 108396444,
398 0 0 0 0 0 0 0 + TIN_02514 398 1 398 chr1 247249719 108403759 108404156 1 398, 1, 108403759,
676 0 0 0 0 0 0 0 + TIN_02515 676 1 676 chr1 247249719 108422528 108423203 1 676, 1, 108422528,
879 0 0 0 0 0 0 0 + TIN_02516 879 1 879 chr1 247249719 108439307 108440185 1 879, 1, 108439307,
363 0 0 0 0 0 0 0 + TIN_02517 363 1 363 chr1 247249719 108446431 108446793 1 363, 1, 108446431,
435 0 0 0 0 0 0 0 + TIN_02518 435 1 435 chr1 247249719 108450758 108451192 1 435, 1, 108450758,
464 0 0 0 0 0 0 0 + TIN_02519 464 1 464 chr1 247249719 108907696 108908159 1 464, 1, 108907696,
547 0 0 0 0 0 0 0 + TIN_02520 547 1 547 chr1 247249719 109028672 109029218 1 547, 1, 109028672,
578 0 0 0 0 0 0 0 + TIN_02521 578 1 578 chr1 247249719 109053671 109054248 1 578, 1, 109053671,
776 0 0 0 0 0 0 0 + TIN_02522 776 1 776 chr1 247249719 109073826 109074601 1 776, 1, 109073826,
491 0 0 0 0 0 0 0 + TIN_02523 491 1 491 chr1 247249719 109087113 109087603 1 491, 1, 109087113,
533 0 0 0 0 0 0 0 + TIN_02524 533 1 533 chr1 247249719 109144087 109144619 1 533, 1, 109144087,
1110 0 0 0 0 0 0 0 + TIN_02525 1110 1 1110 chr1 247249719 109162305 109163414 1 1110, 1, 109162305,
576 0 0 0 0 0 0 0 + TIN_02526 576 1 576 chr1 247249719 109165103 109165678 1 576, 1, 109165103,
3182 0 0 0 0 0 0 0 + TIN_02527 3182 1 3182 chr1 247249719 109180488 109183669 1 3182, 1, 109180488,
911 0 0 0 0 0 0 0 + TIN_02528 911 1 911 chr1 247249719 109190774 109191684 1 911, 1, 109190774,
538 0 0 0 0 0 0 0 + TIN_02529 538 1 538 chr1 247249719 109200290 109200827 1 538, 1, 109200290,
1133 0 0 0 0 0 0 0 + TIN_02530 1133 1 1133 chr1 247249719 109209836 109210968 1 1133, 1, 109209836,
930 0 0 0 0 0 0 0 + TIN_02531 930 1 930 chr1 247249719 109215245 109216174 1 930, 1, 109215245,
342 0 0 0 0 0 0 0 + TIN_02532 342 1 342 chr1 247249719 109444670 109445011 1 342, 1, 109444670,
672 0 0 0 0 0 0 0 + TIN_02533 672 1 672 chr1 247249719 109474124 109474795 1 672, 1, 109474124,
270 0 0 0 0 0 0 0 + TIN_02534 270 1 270 chr1 247249719 109570603 109570872 1 270, 1, 109570603,
632 0 0 0 0 0 0 0 + TIN_02535 632 1 632 chr1 247249719 109578537 109579168 1 632, 1, 109578537,
662 0 0 0 0 0 0 0 + TIN_02536 662 1 662 chr1 247249719 109582760 109583421 1 662, 1, 109582760,
402 0 0 0 0 0 0 0 + TIN_02537 402 1 402 chr1 247249719 109606178 109606579 1 402, 1, 109606178,
712 0 0 0 0 0 0 0 + TIN_02538 712 1 712 chr1 247249719 109608107 109608818 1 712, 1, 109608107,
237 0 0 0 0 0 0 0 + TIN_02539 237 1 237 chr1 247249719 109613061 109613297 1 237, 1, 109613061,
593 0 0 0 0 0 0 0 + TIN_02540 593 1 593 chr1 247249719 109625270 109625862 1 593, 1, 109625270,
1384 0 0 0 0 0 0 0 + TIN_02541 1384 1 1384 chr1 247249719 109648233 109649616 1 1384, 1, 109648233,
436 0 0 0 0 0 0 0 + TIN_02542 436 1 436 chr1 247249719 109649800 109650235 1 436, 1, 109649800,
1334 0 0 0 0 0 0 0 + TIN_02543 1334 1 1334 chr1 247249719 109659832 109661165 1 1334, 1, 109659832,
1531 0 0 0 0 0 0 0 + TIN_02544 1531 1 1531 chr1 247249719 109661868 109663398 1 1531, 1, 109661868,
743 0 0 0 0 0 0 0 + TIN_02545 743 1 743 chr1 247249719 109671592 109672334 1 743, 1, 109671592,
802 0 0 0 0 0 0 0 + TIN_02546 802 1 802 chr1 247249719 109675184 109675985 1 802, 1, 109675184,
931 0 0 0 0 0 0 0 + TIN_02547 931 1 931 chr1 247249719 109811840 109812770 1 931, 1, 109811840,
471 0 0 0 0 0 0 0 + TIN_02548 471 1 471 chr1 247249719 110017145 110017615 1 471, 1, 110017145,
414 0 0 0 0 0 0 0 + TIN_02549 414 1 414 chr1 247249719 110174587 110175000 1 414, 1, 110174587,
857 0 0 0 0 0 0 0 + TIN_02550 857 1 857 chr1 247249719 110241519 110242375 1 857, 1, 110241519,
435 0 0 0 0 0 0 0 + TIN_02551 435 1 435 chr1 247249719 110481343 110481777 1 435, 1, 110481343,
363 0 0 0 0 0 0 0 + TIN_02552 363 1 363 chr1 247249719 110482855 110483217 1 363, 1, 110482855,
773 0 0 0 0 0 0 0 + TIN_02553 773 1 773 chr1 247249719 110622940 110623712 1 773, 1, 110622940,
674 0 0 0 0 0 0 0 + TIN_02554 674 1 674 chr1 247249719 110638616 110639289 1 674, 1, 110638616,
539 0 0 0 0 0 0 0 + TIN_02555 539 1 539 chr1 247249719 110660297 110660835 1 539, 1, 110660297,
798 0 0 0 0 0 0 0 + TIN_02556 798 1 798 chr1 247249719 110849401 110850198 1 798, 1, 110849401,
737 0 0 0 0 0 0 0 + TIN_02557 737 1 737 chr1 247249719 110852515 110853251 1 737, 1, 110852515,
197 0 0 0 0 0 0 0 + TIN_02558 197 1 197 chr1 247249719 110854873 110855069 1 197, 1, 110854873,
373 0 0 0 0 0 0 0 + TIN_02559 373 1 373 chr1 247249719 110855464 110855836 1 373, 1, 110855464,
684 0 0 0 0 0 0 0 + TIN_02560 684 1 684 chr1 247249719 110875594 110876277 1 684, 1, 110875594,
467 0 0 0 0 0 0 0 + TIN_02561 467 1 467 chr1 247249719 111131693 111132159 1 467, 1, 111131693,
669 0 0 0 0 0 0 0 + TIN_02562 669 1 669 chr1 247249719 111159581 111160249 1 669, 1, 111159581,
1052 0 0 0 0 0 0 0 + TIN_02563 1052 1 1052 chr1 247249719 111162702 111163753 1 1052, 1, 111162702,
582 0 0 0 0 0 0 0 + TIN_02564 582 1 582 chr1 247249719 111172207 111172788 1 582, 1, 111172207,
1032 0 0 0 0 0 0 0 + TIN_02565 1032 1 1032 chr1 247249719 111181954 111182985 1 1032, 1, 111181954,
621 0 0 0 0 0 0 0 + TIN_02566 621 1 621 chr1 247249719 111198119 111198739 1 621, 1, 111198119,
660 0 0 0 0 0 0 0 + TIN_02567 660 1 660 chr1 247249719 111198866 111199525 1 660, 1, 111198866,
979 0 0 0 0 0 0 0 + TIN_02568 979 1 979 chr1 247249719 111212587 111213565 1 979, 1, 111212587,
800 0 0 0 0 0 0 0 + TIN_02569 800 1 800 chr1 247249719 111233123 111233922 1 800, 1, 111233123,
801 0 0 0 0 0 0 0 + TIN_02570 801 1 801 chr1 247249719 111375546 111376346 1 801, 1, 111375546,
623 0 0 0 0 0 0 0 + TIN_02571 623 1 623 chr1 247249719 111377491 111378113 1 623, 1, 111377491,
991 0 0 0 0 0 0 0 + TIN_02572 991 1 991 chr1 247249719 111378373 111379363 1 991, 1, 111378373,
774 0 0 0 0 0 0 0 + TIN_02573 774 1 774 chr1 247249719 111382798 111383571 1 774, 1, 111382798,
1427 0 0 0 0 0 0 0 + TIN_02574 1427 1 1427 chr1 247249719 111389331 111390757 1 1427, 1, 111389331,
391 0 0 0 0 0 0 0 + TIN_02575 391 1 391 chr1 247249719 111401342 111401732 1 391, 1, 111401342,
459 0 0 0 0 0 0 0 + TIN_02576 459 1 459 chr1 247249719 111417822 111418280 1 459, 1, 111417822,
1433 0 0 0 0 0 0 0 + TIN_02577 1433 1 1433 chr1 247249719 111421762 111423194 1 1433, 1, 111421762,
1191 0 0 0 0 0 0 0 + TIN_02578 1191 1 1191 chr1 247249719 111424184 111425374 1 1191, 1, 111424184,
1570 0 0 0 0 0 0 0 + TIN_02579 1570 1 1570 chr1 247249719 111430978 111432547 1 1570, 1, 111430978,
528 0 0 0 0 0 0 0 + TIN_02580 528 1 528 chr1 247249719 111446011 111446538 1 528, 1, 111446011,
960 0 0 0 0 0 0 0 + TIN_02581 960 1 960 chr1 247249719 111705838 111706797 1 960, 1, 111705838,
1453 0 0 0 0 0 0 0 + TIN_02582 1453 1 1453 chr1 247249719 111709274 111710726 1 1453, 1, 111709274,
417 0 0 0 0 0 0 0 + TIN_02583 417 1 417 chr1 247249719 111756109 111756525 1 417, 1, 111756109,
862 0 0 0 0 0 0 0 + TIN_02584 862 1 862 chr1 247249719 111771497 111772358 1 862, 1, 111771497,
345 0 0 0 0 0 0 0 + TIN_02585 345 1 345 chr1 247249719 111777134 111777478 1 345, 1, 111777134,
968 0 0 0 0 0 0 0 + TIN_02586 968 1 968 chr1 247249719 111833118 111834085 1 968, 1, 111833118,
583 0 0 0 0 0 0 0 + TIN_02587 583 1 583 chr1 247249719 111878204 111878786 1 583, 1, 111878204,
753 0 0 0 0 0 0 0 + TIN_02588 753 1 753 chr1 247249719 111886889 111887641 1 753, 1, 111886889,
748 0 0 0 0 0 0 0 + TIN_02589 748 1 748 chr1 247249719 111892049 111892796 1 748, 1, 111892049,
502 0 0 0 0 0 0 0 + TIN_02590 502 1 502 chr1 247249719 111899660 111900161 1 502, 1, 111899660,
913 0 0 0 0 0 0 0 + TIN_02591 913 1 913 chr1 247249719 111900208 111901120 1 913, 1, 111900208,
376 0 0 0 0 0 0 0 + TIN_02592 376 1 376 chr1 247249719 111904782 111905157 1 376, 1, 111904782,
1093 0 0 0 0 0 0 0 + TIN_02593 1093 1 1093 chr1 247249719 111907202 111908294 1 1093, 1, 111907202,
721 0 0 0 0 0 0 0 + TIN_02594 721 1 721 chr1 247249719 111909185 111909905 1 721, 1, 111909185,
880 0 0 0 0 0 0 0 + TIN_02595 880 1 880 chr1 247249719 111913293 111914172 1 880, 1, 111913293,
662 0 0 0 0 0 0 0 + TIN_02596 662 1 662 chr1 247249719 111915804 111916465 1 662, 1, 111915804,
437 0 0 0 0 0 0 0 + TIN_02597 437 1 437 chr1 247249719 111917095 111917531 1 437, 1, 111917095,
1743 0 0 0 0 0 0 0 + TIN_02598 1743 1 1743 chr1 247249719 111918018 111919760 1 1743, 1, 111918018,
770 0 0 0 0 0 0 0 + TIN_02599 770 1 770 chr1 247249719 111920548 111921317 1 770, 1, 111920548,
573 0 0 0 0 0 0 0 + TIN_02600 573 1 573 chr1 247249719 111921787 111922359 1 573, 1, 111921787,
424 0 0 0 0 0 0 0 + TIN_02601 424 1 424 chr1 247249719 111922508 111922931 1 424, 1, 111922508,
633 0 0 0 0 0 0 0 + TIN_02602 633 1 633 chr1 247249719 111923212 111923844 1 633, 1, 111923212,
300 0 0 0 0 0 0 0 + TIN_02603 300 1 300 chr1 247249719 111936750 111937049 1 300, 1, 111936750,
896 0 0 0 0 0 0 0 + TIN_02604 896 1 896 chr1 247249719 111961591 111962486 1 896, 1, 111961591,
625 0 0 0 0 0 0 0 + TIN_02605 625 1 625 chr1 247249719 111962715 111963339 1 625, 1, 111962715,
801 0 0 0 0 0 0 0 + TIN_02606 801 1 801 chr1 247249719 112002747 112003547 1 801, 1, 112002747,
249 0 0 0 0 0 0 0 + TIN_02607 249 1 249 chr1 247249719 112070583 112070831 1 249, 1, 112070583,
660 0 0 0 0 0 0 0 + TIN_02608 660 1 660 chr1 247249719 112097608 112098267 1 660, 1, 112097608,
569 0 0 0 0 0 0 0 + TIN_02609 569 1 569 chr1 247249719 112171264 112171832 1 569, 1, 112171264,
541 0 0 0 0 0 0 0 + TIN_02610 541 1 541 chr1 247249719 112652956 112653496 1 541, 1, 112652956,
339 0 0 0 0 0 0 0 + TIN_02611 339 1 339 chr1 247249719 112653651 112653989 1 339, 1, 112653651,
619 0 0 0 0 0 0 0 + TIN_02612 619 1 619 chr1 247249719 112655847 112656465 1 619, 1, 112655847,
256 0 0 0 0 0 0 0 + TIN_02613 256 1 256 chr1 247249719 112656580 112656835 1 256, 1, 112656580,
881 0 0 0 0 0 0 0 + TIN_02614 881 1 881 chr1 247249719 112673351 112674231 1 881, 1, 112673351,
1256 0 0 0 0 0 0 0 + TIN_02615 1256 1 1256 chr1 247249719 112753734 112754989 1 1256, 1, 112753734,
643 0 0 0 0 0 0 0 + TIN_02616 643 1 643 chr1 247249719 112772462 112773104 1 643, 1, 112772462,
465 0 0 0 0 0 0 0 + TIN_02617 465 1 465 chr1 247249719 112773296 112773760 1 465, 1, 112773296,
2365 0 0 0 0 0 0 0 + TIN_02618 2365 1 2365 chr1 247249719 112782464 112784828 1 2365, 1, 112782464,
677 0 0 0 0 0 0 0 + TIN_02619 677 1 677 chr1 247249719 112785366 112786042 1 677, 1, 112785366,
772 0 0 0 0 0 0 0 + TIN_02620 772 1 772 chr1 247249719 112819905 112820676 1 772, 1, 112819905,
868 0 0 0 0 0 0 0 + TIN_02621 868 1 868 chr1 247249719 112820979 112821846 1 868, 1, 112820979,
1245 0 0 0 0 0 0 0 + TIN_02622 1245 1 1245 chr1 247249719 112821875 112823119 1 1245, 1, 112821875,
640 0 0 0 0 0 0 0 + TIN_02623 640 1 640 chr1 247249719 112848251 112848890 1 640, 1, 112848251,
218 0 0 0 0 0 0 0 + TIN_02624 218 1 218 chr1 247249719 112879052 112879269 1 218, 1, 112879052,
789 0 0 0 0 0 0 0 + TIN_02625 789 1 789 chr1 247249719 112880323 112881111 1 789, 1, 112880323,
921 0 0 0 0 0 0 0 + TIN_02626 921 1 921 chr1 247249719 112885274 112886194 1 921, 1, 112885274,
154 0 0 0 0 0 0 0 + TIN_02627 154 1 154 chr1 247249719 112901108 112901261 1 154, 1, 112901108,
864 0 0 0 0 0 0 0 + TIN_02628 864 1 864 chr1 247249719 112905193 112906056 1 864, 1, 112905193,
478 0 0 0 0 0 0 0 + TIN_02629 478 1 478 chr1 247249719 112906680 112907157 1 478, 1, 112906680,
655 0 0 0 0 0 0 0 + TIN_02630 655 1 655 chr1 247249719 112907175 112907829 1 655, 1, 112907175,
362 0 0 0 0 0 0 0 + TIN_02631 362 1 362 chr1 247249719 112911104 112911465 1 362, 1, 112911104,
548 0 0 0 0 0 0 0 + TIN_02632 548 1 548 chr1 247249719 112911693 112912240 1 548, 1, 112911693,
493 0 0 0 0 0 0 0 + TIN_02633 493 1 493 chr1 247249719 112915614 112916106 1 493, 1, 112915614,
452 0 0 0 0 0 0 0 + TIN_02634 452 1 452 chr1 247249719 112936114 112936565 1 452, 1, 112936114,
278 0 0 0 0 0 0 0 + TIN_02635 278 1 278 chr1 247249719 112936992 112937269 1 278, 1, 112936992,
324 0 0 0 0 0 0 0 + TIN_02636 324 1 324 chr1 247249719 113340166 113340489 1 324, 1, 113340166,
521 0 0 0 0 0 0 0 + TIN_02637 521 1 521 chr1 247249719 113342304 113342824 1 521, 1, 113342304,
348 0 0 0 0 0 0 0 + TIN_02638 348 1 348 chr1 247249719 113347239 113347586 1 348, 1, 113347239,
419 0 0 0 0 0 0 0 + TIN_02639 419 1 419 chr1 247249719 113657866 113658284 1 419, 1, 113657866,
989 0 0 0 0 0 0 0 + TIN_02640 989 1 989 chr1 247249719 113660195 113661183 1 989, 1, 113660195,
405 0 0 0 0 0 0 0 + TIN_02641 405 1 405 chr1 247249719 113699320 113699724 1 405, 1, 113699320,
1047 0 0 0 0 0 0 0 + TIN_02642 1047 1 1047 chr1 247249719 113713893 113714939 1 1047, 1, 113713893,
758 0 0 0 0 0 0 0 + TIN_02643 758 1 758 chr1 247249719 113714974 113715731 1 758, 1, 113714974,
822 0 0 0 0 0 0 0 + TIN_02644 822 1 822 chr1 247249719 113744497 113745318 1 822, 1, 113744497,
284 0 0 0 0 0 0 0 + TIN_02645 284 1 284 chr1 247249719 113763692 113763975 1 284, 1, 113763692,
1020 0 0 0 0 0 0 0 + TIN_02646 1020 1 1020 chr1 247249719 113768619 113769638 1 1020, 1, 113768619,
735 0 0 0 0 0 0 0 + TIN_02647 735 1 735 chr1 247249719 113797811 113798545 1 735, 1, 113797811,
192 0 0 0 0 0 0 0 + TIN_02648 192 1 192 chr1 247249719 113803515 113803706 1 192, 1, 113803515,
575 0 0 0 0 0 0 0 + TIN_02649 575 1 575 chr1 247249719 113814231 113814805 1 575, 1, 113814231,
898 0 0 0 0 0 0 0 + TIN_02650 898 1 898 chr1 247249719 113842251 113843148 1 898, 1, 113842251,
756 0 0 0 0 0 0 0 + TIN_02651 756 1 756 chr1 247249719 113852488 113853243 1 756, 1, 113852488,
464 0 0 0 0 0 0 0 + TIN_02652 464 1 464 chr1 247249719 113926708 113927171 1 464, 1, 113926708,
628 0 0 0 0 0 0 0 + TIN_02653 628 1 628 chr1 247249719 113953669 113954296 1 628, 1, 113953669,
925 0 0 0 0 0 0 0 + TIN_02654 925 1 925 chr1 247249719 113959469 113960393 1 925, 1, 113959469,
938 0 0 0 0 0 0 0 + TIN_02655 938 1 938 chr1 247249719 113973591 113974528 1 938, 1, 113973591,
236 0 0 0 0 0 0 0 + TIN_02656 236 1 236 chr1 247249719 113984002 113984237 1 236, 1, 113984002,
491 0 0 0 0 0 0 0 + TIN_02657 491 1 491 chr1 247249719 113998978 113999468 1 491, 1, 113998978,
941 0 0 0 0 0 0 0 + TIN_02658 941 1 941 chr1 247249719 114000661 114001601 1 941, 1, 114000661,
599 0 0 0 0 0 0 0 + TIN_02659 599 1 599 chr1 247249719 114002687 114003285 1 599, 1, 114002687,
702 0 0 0 0 0 0 0 + TIN_02660 702 1 702 chr1 247249719 114004483 114005184 1 702, 1, 114004483,
470 0 0 0 0 0 0 0 + TIN_02661 470 1 470 chr1 247249719 114048360 114048829 1 470, 1, 114048360,
762 0 0 0 0 0 0 0 + TIN_02662 762 1 762 chr1 247249719 114070826 114071587 1 762, 1, 114070826,
699 0 0 0 0 0 0 0 + TIN_02663 699 1 699 chr1 247249719 114157619 114158317 1 699, 1, 114157619,
468 0 0 0 0 0 0 0 + TIN_02664 468 1 468 chr1 247249719 114162119 114162586 1 468, 1, 114162119,
260 0 0 0 0 0 0 0 + TIN_02665 260 1 260 chr1 247249719 114186050 114186309 1 260, 1, 114186050,
367 0 0 0 0 0 0 0 + TIN_02666 367 1 367 chr1 247249719 114190346 114190712 1 367, 1, 114190346,
395 0 0 0 0 0 0 0 + TIN_02667 395 1 395 chr1 247249719 114191733 114192127 1 395, 1, 114191733,
151 0 0 0 0 0 0 0 + TIN_02668 151 1 151 chr1 247249719 114201879 114202029 1 151, 1, 114201879,
819 0 0 0 0 0 0 0 + TIN_02669 819 1 819 chr1 247249719 114203851 114204669 1 819, 1, 114203851,
951 0 0 0 0 0 0 0 + TIN_02670 951 1 951 chr1 247249719 114390448 114391398 1 951, 1, 114390448,
939 0 0 0 0 0 0 0 + TIN_02671 939 1 939 chr1 247249719 114395987 114396925 1 939, 1, 114395987,
581 0 0 0 0 0 0 0 + TIN_02672 581 1 581 chr1 247249719 114654495 114655075 1 581, 1, 114654495,
674 0 0 0 0 0 0 0 + TIN_02673 674 1 674 chr1 247249719 114661877 114662550 1 674, 1, 114661877,
658 0 0 0 0 0 0 0 + TIN_02674 658 1 658 chr1 247249719 114663626 114664283 1 658, 1, 114663626,
682 0 0 0 0 0 0 0 + TIN_02675 682 1 682 chr1 247249719 114667308 114667989 1 682, 1, 114667308,
1010 0 0 0 0 0 0 0 + TIN_02676 1010 1 1010 chr1 247249719 114668850 114669859 1 1010, 1, 114668850,
694 0 0 0 0 0 0 0 + TIN_02677 694 1 694 chr1 247249719 114673072 114673765 1 694, 1, 114673072,
762 0 0 0 0 0 0 0 + TIN_02678 762 1 762 chr1 247249719 114684261 114685022 1 762, 1, 114684261,
527 0 0 0 0 0 0 0 + TIN_02679 527 1 527 chr1 247249719 114689577 114690103 1 527, 1, 114689577,
1319 0 0 0 0 0 0 0 + TIN_02680 1319 1 1319 chr1 247249719 114692585 114693903 1 1319, 1, 114692585,
173 0 0 0 0 0 0 0 + TIN_02681 173 1 173 chr1 247249719 114740246 114740418 1 173, 1, 114740246,
601 0 0 0 0 0 0 0 + TIN_02682 601 1 601 chr1 247249719 114752115 114752715 1 601, 1, 114752115,
692 0 0 0 0 0 0 0 + TIN_02683 692 1 692 chr1 247249719 114758126 114758817 1 692, 1, 114758126,
1090 0 0 0 0 0 0 0 + TIN_02684 1090 1 1090 chr1 247249719 114758844 114759933 1 1090, 1, 114758844,
439 0 0 0 0 0 0 0 + TIN_02685 439 1 439 chr1 247249719 114809092 114809530 1 439, 1, 114809092,
527 0 0 0 0 0 0 0 + TIN_02686 527 1 527 chr1 247249719 114819660 114820186 1 527, 1, 114819660,
1051 0 0 0 0 0 0 0 + TIN_02687 1051 1 1051 chr1 247249719 114881209 114882259 1 1051, 1, 114881209,
457 0 0 0 0 0 0 0 + TIN_02688 457 1 457 chr1 247249719 114976547 114977003 1 457, 1, 114976547,
1064 0 0 0 0 0 0 0 + TIN_02689 1064 1 1064 chr1 247249719 114978747 114979810 1 1064, 1, 114978747,
767 0 0 0 0 0 0 0 + TIN_02690 767 1 767 chr1 247249719 114982415 114983181 1 767, 1, 114982415,
983 0 0 0 0 0 0 0 + TIN_02691 983 1 983 chr1 247249719 114993342 114994324 1 983, 1, 114993342,
556 0 0 0 0 0 0 0 + TIN_02692 556 1 556 chr1 247249719 114995553 114996108 1 556, 1, 114995553,
975 0 0 0 0 0 0 0 + TIN_02693 975 1 975 chr1 247249719 115008701 115009675 1 975, 1, 115008701,
456 0 0 0 0 0 0 0 + TIN_02694 456 1 456 chr1 247249719 115031311 115031766 1 456, 1, 115031311,
495 0 0 0 0 0 0 0 + TIN_02695 495 1 495 chr1 247249719 115310627 115311121 1 495, 1, 115310627,
647 0 0 0 0 0 0 0 + TIN_02696 647 1 647 chr1 247249719 115339959 115340605 1 647, 1, 115339959,
572 0 0 0 0 0 0 0 + TIN_02697 572 1 572 chr1 247249719 116272478 116273049 1 572, 1, 116272478,
774 0 0 0 0 0 0 0 + TIN_02698 774 1 774 chr1 247249719 116294244 116295017 1 774, 1, 116294244,
398 0 0 0 0 0 0 0 + TIN_02699 398 1 398 chr1 247249719 116302313 116302710 1 398, 1, 116302313,
895 0 0 0 0 0 0 0 + TIN_02700 895 1 895 chr1 247249719 116309330 116310224 1 895, 1, 116309330,
622 0 0 0 0 0 0 0 + TIN_02701 622 1 622 chr1 247249719 116630841 116631462 1 622, 1, 116630841,
1002 0 0 0 0 0 0 0 + TIN_02702 1002 1 1002 chr1 247249719 116632630 116633631 1 1002, 1, 116632630,
2125 0 0 0 0 0 0 0 + TIN_02703 2125 1 2125 chr1 247249719 116634209 116636333 1 2125, 1, 116634209,
348 0 0 0 0 0 0 0 + TIN_02704 348 1 348 chr1 247249719 116774311 116774658 1 348, 1, 116774311,
647 0 0 0 0 0 0 0 + TIN_02705 647 1 647 chr1 247249719 116777601 116778247 1 647, 1, 116777601,
1196 0 0 0 0 0 0 0 + TIN_02706 1196 1 1196 chr1 247249719 116778256 116779451 1 1196, 1, 116778256,
178 0 0 0 0 0 0 0 + TIN_02707 178 1 178 chr1 247249719 116782759 116782936 1 178, 1, 116782759,
722 0 0 0 0 0 0 0 + TIN_02708 722 1 722 chr1 247249719 116782980 116783701 1 722, 1, 116782980,
1159 0 0 0 0 0 0 0 + TIN_02709 1159 1 1159 chr1 247249719 116787148 116788306 1 1159, 1, 116787148,
378 0 0 0 0 0 0 0 + TIN_02710 378 1 378 chr1 247249719 116842531 116842908 1 378, 1, 116842531,
530 0 0 0 0 0 0 0 + TIN_02711 530 1 530 chr1 247249719 116859938 116860467 1 530, 1, 116859938,
639 0 0 0 0 0 0 0 + TIN_02712 639 1 639 chr1 247249719 116901988 116902626 1 639, 1, 116901988,
483 0 0 0 0 0 0 0 + TIN_02713 483 1 483 chr1 247249719 117020878 117021360 1 483, 1, 117020878,
167 0 0 0 0 0 0 0 + TIN_02714 167 1 167 chr1 247249719 117170835 117171001 1 167, 1, 117170835,
297 0 0 0 0 0 0 0 + TIN_02715 297 1 297 chr1 247249719 117171020 117171316 1 297, 1, 117171020,
289 0 0 0 0 0 0 0 + TIN_02716 289 1 289 chr1 247249719 117257856 117258144 1 289, 1, 117257856,
740 0 0 0 0 0 0 0 + TIN_02717 740 1 740 chr1 247249719 117352125 117352864 1 740, 1, 117352125,
555 0 0 0 0 0 0 0 + TIN_02718 555 1 555 chr1 247249719 117353744 117354298 1 555, 1, 117353744,
373 0 0 0 0 0 0 0 + TIN_02719 373 1 373 chr1 247249719 117417124 117417496 1 373, 1, 117417124,
725 0 0 0 0 0 0 0 + TIN_02720 725 1 725 chr1 247249719 117434295 117435019 1 725, 1, 117434295,
426 0 0 0 0 0 0 0 + TIN_02721 426 1 426 chr1 247249719 117641463 117641888 1 426, 1, 117641463,
737 0 0 0 0 0 0 0 + TIN_02722 737 1 737 chr1 247249719 117654399 117655135 1 737, 1, 117654399,
427 0 0 0 0 0 0 0 + TIN_02723 427 1 427 chr1 247249719 117662560 117662986 1 427, 1, 117662560,
338 0 0 0 0 0 0 0 + TIN_02724 338 1 338 chr1 247249719 117672689 117673026 1 338, 1, 117672689,
508 0 0 0 0 0 0 0 + TIN_02725 508 1 508 chr1 247249719 117676820 117677327 1 508, 1, 117676820,
698 0 0 0 0 0 0 0 + TIN_02726 698 1 698 chr1 247249719 117699395 117700092 1 698, 1, 117699395,
437 0 0 0 0 0 0 0 + TIN_02727 437 1 437 chr1 247249719 117703795 117704231 1 437, 1, 117703795,
904 0 0 0 0 0 0 0 + TIN_02728 904 1 904 chr1 247249719 117713841 117714744 1 904, 1, 117713841,
665 0 0 0 0 0 0 0 + TIN_02729 665 1 665 chr1 247249719 117717891 117718555 1 665, 1, 117717891,
685 0 0 0 0 0 0 0 + TIN_02730 685 1 685 chr1 247249719 117721759 117722443 1 685, 1, 117721759,
742 0 0 0 0 0 0 0 + TIN_02731 742 1 742 chr1 247249719 117723517 117724258 1 742, 1, 117723517,
1097 0 0 0 0 0 0 0 + TIN_02732 1097 1 1097 chr1 247249719 117734260 117735356 1 1097, 1, 117734260,
622 0 0 0 0 0 0 0 + TIN_02733 622 1 622 chr1 247249719 117735373 117735994 1 622, 1, 117735373,
525 0 0 0 0 0 0 0 + TIN_02734 525 1 525 chr1 247249719 117773805 117774329 1 525, 1, 117773805,
922 0 0 0 0 0 0 0 + TIN_02735 922 1 922 chr1 247249719 118144881 118145802 1 922, 1, 118144881,
698 0 0 0 0 0 0 0 + TIN_02736 698 1 698 chr1 247249719 118147568 118148265 1 698, 1, 118147568,
699 0 0 0 0 0 0 0 + TIN_02737 699 1 699 chr1 247249719 118148858 118149556 1 699, 1, 118148858,
1060 0 0 0 0 0 0 0 + TIN_02738 1060 1 1060 chr1 247249719 118158647 118159706 1 1060, 1, 118158647,
485 0 0 0 0 0 0 0 + TIN_02739 485 1 485 chr1 247249719 118169616 118170100 1 485, 1, 118169616,
618 0 0 0 0 0 0 0 + TIN_02740 618 1 618 chr1 247249719 118178639 118179256 1 618, 1, 118178639,
925 0 0 0 0 0 0 0 + TIN_02741 925 1 925 chr1 247249719 118216373 118217297 1 925, 1, 118216373,
95 0 0 0 0 0 0 0 + TIN_02742 95 1 95 chr1 247249719 119148319 119148413 1 95, 1, 119148319,
367 0 0 0 0 0 0 0 + TIN_02743 367 1 367 chr1 247249719 119234881 119235247 1 367, 1, 119234881,
509 0 0 0 0 0 0 0 + TIN_02744 509 1 509 chr1 247249719 119238551 119239059 1 509, 1, 119238551,
745 0 0 0 0 0 0 0 + TIN_02745 745 1 745 chr1 247249719 119291561 119292305 1 745, 1, 119291561,
558 0 0 0 0 0 0 0 + TIN_02746 558 1 558 chr1 247249719 119322476 119323033 1 558, 1, 119322476,
447 0 0 0 0 0 0 0 + TIN_02747 447 1 447 chr1 247249719 119381152 119381598 1 447, 1, 119381152,
352 0 0 0 0 0 0 0 + TIN_02748 352 1 352 chr1 247249719 119389950 119390301 1 352, 1, 119389950,
432 0 0 0 0 0 0 0 + TIN_02749 432 1 432 chr1 247249719 119995498 119995929 1 432, 1, 119995498,
964 0 0 0 0 0 0 0 + TIN_02750 964 1 964 chr1 247249719 120055832 120056795 1 964, 1, 120055832,
628 0 0 0 0 0 0 0 + TIN_02751 628 1 628 chr1 247249719 120171672 120172299 1 628, 1, 120171672,
494 0 0 0 0 0 0 0 + TIN_02752 494 1 494 chr1 247249719 120197547 120198040 1 494, 1, 120197547,
541 0 0 0 0 0 0 0 + TIN_02753 541 1 541 chr1 247249719 120207201 120207741 1 541, 1, 120207201,
687 0 0 0 0 0 0 0 + TIN_02754 687 1 687 chr1 247249719 120242166 120242852 1 687, 1, 120242166,
550 0 0 0 0 0 0 0 + TIN_02755 550 1 550 chr1 247249719 120246488 120247037 1 550, 1, 120246488,
409 0 0 0 0 0 0 0 + TIN_02756 409 1 409 chr1 247249719 120250945 120251353 1 409, 1, 120250945,
701 0 0 0 0 0 0 0 + TIN_02757 701 1 701 chr1 247249719 142387040 142387740 1 701, 1, 142387040,
1708 0 0 0 0 0 0 0 + TIN_02758 1708 1 1708 chr1 247249719 142422168 142423875 1 1708, 1, 142422168,
414 0 0 0 0 0 0 0 + TIN_02759 414 1 414 chr1 247249719 142424974 142425387 1 414, 1, 142424974,
1280 0 0 0 0 0 0 0 + TIN_02760 1280 1 1280 chr1 247249719 142427855 142429134 1 1280, 1, 142427855,
1045 0 0 0 0 0 0 0 + TIN_02761 1045 1 1045 chr1 247249719 142439676 142440720 1 1045, 1, 142439676,
800 0 0 0 0 0 0 0 + TIN_02762 800 1 800 chr1 247249719 142445488 142446287 1 800, 1, 142445488,
804 0 0 0 0 0 0 0 + TIN_02763 804 1 804 chr1 247249719 142451255 142452058 1 804, 1, 142451255,
1045 0 0 0 0 0 0 0 + TIN_02764 1045 1 1045 chr1 247249719 142452518 142453562 1 1045, 1, 142452518,
593 0 0 0 0 0 0 0 + TIN_02765 593 1 593 chr1 247249719 142454056 142454648 1 593, 1, 142454056,
846 0 0 0 0 0 0 0 + TIN_02766 846 1 846 chr1 247249719 142455658 142456503 1 846, 1, 142455658,
1033 0 0 0 0 0 0 0 + TIN_02767 1033 1 1033 chr1 247249719 142458159 142459191 1 1033, 1, 142458159,
999 0 0 0 0 0 0 0 + TIN_02768 999 1 999 chr1 247249719 142464530 142465528 1 999, 1, 142464530,
713 0 0 0 0 0 0 0 + TIN_02769 713 1 713 chr1 247249719 142466860 142467572 1 713, 1, 142466860,
1346 0 0 0 0 0 0 0 + TIN_02770 1346 1 1346 chr1 247249719 142472174 142473519 1 1346, 1, 142472174,
1220 0 0 0 0 0 0 0 + TIN_02771 1220 1 1220 chr1 247249719 142474284 142475503 1 1220, 1, 142474284,
223 0 0 0 0 0 0 0 + TIN_02772 223 1 223 chr1 247249719 142475641 142475863 1 223, 1, 142475641,
262 0 0 0 0 0 0 0 + TIN_02773 262 1 262 chr1 247249719 142476012 142476273 1 262, 1, 142476012,
1346 0 0 0 0 0 0 0 + TIN_02774 1346 1 1346 chr1 247249719 142478352 142479697 1 1346, 1, 142478352,
320 0 0 0 0 0 0 0 + TIN_02775 320 1 320 chr1 247249719 142480089 142480408 1 320, 1, 142480089,
952 0 0 0 0 0 0 0 + TIN_02776 952 1 952 chr1 247249719 142484706 142485657 1 952, 1, 142484706,
879 0 0 0 0 0 0 0 + TIN_02777 879 1 879 chr1 247249719 142489140 142490018 1 879, 1, 142489140,
1612 0 0 0 0 0 0 0 + TIN_02778 1612 1 1612 chr1 247249719 142490341 142491952 1 1612, 1, 142490341,
682 0 0 0 0 0 0 0 + TIN_02779 682 1 682 chr1 247249719 142519525 142520206 1 682, 1, 142519525,
678 0 0 0 0 0 0 0 + TIN_02780 678 1 678 chr1 247249719 142520281 142520958 1 678, 1, 142520281,
350 0 0 0 0 0 0 0 + TIN_02781 350 1 350 chr1 247249719 142526966 142527315 1 350, 1, 142526966,
551 0 0 0 0 0 0 0 + TIN_02782 551 1 551 chr1 247249719 142527321 142527871 1 551, 1, 142527321,
1486 0 0 0 0 0 0 0 + TIN_02783 1486 1 1486 chr1 247249719 142533271 142534756 1 1486, 1, 142533271,
546 0 0 0 0 0 0 0 + TIN_02784 546 1 546 chr1 247249719 142548478 142549023 1 546, 1, 142548478,
891 0 0 0 0 0 0 0 + TIN_02785 891 1 891 chr1 247249719 142560358 142561248 1 891, 1, 142560358,
381 0 0 0 0 0 0 0 + TIN_02786 381 1 381 chr1 247249719 142561630 142562010 1 381, 1, 142561630,
523 0 0 0 0 0 0 0 + TIN_02787 523 1 523 chr1 247249719 142604150 142604672 1 523, 1, 142604150,
480 0 0 0 0 0 0 0 + TIN_02788 480 1 480 chr1 247249719 142718941 142719420 1 480, 1, 142718941,
422 0 0 0 0 0 0 0 + TIN_02789 422 1 422 chr1 247249719 142727996 142728417 1 422, 1, 142727996,
863 0 0 0 0 0 0 0 + TIN_02790 863 1 863 chr1 247249719 142728982 142729844 1 863, 1, 142728982,
440 0 0 0 0 0 0 0 + TIN_02791 440 1 440 chr1 247249719 142752376 142752815 1 440, 1, 142752376,
342 0 0 0 0 0 0 0 + TIN_02792 342 1 342 chr1 247249719 142762855 142763196 1 342, 1, 142762855,
975 0 0 0 0 0 0 0 + TIN_02793 975 1 975 chr1 247249719 142774536 142775510 1 975, 1, 142774536,
277 0 0 0 0 0 0 0 + TIN_02794 277 1 277 chr1 247249719 142775544 142775820 1 277, 1, 142775544,
1111 0 0 0 0 0 0 0 + TIN_02795 1111 1 1111 chr1 247249719 142776256 142777366 1 1111, 1, 142776256,
328 0 0 0 0 0 0 0 + TIN_02796 328 1 328 chr1 247249719 143088761 143089088 1 328, 1, 143088761,
458 0 0 0 0 0 0 0 + TIN_02797 458 1 458 chr1 247249719 143089637 143090094 1 458, 1, 143089637,
539 0 0 0 0 0 0 0 + TIN_02798 539 1 539 chr1 247249719 143101788 143102326 1 539, 1, 143101788,
405 0 0 0 0 0 0 0 + TIN_02799 405 1 405 chr1 247249719 143107258 143107662 1 405, 1, 143107258,
582 0 0 0 0 0 0 0 + TIN_02800 582 1 582 chr1 247249719 143127110 143127691 1 582, 1, 143127110,
610 0 0 0 0 0 0 0 + TIN_02801 610 1 610 chr1 247249719 143141603 143142212 1 610, 1, 143141603,
1570 0 0 0 0 0 0 0 + TIN_02802 1570 1 1570 chr1 247249719 143149861 143151430 1 1570, 1, 143149861,
677 0 0 0 0 0 0 0 + TIN_02803 677 1 677 chr1 247249719 143152492 143153168 1 677, 1, 143152492,
1051 0 0 0 0 0 0 0 + TIN_02804 1051 1 1051 chr1 247249719 143163181 143164231 1 1051, 1, 143163181,
568 0 0 0 0 0 0 0 + TIN_02805 568 1 568 chr1 247249719 143176228 143176795 1 568, 1, 143176228,
543 0 0 0 0 0 0 0 + TIN_02806 543 1 543 chr1 247249719 143189741 143190283 1 543, 1, 143189741,
527 0 0 0 0 0 0 0 + TIN_02807 527 1 527 chr1 247249719 143244400 143244926 1 527, 1, 143244400,
607 0 0 0 0 0 0 0 + TIN_02808 607 1 607 chr1 247249719 143246188 143246794 1 607, 1, 143246188,
712 0 0 0 0 0 0 0 + TIN_02809 712 1 712 chr1 247249719 143525967 143526678 1 712, 1, 143525967,
1174 0 0 0 0 0 0 0 + TIN_02810 1174 1 1174 chr1 247249719 143528918 143530091 1 1174, 1, 143528918,
1085 0 0 0 0 0 0 0 + TIN_02811 1085 1 1085 chr1 247249719 143530608 143531692 1 1085, 1, 143530608,
1257 0 0 0 0 0 0 0 + TIN_02812 1257 1 1257 chr1 247249719 143536255 143537511 1 1257, 1, 143536255,
448 0 0 0 0 0 0 0 + TIN_02813 448 1 448 chr1 247249719 143538013 143538460 1 448, 1, 143538013,
431 0 0 0 0 0 0 0 + TIN_02814 431 1 431 chr1 247249719 143539056 143539486 1 431, 1, 143539056,
799 0 0 0 0 0 0 0 + TIN_02815 799 1 799 chr1 247249719 143540070 143540868 1 799, 1, 143540070,
755 0 0 0 0 0 0 0 + TIN_02816 755 1 755 chr1 247249719 143541173 143541927 1 755, 1, 143541173,
492 0 0 0 0 0 0 0 + TIN_02817 492 1 492 chr1 247249719 143542148 143542639 1 492, 1, 143542148,
136 0 0 0 0 0 0 0 + TIN_02818 136 1 136 chr1 247249719 143861355 143861490 1 136, 1, 143861355,
248 0 0 0 0 0 0 0 + TIN_02819 248 1 248 chr1 247249719 143864596 143864843 1 248, 1, 143864596,
757 0 0 0 0 0 0 0 + TIN_02820 757 1 757 chr1 247249719 143866781 143867537 1 757, 1, 143866781,
711 0 0 0 0 0 0 0 + TIN_02821 711 1 711 chr1 247249719 143884040 143884750 1 711, 1, 143884040,
400 0 0 0 0 0 0 0 + TIN_02822 400 1 400 chr1 247249719 143887092 143887491 1 400, 1, 143887092,
1002 0 0 0 0 0 0 0 + TIN_02823 1002 1 1002 chr1 247249719 143891617 143892618 1 1002, 1, 143891617,
2733 0 0 0 0 0 0 0 + TIN_02824 2733 1 2733 chr1 247249719 143899741 143902473 1 2733, 1, 143899741,
971 0 0 0 0 0 0 0 + TIN_02825 971 1 971 chr1 247249719 143902880 143903850 1 971, 1, 143902880,
546 0 0 0 0 0 0 0 + TIN_02826 546 1 546 chr1 247249719 143907226 143907771 1 546, 1, 143907226,
438 0 0 0 0 0 0 0 + TIN_02827 438 1 438 chr1 247249719 143912596 143913033 1 438, 1, 143912596,
471 0 0 0 0 0 0 0 + TIN_02828 471 1 471 chr1 247249719 143949377 143949847 1 471, 1, 143949377,
1869 0 0 0 0 0 0 0 + TIN_02829 1869 1 1869 chr1 247249719 143958047 143959915 1 1869, 1, 143958047,
607 0 0 0 0 0 0 0 + TIN_02830 607 1 607 chr1 247249719 143965367 143965973 1 607, 1, 143965367,
436 0 0 0 0 0 0 0 + TIN_02831 436 1 436 chr1 247249719 143970555 143970990 1 436, 1, 143970555,
748 0 0 0 0 0 0 0 + TIN_02832 748 1 748 chr1 247249719 143970998 143971745 1 748, 1, 143970998,
680 0 0 0 0 0 0 0 + TIN_02833 680 1 680 chr1 247249719 143975024 143975703 1 680, 1, 143975024,
991 0 0 0 0 0 0 0 + TIN_02834 991 1 991 chr1 247249719 144238550 144239540 1 991, 1, 144238550,
616 0 0 0 0 0 0 0 + TIN_02835 616 1 616 chr1 247249719 144263594 144264209 1 616, 1, 144263594,
492 0 0 0 0 0 0 0 + TIN_02836 492 1 492 chr1 247249719 144295769 144296260 1 492, 1, 144295769,
268 0 0 0 0 0 0 0 + TIN_02837 268 1 268 chr1 247249719 144319695 144319962 1 268, 1, 144319695,
662 0 0 0 0 0 0 0 + TIN_02838 662 1 662 chr1 247249719 144345527 144346188 1 662, 1, 144345527,
591 0 0 0 0 0 0 0 + TIN_02839 591 1 591 chr1 247249719 144649359 144649949 1 591, 1, 144649359,
406 0 0 0 0 0 0 0 + TIN_02840 406 1 406 chr1 247249719 144975296 144975701 1 406, 1, 144975296,
574 0 0 0 0 0 0 0 + TIN_02841 574 1 574 chr1 247249719 144987988 144988561 1 574, 1, 144987988,
500 0 0 0 0 0 0 0 + TIN_02842 500 1 500 chr1 247249719 144990664 144991163 1 500, 1, 144990664,
1062 0 0 0 0 0 0 0 + TIN_02843 1062 1 1062 chr1 247249719 144991307 144992368 1 1062, 1, 144991307,
690 0 0 0 0 0 0 0 + TIN_02844 690 1 690 chr1 247249719 144995022 144995711 1 690, 1, 144995022,
445 0 0 0 0 0 0 0 + TIN_02845 445 1 445 chr1 247249719 144996040 144996484 1 445, 1, 144996040,
808 0 0 0 0 0 0 0 + TIN_02846 808 1 808 chr1 247249719 145002256 145003063 1 808, 1, 145002256,
415 0 0 0 0 0 0 0 + TIN_02847 415 1 415 chr1 247249719 145003450 145003864 1 415, 1, 145003450,
1277 0 0 0 0 0 0 0 + TIN_02848 1277 1 1277 chr1 247249719 145016930 145018206 1 1277, 1, 145016930,
524 0 0 0 0 0 0 0 + TIN_02849 524 1 524 chr1 247249719 145018387 145018910 1 524, 1, 145018387,
918 0 0 0 0 0 0 0 + TIN_02850 918 1 918 chr1 247249719 145034423 145035340 1 918, 1, 145034423,
787 0 0 0 0 0 0 0 + TIN_02851 787 1 787 chr1 247249719 145036502 145037288 1 787, 1, 145036502,
778 0 0 0 0 0 0 0 + TIN_02852 778 1 778 chr1 247249719 145038547 145039324 1 778, 1, 145038547,
474 0 0 0 0 0 0 0 + TIN_02853 474 1 474 chr1 247249719 145045982 145046455 1 474, 1, 145045982,
489 0 0 0 0 0 0 0 + TIN_02854 489 1 489 chr1 247249719 145341482 145341970 1 489, 1, 145341482,
448 0 0 0 0 0 0 0 + TIN_02855 448 1 448 chr1 247249719 145342199 145342646 1 448, 1, 145342199,
643 0 0 0 0 0 0 0 + TIN_02856 643 1 643 chr1 247249719 145345673 145346315 1 643, 1, 145345673,
2178 0 0 0 0 0 0 0 + TIN_02857 2178 1 2178 chr1 247249719 145348770 145350947 1 2178, 1, 145348770,
500 0 0 0 0 0 0 0 + TIN_02858 500 1 500 chr1 247249719 145352659 145353158 1 500, 1, 145352659,
848 0 0 0 0 0 0 0 + TIN_02859 848 1 848 chr1 247249719 146570979 146571826 1 848, 1, 146570979,
846 0 0 0 0 0 0 0 + TIN_02860 846 1 846 chr1 247249719 146736877 146737722 1 846, 1, 146736877,
1005 0 0 0 0 0 0 0 + TIN_02861 1005 1 1005 chr1 247249719 146737746 146738750 1 1005, 1, 146737746,
601 0 0 0 0 0 0 0 + TIN_02862 601 1 601 chr1 247249719 146740119 146740719 1 601, 1, 146740119,
500 0 0 0 0 0 0 0 + TIN_02863 500 1 500 chr1 247249719 146742689 146743188 1 500, 1, 146742689,
193 0 0 0 0 0 0 0 + TIN_02864 193 1 193 chr1 247249719 146758089 146758281 1 193, 1, 146758089,
678 0 0 0 0 0 0 0 + TIN_02865 678 1 678 chr1 247249719 146759662 146760339 1 678, 1, 146759662,
688 0 0 0 0 0 0 0 + TIN_02866 688 1 688 chr1 247249719 146766236 146766923 1 688, 1, 146766236,
740 0 0 0 0 0 0 0 + TIN_02867 740 1 740 chr1 247249719 146771157 146771896 1 740, 1, 146771157,
719 0 0 0 0 0 0 0 + TIN_02868 719 1 719 chr1 247249719 146771936 146772654 1 719, 1, 146771936,
419 0 0 0 0 0 0 0 + TIN_02869 419 1 419 chr1 247249719 146777481 146777899 1 419, 1, 146777481,
725 0 0 0 0 0 0 0 + TIN_02870 725 1 725 chr1 247249719 146787228 146787952 1 725, 1, 146787228,
976 0 0 0 0 0 0 0 + TIN_02871 976 1 976 chr1 247249719 146790690 146791665 1 976, 1, 146790690,
436 0 0 0 0 0 0 0 + TIN_02872 436 1 436 chr1 247249719 146864782 146865217 1 436, 1, 146864782,
753 0 0 0 0 0 0 0 + TIN_02873 753 1 753 chr1 247249719 146871711 146872463 1 753, 1, 146871711,
1054 0 0 0 0 0 0 0 + TIN_02874 1054 1 1054 chr1 247249719 146885364 146886417 1 1054, 1, 146885364,
833 0 0 0 0 0 0 0 + TIN_02875 833 1 833 chr1 247249719 146891591 146892423 1 833, 1, 146891591,
599 0 0 0 0 0 0 0 + TIN_02876 599 1 599 chr1 247249719 146896581 146897179 1 599, 1, 146896581,
598 0 0 0 0 0 0 0 + TIN_02877 598 1 598 chr1 247249719 146912543 146913140 1 598, 1, 146912543,
473 0 0 0 0 0 0 0 + TIN_02878 473 1 473 chr1 247249719 146916922 146917394 1 473, 1, 146916922,
612 0 0 0 0 0 0 0 + TIN_02879 612 1 612 chr1 247249719 146922032 146922643 1 612, 1, 146922032,
386 0 0 0 0 0 0 0 + TIN_02880 386 1 386 chr1 247249719 146924343 146924728 1 386, 1, 146924343,
812 0 0 0 0 0 0 0 + TIN_02881 812 1 812 chr1 247249719 146937155 146937966 1 812, 1, 146937155,
371 0 0 0 0 0 0 0 + TIN_02882 371 1 371 chr1 247249719 147125290 147125660 1 371, 1, 147125290,
584 0 0 0 0 0 0 0 + TIN_02883 584 1 584 chr1 247249719 147126115 147126698 1 584, 1, 147126115,
891 0 0 0 0 0 0 0 + TIN_02884 891 1 891 chr1 247249719 147130168 147131058 1 891, 1, 147130168,
1595 0 0 0 0 0 0 0 + TIN_02885 1595 1 1595 chr1 247249719 147132056 147133650 1 1595, 1, 147132056,
211 0 0 0 0 0 0 0 + TIN_02886 211 1 211 chr1 247249719 147137322 147137532 1 211, 1, 147137322,
160 0 0 0 0 0 0 0 + TIN_02887 160 1 160 chr1 247249719 147137984 147138143 1 160, 1, 147137984,
552 0 0 0 0 0 0 0 + TIN_02888 552 1 552 chr1 247249719 147155175 147155726 1 552, 1, 147155175,
619 0 0 0 0 0 0 0 + TIN_02889 619 1 619 chr1 247249719 147159084 147159702 1 619, 1, 147159084,
263 0 0 0 0 0 0 0 + TIN_02890 263 1 263 chr1 247249719 147164271 147164533 1 263, 1, 147164271,
423 0 0 0 0 0 0 0 + TIN_02891 423 1 423 chr1 247249719 147167325 147167747 1 423, 1, 147167325,
561 0 0 0 0 0 0 0 + TIN_02892 561 1 561 chr1 247249719 147176030 147176590 1 561, 1, 147176030,
848 0 0 0 0 0 0 0 + TIN_02893 848 1 848 chr1 247249719 147176887 147177734 1 848, 1, 147176887,
1031 0 0 0 0 0 0 0 + TIN_02894 1031 1 1031 chr1 247249719 147177995 147179025 1 1031, 1, 147177995,
721 0 0 0 0 0 0 0 + TIN_02895 721 1 721 chr1 247249719 147201147 147201867 1 721, 1, 147201147,
420 0 0 0 0 0 0 0 + TIN_02896 420 1 420 chr1 247249719 147202309 147202728 1 420, 1, 147202309,
511 0 0 0 0 0 0 0 + TIN_02897 511 1 511 chr1 247249719 147206316 147206826 1 511, 1, 147206316,
616 0 0 0 0 0 0 0 + TIN_02898 616 1 616 chr1 247249719 147211653 147212268 1 616, 1, 147211653,
507 0 0 0 0 0 0 0 + TIN_02899 507 1 507 chr1 247249719 147219719 147220225 1 507, 1, 147219719,
648 0 0 0 0 0 0 0 + TIN_02900 648 1 648 chr1 247249719 147221040 147221687 1 648, 1, 147221040,
821 0 0 0 0 0 0 0 + TIN_02901 821 1 821 chr1 247249719 147221767 147222587 1 821, 1, 147221767,
945 0 0 0 0 0 0 0 + TIN_02902 945 1 945 chr1 247249719 147222599 147223543 1 945, 1, 147222599,
265 0 0 0 0 0 0 0 + TIN_02903 265 1 265 chr1 247249719 147223582 147223846 1 265, 1, 147223582,
397 0 0 0 0 0 0 0 + TIN_02904 397 1 397 chr1 247249719 147227759 147228155 1 397, 1, 147227759,
404 0 0 0 0 0 0 0 + TIN_02905 404 1 404 chr1 247249719 147236448 147236851 1 404, 1, 147236448,
728 0 0 0 0 0 0 0 + TIN_02906 728 1 728 chr1 247249719 147248440 147249167 1 728, 1, 147248440,
834 0 0 0 0 0 0 0 + TIN_02907 834 1 834 chr1 247249719 147254117 147254950 1 834, 1, 147254117,
1058 0 0 0 0 0 0 0 + TIN_02908 1058 1 1058 chr1 247249719 147451317 147452374 1 1058, 1, 147451317,
95 0 0 0 0 0 0 0 + TIN_02909 95 1 95 chr1 247249719 147456366 147456460 1 95, 1, 147456366,
633 0 0 0 0 0 0 0 + TIN_02910 633 1 633 chr1 247249719 147473562 147474194 1 633, 1, 147473562,
282 0 0 0 0 0 0 0 + TIN_02911 282 1 282 chr1 247249719 147475050 147475331 1 282, 1, 147475050,
796 0 0 0 0 0 0 0 + TIN_02912 796 1 796 chr1 247249719 147475582 147476377 1 796, 1, 147475582,
1027 0 0 0 0 0 0 0 + TIN_02913 1027 1 1027 chr1 247249719 147477339 147478365 1 1027, 1, 147477339,
593 0 0 0 0 0 0 0 + TIN_02914 593 1 593 chr1 247249719 147534003 147534595 1 593, 1, 147534003,
898 0 0 0 0 0 0 0 + TIN_02915 898 1 898 chr1 247249719 147582552 147583449 1 898, 1, 147582552,
836 0 0 0 0 0 0 0 + TIN_02916 836 1 836 chr1 247249719 147612965 147613800 1 836, 1, 147612965,
533 0 0 0 0 0 0 0 + TIN_02917 533 1 533 chr1 247249719 147616313 147616845 1 533, 1, 147616313,
672 0 0 0 0 0 0 0 + TIN_02918 672 1 672 chr1 247249719 147632326 147632997 1 672, 1, 147632326,
1249 0 0 0 0 0 0 0 + TIN_02919 1249 1 1249 chr1 247249719 147717226 147718474 1 1249, 1, 147717226,
320 0 0 0 0 0 0 0 + TIN_02920 320 1 320 chr1 247249719 147720484 147720803 1 320, 1, 147720484,
462 0 0 0 0 0 0 0 + TIN_02921 462 1 462 chr1 247249719 147722912 147723373 1 462, 1, 147722912,
387 0 0 0 0 0 0 0 + TIN_02922 387 1 387 chr1 247249719 147732568 147732954 1 387, 1, 147732568,
1244 0 0 0 0 0 0 0 + TIN_02923 1244 1 1244 chr1 247249719 147737042 147738285 1 1244, 1, 147737042,
780 0 0 0 0 0 0 0 + TIN_02924 780 1 780 chr1 247249719 147740311 147741090 1 780, 1, 147740311,
1079 0 0 0 0 0 0 0 + TIN_02925 1079 1 1079 chr1 247249719 147788616 147789694 1 1079, 1, 147788616,
452 0 0 0 0 0 0 0 + TIN_02926 452 1 452 chr1 247249719 147790580 147791031 1 452, 1, 147790580,
414 0 0 0 0 0 0 0 + TIN_02927 414 1 414 chr1 247249719 147797454 147797867 1 414, 1, 147797454,
1488 0 0 0 0 0 0 0 + TIN_02928 1488 1 1488 chr1 247249719 147843292 147844779 1 1488, 1, 147843292,
642 0 0 0 0 0 0 0 + TIN_02929 642 1 642 chr1 247249719 147847892 147848533 1 642, 1, 147847892,
298 0 0 0 0 0 0 0 + TIN_02930 298 1 298 chr1 247249719 147856733 147857030 1 298, 1, 147856733,
574 0 0 0 0 0 0 0 + TIN_02931 574 1 574 chr1 247249719 147861392 147861965 1 574, 1, 147861392,
396 0 0 0 0 0 0 0 + TIN_02932 396 1 396 chr1 247249719 147865375 147865770 1 396, 1, 147865375,
386 0 0 0 0 0 0 0 + TIN_02933 386 1 386 chr1 247249719 147874425 147874810 1 386, 1, 147874425,
512 0 0 0 0 0 0 0 + TIN_02934 512 1 512 chr1 247249719 147905551 147906062 1 512, 1, 147905551,
649 0 0 0 0 0 0 0 + TIN_02935 649 1 649 chr1 247249719 147966935 147967583 1 649, 1, 147966935,
710 0 0 0 0 0 0 0 + TIN_02936 710 1 710 chr1 247249719 147967947 147968656 1 710, 1, 147967947,
647 0 0 0 0 0 0 0 + TIN_02937 647 1 647 chr1 247249719 147970146 147970792 1 647, 1, 147970146,
1144 0 0 0 0 0 0 0 + TIN_02938 1144 1 1144 chr1 247249719 147987222 147988365 1 1144, 1, 147987222,
628 0 0 0 0 0 0 0 + TIN_02939 628 1 628 chr1 247249719 147992297 147992924 1 628, 1, 147992297,
799 0 0 0 0 0 0 0 + TIN_02940 799 1 799 chr1 247249719 147996570 147997368 1 799, 1, 147996570,
334 0 0 0 0 0 0 0 + TIN_02941 334 1 334 chr1 247249719 147997740 147998073 1 334, 1, 147997740,
458 0 0 0 0 0 0 0 + TIN_02942 458 1 458 chr1 247249719 148005694 148006151 1 458, 1, 148005694,
1028 0 0 0 0 0 0 0 + TIN_02943 1028 1 1028 chr1 247249719 148007348 148008375 1 1028, 1, 148007348,
356 0 0 0 0 0 0 0 + TIN_02944 356 1 356 chr1 247249719 148014093 148014448 1 356, 1, 148014093,
1797 0 0 0 0 0 0 0 + TIN_02945 1797 1 1797 chr1 247249719 148028128 148029924 1 1797, 1, 148028128,
476 0 0 0 0 0 0 0 + TIN_02946 476 1 476 chr1 247249719 148042561 148043036 1 476, 1, 148042561,
505 0 0 0 0 0 0 0 + TIN_02947 505 1 505 chr1 247249719 148048708 148049212 1 505, 1, 148048708,
1312 0 0 0 0 0 0 0 + TIN_02948 1312 1 1312 chr1 247249719 148093576 148094887 1 1312, 1, 148093576,
356 0 0 0 0 0 0 0 + TIN_02949 356 1 356 chr1 247249719 148107560 148107915 1 356, 1, 148107560,
768 0 0 0 0 0 0 0 + TIN_02950 768 1 768 chr1 247249719 148216520 148217287 1 768, 1, 148216520,
559 0 0 0 0 0 0 0 + TIN_02951 559 1 559 chr1 247249719 148218359 148218917 1 559, 1, 148218359,
851 0 0 0 0 0 0 0 + TIN_02952 851 1 851 chr1 247249719 148228736 148229586 1 851, 1, 148228736,
842 0 0 0 0 0 0 0 + TIN_02953 842 1 842 chr1 247249719 148230179 148231020 1 842, 1, 148230179,
1034 0 0 0 0 0 0 0 + TIN_02954 1034 1 1034 chr1 247249719 148231182 148232215 1 1034, 1, 148231182,
219 0 0 0 0 0 0 0 + TIN_02955 219 1 219 chr1 247249719 148237918 148238136 1 219, 1, 148237918,
1198 0 0 0 0 0 0 0 + TIN_02956 1198 1 1198 chr1 247249719 148241189 148242386 1 1198, 1, 148241189,
630 0 0 0 0 0 0 0 + TIN_02957 630 1 630 chr1 247249719 148242546 148243175 1 630, 1, 148242546,
952 0 0 0 0 0 0 0 + TIN_02958 952 1 952 chr1 247249719 148243182 148244133 1 952, 1, 148243182,
404 0 0 0 0 0 0 0 + TIN_02959 404 1 404 chr1 247249719 148331560 148331963 1 404, 1, 148331560,
1014 0 0 0 0 0 0 0 + TIN_02960 1014 1 1014 chr1 247249719 148332857 148333870 1 1014, 1, 148332857,
602 0 0 0 0 0 0 0 + TIN_02961 602 1 602 chr1 247249719 148344673 148345274 1 602, 1, 148344673,
417 0 0 0 0 0 0 0 + TIN_02962 417 1 417 chr1 247249719 148363594 148364010 1 417, 1, 148363594,
912 0 0 0 0 0 0 0 + TIN_02963 912 1 912 chr1 247249719 148398814 148399725 1 912, 1, 148398814,
736 0 0 0 0 0 0 0 + TIN_02964 736 1 736 chr1 247249719 148402363 148403098 1 736, 1, 148402363,
584 0 0 0 0 0 0 0 + TIN_02965 584 1 584 chr1 247249719 148403979 148404562 1 584, 1, 148403979,
629 0 0 0 0 0 0 0 + TIN_02966 629 1 629 chr1 247249719 148405075 148405703 1 629, 1, 148405075,
338 0 0 0 0 0 0 0 + TIN_02967 338 1 338 chr1 247249719 148414550 148414887 1 338, 1, 148414550,
730 0 0 0 0 0 0 0 + TIN_02968 730 1 730 chr1 247249719 148553938 148554667 1 730, 1, 148553938,
384 0 0 0 0 0 0 0 + TIN_02969 384 1 384 chr1 247249719 148605928 148606311 1 384, 1, 148605928,
486 0 0 0 0 0 0 0 + TIN_02970 486 1 486 chr1 247249719 148666827 148667312 1 486, 1, 148666827,
839 0 0 0 0 0 0 0 + TIN_02971 839 1 839 chr1 247249719 148671808 148672646 1 839, 1, 148671808,
1182 0 0 0 0 0 0 0 + TIN_02972 1182 1 1182 chr1 247249719 148678148 148679329 1 1182, 1, 148678148,
382 0 0 0 0 0 0 0 + TIN_02973 382 1 382 chr1 247249719 148687393 148687774 1 382, 1, 148687393,
568 0 0 0 0 0 0 0 + TIN_02974 568 1 568 chr1 247249719 148776900 148777467 1 568, 1, 148776900,
748 0 0 0 0 0 0 0 + TIN_02975 748 1 748 chr1 247249719 150336634 150337381 1 748, 1, 150336634,
203 0 0 0 0 0 0 0 + TIN_02976 203 1 203 chr1 247249719 150337702 150337904 1 203, 1, 150337702,
406 0 0 0 0 0 0 0 + TIN_02977 406 1 406 chr1 247249719 150516351 150516756 1 406, 1, 150516351,
355 0 0 0 0 0 0 0 + TIN_02978 355 1 355 chr1 247249719 150520819 150521173 1 355, 1, 150520819,
307 0 0 0 0 0 0 0 + TIN_02979 307 1 307 chr1 247249719 150542093 150542399 1 307, 1, 150542093,
578 0 0 0 0 0 0 0 + TIN_02980 578 1 578 chr1 247249719 150607711 150608288 1 578, 1, 150607711,
537 0 0 0 0 0 0 0 + TIN_02981 537 1 537 chr1 247249719 150612717 150613253 1 537, 1, 150612717,
613 0 0 0 0 0 0 0 + TIN_02982 613 1 613 chr1 247249719 150620778 150621390 1 613, 1, 150620778,
1017 0 0 0 0 0 0 0 + TIN_02983 1017 1 1017 chr1 247249719 150633336 150634352 1 1017, 1, 150633336,
441 0 0 0 0 0 0 0 + TIN_02984 441 1 441 chr1 247249719 150637527 150637967 1 441, 1, 150637527,
637 0 0 0 0 0 0 0 + TIN_02985 637 1 637 chr1 247249719 150638205 150638841 1 637, 1, 150638205,
386 0 0 0 0 0 0 0 + TIN_02986 386 1 386 chr1 247249719 150639564 150639949 1 386, 1, 150639564,
443 0 0 0 0 0 0 0 + TIN_02987 443 1 443 chr1 247249719 150643554 150643996 1 443, 1, 150643554,
381 0 0 0 0 0 0 0 + TIN_02988 381 1 381 chr1 247249719 150644538 150644918 1 381, 1, 150644538,
467 0 0 0 0 0 0 0 + TIN_02989 467 1 467 chr1 247249719 150654304 150654770 1 467, 1, 150654304,
418 0 0 0 0 0 0 0 + TIN_02990 418 1 418 chr1 247249719 150656628 150657045 1 418, 1, 150656628,
1490 0 0 0 0 0 0 0 + TIN_02991 1490 1 1490 chr1 247249719 150658148 150659637 1 1490, 1, 150658148,
540 0 0 0 0 0 0 0 + TIN_02992 540 1 540 chr1 247249719 150661828 150662367 1 540, 1, 150661828,
683 0 0 0 0 0 0 0 + TIN_02993 683 1 683 chr1 247249719 150675831 150676513 1 683, 1, 150675831,
606 0 0 0 0 0 0 0 + TIN_02994 606 1 606 chr1 247249719 150677388 150677993 1 606, 1, 150677388,
373 0 0 0 0 0 0 0 + TIN_02995 373 1 373 chr1 247249719 150692580 150692952 1 373, 1, 150692580,
664 0 0 0 0 0 0 0 + TIN_02996 664 1 664 chr1 247249719 150696792 150697455 1 664, 1, 150696792,
552 0 0 0 0 0 0 0 + TIN_02997 552 1 552 chr1 247249719 150699804 150700355 1 552, 1, 150699804,
653 0 0 0 0 0 0 0 + TIN_02998 653 1 653 chr1 247249719 150701553 150702205 1 653, 1, 150701553,
968 0 0 0 0 0 0 0 + TIN_02999 968 1 968 chr1 247249719 150704911 150705878 1 968, 1, 150704911,
182 0 0 0 0 0 0 0 + TIN_03000 182 1 182 chr1 247249719 150746419 150746600 1 182, 1, 150746419,
255 0 0 0 0 0 0 0 + TIN_03001 255 1 255 chr1 247249719 150751037 150751291 1 255, 1, 150751037,
409 0 0 0 0 0 0 0 + TIN_03002 409 1 409 chr1 247249719 150830429 150830837 1 409, 1, 150830429,
922 0 0 0 0 0 0 0 + TIN_03003 922 1 922 chr1 247249719 150947976 150948897 1 922, 1, 150947976,
774 0 0 0 0 0 0 0 + TIN_03004 774 1 774 chr1 247249719 150949788 150950561 1 774, 1, 150949788,
334 0 0 0 0 0 0 0 + TIN_03005 334 1 334 chr1 247249719 150967627 150967960 1 334, 1, 150967627,
636 0 0 0 0 0 0 0 + TIN_03006 636 1 636 chr1 247249719 151001389 151002024 1 636, 1, 151001389,
1003 0 0 0 0 0 0 0 + TIN_03007 1003 1 1003 chr1 247249719 151002124 151003126 1 1003, 1, 151002124,
821 0 0 0 0 0 0 0 + TIN_03008 821 1 821 chr1 247249719 151004179 151004999 1 821, 1, 151004179,
1145 0 0 0 0 0 0 0 + TIN_03009 1145 1 1145 chr1 247249719 151007236 151008380 1 1145, 1, 151007236,
248 0 0 0 0 0 0 0 + TIN_03010 248 1 248 chr1 247249719 151028037 151028284 1 248, 1, 151028037,
1063 0 0 0 0 0 0 0 + TIN_03011 1063 1 1063 chr1 247249719 151120226 151121288 1 1063, 1, 151120226,
549 0 0 0 0 0 0 0 + TIN_03012 549 1 549 chr1 247249719 151121441 151121989 1 549, 1, 151121441,
448 0 0 0 0 0 0 0 + TIN_03013 448 1 448 chr1 247249719 151213728 151214175 1 448, 1, 151213728,
1041 0 0 0 0 0 0 0 + TIN_03014 1041 1 1041 chr1 247249719 151238513 151239553 1 1041, 1, 151238513,
961 0 0 0 0 0 0 0 + TIN_03015 961 1 961 chr1 247249719 151316555 151317515 1 961, 1, 151316555,
695 0 0 0 0 0 0 0 + TIN_03016 695 1 695 chr1 247249719 151324033 151324727 1 695, 1, 151324033,
1057 0 0 0 0 0 0 0 + TIN_03017 1057 1 1057 chr1 247249719 151372064 151373120 1 1057, 1, 151372064,
462 0 0 0 0 0 0 0 + TIN_03018 462 1 462 chr1 247249719 151378812 151379273 1 462, 1, 151378812,
480 0 0 0 0 0 0 0 + TIN_03019 480 1 480 chr1 247249719 151379853 151380332 1 480, 1, 151379853,
691 0 0 0 0 0 0 0 + TIN_03020 691 1 691 chr1 247249719 151408892 151409582 1 691, 1, 151408892,
504 0 0 0 0 0 0 0 + TIN_03021 504 1 504 chr1 247249719 151509781 151510284 1 504, 1, 151509781,
1104 0 0 0 0 0 0 0 + TIN_03022 1104 1 1104 chr1 247249719 151533050 151534153 1 1104, 1, 151533050,
412 0 0 0 0 0 0 0 + TIN_03023 412 1 412 chr1 247249719 151553240 151553651 1 412, 1, 151553240,
1008 0 0 0 0 0 0 0 + TIN_03024 1008 1 1008 chr1 247249719 151576849 151577856 1 1008, 1, 151576849,
588 0 0 0 0 0 0 0 + TIN_03025 588 1 588 chr1 247249719 151587096 151587683 1 588, 1, 151587096,
468 0 0 0 0 0 0 0 + TIN_03026 468 1 468 chr1 247249719 151601591 151602058 1 468, 1, 151601591,
649 0 0 0 0 0 0 0 + TIN_03027 649 1 649 chr1 247249719 151646501 151647149 1 649, 1, 151646501,
325 0 0 0 0 0 0 0 + TIN_03028 325 1 325 chr1 247249719 151695120 151695444 1 325, 1, 151695120,
690 0 0 0 0 0 0 0 + TIN_03029 690 1 690 chr1 247249719 151722918 151723607 1 690, 1, 151722918,
404 0 0 0 0 0 0 0 + TIN_03030 404 1 404 chr1 247249719 151726923 151727326 1 404, 1, 151726923,
836 0 0 0 0 0 0 0 + TIN_03031 836 1 836 chr1 247249719 151756607 151757442 1 836, 1, 151756607,
536 0 0 0 0 0 0 0 + TIN_03032 536 1 536 chr1 247249719 151776840 151777375 1 536, 1, 151776840,
318 0 0 0 0 0 0 0 + TIN_03033 318 1 318 chr1 247249719 151782155 151782472 1 318, 1, 151782155,
113 0 0 0 0 0 0 0 + TIN_03034 113 1 113 chr1 247249719 151798550 151798662 1 113, 1, 151798550,
204 0 0 0 0 0 0 0 + TIN_03035 204 1 204 chr1 247249719 151988661 151988864 1 204, 1, 151988661,
98 0 0 0 0 0 0 0 + TIN_03036 98 1 98 chr1 247249719 152096536 152096633 1 98, 1, 152096536,
141 0 0 0 0 0 0 0 + TIN_03037 141 1 141 chr1 247249719 152137752 152137892 1 141, 1, 152137752,
425 0 0 0 0 0 0 0 + TIN_03038 425 1 425 chr1 247249719 152147170 152147594 1 425, 1, 152147170,
206 0 0 0 0 0 0 0 + TIN_03039 206 1 206 chr1 247249719 152164508 152164713 1 206, 1, 152164508,
273 0 0 0 0 0 0 0 + TIN_03040 273 1 273 chr1 247249719 152164732 152165004 1 273, 1, 152164732,
410 0 0 0 0 0 0 0 + TIN_03041 410 1 410 chr1 247249719 152166341 152166750 1 410, 1, 152166341,
367 0 0 0 0 0 0 0 + TIN_03042 367 1 367 chr1 247249719 152168939 152169305 1 367, 1, 152168939,
416 0 0 0 0 0 0 0 + TIN_03043 416 1 416 chr1 247249719 152172356 152172771 1 416, 1, 152172356,
407 0 0 0 0 0 0 0 + TIN_03044 407 1 407 chr1 247249719 152173508 152173914 1 407, 1, 152173508,
515 0 0 0 0 0 0 0 + TIN_03045 515 1 515 chr1 247249719 152175610 152176124 1 515, 1, 152175610,
393 0 0 0 0 0 0 0 + TIN_03046 393 1 393 chr1 247249719 152178873 152179265 1 393, 1, 152178873,
1274 0 0 0 0 0 0 0 + TIN_03047 1274 1 1274 chr1 247249719 152195798 152197071 1 1274, 1, 152195798,
339 0 0 0 0 0 0 0 + TIN_03048 339 1 339 chr1 247249719 152208235 152208573 1 339, 1, 152208235,
155 0 0 0 0 0 0 0 + TIN_03049 155 1 155 chr1 247249719 152215532 152215686 1 155, 1, 152215532,
231 0 0 0 0 0 0 0 + TIN_03050 231 1 231 chr1 247249719 152218199 152218429 1 231, 1, 152218199,
377 0 0 0 0 0 0 0 + TIN_03051 377 1 377 chr1 247249719 152219802 152220178 1 377, 1, 152219802,
324 0 0 0 0 0 0 0 + TIN_03052 324 1 324 chr1 247249719 152220630 152220953 1 324, 1, 152220630,
641 0 0 0 0 0 0 0 + TIN_03053 641 1 641 chr1 247249719 152227870 152228510 1 641, 1, 152227870,
982 0 0 0 0 0 0 0 + TIN_03054 982 1 982 chr1 247249719 152230529 152231510 1 982, 1, 152230529,
397 0 0 0 0 0 0 0 + TIN_03055 397 1 397 chr1 247249719 152234194 152234590 1 397, 1, 152234194,
484 0 0 0 0 0 0 0 + TIN_03056 484 1 484 chr1 247249719 152236950 152237433 1 484, 1, 152236950,
523 0 0 0 0 0 0 0 + TIN_03057 523 1 523 chr1 247249719 152238771 152239293 1 523, 1, 152238771,
202 0 0 0 0 0 0 0 + TIN_03058 202 1 202 chr1 247249719 152242918 152243119 1 202, 1, 152242918,
661 0 0 0 0 0 0 0 + TIN_03059 661 1 661 chr1 247249719 152249627 152250287 1 661, 1, 152249627,
1947 0 0 0 0 0 0 0 + TIN_03060 1947 1 1947 chr1 247249719 152250626 152252572 1 1947, 1, 152250626,
459 0 0 0 0 0 0 0 + TIN_03061 459 1 459 chr1 247249719 152256358 152256816 1 459, 1, 152256358,
615 0 0 0 0 0 0 0 + TIN_03062 615 1 615 chr1 247249719 152257700 152258314 1 615, 1, 152257700,
901 0 0 0 0 0 0 0 + TIN_03063 901 1 901 chr1 247249719 152279681 152280581 1 901, 1, 152279681,
511 0 0 0 0 0 0 0 + TIN_03064 511 1 511 chr1 247249719 152306739 152307249 1 511, 1, 152306739,
553 0 0 0 0 0 0 0 + TIN_03065 553 1 553 chr1 247249719 152307832 152308384 1 553, 1, 152307832,
389 0 0 0 0 0 0 0 + TIN_03066 389 1 389 chr1 247249719 152309408 152309796 1 389, 1, 152309408,
873 0 0 0 0 0 0 0 + TIN_03067 873 1 873 chr1 247249719 152317139 152318011 1 873, 1, 152317139,
559 0 0 0 0 0 0 0 + TIN_03068 559 1 559 chr1 247249719 152320013 152320571 1 559, 1, 152320013,
525 0 0 0 0 0 0 0 + TIN_03069 525 1 525 chr1 247249719 152331095 152331619 1 525, 1, 152331095,
1262 0 0 0 0 0 0 0 + TIN_03070 1262 1 1262 chr1 247249719 152332669 152333930 1 1262, 1, 152332669,
663 0 0 0 0 0 0 0 + TIN_03071 663 1 663 chr1 247249719 152336665 152337327 1 663, 1, 152336665,
388 0 0 0 0 0 0 0 + TIN_03072 388 1 388 chr1 247249719 152468499 152468886 1 388, 1, 152468499,
446 0 0 0 0 0 0 0 + TIN_03073 446 1 446 chr1 247249719 152484584 152485029 1 446, 1, 152484584,
551 0 0 0 0 0 0 0 + TIN_03074 551 1 551 chr1 247249719 152489072 152489622 1 551, 1, 152489072,
460 0 0 0 0 0 0 0 + TIN_03075 460 1 460 chr1 247249719 152490430 152490889 1 460, 1, 152490430,
245 0 0 0 0 0 0 0 + TIN_03076 245 1 245 chr1 247249719 152518705 152518949 1 245, 1, 152518705,
325 0 0 0 0 0 0 0 + TIN_03077 325 1 325 chr1 247249719 152618631 152618955 1 325, 1, 152618631,
925 0 0 0 0 0 0 0 + TIN_03078 925 1 925 chr1 247249719 152619627 152620551 1 925, 1, 152619627,
332 0 0 0 0 0 0 0 + TIN_03079 332 1 332 chr1 247249719 152621828 152622159 1 332, 1, 152621828,
1703 0 0 0 0 0 0 0 + TIN_03080 1703 1 1703 chr1 247249719 152652637 152654339 1 1703, 1, 152652637,
596 0 0 0 0 0 0 0 + TIN_03081 596 1 596 chr1 247249719 152654381 152654976 1 596, 1, 152654381,
1279 0 0 0 0 0 0 0 + TIN_03082 1279 1 1279 chr1 247249719 152701853 152703131 1 1279, 1, 152701853,
476 0 0 0 0 0 0 0 + TIN_03083 476 1 476 chr1 247249719 152705399 152705874 1 476, 1, 152705399,
484 0 0 0 0 0 0 0 + TIN_03084 484 1 484 chr1 247249719 152753944 152754427 1 484, 1, 152753944,
304 0 0 0 0 0 0 0 + TIN_03085 304 1 304 chr1 247249719 152845187 152845490 1 304, 1, 152845187,
1974 0 0 0 0 0 0 0 + TIN_03086 1974 1 1974 chr1 247249719 152866550 152868523 1 1974, 1, 152866550,
715 0 0 0 0 0 0 0 + TIN_03087 715 1 715 chr1 247249719 152878427 152879141 1 715, 1, 152878427,
449 0 0 0 0 0 0 0 + TIN_03088 449 1 449 chr1 247249719 152880200 152880648 1 449, 1, 152880200,
560 0 0 0 0 0 0 0 + TIN_03089 560 1 560 chr1 247249719 152883609 152884168 1 560, 1, 152883609,
425 0 0 0 0 0 0 0 + TIN_03090 425 1 425 chr1 247249719 152888581 152889005 1 425, 1, 152888581,
559 0 0 0 0 0 0 0 + TIN_03091 559 1 559 chr1 247249719 152890423 152890981 1 559, 1, 152890423,
772 0 0 0 0 0 0 0 + TIN_03092 772 1 772 chr1 247249719 152893128 152893899 1 772, 1, 152893128,
490 0 0 0 0 0 0 0 + TIN_03093 490 1 490 chr1 247249719 152895528 152896017 1 490, 1, 152895528,
682 0 0 0 0 0 0 0 + TIN_03094 682 1 682 chr1 247249719 152911696 152912377 1 682, 1, 152911696,
184 0 0 0 0 0 0 0 + TIN_03095 184 1 184 chr1 247249719 152912918 152913101 1 184, 1, 152912918,
255 0 0 0 0 0 0 0 + TIN_03096 255 1 255 chr1 247249719 152951174 152951428 1 255, 1, 152951174,
512 0 0 0 0 0 0 0 + TIN_03097 512 1 512 chr1 247249719 152997895 152998406 1 512, 1, 152997895,
420 0 0 0 0 0 0 0 + TIN_03098 420 1 420 chr1 247249719 152999160 152999579 1 420, 1, 152999160,
468 0 0 0 0 0 0 0 + TIN_03099 468 1 468 chr1 247249719 153000529 153000996 1 468, 1, 153000529,
903 0 0 0 0 0 0 0 + TIN_03100 903 1 903 chr1 247249719 153003947 153004849 1 903, 1, 153003947,
337 0 0 0 0 0 0 0 + TIN_03101 337 1 337 chr1 247249719 153006272 153006608 1 337, 1, 153006272,
474 0 0 0 0 0 0 0 + TIN_03102 474 1 474 chr1 247249719 153009641 153010114 1 474, 1, 153009641,
482 0 0 0 0 0 0 0 + TIN_03103 482 1 482 chr1 247249719 153011324 153011805 1 482, 1, 153011324,
1251 0 0 0 0 0 0 0 + TIN_03104 1251 1 1251 chr1 247249719 153012829 153014079 1 1251, 1, 153012829,
628 0 0 0 0 0 0 0 + TIN_03105 628 1 628 chr1 247249719 153039180 153039807 1 628, 1, 153039180,
480 0 0 0 0 0 0 0 + TIN_03106 480 1 480 chr1 247249719 153049672 153050151 1 480, 1, 153049672,
418 0 0 0 0 0 0 0 + TIN_03107 418 1 418 chr1 247249719 153054444 153054861 1 418, 1, 153054444,
258 0 0 0 0 0 0 0 + TIN_03108 258 1 258 chr1 247249719 153058030 153058287 1 258, 1, 153058030,
737 0 0 0 0 0 0 0 + TIN_03109 737 1 737 chr1 247249719 153059034 153059770 1 737, 1, 153059034,
191 0 0 0 0 0 0 0 + TIN_03110 191 1 191 chr1 247249719 153099679 153099869 1 191, 1, 153099679,
360 0 0 0 0 0 0 0 + TIN_03111 360 1 360 chr1 247249719 153100583 153100942 1 360, 1, 153100583,
555 0 0 0 0 0 0 0 + TIN_03112 555 1 555 chr1 247249719 153210355 153210909 1 555, 1, 153210355,
459 0 0 0 0 0 0 0 + TIN_03113 459 1 459 chr1 247249719 153255888 153256346 1 459, 1, 153255888,
451 0 0 0 0 0 0 0 + TIN_03114 451 1 451 chr1 247249719 153268724 153269174 1 451, 1, 153268724,
933 0 0 0 0 0 0 0 + TIN_03115 933 1 933 chr1 247249719 153269401 153270333 1 933, 1, 153269401,
648 0 0 0 0 0 0 0 + TIN_03116 648 1 648 chr1 247249719 153274897 153275544 1 648, 1, 153274897,
630 0 0 0 0 0 0 0 + TIN_03117 630 1 630 chr1 247249719 153275815 153276444 1 630, 1, 153275815,
581 0 0 0 0 0 0 0 + TIN_03118 581 1 581 chr1 247249719 153436449 153437029 1 581, 1, 153436449,
1055 0 0 0 0 0 0 0 + TIN_03119 1055 1 1055 chr1 247249719 153437663 153438717 1 1055, 1, 153437663,
248 0 0 0 0 0 0 0 + TIN_03120 248 1 248 chr1 247249719 153457047 153457294 1 248, 1, 153457047,
332 0 0 0 0 0 0 0 + TIN_03121 332 1 332 chr1 247249719 153487286 153487617 1 332, 1, 153487286,
221 0 0 0 0 0 0 0 + TIN_03122 221 1 221 chr1 247249719 153538979 153539199 1 221, 1, 153538979,
629 0 0 0 0 0 0 0 + TIN_03123 629 1 629 chr1 247249719 153543660 153544288 1 629, 1, 153543660,
248 0 0 0 0 0 0 0 + TIN_03124 248 1 248 chr1 247249719 153551937 153552184 1 248, 1, 153551937,
551 0 0 0 0 0 0 0 + TIN_03125 551 1 551 chr1 247249719 153553540 153554090 1 551, 1, 153553540,
1161 0 0 0 0 0 0 0 + TIN_03126 1161 1 1161 chr1 247249719 153571982 153573142 1 1161, 1, 153571982,
475 0 0 0 0 0 0 0 + TIN_03127 475 1 475 chr1 247249719 153581723 153582197 1 475, 1, 153581723,
247 0 0 0 0 0 0 0 + TIN_03128 247 1 247 chr1 247249719 153595677 153595923 1 247, 1, 153595677,
225 0 0 0 0 0 0 0 + TIN_03129 225 1 225 chr1 247249719 153733040 153733264 1 225, 1, 153733040,
496 0 0 0 0 0 0 0 + TIN_03130 496 1 496 chr1 247249719 153757649 153758144 1 496, 1, 153757649,
311 0 0 0 0 0 0 0 + TIN_03131 311 1 311 chr1 247249719 153778567 153778877 1 311, 1, 153778567,
761 0 0 0 0 0 0 0 + TIN_03132 761 1 761 chr1 247249719 153787567 153788327 1 761, 1, 153787567,
1706 0 0 0 0 0 0 0 + TIN_03133 1706 1 1706 chr1 247249719 153790764 153792469 1 1706, 1, 153790764,
691 0 0 0 0 0 0 0 + TIN_03134 691 1 691 chr1 247249719 153816362 153817052 1 691, 1, 153816362,
305 0 0 0 0 0 0 0 + TIN_03135 305 1 305 chr1 247249719 153910403 153910707 1 305, 1, 153910403,
762 0 0 0 0 0 0 0 + TIN_03136 762 1 762 chr1 247249719 153913655 153914416 1 762, 1, 153913655,
608 0 0 0 0 0 0 0 + TIN_03137 608 1 608 chr1 247249719 154462096 154462703 1 608, 1, 154462096,
480 0 0 0 0 0 0 0 + TIN_03138 480 1 480 chr1 247249719 154476934 154477413 1 480, 1, 154476934,
449 0 0 0 0 0 0 0 + TIN_03139 449 1 449 chr1 247249719 154481926 154482374 1 449, 1, 154481926,
524 0 0 0 0 0 0 0 + TIN_03140 524 1 524 chr1 247249719 154532727 154533250 1 524, 1, 154532727,
608 0 0 0 0 0 0 0 + TIN_03141 608 1 608 chr1 247249719 154536269 154536876 1 608, 1, 154536269,
467 0 0 0 0 0 0 0 + TIN_03142 467 1 467 chr1 247249719 154544569 154545035 1 467, 1, 154544569,
939 0 0 0 0 0 0 0 + TIN_03143 939 1 939 chr1 247249719 154587551 154588489 1 939, 1, 154587551,
691 0 0 0 0 0 0 0 + TIN_03144 691 1 691 chr1 247249719 154593010 154593700 1 691, 1, 154593010,
974 0 0 0 0 0 0 0 + TIN_03145 974 1 974 chr1 247249719 154593824 154594797 1 974, 1, 154593824,
455 0 0 0 0 0 0 0 + TIN_03146 455 1 455 chr1 247249719 154611004 154611458 1 455, 1, 154611004,
786 0 0 0 0 0 0 0 + TIN_03147 786 1 786 chr1 247249719 154783803 154784588 1 786, 1, 154783803,
590 0 0 0 0 0 0 0 + TIN_03148 590 1 590 chr1 247249719 154799085 154799674 1 590, 1, 154799085,
451 0 0 0 0 0 0 0 + TIN_03149 451 1 451 chr1 247249719 154803026 154803476 1 451, 1, 154803026,
1071 0 0 0 0 0 0 0 + TIN_03150 1071 1 1071 chr1 247249719 154823899 154824969 1 1071, 1, 154823899,
387 0 0 0 0 0 0 0 + TIN_03151 387 1 387 chr1 247249719 154836706 154837092 1 387, 1, 154836706,
838 0 0 0 0 0 0 0 + TIN_03152 838 1 838 chr1 247249719 155404738 155405575 1 838, 1, 155404738,
650 0 0 0 0 0 0 0 + TIN_03153 650 1 650 chr1 247249719 155806379 155807028 1 650, 1, 155806379,
802 0 0 0 0 0 0 0 + TIN_03154 802 1 802 chr1 247249719 155817850 155818651 1 802, 1, 155817850,
714 0 0 0 0 0 0 0 + TIN_03155 714 1 714 chr1 247249719 155827372 155828085 1 714, 1, 155827372,
486 0 0 0 0 0 0 0 + TIN_03156 486 1 486 chr1 247249719 155846830 155847315 1 486, 1, 155846830,
1029 0 0 0 0 0 0 0 + TIN_03157 1029 1 1029 chr1 247249719 155977187 155978215 1 1029, 1, 155977187,
402 0 0 0 0 0 0 0 + TIN_03158 402 1 402 chr1 247249719 156584768 156585169 1 402, 1, 156584768,
611 0 0 0 0 0 0 0 + TIN_03159 611 1 611 chr1 247249719 156704550 156705160 1 611, 1, 156704550,
188 0 0 0 0 0 0 0 + TIN_03160 188 1 188 chr1 247249719 156722024 156722211 1 188, 1, 156722024,
623 0 0 0 0 0 0 0 + TIN_03161 623 1 623 chr1 247249719 156722738 156723360 1 623, 1, 156722738,
673 0 0 0 0 0 0 0 + TIN_03162 673 1 673 chr1 247249719 156879711 156880383 1 673, 1, 156879711,
380 0 0 0 0 0 0 0 + TIN_03163 380 1 380 chr1 247249719 156908938 156909317 1 380, 1, 156908938,
409 0 0 0 0 0 0 0 + TIN_03164 409 1 409 chr1 247249719 156915285 156915693 1 409, 1, 156915285,
714 0 0 0 0 0 0 0 + TIN_03165 714 1 714 chr1 247249719 156920424 156921137 1 714, 1, 156920424,
439 0 0 0 0 0 0 0 + TIN_03166 439 1 439 chr1 247249719 156950452 156950890 1 439, 1, 156950452,
761 0 0 0 0 0 0 0 + TIN_03167 761 1 761 chr1 247249719 156993199 156993959 1 761, 1, 156993199,
495 0 0 0 0 0 0 0 + TIN_03168 495 1 495 chr1 247249719 157020571 157021065 1 495, 1, 157020571,
741 0 0 0 0 0 0 0 + TIN_03169 741 1 741 chr1 247249719 157028014 157028754 1 741, 1, 157028014,
775 0 0 0 0 0 0 0 + TIN_03170 775 1 775 chr1 247249719 157037423 157038197 1 775, 1, 157037423,
1232 0 0 0 0 0 0 0 + TIN_03171 1232 1 1232 chr1 247249719 157038897 157040128 1 1232, 1, 157038897,
354 0 0 0 0 0 0 0 + TIN_03172 354 1 354 chr1 247249719 157041762 157042115 1 354, 1, 157041762,
424 0 0 0 0 0 0 0 + TIN_03173 424 1 424 chr1 247249719 157076365 157076788 1 424, 1, 157076365,
453 0 0 0 0 0 0 0 + TIN_03174 453 1 453 chr1 247249719 157077889 157078341 1 453, 1, 157077889,
606 0 0 0 0 0 0 0 + TIN_03175 606 1 606 chr1 247249719 157083254 157083859 1 606, 1, 157083254,
854 0 0 0 0 0 0 0 + TIN_03176 854 1 854 chr1 247249719 157093657 157094510 1 854, 1, 157093657,
744 0 0 0 0 0 0 0 + TIN_03177 744 1 744 chr1 247249719 157097590 157098333 1 744, 1, 157097590,
631 0 0 0 0 0 0 0 + TIN_03178 631 1 631 chr1 247249719 157100715 157101345 1 631, 1, 157100715,
724 0 0 0 0 0 0 0 + TIN_03179 724 1 724 chr1 247249719 157102068 157102791 1 724, 1, 157102068,
994 0 0 0 0 0 0 0 + TIN_03180 994 1 994 chr1 247249719 157112700 157113693 1 994, 1, 157112700,
740 0 0 0 0 0 0 0 + TIN_03181 740 1 740 chr1 247249719 157120629 157121368 1 740, 1, 157120629,
489 0 0 0 0 0 0 0 + TIN_03182 489 1 489 chr1 247249719 157124581 157125069 1 489, 1, 157124581,
577 0 0 0 0 0 0 0 + TIN_03183 577 1 577 chr1 247249719 157137780 157138356 1 577, 1, 157137780,
932 0 0 0 0 0 0 0 + TIN_03184 932 1 932 chr1 247249719 157283506 157284437 1 932, 1, 157283506,
355 0 0 0 0 0 0 0 + TIN_03185 355 1 355 chr1 247249719 157393906 157394260 1 355, 1, 157393906,
670 0 0 0 0 0 0 0 + TIN_03186 670 1 670 chr1 247249719 157410970 157411639 1 670, 1, 157410970,
933 0 0 0 0 0 0 0 + TIN_03187 933 1 933 chr1 247249719 157412079 157413011 1 933, 1, 157412079,
695 0 0 0 0 0 0 0 + TIN_03188 695 1 695 chr1 247249719 157463289 157463983 1 695, 1, 157463289,
363 0 0 0 0 0 0 0 + TIN_03189 363 1 363 chr1 247249719 157605508 157605870 1 363, 1, 157605508,
786 0 0 0 0 0 0 0 + TIN_03190 786 1 786 chr1 247249719 157660333 157661118 1 786, 1, 157660333,
449 0 0 0 0 0 0 0 + TIN_03191 449 1 449 chr1 247249719 157799550 157799998 1 449, 1, 157799550,
426 0 0 0 0 0 0 0 + TIN_03192 426 1 426 chr1 247249719 157808298 157808723 1 426, 1, 157808298,
437 0 0 0 0 0 0 0 + TIN_03193 437 1 437 chr1 247249719 157810909 157811345 1 437, 1, 157810909,
593 0 0 0 0 0 0 0 + TIN_03194 593 1 593 chr1 247249719 157812756 157813348 1 593, 1, 157812756,
357 0 0 0 0 0 0 0 + TIN_03195 357 1 357 chr1 247249719 157816572 157816928 1 357, 1, 157816572,
111 0 0 0 0 0 0 0 + TIN_03196 111 1 111 chr1 247249719 157826392 157826502 1 111, 1, 157826392,
213 0 0 0 0 0 0 0 + TIN_03197 213 1 213 chr1 247249719 157839482 157839694 1 213, 1, 157839482,
346 0 0 0 0 0 0 0 + TIN_03198 346 1 346 chr1 247249719 157864096 157864441 1 346, 1, 157864096,
935 0 0 0 0 0 0 0 + TIN_03199 935 1 935 chr1 247249719 157888825 157889759 1 935, 1, 157888825,
778 0 0 0 0 0 0 0 + TIN_03200 778 1 778 chr1 247249719 157892060 157892837 1 778, 1, 157892060,
225 0 0 0 0 0 0 0 + TIN_03201 225 1 225 chr1 247249719 157894299 157894523 1 225, 1, 157894299,
750 0 0 0 0 0 0 0 + TIN_03202 750 1 750 chr1 247249719 157977368 157978117 1 750, 1, 157977368,
186 0 0 0 0 0 0 0 + TIN_03203 186 1 186 chr1 247249719 158100908 158101093 1 186, 1, 158100908,
359 0 0 0 0 0 0 0 + TIN_03204 359 1 359 chr1 247249719 158104978 158105336 1 359, 1, 158104978,
525 0 0 0 0 0 0 0 + TIN_03205 525 1 525 chr1 247249719 158143027 158143551 1 525, 1, 158143027,
288 0 0 0 0 0 0 0 + TIN_03206 288 1 288 chr1 247249719 158295293 158295580 1 288, 1, 158295293,
460 0 0 0 0 0 0 0 + TIN_03207 460 1 460 chr1 247249719 158297901 158298360 1 460, 1, 158297901,
1385 0 0 0 0 0 0 0 + TIN_03208 1385 1 1385 chr1 247249719 158298964 158300348 1 1385, 1, 158298964,
382 0 0 0 0 0 0 0 + TIN_03209 382 1 382 chr1 247249719 158375653 158376034 1 382, 1, 158375653,
647 0 0 0 0 0 0 0 + TIN_03210 647 1 647 chr1 247249719 158456134 158456780 1 647, 1, 158456134,
407 0 0 0 0 0 0 0 + TIN_03211 407 1 407 chr1 247249719 158473805 158474211 1 407, 1, 158473805,
570 0 0 0 0 0 0 0 + TIN_03212 570 1 570 chr1 247249719 158490954 158491523 1 570, 1, 158490954,
814 0 0 0 0 0 0 0 + TIN_03213 814 1 814 chr1 247249719 158506457 158507270 1 814, 1, 158506457,
1333 0 0 0 0 0 0 0 + TIN_03214 1333 1 1333 chr1 247249719 158522617 158523949 1 1333, 1, 158522617,
588 0 0 0 0 0 0 0 + TIN_03215 588 1 588 chr1 247249719 158525257 158525844 1 588, 1, 158525257,
562 0 0 0 0 0 0 0 + TIN_03216 562 1 562 chr1 247249719 158526327 158526888 1 562, 1, 158526327,
671 0 0 0 0 0 0 0 + TIN_03217 671 1 671 chr1 247249719 158527515 158528185 1 671, 1, 158527515,
605 0 0 0 0 0 0 0 + TIN_03218 605 1 605 chr1 247249719 158543910 158544514 1 605, 1, 158543910,
366 0 0 0 0 0 0 0 + TIN_03219 366 1 366 chr1 247249719 158549175 158549540 1 366, 1, 158549175,
617 0 0 0 0 0 0 0 + TIN_03220 617 1 617 chr1 247249719 158555764 158556380 1 617, 1, 158555764,
1163 0 0 0 0 0 0 0 + TIN_03221 1163 1 1163 chr1 247249719 158591759 158592921 1 1163, 1, 158591759,
482 0 0 0 0 0 0 0 + TIN_03222 482 1 482 chr1 247249719 158593153 158593634 1 482, 1, 158593153,
466 0 0 0 0 0 0 0 + TIN_03223 466 1 466 chr1 247249719 158622401 158622866 1 466, 1, 158622401,
594 0 0 0 0 0 0 0 + TIN_03224 594 1 594 chr1 247249719 158623351 158623944 1 594, 1, 158623351,
343 0 0 0 0 0 0 0 + TIN_03225 343 1 343 chr1 247249719 158639005 158639347 1 343, 1, 158639005,
254 0 0 0 0 0 0 0 + TIN_03226 254 1 254 chr1 247249719 158643216 158643469 1 254, 1, 158643216,
347 0 0 0 0 0 0 0 + TIN_03227 347 1 347 chr1 247249719 158658832 158659178 1 347, 1, 158658832,
863 0 0 0 0 0 0 0 + TIN_03228 863 1 863 chr1 247249719 158691603 158692465 1 863, 1, 158691603,
732 0 0 0 0 0 0 0 + TIN_03229 732 1 732 chr1 247249719 158847280 158848011 1 732, 1, 158847280,
785 0 0 0 0 0 0 0 + TIN_03230 785 1 785 chr1 247249719 158863232 158864016 1 785, 1, 158863232,
542 0 0 0 0 0 0 0 + TIN_03231 542 1 542 chr1 247249719 158867030 158867571 1 542, 1, 158867030,
1169 0 0 0 0 0 0 0 + TIN_03232 1169 1 1169 chr1 247249719 158868719 158869887 1 1169, 1, 158868719,
223 0 0 0 0 0 0 0 + TIN_03233 223 1 223 chr1 247249719 158896865 158897087 1 223, 1, 158896865,
378 0 0 0 0 0 0 0 + TIN_03234 378 1 378 chr1 247249719 158905153 158905530 1 378, 1, 158905153,
559 0 0 0 0 0 0 0 + TIN_03235 559 1 559 chr1 247249719 159020834 159021392 1 559, 1, 159020834,
989 0 0 0 0 0 0 0 + TIN_03236 989 1 989 chr1 247249719 159270292 159271280 1 989, 1, 159270292,
422 0 0 0 0 0 0 0 + TIN_03237 422 1 422 chr1 247249719 159337203 159337624 1 422, 1, 159337203,
859 0 0 0 0 0 0 0 + TIN_03238 859 1 859 chr1 247249719 159393043 159393901 1 859, 1, 159393043,
753 0 0 0 0 0 0 0 + TIN_03239 753 1 753 chr1 247249719 159422920 159423672 1 753, 1, 159422920,
190 0 0 0 0 0 0 0 + TIN_03240 190 1 190 chr1 247249719 159441237 159441426 1 190, 1, 159441237,
829 0 0 0 0 0 0 0 + TIN_03241 829 1 829 chr1 247249719 159452554 159453382 1 829, 1, 159452554,
553 0 0 0 0 0 0 0 + TIN_03242 553 1 553 chr1 247249719 159463625 159464177 1 553, 1, 159463625,
1224 0 0 0 0 0 0 0 + TIN_03243 1224 1 1224 chr1 247249719 159464818 159466041 1 1224, 1, 159464818,
542 0 0 0 0 0 0 0 + TIN_03244 542 1 542 chr1 247249719 159495387 159495928 1 542, 1, 159495387,
465 0 0 0 0 0 0 0 + TIN_03245 465 1 465 chr1 247249719 161262601 161263065 1 465, 1, 161262601,
706 0 0 0 0 0 0 0 + TIN_03246 706 1 706 chr1 247249719 161266135 161266840 1 706, 1, 161266135,
785 0 0 0 0 0 0 0 + TIN_03247 785 1 785 chr1 247249719 161272579 161273363 1 785, 1, 161272579,
395 0 0 0 0 0 0 0 + TIN_03248 395 1 395 chr1 247249719 161273805 161274199 1 395, 1, 161273805,
659 0 0 0 0 0 0 0 + TIN_03249 659 1 659 chr1 247249719 161283534 161284192 1 659, 1, 161283534,
703 0 0 0 0 0 0 0 + TIN_03250 703 1 703 chr1 247249719 161287004 161287706 1 703, 1, 161287004,
715 0 0 0 0 0 0 0 + TIN_03251 715 1 715 chr1 247249719 161288116 161288830 1 715, 1, 161288116,
330 0 0 0 0 0 0 0 + TIN_03252 330 1 330 chr1 247249719 161289367 161289696 1 330, 1, 161289367,
362 0 0 0 0 0 0 0 + TIN_03253 362 1 362 chr1 247249719 161290260 161290621 1 362, 1, 161290260,
420 0 0 0 0 0 0 0 + TIN_03254 420 1 420 chr1 247249719 161292201 161292620 1 420, 1, 161292201,
1246 0 0 0 0 0 0 0 + TIN_03255 1246 1 1246 chr1 247249719 161295340 161296585 1 1246, 1, 161295340,
693 0 0 0 0 0 0 0 + TIN_03256 693 1 693 chr1 247249719 161297053 161297745 1 693, 1, 161297053,
405 0 0 0 0 0 0 0 + TIN_03257 405 1 405 chr1 247249719 161301737 161302141 1 405, 1, 161301737,
536 0 0 0 0 0 0 0 + TIN_03258 536 1 536 chr1 247249719 161302249 161302784 1 536, 1, 161302249,
895 0 0 0 0 0 0 0 + TIN_03259 895 1 895 chr1 247249719 161302919 161303813 1 895, 1, 161302919,
1720 0 0 0 0 0 0 0 + TIN_03260 1720 1 1720 chr1 247249719 161310224 161311943 1 1720, 1, 161310224,
562 0 0 0 0 0 0 0 + TIN_03261 562 1 562 chr1 247249719 161311963 161312524 1 562, 1, 161311963,
1073 0 0 0 0 0 0 0 + TIN_03262 1073 1 1073 chr1 247249719 161313450 161314522 1 1073, 1, 161313450,
639 0 0 0 0 0 0 0 + TIN_03263 639 1 639 chr1 247249719 161315726 161316364 1 639, 1, 161315726,
749 0 0 0 0 0 0 0 + TIN_03264 749 1 749 chr1 247249719 161322267 161323015 1 749, 1, 161322267,
459 0 0 0 0 0 0 0 + TIN_03265 459 1 459 chr1 247249719 161326269 161326727 1 459, 1, 161326269,
869 0 0 0 0 0 0 0 + TIN_03266 869 1 869 chr1 247249719 161336856 161337724 1 869, 1, 161336856,
564 0 0 0 0 0 0 0 + TIN_03267 564 1 564 chr1 247249719 161338495 161339058 1 564, 1, 161338495,
903 0 0 0 0 0 0 0 + TIN_03268 903 1 903 chr1 247249719 161340895 161341797 1 903, 1, 161340895,
196 0 0 0 0 0 0 0 + TIN_03269 196 1 196 chr1 247249719 161342820 161343015 1 196, 1, 161342820,
259 0 0 0 0 0 0 0 + TIN_03270 259 1 259 chr1 247249719 161343584 161343842 1 259, 1, 161343584,
1055 0 0 0 0 0 0 0 + TIN_03271 1055 1 1055 chr1 247249719 161350821 161351875 1 1055, 1, 161350821,
550 0 0 0 0 0 0 0 + TIN_03272 550 1 550 chr1 247249719 161355852 161356401 1 550, 1, 161355852,
455 0 0 0 0 0 0 0 + TIN_03273 455 1 455 chr1 247249719 161358622 161359076 1 455, 1, 161358622,
789 0 0 0 0 0 0 0 + TIN_03274 789 1 789 chr1 247249719 161366686 161367474 1 789, 1, 161366686,
641 0 0 0 0 0 0 0 + TIN_03275 641 1 641 chr1 247249719 161368663 161369303 1 641, 1, 161368663,
378 0 0 0 0 0 0 0 + TIN_03276 378 1 378 chr1 247249719 161373433 161373810 1 378, 1, 161373433,
1074 0 0 0 0 0 0 0 + TIN_03277 1074 1 1074 chr1 247249719 161378434 161379507 1 1074, 1, 161378434,
470 0 0 0 0 0 0 0 + TIN_03278 470 1 470 chr1 247249719 161379710 161380179 1 470, 1, 161379710,
1063 0 0 0 0 0 0 0 + TIN_03279 1063 1 1063 chr1 247249719 161386192 161387254 1 1063, 1, 161386192,
645 0 0 0 0 0 0 0 + TIN_03280 645 1 645 chr1 247249719 161387832 161388476 1 645, 1, 161387832,
491 0 0 0 0 0 0 0 + TIN_03281 491 1 491 chr1 247249719 161388482 161388972 1 491, 1, 161388482,
640 0 0 0 0 0 0 0 + TIN_03282 640 1 640 chr1 247249719 161389665 161390304 1 640, 1, 161389665,
439 0 0 0 0 0 0 0 + TIN_03283 439 1 439 chr1 247249719 161391100 161391538 1 439, 1, 161391100,
309 0 0 0 0 0 0 0 + TIN_03284 309 1 309 chr1 247249719 161392538 161392846 1 309, 1, 161392538,
450 0 0 0 0 0 0 0 + TIN_03285 450 1 450 chr1 247249719 161398613 161399062 1 450, 1, 161398613,
798 0 0 0 0 0 0 0 + TIN_03286 798 1 798 chr1 247249719 161408074 161408871 1 798, 1, 161408074,
818 0 0 0 0 0 0 0 + TIN_03287 818 1 818 chr1 247249719 161412296 161413113 1 818, 1, 161412296,
573 0 0 0 0 0 0 0 + TIN_03288 573 1 573 chr1 247249719 161413474 161414046 1 573, 1, 161413474,
706 0 0 0 0 0 0 0 + TIN_03289 706 1 706 chr1 247249719 161415453 161416158 1 706, 1, 161415453,
639 0 0 0 0 0 0 0 + TIN_03290 639 1 639 chr1 247249719 161422144 161422782 1 639, 1, 161422144,
895 0 0 0 0 0 0 0 + TIN_03291 895 1 895 chr1 247249719 161428333 161429227 1 895, 1, 161428333,
815 0 0 0 0 0 0 0 + TIN_03292 815 1 815 chr1 247249719 161431393 161432207 1 815, 1, 161431393,
489 0 0 0 0 0 0 0 + TIN_03293 489 1 489 chr1 247249719 161439304 161439792 1 489, 1, 161439304,
1210 0 0 0 0 0 0 0 + TIN_03294 1210 1 1210 chr1 247249719 161440262 161441471 1 1210, 1, 161440262,
1097 0 0 0 0 0 0 0 + TIN_03295 1097 1 1097 chr1 247249719 161449431 161450527 1 1097, 1, 161449431,
994 0 0 0 0 0 0 0 + TIN_03296 994 1 994 chr1 247249719 161454225 161455218 1 994, 1, 161454225,
646 0 0 0 0 0 0 0 + TIN_03297 646 1 646 chr1 247249719 161456264 161456909 1 646, 1, 161456264,
275 0 0 0 0 0 0 0 + TIN_03298 275 1 275 chr1 247249719 161461944 161462218 1 275, 1, 161461944,
409 0 0 0 0 0 0 0 + TIN_03299 409 1 409 chr1 247249719 161469982 161470390 1 409, 1, 161469982,
518 0 0 0 0 0 0 0 + TIN_03300 518 1 518 chr1 247249719 161471957 161472474 1 518, 1, 161471957,
327 0 0 0 0 0 0 0 + TIN_03301 327 1 327 chr1 247249719 161472972 161473298 1 327, 1, 161472972,
649 0 0 0 0 0 0 0 + TIN_03302 649 1 649 chr1 247249719 161507658 161508306 1 649, 1, 161507658,
497 0 0 0 0 0 0 0 + TIN_03303 497 1 497 chr1 247249719 161528135 161528631 1 497, 1, 161528135,
1472 0 0 0 0 0 0 0 + TIN_03304 1472 1 1472 chr1 247249719 161528673 161530144 1 1472, 1, 161528673,
514 0 0 0 0 0 0 0 + TIN_03305 514 1 514 chr1 247249719 161530340 161530853 1 514, 1, 161530340,
770 0 0 0 0 0 0 0 + TIN_03306 770 1 770 chr1 247249719 161542531 161543300 1 770, 1, 161542531,
299 0 0 0 0 0 0 0 + TIN_03307 299 1 299 chr1 247249719 161929916 161930214 1 299, 1, 161929916,
478 0 0 0 0 0 0 0 + TIN_03308 478 1 478 chr1 247249719 161998307 161998784 1 478, 1, 161998307,
693 0 0 0 0 0 0 0 + TIN_03309 693 1 693 chr1 247249719 162334942 162335634 1 693, 1, 162334942,
2186 0 0 0 0 0 0 0 + TIN_03310 2186 1 2186 chr1 247249719 162341109 162343294 1 2186, 1, 162341109,
1277 0 0 0 0 0 0 0 + TIN_03311 1277 1 1277 chr1 247249719 162343635 162344911 1 1277, 1, 162343635,
650 0 0 0 0 0 0 0 + TIN_03312 650 1 650 chr1 247249719 162347884 162348533 1 650, 1, 162347884,
875 0 0 0 0 0 0 0 + TIN_03313 875 1 875 chr1 247249719 162353519 162354393 1 875, 1, 162353519,
905 0 0 0 0 0 0 0 + TIN_03314 905 1 905 chr1 247249719 162433239 162434143 1 905, 1, 162433239,
348 0 0 0 0 0 0 0 + TIN_03315 348 1 348 chr1 247249719 162449046 162449393 1 348, 1, 162449046,
517 0 0 0 0 0 0 0 + TIN_03316 517 1 517 chr1 247249719 162532894 162533410 1 517, 1, 162532894,
554 0 0 0 0 0 0 0 + TIN_03317 554 1 554 chr1 247249719 162540139 162540692 1 554, 1, 162540139,
225 0 0 0 0 0 0 0 + TIN_03318 225 1 225 chr1 247249719 162543220 162543444 1 225, 1, 162543220,
434 0 0 0 0 0 0 0 + TIN_03319 434 1 434 chr1 247249719 162543867 162544300 1 434, 1, 162543867,
360 0 0 0 0 0 0 0 + TIN_03320 360 1 360 chr1 247249719 162558508 162558867 1 360, 1, 162558508,
426 0 0 0 0 0 0 0 + TIN_03321 426 1 426 chr1 247249719 162573671 162574096 1 426, 1, 162573671,
329 0 0 0 0 0 0 0 + TIN_03322 329 1 329 chr1 247249719 162574539 162574867 1 329, 1, 162574539,
538 0 0 0 0 0 0 0 + TIN_03323 538 1 538 chr1 247249719 162591332 162591869 1 538, 1, 162591332,
393 0 0 0 0 0 0 0 + TIN_03324 393 1 393 chr1 247249719 162593907 162594299 1 393, 1, 162593907,
598 0 0 0 0 0 0 0 + TIN_03325 598 1 598 chr1 247249719 162597249 162597846 1 598, 1, 162597249,
546 0 0 0 0 0 0 0 + TIN_03326 546 1 546 chr1 247249719 162598285 162598830 1 546, 1, 162598285,
416 0 0 0 0 0 0 0 + TIN_03327 416 1 416 chr1 247249719 162599992 162600407 1 416, 1, 162599992,
223 0 0 0 0 0 0 0 + TIN_03328 223 1 223 chr1 247249719 162600746 162600968 1 223, 1, 162600746,
1554 0 0 0 0 0 0 0 + TIN_03329 1554 1 1554 chr1 247249719 162601306 162602859 1 1554, 1, 162601306,
854 0 0 0 0 0 0 0 + TIN_03330 854 1 854 chr1 247249719 163542051 163542904 1 854, 1, 163542051,
939 0 0 0 0 0 0 0 + TIN_03331 939 1 939 chr1 247249719 163545244 163546182 1 939, 1, 163545244,
436 0 0 0 0 0 0 0 + TIN_03332 436 1 436 chr1 247249719 163571335 163571770 1 436, 1, 163571335,
376 0 0 0 0 0 0 0 + TIN_03333 376 1 376 chr1 247249719 163637658 163638033 1 376, 1, 163637658,
970 0 0 0 0 0 0 0 + TIN_03334 970 1 970 chr1 247249719 163763076 163764045 1 970, 1, 163763076,
1049 0 0 0 0 0 0 0 + TIN_03335 1049 1 1049 chr1 247249719 163936965 163938013 1 1049, 1, 163936965,
1628 0 0 0 0 0 0 0 + TIN_03336 1628 1 1628 chr1 247249719 163944624 163946251 1 1628, 1, 163944624,
688 0 0 0 0 0 0 0 + TIN_03337 688 1 688 chr1 247249719 163952706 163953393 1 688, 1, 163952706,
477 0 0 0 0 0 0 0 + TIN_03338 477 1 477 chr1 247249719 163955570 163956046 1 477, 1, 163955570,
557 0 0 0 0 0 0 0 + TIN_03339 557 1 557 chr1 247249719 163958684 163959240 1 557, 1, 163958684,
468 0 0 0 0 0 0 0 + TIN_03340 468 1 468 chr1 247249719 164030478 164030945 1 468, 1, 164030478,
1059 0 0 0 0 0 0 0 + TIN_03341 1059 1 1059 chr1 247249719 164037016 164038074 1 1059, 1, 164037016,
252 0 0 0 0 0 0 0 + TIN_03342 252 1 252 chr1 247249719 164047987 164048238 1 252, 1, 164047987,
499 0 0 0 0 0 0 0 + TIN_03343 499 1 499 chr1 247249719 164049816 164050314 1 499, 1, 164049816,
508 0 0 0 0 0 0 0 + TIN_03344 508 1 508 chr1 247249719 164056684 164057191 1 508, 1, 164056684,
226 0 0 0 0 0 0 0 + TIN_03345 226 1 226 chr1 247249719 164077623 164077848 1 226, 1, 164077623,
346 0 0 0 0 0 0 0 + TIN_03346 346 1 346 chr1 247249719 164094348 164094693 1 346, 1, 164094348,
638 0 0 0 0 0 0 0 + TIN_03347 638 1 638 chr1 247249719 164168986 164169623 1 638, 1, 164168986,
473 0 0 0 0 0 0 0 + TIN_03348 473 1 473 chr1 247249719 164188786 164189258 1 473, 1, 164188786,
452 0 0 0 0 0 0 0 + TIN_03349 452 1 452 chr1 247249719 164207146 164207597 1 452, 1, 164207146,
1006 0 0 0 0 0 0 0 + TIN_03350 1006 1 1006 chr1 247249719 164244264 164245269 1 1006, 1, 164244264,
932 0 0 0 0 0 0 0 + TIN_03351 932 1 932 chr1 247249719 164245290 164246221 1 932, 1, 164245290,
468 0 0 0 0 0 0 0 + TIN_03352 468 1 468 chr1 247249719 164335212 164335679 1 468, 1, 164335212,
643 0 0 0 0 0 0 0 + TIN_03353 643 1 643 chr1 247249719 164336158 164336800 1 643, 1, 164336158,
642 0 0 0 0 0 0 0 + TIN_03354 642 1 642 chr1 247249719 164353809 164354450 1 642, 1, 164353809,
442 0 0 0 0 0 0 0 + TIN_03355 442 1 442 chr1 247249719 164369192 164369633 1 442, 1, 164369192,
498 0 0 0 0 0 0 0 + TIN_03356 498 1 498 chr1 247249719 164369692 164370189 1 498, 1, 164369692,
590 0 0 0 0 0 0 0 + TIN_03357 590 1 590 chr1 247249719 164370678 164371267 1 590, 1, 164370678,
1021 0 0 0 0 0 0 0 + TIN_03358 1021 1 1021 chr1 247249719 164387358 164388378 1 1021, 1, 164387358,
1211 0 0 0 0 0 0 0 + TIN_03359 1211 1 1211 chr1 247249719 164388826 164390036 1 1211, 1, 164388826,
496 0 0 0 0 0 0 0 + TIN_03360 496 1 496 chr1 247249719 164390135 164390630 1 496, 1, 164390135,
592 0 0 0 0 0 0 0 + TIN_03361 592 1 592 chr1 247249719 164395387 164395978 1 592, 1, 164395387,
375 0 0 0 0 0 0 0 + TIN_03362 375 1 375 chr1 247249719 164440867 164441241 1 375, 1, 164440867,
484 0 0 0 0 0 0 0 + TIN_03363 484 1 484 chr1 247249719 164441338 164441821 1 484, 1, 164441338,
419 0 0 0 0 0 0 0 + TIN_03364 419 1 419 chr1 247249719 164448285 164448703 1 419, 1, 164448285,
1045 0 0 0 0 0 0 0 + TIN_03365 1045 1 1045 chr1 247249719 164452116 164453160 1 1045, 1, 164452116,
374 0 0 0 0 0 0 0 + TIN_03366 374 1 374 chr1 247249719 164457345 164457718 1 374, 1, 164457345,
147 0 0 0 0 0 0 0 + TIN_03367 147 1 147 chr1 247249719 164468687 164468833 1 147, 1, 164468687,
448 0 0 0 0 0 0 0 + TIN_03368 448 1 448 chr1 247249719 164469291 164469738 1 448, 1, 164469291,
420 0 0 0 0 0 0 0 + TIN_03369 420 1 420 chr1 247249719 164470471 164470890 1 420, 1, 164470471,
658 0 0 0 0 0 0 0 + TIN_03370 658 1 658 chr1 247249719 164475862 164476519 1 658, 1, 164475862,
235 0 0 0 0 0 0 0 + TIN_03371 235 1 235 chr1 247249719 164478630 164478864 1 235, 1, 164478630,
477 0 0 0 0 0 0 0 + TIN_03372 477 1 477 chr1 247249719 164487417 164487893 1 477, 1, 164487417,
1769 0 0 0 0 0 0 0 + TIN_03373 1769 1 1769 chr1 247249719 164521076 164522844 1 1769, 1, 164521076,
390 0 0 0 0 0 0 0 + TIN_03374 390 1 390 chr1 247249719 164545592 164545981 1 390, 1, 164545592,
274 0 0 0 0 0 0 0 + TIN_03375 274 1 274 chr1 247249719 164673322 164673595 1 274, 1, 164673322,
576 0 0 0 0 0 0 0 + TIN_03376 576 1 576 chr1 247249719 164676911 164677486 1 576, 1, 164676911,
292 0 0 0 0 0 0 0 + TIN_03377 292 1 292 chr1 247249719 164694430 164694721 1 292, 1, 164694430,
853 0 0 0 0 0 0 0 + TIN_03378 853 1 853 chr1 247249719 164698031 164698883 1 853, 1, 164698031,
814 0 0 0 0 0 0 0 + TIN_03379 814 1 814 chr1 247249719 164701783 164702596 1 814, 1, 164701783,
370 0 0 0 0 0 0 0 + TIN_03380 370 1 370 chr1 247249719 164708856 164709225 1 370, 1, 164708856,
840 0 0 0 0 0 0 0 + TIN_03381 840 1 840 chr1 247249719 164718400 164719239 1 840, 1, 164718400,
397 0 0 0 0 0 0 0 + TIN_03382 397 1 397 chr1 247249719 164731021 164731417 1 397, 1, 164731021,
940 0 0 0 0 0 0 0 + TIN_03383 940 1 940 chr1 247249719 164736017 164736956 1 940, 1, 164736017,
1172 0 0 0 0 0 0 0 + TIN_03384 1172 1 1172 chr1 247249719 164737696 164738867 1 1172, 1, 164737696,
1725 0 0 0 0 0 0 0 + TIN_03385 1725 1 1725 chr1 247249719 164740959 164742683 1 1725, 1, 164740959,
767 0 0 0 0 0 0 0 + TIN_03386 767 1 767 chr1 247249719 164754529 164755295 1 767, 1, 164754529,
432 0 0 0 0 0 0 0 + TIN_03387 432 1 432 chr1 247249719 164765981 164766412 1 432, 1, 164765981,
954 0 0 0 0 0 0 0 + TIN_03388 954 1 954 chr1 247249719 164769784 164770737 1 954, 1, 164769784,
920 0 0 0 0 0 0 0 + TIN_03389 920 1 920 chr1 247249719 164771806 164772725 1 920, 1, 164771806,
621 0 0 0 0 0 0 0 + TIN_03390 621 1 621 chr1 247249719 164774149 164774769 1 621, 1, 164774149,
465 0 0 0 0 0 0 0 + TIN_03391 465 1 465 chr1 247249719 164802012 164802476 1 465, 1, 164802012,
433 0 0 0 0 0 0 0 + TIN_03392 433 1 433 chr1 247249719 164880140 164880572 1 433, 1, 164880140,
858 0 0 0 0 0 0 0 + TIN_03393 858 1 858 chr1 247249719 164938794 164939651 1 858, 1, 164938794,
518 0 0 0 0 0 0 0 + TIN_03394 518 1 518 chr1 247249719 164945512 164946029 1 518, 1, 164945512,
541 0 0 0 0 0 0 0 + TIN_03395 541 1 541 chr1 247249719 164963550 164964090 1 541, 1, 164963550,
833 0 0 0 0 0 0 0 + TIN_03396 833 1 833 chr1 247249719 164984845 164985677 1 833, 1, 164984845,
536 0 0 0 0 0 0 0 + TIN_03397 536 1 536 chr1 247249719 165001491 165002026 1 536, 1, 165001491,
357 0 0 0 0 0 0 0 + TIN_03398 357 1 357 chr1 247249719 165006920 165007276 1 357, 1, 165006920,
721 0 0 0 0 0 0 0 + TIN_03399 721 1 721 chr1 247249719 165412703 165413423 1 721, 1, 165412703,
497 0 0 0 0 0 0 0 + TIN_03400 497 1 497 chr1 247249719 165810599 165811095 1 497, 1, 165810599,
600 0 0 0 0 0 0 0 + TIN_03401 600 1 600 chr1 247249719 165813069 165813668 1 600, 1, 165813069,
679 0 0 0 0 0 0 0 + TIN_03402 679 1 679 chr1 247249719 165814079 165814757 1 679, 1, 165814079,
482 0 0 0 0 0 0 0 + TIN_03403 482 1 482 chr1 247249719 165820602 165821083 1 482, 1, 165820602,
170 0 0 0 0 0 0 0 + TIN_03404 170 1 170 chr1 247249719 165821973 165822142 1 170, 1, 165821973,
645 0 0 0 0 0 0 0 + TIN_03405 645 1 645 chr1 247249719 165822439 165823083 1 645, 1, 165822439,
642 0 0 0 0 0 0 0 + TIN_03406 642 1 642 chr1 247249719 165830124 165830765 1 642, 1, 165830124,
365 0 0 0 0 0 0 0 + TIN_03407 365 1 365 chr1 247249719 165844187 165844551 1 365, 1, 165844187,
406 0 0 0 0 0 0 0 + TIN_03408 406 1 406 chr1 247249719 165846823 165847228 1 406, 1, 165846823,
608 0 0 0 0 0 0 0 + TIN_03409 608 1 608 chr1 247249719 165851323 165851930 1 608, 1, 165851323,
849 0 0 0 0 0 0 0 + TIN_03410 849 1 849 chr1 247249719 165856580 165857428 1 849, 1, 165856580,
917 0 0 0 0 0 0 0 + TIN_03411 917 1 917 chr1 247249719 165859188 165860104 1 917, 1, 165859188,
578 0 0 0 0 0 0 0 + TIN_03412 578 1 578 chr1 247249719 165865031 165865608 1 578, 1, 165865031,
535 0 0 0 0 0 0 0 + TIN_03413 535 1 535 chr1 247249719 165868425 165868959 1 535, 1, 165868425,
336 0 0 0 0 0 0 0 + TIN_03414 336 1 336 chr1 247249719 165869784 165870119 1 336, 1, 165869784,
428 0 0 0 0 0 0 0 + TIN_03415 428 1 428 chr1 247249719 165919059 165919486 1 428, 1, 165919059,
680 0 0 0 0 0 0 0 + TIN_03416 680 1 680 chr1 247249719 165919579 165920258 1 680, 1, 165919579,
416 0 0 0 0 0 0 0 + TIN_03417 416 1 416 chr1 247249719 165968278 165968693 1 416, 1, 165968278,
477 0 0 0 0 0 0 0 + TIN_03418 477 1 477 chr1 247249719 166070744 166071220 1 477, 1, 166070744,
579 0 0 0 0 0 0 0 + TIN_03419 579 1 579 chr1 247249719 166072660 166073238 1 579, 1, 166072660,
320 0 0 0 0 0 0 0 + TIN_03420 320 1 320 chr1 247249719 166086745 166087064 1 320, 1, 166086745,
932 0 0 0 0 0 0 0 + TIN_03421 932 1 932 chr1 247249719 166092625 166093556 1 932, 1, 166092625,
538 0 0 0 0 0 0 0 + TIN_03422 538 1 538 chr1 247249719 166095170 166095707 1 538, 1, 166095170,
337 0 0 0 0 0 0 0 + TIN_03423 337 1 337 chr1 247249719 166174305 166174641 1 337, 1, 166174305,
478 0 0 0 0 0 0 0 + TIN_03424 478 1 478 chr1 247249719 166176619 166177096 1 478, 1, 166176619,
819 0 0 0 0 0 0 0 + TIN_03425 819 1 819 chr1 247249719 166249697 166250515 1 819, 1, 166249697,
516 0 0 0 0 0 0 0 + TIN_03426 516 1 516 chr1 247249719 166321129 166321644 1 516, 1, 166321129,
336 0 0 0 0 0 0 0 + TIN_03427 336 1 336 chr1 247249719 166431497 166431832 1 336, 1, 166431497,
177 0 0 0 0 0 0 0 + TIN_03428 177 1 177 chr1 247249719 166431837 166432013 1 177, 1, 166431837,
1095 0 0 0 0 0 0 0 + TIN_03429 1095 1 1095 chr1 247249719 166516926 166518020 1 1095, 1, 166516926,
286 0 0 0 0 0 0 0 + TIN_03430 286 1 286 chr1 247249719 166541305 166541590 1 286, 1, 166541305,
1539 0 0 0 0 0 0 0 + TIN_03431 1539 1 1539 chr1 247249719 166558147 166559685 1 1539, 1, 166558147,
697 0 0 0 0 0 0 0 + TIN_03432 697 1 697 chr1 247249719 166561119 166561815 1 697, 1, 166561119,
765 0 0 0 0 0 0 0 + TIN_03433 765 1 765 chr1 247249719 166564273 166565037 1 765, 1, 166564273,
391 0 0 0 0 0 0 0 + TIN_03434 391 1 391 chr1 247249719 166569326 166569716 1 391, 1, 166569326,
977 0 0 0 0 0 0 0 + TIN_03435 977 1 977 chr1 247249719 166623191 166624167 1 977, 1, 166623191,
638 0 0 0 0 0 0 0 + TIN_03436 638 1 638 chr1 247249719 166624787 166625424 1 638, 1, 166624787,
1479 0 0 0 0 0 0 0 + TIN_03437 1479 1 1479 chr1 247249719 166631729 166633207 1 1479, 1, 166631729,
570 0 0 0 0 0 0 0 + TIN_03438 570 1 570 chr1 247249719 166635247 166635816 1 570, 1, 166635247,
612 0 0 0 0 0 0 0 + TIN_03439 612 1 612 chr1 247249719 166655299 166655910 1 612, 1, 166655299,
945 0 0 0 0 0 0 0 + TIN_03440 945 1 945 chr1 247249719 166698951 166699895 1 945, 1, 166698951,
471 0 0 0 0 0 0 0 + TIN_03441 471 1 471 chr1 247249719 166749109 166749579 1 471, 1, 166749109,
358 0 0 0 0 0 0 0 + TIN_03442 358 1 358 chr1 247249719 166763124 166763481 1 358, 1, 166763124,
708 0 0 0 0 0 0 0 + TIN_03443 708 1 708 chr1 247249719 167369543 167370250 1 708, 1, 167369543,
437 0 0 0 0 0 0 0 + TIN_03444 437 1 437 chr1 247249719 167370300 167370736 1 437, 1, 167370300,
307 0 0 0 0 0 0 0 + TIN_03445 307 1 307 chr1 247249719 167372517 167372823 1 307, 1, 167372517,
653 0 0 0 0 0 0 0 + TIN_03446 653 1 653 chr1 247249719 167382492 167383144 1 653, 1, 167382492,
342 0 0 0 0 0 0 0 + TIN_03447 342 1 342 chr1 247249719 167386636 167386977 1 342, 1, 167386636,
513 0 0 0 0 0 0 0 + TIN_03448 513 1 513 chr1 247249719 167389156 167389668 1 513, 1, 167389156,
871 0 0 0 0 0 0 0 + TIN_03449 871 1 871 chr1 247249719 167403713 167404583 1 871, 1, 167403713,
725 0 0 0 0 0 0 0 + TIN_03450 725 1 725 chr1 247249719 167407483 167408207 1 725, 1, 167407483,
1395 0 0 0 0 0 0 0 + TIN_03451 1395 1 1395 chr1 247249719 167421292 167422686 1 1395, 1, 167421292,
1831 0 0 0 0 0 0 0 + TIN_03452 1831 1 1831 chr1 247249719 167427989 167429819 1 1831, 1, 167427989,
228 0 0 0 0 0 0 0 + TIN_03453 228 1 228 chr1 247249719 167888835 167889062 1 228, 1, 167888835,
687 0 0 0 0 0 0 0 + TIN_03454 687 1 687 chr1 247249719 167891977 167892663 1 687, 1, 167891977,
1056 0 0 0 0 0 0 0 + TIN_03455 1056 1 1056 chr1 247249719 167902769 167903824 1 1056, 1, 167902769,
548 0 0 0 0 0 0 0 + TIN_03456 548 1 548 chr1 247249719 167973666 167974213 1 548, 1, 167973666,
585 0 0 0 0 0 0 0 + TIN_03457 585 1 585 chr1 247249719 168021436 168022020 1 585, 1, 168021436,
891 0 0 0 0 0 0 0 + TIN_03458 891 1 891 chr1 247249719 168022597 168023487 1 891, 1, 168022597,
828 0 0 0 0 0 0 0 + TIN_03459 828 1 828 chr1 247249719 168040774 168041601 1 828, 1, 168040774,
346 0 0 0 0 0 0 0 + TIN_03460 346 1 346 chr1 247249719 168041609 168041954 1 346, 1, 168041609,
745 0 0 0 0 0 0 0 + TIN_03461 745 1 745 chr1 247249719 168186912 168187656 1 745, 1, 168186912,
735 0 0 0 0 0 0 0 + TIN_03462 735 1 735 chr1 247249719 168187909 168188643 1 735, 1, 168187909,
208 0 0 0 0 0 0 0 + TIN_03463 208 1 208 chr1 247249719 168189367 168189574 1 208, 1, 168189367,
1129 0 0 0 0 0 0 0 + TIN_03464 1129 1 1129 chr1 247249719 168193938 168195066 1 1129, 1, 168193938,
709 0 0 0 0 0 0 0 + TIN_03465 709 1 709 chr1 247249719 168200919 168201627 1 709, 1, 168200919,
391 0 0 0 0 0 0 0 + TIN_03466 391 1 391 chr1 247249719 168201938 168202328 1 391, 1, 168201938,
223 0 0 0 0 0 0 0 + TIN_03467 223 1 223 chr1 247249719 168223610 168223832 1 223, 1, 168223610,
711 0 0 0 0 0 0 0 + TIN_03468 711 1 711 chr1 247249719 168234732 168235442 1 711, 1, 168234732,
546 0 0 0 0 0 0 0 + TIN_03469 546 1 546 chr1 247249719 168283121 168283666 1 546, 1, 168283121,
144 0 0 0 0 0 0 0 + TIN_03470 144 1 144 chr1 247249719 168286237 168286380 1 144, 1, 168286237,
1002 0 0 0 0 0 0 0 + TIN_03471 1002 1 1002 chr1 247249719 168345377 168346378 1 1002, 1, 168345377,
794 0 0 0 0 0 0 0 + TIN_03472 794 1 794 chr1 247249719 168425705 168426498 1 794, 1, 168425705,
861 0 0 0 0 0 0 0 + TIN_03473 861 1 861 chr1 247249719 168487557 168488417 1 861, 1, 168487557,
911 0 0 0 0 0 0 0 + TIN_03474 911 1 911 chr1 247249719 168564573 168565483 1 911, 1, 168564573,
402 0 0 0 0 0 0 0 + TIN_03475 402 1 402 chr1 247249719 168590586 168590987 1 402, 1, 168590586,
240 0 0 0 0 0 0 0 + TIN_03476 240 1 240 chr1 247249719 168744272 168744511 1 240, 1, 168744272,
715 0 0 0 0 0 0 0 + TIN_03477 715 1 715 chr1 247249719 168795708 168796422 1 715, 1, 168795708,
534 0 0 0 0 0 0 0 + TIN_03478 534 1 534 chr1 247249719 168797636 168798169 1 534, 1, 168797636,
350 0 0 0 0 0 0 0 + TIN_03479 350 1 350 chr1 247249719 168798253 168798602 1 350, 1, 168798253,
569 0 0 0 0 0 0 0 + TIN_03480 569 1 569 chr1 247249719 168837706 168838274 1 569, 1, 168837706,
818 0 0 0 0 0 0 0 + TIN_03481 818 1 818 chr1 247249719 168838330 168839147 1 818, 1, 168838330,
453 0 0 0 0 0 0 0 + TIN_03482 453 1 453 chr1 247249719 168841837 168842289 1 453, 1, 168841837,
654 0 0 0 0 0 0 0 + TIN_03483 654 1 654 chr1 247249719 168856625 168857278 1 654, 1, 168856625,
375 0 0 0 0 0 0 0 + TIN_03484 375 1 375 chr1 247249719 168914249 168914623 1 375, 1, 168914249,
372 0 0 0 0 0 0 0 + TIN_03485 372 1 372 chr1 247249719 168924054 168924425 1 372, 1, 168924054,
679 0 0 0 0 0 0 0 + TIN_03486 679 1 679 chr1 247249719 169011402 169012080 1 679, 1, 169011402,
624 0 0 0 0 0 0 0 + TIN_03487 624 1 624 chr1 247249719 169042262 169042885 1 624, 1, 169042262,
1057 0 0 0 0 0 0 0 + TIN_03488 1057 1 1057 chr1 247249719 169053164 169054220 1 1057, 1, 169053164,
613 0 0 0 0 0 0 0 + TIN_03489 613 1 613 chr1 247249719 169114937 169115549 1 613, 1, 169114937,
1078 0 0 0 0 0 0 0 + TIN_03490 1078 1 1078 chr1 247249719 169125582 169126659 1 1078, 1, 169125582,
416 0 0 0 0 0 0 0 + TIN_03491 416 1 416 chr1 247249719 169145153 169145568 1 416, 1, 169145153,
720 0 0 0 0 0 0 0 + TIN_03492 720 1 720 chr1 247249719 169148468 169149187 1 720, 1, 169148468,
841 0 0 0 0 0 0 0 + TIN_03493 841 1 841 chr1 247249719 169255006 169255846 1 841, 1, 169255006,
296 0 0 0 0 0 0 0 + TIN_03494 296 1 296 chr1 247249719 169271865 169272160 1 296, 1, 169271865,
969 0 0 0 0 0 0 0 + TIN_03495 969 1 969 chr1 247249719 169272868 169273836 1 969, 1, 169272868,
569 0 0 0 0 0 0 0 + TIN_03496 569 1 569 chr1 247249719 169284670 169285238 1 569, 1, 169284670,
647 0 0 0 0 0 0 0 + TIN_03497 647 1 647 chr1 247249719 169301651 169302297 1 647, 1, 169301651,
979 0 0 0 0 0 0 0 + TIN_03498 979 1 979 chr1 247249719 169308138 169309116 1 979, 1, 169308138,
2160 0 0 0 0 0 0 0 + TIN_03499 2160 1 2160 chr1 247249719 170179323 170181482 1 2160, 1, 170179323,
1664 0 0 0 0 0 0 0 + TIN_03500 1664 1 1664 chr1 247249719 170183306 170184969 1 1664, 1, 170183306,
386 0 0 0 0 0 0 0 + TIN_03501 386 1 386 chr1 247249719 170216168 170216553 1 386, 1, 170216168,
385 0 0 0 0 0 0 0 + TIN_03502 385 1 385 chr1 247249719 170301370 170301754 1 385, 1, 170301370,
857 0 0 0 0 0 0 0 + TIN_03503 857 1 857 chr1 247249719 170419953 170420809 1 857, 1, 170419953,
595 0 0 0 0 0 0 0 + TIN_03504 595 1 595 chr1 247249719 170421169 170421763 1 595, 1, 170421169,
772 0 0 0 0 0 0 0 + TIN_03505 772 1 772 chr1 247249719 170469822 170470593 1 772, 1, 170469822,
646 0 0 0 0 0 0 0 + TIN_03506 646 1 646 chr1 247249719 170485282 170485927 1 646, 1, 170485282,
833 0 0 0 0 0 0 0 + TIN_03507 833 1 833 chr1 247249719 170529801 170530633 1 833, 1, 170529801,
360 0 0 0 0 0 0 0 + TIN_03508 360 1 360 chr1 247249719 170542281 170542640 1 360, 1, 170542281,
287 0 0 0 0 0 0 0 + TIN_03509 287 1 287 chr1 247249719 170555900 170556186 1 287, 1, 170555900,
378 0 0 0 0 0 0 0 + TIN_03510 378 1 378 chr1 247249719 170556598 170556975 1 378, 1, 170556598,
407 0 0 0 0 0 0 0 + TIN_03511 407 1 407 chr1 247249719 170611067 170611473 1 407, 1, 170611067,
316 0 0 0 0 0 0 0 + TIN_03512 316 1 316 chr1 247249719 170862702 170863017 1 316, 1, 170862702,
806 0 0 0 0 0 0 0 + TIN_03513 806 1 806 chr1 247249719 170867419 170868224 1 806, 1, 170867419,
476 0 0 0 0 0 0 0 + TIN_03514 476 1 476 chr1 247249719 170923100 170923575 1 476, 1, 170923100,
389 0 0 0 0 0 0 0 + TIN_03515 389 1 389 chr1 247249719 170995090 170995478 1 389, 1, 170995090,
369 0 0 0 0 0 0 0 + TIN_03516 369 1 369 chr1 247249719 171015198 171015566 1 369, 1, 171015198,
674 0 0 0 0 0 0 0 + TIN_03517 674 1 674 chr1 247249719 171025170 171025843 1 674, 1, 171025170,
1099 0 0 0 0 0 0 0 + TIN_03518 1099 1 1099 chr1 247249719 171027576 171028674 1 1099, 1, 171027576,
820 0 0 0 0 0 0 0 + TIN_03519 820 1 820 chr1 247249719 171066364 171067183 1 820, 1, 171066364,
310 0 0 0 0 0 0 0 + TIN_03520 310 1 310 chr1 247249719 171087729 171088038 1 310, 1, 171087729,
425 0 0 0 0 0 0 0 + TIN_03521 425 1 425 chr1 247249719 171096225 171096649 1 425, 1, 171096225,
408 0 0 0 0 0 0 0 + TIN_03522 408 1 408 chr1 247249719 171105113 171105520 1 408, 1, 171105113,
464 0 0 0 0 0 0 0 + TIN_03523 464 1 464 chr1 247249719 171106315 171106778 1 464, 1, 171106315,
247 0 0 0 0 0 0 0 + TIN_03524 247 1 247 chr1 247249719 171124431 171124677 1 247, 1, 171124431,
408 0 0 0 0 0 0 0 + TIN_03525 408 1 408 chr1 247249719 171130145 171130552 1 408, 1, 171130145,
362 0 0 0 0 0 0 0 + TIN_03526 362 1 362 chr1 247249719 171146915 171147276 1 362, 1, 171146915,
1456 0 0 0 0 0 0 0 + TIN_03527 1456 1 1456 chr1 247249719 171148868 171150323 1 1456, 1, 171148868,
1204 0 0 0 0 0 0 0 + TIN_03528 1204 1 1204 chr1 247249719 171161695 171162898 1 1204, 1, 171161695,
354 0 0 0 0 0 0 0 + TIN_03529 354 1 354 chr1 247249719 171167848 171168201 1 354, 1, 171167848,
421 0 0 0 0 0 0 0 + TIN_03530 421 1 421 chr1 247249719 171169033 171169453 1 421, 1, 171169033,
728 0 0 0 0 0 0 0 + TIN_03531 728 1 728 chr1 247249719 171174749 171175476 1 728, 1, 171174749,
660 0 0 0 0 0 0 0 + TIN_03532 660 1 660 chr1 247249719 171175933 171176592 1 660, 1, 171175933,
1894 0 0 0 0 0 0 0 + TIN_03533 1894 1 1894 chr1 247249719 171180797 171182690 1 1894, 1, 171180797,
550 0 0 0 0 0 0 0 + TIN_03534 550 1 550 chr1 247249719 171184073 171184622 1 550, 1, 171184073,
1335 0 0 0 0 0 0 0 + TIN_03535 1335 1 1335 chr1 247249719 171234008 171235342 1 1335, 1, 171234008,
324 0 0 0 0 0 0 0 + TIN_03536 324 1 324 chr1 247249719 171272687 171273010 1 324, 1, 171272687,
725 0 0 0 0 0 0 0 + TIN_03537 725 1 725 chr1 247249719 171326377 171327101 1 725, 1, 171326377,
720 0 0 0 0 0 0 0 + TIN_03538 720 1 720 chr1 247249719 171359315 171360034 1 720, 1, 171359315,
481 0 0 0 0 0 0 0 + TIN_03539 481 1 481 chr1 247249719 171386605 171387085 1 481, 1, 171386605,
358 0 0 0 0 0 0 0 + TIN_03540 358 1 358 chr1 247249719 171408849 171409206 1 358, 1, 171408849,
442 0 0 0 0 0 0 0 + TIN_03541 442 1 442 chr1 247249719 171460126 171460567 1 442, 1, 171460126,
610 0 0 0 0 0 0 0 + TIN_03542 610 1 610 chr1 247249719 171476593 171477202 1 610, 1, 171476593,
1794 0 0 0 0 0 0 0 + TIN_03543 1794 1 1794 chr1 247249719 171518258 171520051 1 1794, 1, 171518258,
586 0 0 0 0 0 0 0 + TIN_03544 586 1 586 chr1 247249719 171521227 171521812 1 586, 1, 171521227,
524 0 0 0 0 0 0 0 + TIN_03545 524 1 524 chr1 247249719 171522260 171522783 1 524, 1, 171522260,
817 0 0 0 0 0 0 0 + TIN_03546 817 1 817 chr1 247249719 171533080 171533896 1 817, 1, 171533080,
314 0 0 0 0 0 0 0 + TIN_03547 314 1 314 chr1 247249719 171534925 171535238 1 314, 1, 171534925,
617 0 0 0 0 0 0 0 + TIN_03548 617 1 617 chr1 247249719 171541665 171542281 1 617, 1, 171541665,
715 0 0 0 0 0 0 0 + TIN_03549 715 1 715 chr1 247249719 171554750 171555464 1 715, 1, 171554750,
1363 0 0 0 0 0 0 0 + TIN_03550 1363 1 1363 chr1 247249719 171556112 171557474 1 1363, 1, 171556112,
570 0 0 0 0 0 0 0 + TIN_03551 570 1 570 chr1 247249719 171558849 171559418 1 570, 1, 171558849,
889 0 0 0 0 0 0 0 + TIN_03552 889 1 889 chr1 247249719 171560772 171561660 1 889, 1, 171560772,
498 0 0 0 0 0 0 0 + TIN_03553 498 1 498 chr1 247249719 171562601 171563098 1 498, 1, 171562601,
485 0 0 0 0 0 0 0 + TIN_03554 485 1 485 chr1 247249719 171574323 171574807 1 485, 1, 171574323,
477 0 0 0 0 0 0 0 + TIN_03555 477 1 477 chr1 247249719 171582617 171583093 1 477, 1, 171582617,
593 0 0 0 0 0 0 0 + TIN_03556 593 1 593 chr1 247249719 171585384 171585976 1 593, 1, 171585384,
138 0 0 0 0 0 0 0 + TIN_03557 138 1 138 chr1 247249719 171587059 171587196 1 138, 1, 171587059,
1251 0 0 0 0 0 0 0 + TIN_03558 1251 1 1251 chr1 247249719 171620758 171622008 1 1251, 1, 171620758,
307 0 0 0 0 0 0 0 + TIN_03559 307 1 307 chr1 247249719 171633212 171633518 1 307, 1, 171633212,
607 0 0 0 0 0 0 0 + TIN_03560 607 1 607 chr1 247249719 171653932 171654538 1 607, 1, 171653932,
1701 0 0 0 0 0 0 0 + TIN_03561 1701 1 1701 chr1 247249719 171659742 171661442 1 1701, 1, 171659742,
577 0 0 0 0 0 0 0 + TIN_03562 577 1 577 chr1 247249719 171668330 171668906 1 577, 1, 171668330,
785 0 0 0 0 0 0 0 + TIN_03563 785 1 785 chr1 247249719 171680657 171681441 1 785, 1, 171680657,
333 0 0 0 0 0 0 0 + TIN_03564 333 1 333 chr1 247249719 171687232 171687564 1 333, 1, 171687232,
853 0 0 0 0 0 0 0 + TIN_03565 853 1 853 chr1 247249719 171722225 171723077 1 853, 1, 171722225,
225 0 0 0 0 0 0 0 + TIN_03566 225 1 225 chr1 247249719 171723742 171723966 1 225, 1, 171723742,
426 0 0 0 0 0 0 0 + TIN_03567 426 1 426 chr1 247249719 171877475 171877900 1 426, 1, 171877475,
992 0 0 0 0 0 0 0 + TIN_03568 992 1 992 chr1 247249719 171891462 171892453 1 992, 1, 171891462,
353 0 0 0 0 0 0 0 + TIN_03569 353 1 353 chr1 247249719 172245417 172245769 1 353, 1, 172245417,
542 0 0 0 0 0 0 0 + TIN_03570 542 1 542 chr1 247249719 172667120 172667661 1 542, 1, 172667120,
633 0 0 0 0 0 0 0 + TIN_03571 633 1 633 chr1 247249719 172668689 172669321 1 633, 1, 172668689,
662 0 0 0 0 0 0 0 + TIN_03572 662 1 662 chr1 247249719 172675071 172675732 1 662, 1, 172675071,
1898 0 0 0 0 0 0 0 + TIN_03573 1898 1 1898 chr1 247249719 172677063 172678960 1 1898, 1, 172677063,
436 0 0 0 0 0 0 0 + TIN_03574 436 1 436 chr1 247249719 172701918 172702353 1 436, 1, 172701918,
167 0 0 0 0 0 0 0 + TIN_03575 167 1 167 chr1 247249719 172724718 172724884 1 167, 1, 172724718,
415 0 0 0 0 0 0 0 + TIN_03576 415 1 415 chr1 247249719 172728763 172729177 1 415, 1, 172728763,
153 0 0 0 0 0 0 0 + TIN_03577 153 1 153 chr1 247249719 172731300 172731452 1 153, 1, 172731300,
641 0 0 0 0 0 0 0 + TIN_03578 641 1 641 chr1 247249719 172736049 172736689 1 641, 1, 172736049,
222 0 0 0 0 0 0 0 + TIN_03579 222 1 222 chr1 247249719 172742240 172742461 1 222, 1, 172742240,
740 0 0 0 0 0 0 0 + TIN_03580 740 1 740 chr1 247249719 172750391 172751130 1 740, 1, 172750391,
1131 0 0 0 0 0 0 0 + TIN_03581 1131 1 1131 chr1 247249719 172753431 172754561 1 1131, 1, 172753431,
419 0 0 0 0 0 0 0 + TIN_03582 419 1 419 chr1 247249719 172755618 172756036 1 419, 1, 172755618,
653 0 0 0 0 0 0 0 + TIN_03583 653 1 653 chr1 247249719 172760270 172760922 1 653, 1, 172760270,
971 0 0 0 0 0 0 0 + TIN_03584 971 1 971 chr1 247249719 172763854 172764824 1 971, 1, 172763854,
521 0 0 0 0 0 0 0 + TIN_03585 521 1 521 chr1 247249719 172764959 172765479 1 521, 1, 172764959,
712 0 0 0 0 0 0 0 + TIN_03586 712 1 712 chr1 247249719 172766224 172766935 1 712, 1, 172766224,
627 0 0 0 0 0 0 0 + TIN_03587 627 1 627 chr1 247249719 172813047 172813673 1 627, 1, 172813047,
700 0 0 0 0 0 0 0 + TIN_03588 700 1 700 chr1 247249719 172815379 172816078 1 700, 1, 172815379,
679 0 0 0 0 0 0 0 + TIN_03589 679 1 679 chr1 247249719 172816418 172817096 1 679, 1, 172816418,
786 0 0 0 0 0 0 0 + TIN_03590 786 1 786 chr1 247249719 172825316 172826101 1 786, 1, 172825316,
616 0 0 0 0 0 0 0 + TIN_03591 616 1 616 chr1 247249719 172827246 172827861 1 616, 1, 172827246,
113 0 0 0 0 0 0 0 + TIN_03592 113 1 113 chr1 247249719 172828409 172828521 1 113, 1, 172828409,
1100 0 0 0 0 0 0 0 + TIN_03593 1100 1 1100 chr1 247249719 172857767 172858866 1 1100, 1, 172857767,
388 0 0 0 0 0 0 0 + TIN_03594 388 1 388 chr1 247249719 172861663 172862050 1 388, 1, 172861663,
323 0 0 0 0 0 0 0 + TIN_03595 323 1 323 chr1 247249719 172874883 172875205 1 323, 1, 172874883,
886 0 0 0 0 0 0 0 + TIN_03596 886 1 886 chr1 247249719 172875649 172876534 1 886, 1, 172875649,
694 0 0 0 0 0 0 0 + TIN_03597 694 1 694 chr1 247249719 172885870 172886563 1 694, 1, 172885870,
479 0 0 0 0 0 0 0 + TIN_03598 479 1 479 chr1 247249719 173177042 173177520 1 479, 1, 173177042,
335 0 0 0 0 0 0 0 + TIN_03599 335 1 335 chr1 247249719 173178596 173178930 1 335, 1, 173178596,
530 0 0 0 0 0 0 0 + TIN_03600 530 1 530 chr1 247249719 173195818 173196347 1 530, 1, 173195818,
1249 0 0 0 0 0 0 0 + TIN_03601 1249 1 1249 chr1 247249719 173198553 173199801 1 1249, 1, 173198553,
441 0 0 0 0 0 0 0 + TIN_03602 441 1 441 chr1 247249719 173216002 173216442 1 441, 1, 173216002,
743 0 0 0 0 0 0 0 + TIN_03603 743 1 743 chr1 247249719 173220126 173220868 1 743, 1, 173220126,
536 0 0 0 0 0 0 0 + TIN_03604 536 1 536 chr1 247249719 173224878 173225413 1 536, 1, 173224878,
787 0 0 0 0 0 0 0 + TIN_03605 787 1 787 chr1 247249719 173230621 173231407 1 787, 1, 173230621,
418 0 0 0 0 0 0 0 + TIN_03606 418 1 418 chr1 247249719 173245849 173246266 1 418, 1, 173245849,
402 0 0 0 0 0 0 0 + TIN_03607 402 1 402 chr1 247249719 173259497 173259898 1 402, 1, 173259497,
1062 0 0 0 0 0 0 0 + TIN_03608 1062 1 1062 chr1 247249719 173260980 173262041 1 1062, 1, 173260980,
769 0 0 0 0 0 0 0 + TIN_03609 769 1 769 chr1 247249719 173262220 173262988 1 769, 1, 173262220,
296 0 0 0 0 0 0 0 + TIN_03610 296 1 296 chr1 247249719 173269524 173269819 1 296, 1, 173269524,
170 0 0 0 0 0 0 0 + TIN_03611 170 1 170 chr1 247249719 173298484 173298653 1 170, 1, 173298484,
444 0 0 0 0 0 0 0 + TIN_03612 444 1 444 chr1 247249719 173303657 173304100 1 444, 1, 173303657,
1085 0 0 0 0 0 0 0 + TIN_03613 1085 1 1085 chr1 247249719 173308187 173309271 1 1085, 1, 173308187,
529 0 0 0 0 0 0 0 + TIN_03614 529 1 529 chr1 247249719 173331222 173331750 1 529, 1, 173331222,
373 0 0 0 0 0 0 0 + TIN_03615 373 1 373 chr1 247249719 173332359 173332731 1 373, 1, 173332359,
365 0 0 0 0 0 0 0 + TIN_03616 365 1 365 chr1 247249719 173431942 173432306 1 365, 1, 173431942,
394 0 0 0 0 0 0 0 + TIN_03617 394 1 394 chr1 247249719 173432502 173432895 1 394, 1, 173432502,
338 0 0 0 0 0 0 0 + TIN_03618 338 1 338 chr1 247249719 173457153 173457490 1 338, 1, 173457153,
415 0 0 0 0 0 0 0 + TIN_03619 415 1 415 chr1 247249719 173476567 173476981 1 415, 1, 173476567,
469 0 0 0 0 0 0 0 + TIN_03620 469 1 469 chr1 247249719 173477028 173477496 1 469, 1, 173477028,
480 0 0 0 0 0 0 0 + TIN_03621 480 1 480 chr1 247249719 173482164 173482643 1 480, 1, 173482164,
462 0 0 0 0 0 0 0 + TIN_03622 462 1 462 chr1 247249719 173506323 173506784 1 462, 1, 173506323,
499 0 0 0 0 0 0 0 + TIN_03623 499 1 499 chr1 247249719 173509233 173509731 1 499, 1, 173509233,
395 0 0 0 0 0 0 0 + TIN_03624 395 1 395 chr1 247249719 173512844 173513238 1 395, 1, 173512844,
480 0 0 0 0 0 0 0 + TIN_03625 480 1 480 chr1 247249719 173582881 173583360 1 480, 1, 173582881,
806 0 0 0 0 0 0 0 + TIN_03626 806 1 806 chr1 247249719 173630842 173631647 1 806, 1, 173630842,
577 0 0 0 0 0 0 0 + TIN_03627 577 1 577 chr1 247249719 173632296 173632872 1 577, 1, 173632296,
223 0 0 0 0 0 0 0 + TIN_03628 223 1 223 chr1 247249719 173909172 173909394 1 223, 1, 173909172,
766 0 0 0 0 0 0 0 + TIN_03629 766 1 766 chr1 247249719 174638868 174639633 1 766, 1, 174638868,
140 0 0 0 0 0 0 0 + TIN_03630 140 1 140 chr1 247249719 174640335 174640474 1 140, 1, 174640335,
553 0 0 0 0 0 0 0 + TIN_03631 553 1 553 chr1 247249719 174715516 174716068 1 553, 1, 174715516,
714 0 0 0 0 0 0 0 + TIN_03632 714 1 714 chr1 247249719 174820123 174820836 1 714, 1, 174820123,
504 0 0 0 0 0 0 0 + TIN_03633 504 1 504 chr1 247249719 174829795 174830298 1 504, 1, 174829795,
910 0 0 0 0 0 0 0 + TIN_03634 910 1 910 chr1 247249719 174834361 174835270 1 910, 1, 174834361,
469 0 0 0 0 0 0 0 + TIN_03635 469 1 469 chr1 247249719 174839753 174840221 1 469, 1, 174839753,
1198 0 0 0 0 0 0 0 + TIN_03636 1198 1 1198 chr1 247249719 174845666 174846863 1 1198, 1, 174845666,
212 0 0 0 0 0 0 0 + TIN_03637 212 1 212 chr1 247249719 174850104 174850315 1 212, 1, 174850104,
644 0 0 0 0 0 0 0 + TIN_03638 644 1 644 chr1 247249719 174877807 174878450 1 644, 1, 174877807,
523 0 0 0 0 0 0 0 + TIN_03639 523 1 523 chr1 247249719 174878717 174879239 1 523, 1, 174878717,
564 0 0 0 0 0 0 0 + TIN_03640 564 1 564 chr1 247249719 174880731 174881294 1 564, 1, 174880731,
508 0 0 0 0 0 0 0 + TIN_03641 508 1 508 chr1 247249719 174897913 174898420 1 508, 1, 174897913,
283 0 0 0 0 0 0 0 + TIN_03642 283 1 283 chr1 247249719 174904694 174904976 1 283, 1, 174904694,
552 0 0 0 0 0 0 0 + TIN_03643 552 1 552 chr1 247249719 174942488 174943039 1 552, 1, 174942488,
383 0 0 0 0 0 0 0 + TIN_03644 383 1 383 chr1 247249719 174958408 174958790 1 383, 1, 174958408,
218 0 0 0 0 0 0 0 + TIN_03645 218 1 218 chr1 247249719 174964592 174964809 1 218, 1, 174964592,
448 0 0 0 0 0 0 0 + TIN_03646 448 1 448 chr1 247249719 174995606 174996053 1 448, 1, 174995606,
557 0 0 0 0 0 0 0 + TIN_03647 557 1 557 chr1 247249719 175002391 175002947 1 557, 1, 175002391,
838 0 0 0 0 0 0 0 + TIN_03648 838 1 838 chr1 247249719 175009694 175010531 1 838, 1, 175009694,
746 0 0 0 0 0 0 0 + TIN_03649 746 1 746 chr1 247249719 175011898 175012643 1 746, 1, 175011898,
1487 0 0 0 0 0 0 0 + TIN_03650 1487 1 1487 chr1 247249719 175023717 175025203 1 1487, 1, 175023717,
438 0 0 0 0 0 0 0 + TIN_03651 438 1 438 chr1 247249719 175043330 175043767 1 438, 1, 175043330,
537 0 0 0 0 0 0 0 + TIN_03652 537 1 537 chr1 247249719 175046679 175047215 1 537, 1, 175046679,
869 0 0 0 0 0 0 0 + TIN_03653 869 1 869 chr1 247249719 175125343 175126211 1 869, 1, 175125343,
556 0 0 0 0 0 0 0 + TIN_03654 556 1 556 chr1 247249719 175146499 175147054 1 556, 1, 175146499,
552 0 0 0 0 0 0 0 + TIN_03655 552 1 552 chr1 247249719 175147140 175147691 1 552, 1, 175147140,
648 0 0 0 0 0 0 0 + TIN_03656 648 1 648 chr1 247249719 175156055 175156702 1 648, 1, 175156055,
569 0 0 0 0 0 0 0 + TIN_03657 569 1 569 chr1 247249719 175224957 175225525 1 569, 1, 175224957,
493 0 0 0 0 0 0 0 + TIN_03658 493 1 493 chr1 247249719 175241364 175241856 1 493, 1, 175241364,
321 0 0 0 0 0 0 0 + TIN_03659 321 1 321 chr1 247249719 175427608 175427928 1 321, 1, 175427608,
550 0 0 0 0 0 0 0 + TIN_03660 550 1 550 chr1 247249719 175430319 175430868 1 550, 1, 175430319,
837 0 0 0 0 0 0 0 + TIN_03661 837 1 837 chr1 247249719 175441690 175442526 1 837, 1, 175441690,
1346 0 0 0 0 0 0 0 + TIN_03662 1346 1 1346 chr1 247249719 175475869 175477214 1 1346, 1, 175475869,
339 0 0 0 0 0 0 0 + TIN_03663 339 1 339 chr1 247249719 175487624 175487962 1 339, 1, 175487624,
868 0 0 0 0 0 0 0 + TIN_03664 868 1 868 chr1 247249719 175513889 175514756 1 868, 1, 175513889,
808 0 0 0 0 0 0 0 + TIN_03665 808 1 808 chr1 247249719 175528440 175529247 1 808, 1, 175528440,
476 0 0 0 0 0 0 0 + TIN_03666 476 1 476 chr1 247249719 175531214 175531689 1 476, 1, 175531214,
1064 0 0 0 0 0 0 0 + TIN_03667 1064 1 1064 chr1 247249719 175536764 175537827 1 1064, 1, 175536764,
1248 0 0 0 0 0 0 0 + TIN_03668 1248 1 1248 chr1 247249719 175545792 175547039 1 1248, 1, 175545792,
568 0 0 0 0 0 0 0 + TIN_03669 568 1 568 chr1 247249719 175563470 175564037 1 568, 1, 175563470,
1140 0 0 0 0 0 0 0 + TIN_03670 1140 1 1140 chr1 247249719 175601534 175602673 1 1140, 1, 175601534,
299 0 0 0 0 0 0 0 + TIN_03671 299 1 299 chr1 247249719 175612588 175612886 1 299, 1, 175612588,
1019 0 0 0 0 0 0 0 + TIN_03672 1019 1 1019 chr1 247249719 175624022 175625040 1 1019, 1, 175624022,
673 0 0 0 0 0 0 0 + TIN_03673 673 1 673 chr1 247249719 175685462 175686134 1 673, 1, 175685462,
657 0 0 0 0 0 0 0 + TIN_03674 657 1 657 chr1 247249719 175728311 175728967 1 657, 1, 175728311,
497 0 0 0 0 0 0 0 + TIN_03675 497 1 497 chr1 247249719 175731719 175732215 1 497, 1, 175731719,
748 0 0 0 0 0 0 0 + TIN_03676 748 1 748 chr1 247249719 175769577 175770324 1 748, 1, 175769577,
333 0 0 0 0 0 0 0 + TIN_03677 333 1 333 chr1 247249719 175780813 175781145 1 333, 1, 175780813,
514 0 0 0 0 0 0 0 + TIN_03678 514 1 514 chr1 247249719 175784567 175785080 1 514, 1, 175784567,
1538 0 0 0 0 0 0 0 + TIN_03679 1538 1 1538 chr1 247249719 175790836 175792373 1 1538, 1, 175790836,
810 0 0 0 0 0 0 0 + TIN_03680 810 1 810 chr1 247249719 175797706 175798515 1 810, 1, 175797706,
6885 0 0 0 0 0 0 0 + TIN_03681 6885 1 6885 chr1 247249719 175800118 175807002 1 6885, 1, 175800118,
402 0 0 0 0 0 0 0 + TIN_03682 402 1 402 chr1 247249719 175816432 175816833 1 402, 1, 175816432,
600 0 0 0 0 0 0 0 + TIN_03683 600 1 600 chr1 247249719 175884656 175885255 1 600, 1, 175884656,
622 0 0 0 0 0 0 0 + TIN_03684 622 1 622 chr1 247249719 175890629 175891250 1 622, 1, 175890629,
433 0 0 0 0 0 0 0 + TIN_03685 433 1 433 chr1 247249719 175901599 175902031 1 433, 1, 175901599,
302 0 0 0 0 0 0 0 + TIN_03686 302 1 302 chr1 247249719 175907960 175908261 1 302, 1, 175907960,
396 0 0 0 0 0 0 0 + TIN_03687 396 1 396 chr1 247249719 175909348 175909743 1 396, 1, 175909348,
104 0 0 0 0 0 0 0 + TIN_03688 104 1 104 chr1 247249719 175984331 175984434 1 104, 1, 175984331,
472 0 0 0 0 0 0 0 + TIN_03689 472 1 472 chr1 247249719 176018886 176019357 1 472, 1, 176018886,
692 0 0 0 0 0 0 0 + TIN_03690 692 1 692 chr1 247249719 176032388 176033079 1 692, 1, 176032388,
659 0 0 0 0 0 0 0 + TIN_03691 659 1 659 chr1 247249719 176033965 176034623 1 659, 1, 176033965,
963 0 0 0 0 0 0 0 + TIN_03692 963 1 963 chr1 247249719 176035180 176036142 1 963, 1, 176035180,
555 0 0 0 0 0 0 0 + TIN_03693 555 1 555 chr1 247249719 176264844 176265398 1 555, 1, 176264844,
396 0 0 0 0 0 0 0 + TIN_03694 396 1 396 chr1 247249719 176306585 176306980 1 396, 1, 176306585,
413 0 0 0 0 0 0 0 + TIN_03695 413 1 413 chr1 247249719 176452858 176453270 1 413, 1, 176452858,
571 0 0 0 0 0 0 0 + TIN_03696 571 1 571 chr1 247249719 176550368 176550938 1 571, 1, 176550368,
2881 0 0 0 0 0 0 0 + TIN_03697 2881 1 2881 chr1 247249719 176562365 176565245 1 2881, 1, 176562365,
292 0 0 0 0 0 0 0 + TIN_03698 292 1 292 chr1 247249719 176573753 176574044 1 292, 1, 176573753,
387 0 0 0 0 0 0 0 + TIN_03699 387 1 387 chr1 247249719 176574064 176574450 1 387, 1, 176574064,
593 0 0 0 0 0 0 0 + TIN_03700 593 1 593 chr1 247249719 176584012 176584604 1 593, 1, 176584012,
277 0 0 0 0 0 0 0 + TIN_03701 277 1 277 chr1 247249719 176600218 176600494 1 277, 1, 176600218,
670 0 0 0 0 0 0 0 + TIN_03702 670 1 670 chr1 247249719 176694133 176694802 1 670, 1, 176694133,
631 0 0 0 0 0 0 0 + TIN_03703 631 1 631 chr1 247249719 176753127 176753757 1 631, 1, 176753127,
669 0 0 0 0 0 0 0 + TIN_03704 669 1 669 chr1 247249719 176869599 176870267 1 669, 1, 176869599,
1450 0 0 0 0 0 0 0 + TIN_03705 1450 1 1450 chr1 247249719 176891554 176893003 1 1450, 1, 176891554,
530 0 0 0 0 0 0 0 + TIN_03706 530 1 530 chr1 247249719 176973342 176973871 1 530, 1, 176973342,
465 0 0 0 0 0 0 0 + TIN_03707 465 1 465 chr1 247249719 176995809 176996273 1 465, 1, 176995809,
1023 0 0 0 0 0 0 0 + TIN_03708 1023 1 1023 chr1 247249719 177000361 177001383 1 1023, 1, 177000361,
448 0 0 0 0 0 0 0 + TIN_03709 448 1 448 chr1 247249719 177023429 177023876 1 448, 1, 177023429,
431 0 0 0 0 0 0 0 + TIN_03710 431 1 431 chr1 247249719 177031056 177031486 1 431, 1, 177031056,
408 0 0 0 0 0 0 0 + TIN_03711 408 1 408 chr1 247249719 177052398 177052805 1 408, 1, 177052398,
499 0 0 0 0 0 0 0 + TIN_03712 499 1 499 chr1 247249719 177062067 177062565 1 499, 1, 177062067,
819 0 0 0 0 0 0 0 + TIN_03713 819 1 819 chr1 247249719 177067464 177068282 1 819, 1, 177067464,
835 0 0 0 0 0 0 0 + TIN_03714 835 1 835 chr1 247249719 177083351 177084185 1 835, 1, 177083351,
558 0 0 0 0 0 0 0 + TIN_03715 558 1 558 chr1 247249719 177116609 177117166 1 558, 1, 177116609,
203 0 0 0 0 0 0 0 + TIN_03716 203 1 203 chr1 247249719 177118436 177118638 1 203, 1, 177118436,
340 0 0 0 0 0 0 0 + TIN_03717 340 1 340 chr1 247249719 177201835 177202174 1 340, 1, 177201835,
729 0 0 0 0 0 0 0 + TIN_03718 729 1 729 chr1 247249719 177398797 177399525 1 729, 1, 177398797,
405 0 0 0 0 0 0 0 + TIN_03719 405 1 405 chr1 247249719 177406977 177407381 1 405, 1, 177406977,
1065 0 0 0 0 0 0 0 + TIN_03720 1065 1 1065 chr1 247249719 177453548 177454612 1 1065, 1, 177453548,
448 0 0 0 0 0 0 0 + TIN_03721 448 1 448 chr1 247249719 177505969 177506416 1 448, 1, 177505969,
354 0 0 0 0 0 0 0 + TIN_03722 354 1 354 chr1 247249719 177509111 177509464 1 354, 1, 177509111,
265 0 0 0 0 0 0 0 + TIN_03723 265 1 265 chr1 247249719 177539400 177539664 1 265, 1, 177539400,
485 0 0 0 0 0 0 0 + TIN_03724 485 1 485 chr1 247249719 177540561 177541045 1 485, 1, 177540561,
1148 0 0 0 0 0 0 0 + TIN_03725 1148 1 1148 chr1 247249719 177550614 177551761 1 1148, 1, 177550614,
1097 0 0 0 0 0 0 0 + TIN_03726 1097 1 1097 chr1 247249719 177560497 177561593 1 1097, 1, 177560497,
829 0 0 0 0 0 0 0 + TIN_03727 829 1 829 chr1 247249719 177648643 177649471 1 829, 1, 177648643,
458 0 0 0 0 0 0 0 + TIN_03728 458 1 458 chr1 247249719 177655623 177656080 1 458, 1, 177655623,
607 0 0 0 0 0 0 0 + TIN_03729 607 1 607 chr1 247249719 177658488 177659094 1 607, 1, 177658488,
809 0 0 0 0 0 0 0 + TIN_03730 809 1 809 chr1 247249719 177668056 177668864 1 809, 1, 177668056,
259 0 0 0 0 0 0 0 + TIN_03731 259 1 259 chr1 247249719 177677690 177677948 1 259, 1, 177677690,
502 0 0 0 0 0 0 0 + TIN_03732 502 1 502 chr1 247249719 177681683 177682184 1 502, 1, 177681683,
538 0 0 0 0 0 0 0 + TIN_03733 538 1 538 chr1 247249719 177683749 177684286 1 538, 1, 177683749,
903 0 0 0 0 0 0 0 + TIN_03734 903 1 903 chr1 247249719 177711444 177712346 1 903, 1, 177711444,
225 0 0 0 0 0 0 0 + TIN_03735 225 1 225 chr1 247249719 177712996 177713220 1 225, 1, 177712996,
319 0 0 0 0 0 0 0 + TIN_03736 319 1 319 chr1 247249719 177719245 177719563 1 319, 1, 177719245,
1095 0 0 0 0 0 0 0 + TIN_03737 1095 1 1095 chr1 247249719 177720281 177721375 1 1095, 1, 177720281,
438 0 0 0 0 0 0 0 + TIN_03738 438 1 438 chr1 247249719 177741135 177741572 1 438, 1, 177741135,
583 0 0 0 0 0 0 0 + TIN_03739 583 1 583 chr1 247249719 177753591 177754173 1 583, 1, 177753591,
406 0 0 0 0 0 0 0 + TIN_03740 406 1 406 chr1 247249719 178469681 178470086 1 406, 1, 178469681,
573 0 0 0 0 0 0 0 + TIN_03741 573 1 573 chr1 247249719 179094622 179095194 1 573, 1, 179094622,
1027 0 0 0 0 0 0 0 + TIN_03742 1027 1 1027 chr1 247249719 179098908 179099934 1 1027, 1, 179098908,
450 0 0 0 0 0 0 0 + TIN_03743 450 1 450 chr1 247249719 179107955 179108404 1 450, 1, 179107955,
314 0 0 0 0 0 0 0 + TIN_03744 314 1 314 chr1 247249719 179110855 179111168 1 314, 1, 179110855,
555 0 0 0 0 0 0 0 + TIN_03745 555 1 555 chr1 247249719 179279732 179280286 1 555, 1, 179279732,
511 0 0 0 0 0 0 0 + TIN_03746 511 1 511 chr1 247249719 179302119 179302629 1 511, 1, 179302119,
1490 0 0 0 0 0 0 0 + TIN_03747 1490 1 1490 chr1 247249719 179315931 179317420 1 1490, 1, 179315931,
372 0 0 0 0 0 0 0 + TIN_03748 372 1 372 chr1 247249719 179356133 179356504 1 372, 1, 179356133,
696 0 0 0 0 0 0 0 + TIN_03749 696 1 696 chr1 247249719 179500539 179501234 1 696, 1, 179500539,
644 0 0 0 0 0 0 0 + TIN_03750 644 1 644 chr1 247249719 179510781 179511424 1 644, 1, 179510781,
658 0 0 0 0 0 0 0 + TIN_03751 658 1 658 chr1 247249719 179511624 179512281 1 658, 1, 179511624,
513 0 0 0 0 0 0 0 + TIN_03752 513 1 513 chr1 247249719 179519912 179520424 1 513, 1, 179519912,
579 0 0 0 0 0 0 0 + TIN_03753 579 1 579 chr1 247249719 179550083 179550661 1 579, 1, 179550083,
522 0 0 0 0 0 0 0 + TIN_03754 522 1 522 chr1 247249719 179565345 179565866 1 522, 1, 179565345,
520 0 0 0 0 0 0 0 + TIN_03755 520 1 520 chr1 247249719 179569449 179569968 1 520, 1, 179569449,
604 0 0 0 0 0 0 0 + TIN_03756 604 1 604 chr1 247249719 179584498 179585101 1 604, 1, 179584498,
598 0 0 0 0 0 0 0 + TIN_03757 598 1 598 chr1 247249719 179737983 179738580 1 598, 1, 179737983,
967 0 0 0 0 0 0 0 + TIN_03758 967 1 967 chr1 247249719 179738772 179739738 1 967, 1, 179738772,
377 0 0 0 0 0 0 0 + TIN_03759 377 1 377 chr1 247249719 179740983 179741359 1 377, 1, 179740983,
287 0 0 0 0 0 0 0 + TIN_03760 287 1 287 chr1 247249719 179757463 179757749 1 287, 1, 179757463,
904 0 0 0 0 0 0 0 + TIN_03761 904 1 904 chr1 247249719 179760293 179761196 1 904, 1, 179760293,
733 0 0 0 0 0 0 0 + TIN_03762 733 1 733 chr1 247249719 179769759 179770491 1 733, 1, 179769759,
486 0 0 0 0 0 0 0 + TIN_03763 486 1 486 chr1 247249719 179775121 179775606 1 486, 1, 179775121,
761 0 0 0 0 0 0 0 + TIN_03764 761 1 761 chr1 247249719 179784389 179785149 1 761, 1, 179784389,
588 0 0 0 0 0 0 0 + TIN_03765 588 1 588 chr1 247249719 179789217 179789804 1 588, 1, 179789217,
387 0 0 0 0 0 0 0 + TIN_03766 387 1 387 chr1 247249719 179793307 179793693 1 387, 1, 179793307,
200 0 0 0 0 0 0 0 + TIN_03767 200 1 200 chr1 247249719 179807407 179807606 1 200, 1, 179807407,
661 0 0 0 0 0 0 0 + TIN_03768 661 1 661 chr1 247249719 179813016 179813676 1 661, 1, 179813016,
293 0 0 0 0 0 0 0 + TIN_03769 293 1 293 chr1 247249719 179820328 179820620 1 293, 1, 179820328,
655 0 0 0 0 0 0 0 + TIN_03770 655 1 655 chr1 247249719 179828610 179829264 1 655, 1, 179828610,
1285 0 0 0 0 0 0 0 + TIN_03771 1285 1 1285 chr1 247249719 179839772 179841056 1 1285, 1, 179839772,
195 0 0 0 0 0 0 0 + TIN_03772 195 1 195 chr1 247249719 179898578 179898772 1 195, 1, 179898578,
615 0 0 0 0 0 0 0 + TIN_03773 615 1 615 chr1 247249719 179920799 179921413 1 615, 1, 179920799,
446 0 0 0 0 0 0 0 + TIN_03774 446 1 446 chr1 247249719 179934003 179934448 1 446, 1, 179934003,
1557 0 0 0 0 0 0 0 + TIN_03775 1557 1 1557 chr1 247249719 179942066 179943622 1 1557, 1, 179942066,
211 0 0 0 0 0 0 0 + TIN_03776 211 1 211 chr1 247249719 179981593 179981803 1 211, 1, 179981593,
934 0 0 0 0 0 0 0 + TIN_03777 934 1 934 chr1 247249719 180006522 180007455 1 934, 1, 180006522,
583 0 0 0 0 0 0 0 + TIN_03778 583 1 583 chr1 247249719 180042819 180043401 1 583, 1, 180042819,
409 0 0 0 0 0 0 0 + TIN_03779 409 1 409 chr1 247249719 180056334 180056742 1 409, 1, 180056334,
293 0 0 0 0 0 0 0 + TIN_03780 293 1 293 chr1 247249719 180092876 180093168 1 293, 1, 180092876,
1429 0 0 0 0 0 0 0 + TIN_03781 1429 1 1429 chr1 247249719 180196012 180197440 1 1429, 1, 180196012,
602 0 0 0 0 0 0 0 + TIN_03782 602 1 602 chr1 247249719 180205396 180205997 1 602, 1, 180205396,
611 0 0 0 0 0 0 0 + TIN_03783 611 1 611 chr1 247249719 180211908 180212518 1 611, 1, 180211908,
587 0 0 0 0 0 0 0 + TIN_03784 587 1 587 chr1 247249719 180234731 180235317 1 587, 1, 180234731,
457 0 0 0 0 0 0 0 + TIN_03785 457 1 457 chr1 247249719 180240754 180241210 1 457, 1, 180240754,
444 0 0 0 0 0 0 0 + TIN_03786 444 1 444 chr1 247249719 180268970 180269413 1 444, 1, 180268970,
261 0 0 0 0 0 0 0 + TIN_03787 261 1 261 chr1 247249719 180276397 180276657 1 261, 1, 180276397,
347 0 0 0 0 0 0 0 + TIN_03788 347 1 347 chr1 247249719 180331590 180331936 1 347, 1, 180331590,
245 0 0 0 0 0 0 0 + TIN_03789 245 1 245 chr1 247249719 180375690 180375934 1 245, 1, 180375690,
610 0 0 0 0 0 0 0 + TIN_03790 610 1 610 chr1 247249719 180390927 180391536 1 610, 1, 180390927,
695 0 0 0 0 0 0 0 + TIN_03791 695 1 695 chr1 247249719 180487908 180488602 1 695, 1, 180487908,
552 0 0 0 0 0 0 0 + TIN_03792 552 1 552 chr1 247249719 180519891 180520442 1 552, 1, 180519891,
405 0 0 0 0 0 0 0 + TIN_03793 405 1 405 chr1 247249719 180529199 180529603 1 405, 1, 180529199,
457 0 0 0 0 0 0 0 + TIN_03794 457 1 457 chr1 247249719 180532706 180533162 1 457, 1, 180532706,
236 0 0 0 0 0 0 0 + TIN_03795 236 1 236 chr1 247249719 180575329 180575564 1 236, 1, 180575329,
200 0 0 0 0 0 0 0 + TIN_03796 200 1 200 chr1 247249719 180593572 180593771 1 200, 1, 180593572,
345 0 0 0 0 0 0 0 + TIN_03797 345 1 345 chr1 247249719 180766939 180767283 1 345, 1, 180766939,
1055 0 0 0 0 0 0 0 + TIN_03798 1055 1 1055 chr1 247249719 180767659 180768713 1 1055, 1, 180767659,
771 0 0 0 0 0 0 0 + TIN_03799 771 1 771 chr1 247249719 181093378 181094148 1 771, 1, 181093378,
500 0 0 0 0 0 0 0 + TIN_03800 500 1 500 chr1 247249719 181102923 181103422 1 500, 1, 181102923,
1012 0 0 0 0 0 0 0 + TIN_03801 1012 1 1012 chr1 247249719 181114374 181115385 1 1012, 1, 181114374,
489 0 0 0 0 0 0 0 + TIN_03802 489 1 489 chr1 247249719 181136274 181136762 1 489, 1, 181136274,
223 0 0 0 0 0 0 0 + TIN_03803 223 1 223 chr1 247249719 181167142 181167364 1 223, 1, 181167142,
631 0 0 0 0 0 0 0 + TIN_03804 631 1 631 chr1 247249719 181206500 181207130 1 631, 1, 181206500,
673 0 0 0 0 0 0 0 + TIN_03805 673 1 673 chr1 247249719 181236997 181237669 1 673, 1, 181236997,
948 0 0 0 0 0 0 0 + TIN_03806 948 1 948 chr1 247249719 181238562 181239509 1 948, 1, 181238562,
304 0 0 0 0 0 0 0 + TIN_03807 304 1 304 chr1 247249719 181267170 181267473 1 304, 1, 181267170,
455 0 0 0 0 0 0 0 + TIN_03808 455 1 455 chr1 247249719 181292154 181292608 1 455, 1, 181292154,
367 0 0 0 0 0 0 0 + TIN_03809 367 1 367 chr1 247249719 181295514 181295880 1 367, 1, 181295514,
573 0 0 0 0 0 0 0 + TIN_03810 573 1 573 chr1 247249719 181311032 181311604 1 573, 1, 181311032,
717 0 0 0 0 0 0 0 + TIN_03811 717 1 717 chr1 247249719 181317891 181318607 1 717, 1, 181317891,
794 0 0 0 0 0 0 0 + TIN_03812 794 1 794 chr1 247249719 181395283 181396076 1 794, 1, 181395283,
685 0 0 0 0 0 0 0 + TIN_03813 685 1 685 chr1 247249719 181419130 181419814 1 685, 1, 181419130,
546 0 0 0 0 0 0 0 + TIN_03814 546 1 546 chr1 247249719 181429408 181429953 1 546, 1, 181429408,
642 0 0 0 0 0 0 0 + TIN_03815 642 1 642 chr1 247249719 181431681 181432322 1 642, 1, 181431681,
301 0 0 0 0 0 0 0 + TIN_03816 301 1 301 chr1 247249719 181434072 181434372 1 301, 1, 181434072,
325 0 0 0 0 0 0 0 + TIN_03817 325 1 325 chr1 247249719 181512292 181512616 1 325, 1, 181512292,
668 0 0 0 0 0 0 0 + TIN_03818 668 1 668 chr1 247249719 181516491 181517158 1 668, 1, 181516491,
711 0 0 0 0 0 0 0 + TIN_03819 711 1 711 chr1 247249719 181528351 181529061 1 711, 1, 181528351,
116 0 0 0 0 0 0 0 + TIN_03820 116 1 116 chr1 247249719 181567201 181567316 1 116, 1, 181567201,
505 0 0 0 0 0 0 0 + TIN_03821 505 1 505 chr1 247249719 181631224 181631728 1 505, 1, 181631224,
601 0 0 0 0 0 0 0 + TIN_03822 601 1 601 chr1 247249719 181642855 181643455 1 601, 1, 181642855,
688 0 0 0 0 0 0 0 + TIN_03823 688 1 688 chr1 247249719 181650550 181651237 1 688, 1, 181650550,
1027 0 0 0 0 0 0 0 + TIN_03824 1027 1 1027 chr1 247249719 181748537 181749563 1 1027, 1, 181748537,
595 0 0 0 0 0 0 0 + TIN_03825 595 1 595 chr1 247249719 181753472 181754066 1 595, 1, 181753472,
1166 0 0 0 0 0 0 0 + TIN_03826 1166 1 1166 chr1 247249719 181754141 181755306 1 1166, 1, 181754141,
221 0 0 0 0 0 0 0 + TIN_03827 221 1 221 chr1 247249719 181795200 181795420 1 221, 1, 181795200,
1030 0 0 0 0 0 0 0 + TIN_03828 1030 1 1030 chr1 247249719 181834994 181836023 1 1030, 1, 181834994,
1301 0 0 0 0 0 0 0 + TIN_03829 1301 1 1301 chr1 247249719 181870660 181871960 1 1301, 1, 181870660,
1074 0 0 0 0 0 0 0 + TIN_03830 1074 1 1074 chr1 247249719 181987739 181988812 1 1074, 1, 181987739,
338 0 0 0 0 0 0 0 + TIN_03831 338 1 338 chr1 247249719 181990478 181990815 1 338, 1, 181990478,
909 0 0 0 0 0 0 0 + TIN_03832 909 1 909 chr1 247249719 182012342 182013250 1 909, 1, 182012342,
569 0 0 0 0 0 0 0 + TIN_03833 569 1 569 chr1 247249719 182467243 182467811 1 569, 1, 182467243,
480 0 0 0 0 0 0 0 + TIN_03834 480 1 480 chr1 247249719 182470721 182471200 1 480, 1, 182470721,
718 0 0 0 0 0 0 0 + TIN_03835 718 1 718 chr1 247249719 182521544 182522261 1 718, 1, 182521544,
499 0 0 0 0 0 0 0 + TIN_03836 499 1 499 chr1 247249719 182655676 182656174 1 499, 1, 182655676,
414 0 0 0 0 0 0 0 + TIN_03837 414 1 414 chr1 247249719 183004373 183004786 1 414, 1, 183004373,
282 0 0 0 0 0 0 0 + TIN_03838 282 1 282 chr1 247249719 183018623 183018904 1 282, 1, 183018623,
521 0 0 0 0 0 0 0 + TIN_03839 521 1 521 chr1 247249719 183025062 183025582 1 521, 1, 183025062,
1001 0 0 0 0 0 0 0 + TIN_03840 1001 1 1001 chr1 247249719 183079526 183080526 1 1001, 1, 183079526,
496 0 0 0 0 0 0 0 + TIN_03841 496 1 496 chr1 247249719 183103369 183103864 1 496, 1, 183103369,
799 0 0 0 0 0 0 0 + TIN_03842 799 1 799 chr1 247249719 183104032 183104830 1 799, 1, 183104032,
415 0 0 0 0 0 0 0 + TIN_03843 415 1 415 chr1 247249719 183145552 183145966 1 415, 1, 183145552,
383 0 0 0 0 0 0 0 + TIN_03844 383 1 383 chr1 247249719 183159434 183159816 1 383, 1, 183159434,
722 0 0 0 0 0 0 0 + TIN_03845 722 1 722 chr1 247249719 183530040 183530761 1 722, 1, 183530040,
646 0 0 0 0 0 0 0 + TIN_03846 646 1 646 chr1 247249719 183577573 183578218 1 646, 1, 183577573,
162 0 0 0 0 0 0 0 + TIN_03847 162 1 162 chr1 247249719 183584656 183584817 1 162, 1, 183584656,
537 0 0 0 0 0 0 0 + TIN_03848 537 1 537 chr1 247249719 183634240 183634776 1 537, 1, 183634240,
1022 0 0 0 0 0 0 0 + TIN_03849 1022 1 1022 chr1 247249719 183648620 183649641 1 1022, 1, 183648620,
454 0 0 0 0 0 0 0 + TIN_03850 454 1 454 chr1 247249719 183650194 183650647 1 454, 1, 183650194,
674 0 0 0 0 0 0 0 + TIN_03851 674 1 674 chr1 247249719 183677153 183677826 1 674, 1, 183677153,
316 0 0 0 0 0 0 0 + TIN_03852 316 1 316 chr1 247249719 186929011 186929326 1 316, 1, 186929011,
535 0 0 0 0 0 0 0 + TIN_03853 535 1 535 chr1 247249719 186930206 186930740 1 535, 1, 186930206,
437 0 0 0 0 0 0 0 + TIN_03854 437 1 437 chr1 247249719 186992697 186993133 1 437, 1, 186992697,
537 0 0 0 0 0 0 0 + TIN_03855 537 1 537 chr1 247249719 187008247 187008783 1 537, 1, 187008247,
551 0 0 0 0 0 0 0 + TIN_03856 551 1 551 chr1 247249719 187176634 187177184 1 551, 1, 187176634,
636 0 0 0 0 0 0 0 + TIN_03857 636 1 636 chr1 247249719 189339216 189339851 1 636, 1, 189339216,
514 0 0 0 0 0 0 0 + TIN_03858 514 1 514 chr1 247249719 189339955 189340468 1 514, 1, 189339955,
901 0 0 0 0 0 0 0 + TIN_03859 901 1 901 chr1 247249719 189341143 189342043 1 901, 1, 189341143,
658 0 0 0 0 0 0 0 + TIN_03860 658 1 658 chr1 247249719 189350178 189350835 1 658, 1, 189350178,
1125 0 0 0 0 0 0 0 + TIN_03861 1125 1 1125 chr1 247249719 189353581 189354705 1 1125, 1, 189353581,
934 0 0 0 0 0 0 0 + TIN_03862 934 1 934 chr1 247249719 189357164 189358097 1 934, 1, 189357164,
330 0 0 0 0 0 0 0 + TIN_03863 330 1 330 chr1 247249719 189717637 189717966 1 330, 1, 189717637,
528 0 0 0 0 0 0 0 + TIN_03864 528 1 528 chr1 247249719 189742054 189742581 1 528, 1, 189742054,
826 0 0 0 0 0 0 0 + TIN_03865 826 1 826 chr1 247249719 189753204 189754029 1 826, 1, 189753204,
814 0 0 0 0 0 0 0 + TIN_03866 814 1 814 chr1 247249719 189755398 189756211 1 814, 1, 189755398,
1158 0 0 0 0 0 0 0 + TIN_03867 1158 1 1158 chr1 247249719 189761027 189762184 1 1158, 1, 189761027,
450 0 0 0 0 0 0 0 + TIN_03868 450 1 450 chr1 247249719 189763912 189764361 1 450, 1, 189763912,
671 0 0 0 0 0 0 0 + TIN_03869 671 1 671 chr1 247249719 189771585 189772255 1 671, 1, 189771585,
745 0 0 0 0 0 0 0 + TIN_03870 745 1 745 chr1 247249719 189876793 189877537 1 745, 1, 189876793,
728 0 0 0 0 0 0 0 + TIN_03871 728 1 728 chr1 247249719 189877588 189878315 1 728, 1, 189877588,
810 0 0 0 0 0 0 0 + TIN_03872 810 1 810 chr1 247249719 189893556 189894365 1 810, 1, 189893556,
1414 0 0 0 0 0 0 0 + TIN_03873 1414 1 1414 chr1 247249719 189899102 189900515 1 1414, 1, 189899102,
690 0 0 0 0 0 0 0 + TIN_03874 690 1 690 chr1 247249719 189901198 189901887 1 690, 1, 189901198,
657 0 0 0 0 0 0 0 + TIN_03875 657 1 657 chr1 247249719 189910060 189910716 1 657, 1, 189910060,
426 0 0 0 0 0 0 0 + TIN_03876 426 1 426 chr1 247249719 189911261 189911686 1 426, 1, 189911261,
528 0 0 0 0 0 0 0 + TIN_03877 528 1 528 chr1 247249719 189935732 189936259 1 528, 1, 189935732,
900 0 0 0 0 0 0 0 + TIN_03878 900 1 900 chr1 247249719 189944450 189945349 1 900, 1, 189944450,
1185 0 0 0 0 0 0 0 + TIN_03879 1185 1 1185 chr1 247249719 189949308 189950492 1 1185, 1, 189949308,
872 0 0 0 0 0 0 0 + TIN_03880 872 1 872 chr1 247249719 189956410 189957281 1 872, 1, 189956410,
824 0 0 0 0 0 0 0 + TIN_03881 824 1 824 chr1 247249719 189959932 189960755 1 824, 1, 189959932,
1109 0 0 0 0 0 0 0 + TIN_03882 1109 1 1109 chr1 247249719 189961344 189962452 1 1109, 1, 189961344,
673 0 0 0 0 0 0 0 + TIN_03883 673 1 673 chr1 247249719 189962488 189963160 1 673, 1, 189962488,
1419 0 0 0 0 0 0 0 + TIN_03884 1419 1 1419 chr1 247249719 189964074 189965492 1 1419, 1, 189964074,
385 0 0 0 0 0 0 0 + TIN_03885 385 1 385 chr1 247249719 189985130 189985514 1 385, 1, 189985130,
1331 0 0 0 0 0 0 0 + TIN_03886 1331 1 1331 chr1 247249719 189986478 189987808 1 1331, 1, 189986478,
809 0 0 0 0 0 0 0 + TIN_03887 809 1 809 chr1 247249719 192955686 192956494 1 809, 1, 192955686,
994 0 0 0 0 0 0 0 + TIN_03888 994 1 994 chr1 247249719 192960996 192961989 1 994, 1, 192960996,
684 0 0 0 0 0 0 0 + TIN_03889 684 1 684 chr1 247249719 193007541 193008224 1 684, 1, 193007541,
407 0 0 0 0 0 0 0 + TIN_03890 407 1 407 chr1 247249719 193009138 193009544 1 407, 1, 193009138,
770 0 0 0 0 0 0 0 + TIN_03891 770 1 770 chr1 247249719 193022433 193023202 1 770, 1, 193022433,
303 0 0 0 0 0 0 0 + TIN_03892 303 1 303 chr1 247249719 193113606 193113908 1 303, 1, 193113606,
795 0 0 0 0 0 0 0 + TIN_03893 795 1 795 chr1 247249719 193154791 193155585 1 795, 1, 193154791,
351 0 0 0 0 0 0 0 + TIN_03894 351 1 351 chr1 247249719 193237143 193237493 1 351, 1, 193237143,
807 0 0 0 0 0 0 0 + TIN_03895 807 1 807 chr1 247249719 193275970 193276776 1 807, 1, 193275970,
815 0 0 0 0 0 0 0 + TIN_03896 815 1 815 chr1 247249719 193389148 193389962 1 815, 1, 193389148,
455 0 0 0 0 0 0 0 + TIN_03897 455 1 455 chr1 247249719 193394256 193394710 1 455, 1, 193394256,
1269 0 0 0 0 0 0 0 + TIN_03898 1269 1 1269 chr1 247249719 193403182 193404450 1 1269, 1, 193403182,
1025 0 0 0 0 0 0 0 + TIN_03899 1025 1 1025 chr1 247249719 193405707 193406731 1 1025, 1, 193405707,
539 0 0 0 0 0 0 0 + TIN_03900 539 1 539 chr1 247249719 193491942 193492480 1 539, 1, 193491942,
588 0 0 0 0 0 0 0 + TIN_03901 588 1 588 chr1 247249719 193492494 193493081 1 588, 1, 193492494,
362 0 0 0 0 0 0 0 + TIN_03902 362 1 362 chr1 247249719 193493333 193493694 1 362, 1, 193493333,
910 0 0 0 0 0 0 0 + TIN_03903 910 1 910 chr1 247249719 193788044 193788953 1 910, 1, 193788044,
203 0 0 0 0 0 0 0 + TIN_03904 203 1 203 chr1 247249719 193814842 193815044 1 203, 1, 193814842,
402 0 0 0 0 0 0 0 + TIN_03905 402 1 402 chr1 247249719 193875195 193875596 1 402, 1, 193875195,
139 0 0 0 0 0 0 0 + TIN_03906 139 1 139 chr1 247249719 193893643 193893781 1 139, 1, 193893643,
741 0 0 0 0 0 0 0 + TIN_03907 741 1 741 chr1 247249719 193985005 193985745 1 741, 1, 193985005,
653 0 0 0 0 0 0 0 + TIN_03908 653 1 653 chr1 247249719 194100398 194101050 1 653, 1, 194100398,
770 0 0 0 0 0 0 0 + TIN_03909 770 1 770 chr1 247249719 194104153 194104922 1 770, 1, 194104153,
515 0 0 0 0 0 0 0 + TIN_03910 515 1 515 chr1 247249719 194113946 194114460 1 515, 1, 194113946,
1197 0 0 0 0 0 0 0 + TIN_03911 1197 1 1197 chr1 247249719 194124423 194125619 1 1197, 1, 194124423,
334 0 0 0 0 0 0 0 + TIN_03912 334 1 334 chr1 247249719 194228110 194228443 1 334, 1, 194228110,
247 0 0 0 0 0 0 0 + TIN_03913 247 1 247 chr1 247249719 194261920 194262166 1 247, 1, 194261920,
758 0 0 0 0 0 0 0 + TIN_03914 758 1 758 chr1 247249719 194281048 194281805 1 758, 1, 194281048,
523 0 0 0 0 0 0 0 + TIN_03915 523 1 523 chr1 247249719 194284084 194284606 1 523, 1, 194284084,
557 0 0 0 0 0 0 0 + TIN_03916 557 1 557 chr1 247249719 194285101 194285657 1 557, 1, 194285101,
481 0 0 0 0 0 0 0 + TIN_03917 481 1 481 chr1 247249719 194314821 194315301 1 481, 1, 194314821,
610 0 0 0 0 0 0 0 + TIN_03918 610 1 610 chr1 247249719 194355417 194356026 1 610, 1, 194355417,
461 0 0 0 0 0 0 0 + TIN_03919 461 1 461 chr1 247249719 194378913 194379373 1 461, 1, 194378913,
431 0 0 0 0 0 0 0 + TIN_03920 431 1 431 chr1 247249719 194403431 194403861 1 431, 1, 194403431,
445 0 0 0 0 0 0 0 + TIN_03921 445 1 445 chr1 247249719 194421102 194421546 1 445, 1, 194421102,
385 0 0 0 0 0 0 0 + TIN_03922 385 1 385 chr1 247249719 194622467 194622851 1 385, 1, 194622467,
1213 0 0 0 0 0 0 0 + TIN_03923 1213 1 1213 chr1 247249719 194631047 194632259 1 1213, 1, 194631047,
808 0 0 0 0 0 0 0 + TIN_03924 808 1 808 chr1 247249719 194859281 194860088 1 808, 1, 194859281,
1260 0 0 0 0 0 0 0 + TIN_03925 1260 1 1260 chr1 247249719 194869886 194871145 1 1260, 1, 194869886,
415 0 0 0 0 0 0 0 + TIN_03926 415 1 415 chr1 247249719 194871296 194871710 1 415, 1, 194871296,
640 0 0 0 0 0 0 0 + TIN_03927 640 1 640 chr1 247249719 194873581 194874220 1 640, 1, 194873581,
912 0 0 0 0 0 0 0 + TIN_03928 912 1 912 chr1 247249719 194875566 194876477 1 912, 1, 194875566,
1108 0 0 0 0 0 0 0 + TIN_03929 1108 1 1108 chr1 247249719 194896771 194897878 1 1108, 1, 194896771,
921 0 0 0 0 0 0 0 + TIN_03930 921 1 921 chr1 247249719 194916133 194917053 1 921, 1, 194916133,
377 0 0 0 0 0 0 0 + TIN_03931 377 1 377 chr1 247249719 194917650 194918026 1 377, 1, 194917650,
628 0 0 0 0 0 0 0 + TIN_03932 628 1 628 chr1 247249719 194939231 194939858 1 628, 1, 194939231,
1151 0 0 0 0 0 0 0 + TIN_03933 1151 1 1151 chr1 247249719 194940146 194941296 1 1151, 1, 194940146,
280 0 0 0 0 0 0 0 + TIN_03934 280 1 280 chr1 247249719 194943667 194943946 1 280, 1, 194943667,
391 0 0 0 0 0 0 0 + TIN_03935 391 1 391 chr1 247249719 194965962 194966352 1 391, 1, 194965962,
706 0 0 0 0 0 0 0 + TIN_03936 706 1 706 chr1 247249719 194968256 194968961 1 706, 1, 194968256,
278 0 0 0 0 0 0 0 + TIN_03937 278 1 278 chr1 247249719 194985984 194986261 1 278, 1, 194985984,
832 0 0 0 0 0 0 0 + TIN_03938 832 1 832 chr1 247249719 195018372 195019203 1 832, 1, 195018372,
603 0 0 0 0 0 0 0 + TIN_03939 603 1 603 chr1 247249719 195177015 195177617 1 603, 1, 195177015,
373 0 0 0 0 0 0 0 + TIN_03940 373 1 373 chr1 247249719 195214022 195214394 1 373, 1, 195214022,
462 0 0 0 0 0 0 0 + TIN_03941 462 1 462 chr1 247249719 195347768 195348229 1 462, 1, 195347768,
1108 0 0 0 0 0 0 0 + TIN_03942 1108 1 1108 chr1 247249719 195348820 195349927 1 1108, 1, 195348820,
882 0 0 0 0 0 0 0 + TIN_03943 882 1 882 chr1 247249719 195366148 195367029 1 882, 1, 195366148,
988 0 0 0 0 0 0 0 + TIN_03944 988 1 988 chr1 247249719 195370920 195371907 1 988, 1, 195370920,
686 0 0 0 0 0 0 0 + TIN_03945 686 1 686 chr1 247249719 195380567 195381252 1 686, 1, 195380567,
572 0 0 0 0 0 0 0 + TIN_03946 572 1 572 chr1 247249719 195415121 195415692 1 572, 1, 195415121,
356 0 0 0 0 0 0 0 + TIN_03947 356 1 356 chr1 247249719 195423975 195424330 1 356, 1, 195423975,
571 0 0 0 0 0 0 0 + TIN_03948 571 1 571 chr1 247249719 195428250 195428820 1 571, 1, 195428250,
839 0 0 0 0 0 0 0 + TIN_03949 839 1 839 chr1 247249719 195431454 195432292 1 839, 1, 195431454,
606 0 0 0 0 0 0 0 + TIN_03950 606 1 606 chr1 247249719 195434201 195434806 1 606, 1, 195434201,
1155 0 0 0 0 0 0 0 + TIN_03951 1155 1 1155 chr1 247249719 195439137 195440291 1 1155, 1, 195439137,
394 0 0 0 0 0 0 0 + TIN_03952 394 1 394 chr1 247249719 195440669 195441062 1 394, 1, 195440669,
1125 0 0 0 0 0 0 0 + TIN_03953 1125 1 1125 chr1 247249719 195455252 195456376 1 1125, 1, 195455252,
903 0 0 0 0 0 0 0 + TIN_03954 903 1 903 chr1 247249719 196731221 196732123 1 903, 1, 196731221,
369 0 0 0 0 0 0 0 + TIN_03955 369 1 369 chr1 247249719 196733556 196733924 1 369, 1, 196733556,
652 0 0 0 0 0 0 0 + TIN_03956 652 1 652 chr1 247249719 196751660 196752311 1 652, 1, 196751660,
500 0 0 0 0 0 0 0 + TIN_03957 500 1 500 chr1 247249719 196761234 196761733 1 500, 1, 196761234,
818 0 0 0 0 0 0 0 + TIN_03958 818 1 818 chr1 247249719 196766471 196767288 1 818, 1, 196766471,
1103 0 0 0 0 0 0 0 + TIN_03959 1103 1 1103 chr1 247249719 196774104 196775206 1 1103, 1, 196774104,
712 0 0 0 0 0 0 0 + TIN_03960 712 1 712 chr1 247249719 196792776 196793487 1 712, 1, 196792776,
498 0 0 0 0 0 0 0 + TIN_03961 498 1 498 chr1 247249719 196830584 196831081 1 498, 1, 196830584,
919 0 0 0 0 0 0 0 + TIN_03962 919 1 919 chr1 247249719 196849633 196850551 1 919, 1, 196849633,
331 0 0 0 0 0 0 0 + TIN_03963 331 1 331 chr1 247249719 197346344 197346674 1 331, 1, 197346344,
674 0 0 0 0 0 0 0 + TIN_03964 674 1 674 chr1 247249719 197351977 197352650 1 674, 1, 197351977,
674 0 0 0 0 0 0 0 + TIN_03965 674 1 674 chr1 247249719 197353834 197354507 1 674, 1, 197353834,
424 0 0 0 0 0 0 0 + TIN_03966 424 1 424 chr1 247249719 197442190 197442613 1 424, 1, 197442190,
578 0 0 0 0 0 0 0 + TIN_03967 578 1 578 chr1 247249719 197442733 197443310 1 578, 1, 197442733,
602 0 0 0 0 0 0 0 + TIN_03968 602 1 602 chr1 247249719 197443782 197444383 1 602, 1, 197443782,
838 0 0 0 0 0 0 0 + TIN_03969 838 1 838 chr1 247249719 197444937 197445774 1 838, 1, 197444937,
413 0 0 0 0 0 0 0 + TIN_03970 413 1 413 chr1 247249719 197453681 197454093 1 413, 1, 197453681,
404 0 0 0 0 0 0 0 + TIN_03971 404 1 404 chr1 247249719 197454344 197454747 1 404, 1, 197454344,
319 0 0 0 0 0 0 0 + TIN_03972 319 1 319 chr1 247249719 197509064 197509382 1 319, 1, 197509064,
406 0 0 0 0 0 0 0 + TIN_03973 406 1 406 chr1 247249719 197514988 197515393 1 406, 1, 197514988,
881 0 0 0 0 0 0 0 + TIN_03974 881 1 881 chr1 247249719 197539211 197540091 1 881, 1, 197539211,
449 0 0 0 0 0 0 0 + TIN_03975 449 1 449 chr1 247249719 197592748 197593196 1 449, 1, 197592748,
885 0 0 0 0 0 0 0 + TIN_03976 885 1 885 chr1 247249719 197606419 197607303 1 885, 1, 197606419,
253 0 0 0 0 0 0 0 + TIN_03977 253 1 253 chr1 247249719 197610208 197610460 1 253, 1, 197610208,
157 0 0 0 0 0 0 0 + TIN_03978 157 1 157 chr1 247249719 197758822 197758978 1 157, 1, 197758822,
591 0 0 0 0 0 0 0 + TIN_03979 591 1 591 chr1 247249719 197839069 197839659 1 591, 1, 197839069,
564 0 0 0 0 0 0 0 + TIN_03980 564 1 564 chr1 247249719 197909449 197910012 1 564, 1, 197909449,
946 0 0 0 0 0 0 0 + TIN_03981 946 1 946 chr1 247249719 197912396 197913341 1 946, 1, 197912396,
608 0 0 0 0 0 0 0 + TIN_03982 608 1 608 chr1 247249719 198028058 198028665 1 608, 1, 198028058,
788 0 0 0 0 0 0 0 + TIN_03983 788 1 788 chr1 247249719 198193891 198194678 1 788, 1, 198193891,
161 0 0 0 0 0 0 0 + TIN_03984 161 1 161 chr1 247249719 198199278 198199438 1 161, 1, 198199278,
464 0 0 0 0 0 0 0 + TIN_03985 464 1 464 chr1 247249719 198203038 198203501 1 464, 1, 198203038,
596 0 0 0 0 0 0 0 + TIN_03986 596 1 596 chr1 247249719 198379245 198379840 1 596, 1, 198379245,
689 0 0 0 0 0 0 0 + TIN_03987 689 1 689 chr1 247249719 198382211 198382899 1 689, 1, 198382211,
623 0 0 0 0 0 0 0 + TIN_03988 623 1 623 chr1 247249719 198386710 198387332 1 623, 1, 198386710,
116 0 0 0 0 0 0 0 + TIN_03989 116 1 116 chr1 247249719 198411405 198411520 1 116, 1, 198411405,
760 0 0 0 0 0 0 0 + TIN_03990 760 1 760 chr1 247249719 198423703 198424462 1 760, 1, 198423703,
322 0 0 0 0 0 0 0 + TIN_03991 322 1 322 chr1 247249719 198426012 198426333 1 322, 1, 198426012,
279 0 0 0 0 0 0 0 + TIN_03992 279 1 279 chr1 247249719 198426356 198426634 1 279, 1, 198426356,
230 0 0 0 0 0 0 0 + TIN_03993 230 1 230 chr1 247249719 198443619 198443848 1 230, 1, 198443619,
567 0 0 0 0 0 0 0 + TIN_03994 567 1 567 chr1 247249719 198454943 198455509 1 567, 1, 198454943,
466 0 0 0 0 0 0 0 + TIN_03995 466 1 466 chr1 247249719 198456424 198456889 1 466, 1, 198456424,
633 0 0 0 0 0 0 0 + TIN_03996 633 1 633 chr1 247249719 198469747 198470379 1 633, 1, 198469747,
523 0 0 0 0 0 0 0 + TIN_03997 523 1 523 chr1 247249719 198470700 198471222 1 523, 1, 198470700,
665 0 0 0 0 0 0 0 + TIN_03998 665 1 665 chr1 247249719 198471375 198472039 1 665, 1, 198471375,
852 0 0 0 0 0 0 0 + TIN_03999 852 1 852 chr1 247249719 198474097 198474948 1 852, 1, 198474097,
579 0 0 0 0 0 0 0 + TIN_04000 579 1 579 chr1 247249719 198488016 198488594 1 579, 1, 198488016,
550 0 0 0 0 0 0 0 + TIN_04001 550 1 550 chr1 247249719 198489823 198490372 1 550, 1, 198489823,
979 0 0 0 0 0 0 0 + TIN_04002 979 1 979 chr1 247249719 198501622 198502600 1 979, 1, 198501622,
442 0 0 0 0 0 0 0 + TIN_04003 442 1 442 chr1 247249719 198504939 198505380 1 442, 1, 198504939,
166 0 0 0 0 0 0 0 + TIN_04004 166 1 166 chr1 247249719 198530739 198530904 1 166, 1, 198530739,
562 0 0 0 0 0 0 0 + TIN_04005 562 1 562 chr1 247249719 198539012 198539573 1 562, 1, 198539012,
448 0 0 0 0 0 0 0 + TIN_04006 448 1 448 chr1 247249719 198539871 198540318 1 448, 1, 198539871,
516 0 0 0 0 0 0 0 + TIN_04007 516 1 516 chr1 247249719 198544097 198544612 1 516, 1, 198544097,
469 0 0 0 0 0 0 0 + TIN_04008 469 1 469 chr1 247249719 198545929 198546397 1 469, 1, 198545929,
1713 0 0 0 0 0 0 0 + TIN_04009 1713 1 1713 chr1 247249719 198561164 198562876 1 1713, 1, 198561164,
131 0 0 0 0 0 0 0 + TIN_04010 131 1 131 chr1 247249719 198566269 198566399 1 131, 1, 198566269,
1231 0 0 0 0 0 0 0 + TIN_04011 1231 1 1231 chr1 247249719 198606893 198608123 1 1231, 1, 198606893,
194 0 0 0 0 0 0 0 + TIN_04012 194 1 194 chr1 247249719 198619479 198619672 1 194, 1, 198619479,
832 0 0 0 0 0 0 0 + TIN_04013 832 1 832 chr1 247249719 198626312 198627143 1 832, 1, 198626312,
1043 0 0 0 0 0 0 0 + TIN_04014 1043 1 1043 chr1 247249719 198631164 198632206 1 1043, 1, 198631164,
862 0 0 0 0 0 0 0 + TIN_04015 862 1 862 chr1 247249719 198633261 198634122 1 862, 1, 198633261,
610 0 0 0 0 0 0 0 + TIN_04016 610 1 610 chr1 247249719 198639934 198640543 1 610, 1, 198639934,
333 0 0 0 0 0 0 0 + TIN_04017 333 1 333 chr1 247249719 198687914 198688246 1 333, 1, 198687914,
209 0 0 0 0 0 0 0 + TIN_04018 209 1 209 chr1 247249719 198693062 198693270 1 209, 1, 198693062,
403 0 0 0 0 0 0 0 + TIN_04019 403 1 403 chr1 247249719 198807065 198807467 1 403, 1, 198807065,
647 0 0 0 0 0 0 0 + TIN_04020 647 1 647 chr1 247249719 198825264 198825910 1 647, 1, 198825264,
1370 0 0 0 0 0 0 0 + TIN_04021 1370 1 1370 chr1 247249719 198830840 198832209 1 1370, 1, 198830840,
1109 0 0 0 0 0 0 0 + TIN_04022 1109 1 1109 chr1 247249719 198832475 198833583 1 1109, 1, 198832475,
259 0 0 0 0 0 0 0 + TIN_04023 259 1 259 chr1 247249719 198841081 198841339 1 259, 1, 198841081,
354 0 0 0 0 0 0 0 + TIN_04024 354 1 354 chr1 247249719 198928102 198928455 1 354, 1, 198928102,
604 0 0 0 0 0 0 0 + TIN_04025 604 1 604 chr1 247249719 198966252 198966855 1 604, 1, 198966252,
621 0 0 0 0 0 0 0 + TIN_04026 621 1 621 chr1 247249719 199011434 199012054 1 621, 1, 199011434,
472 0 0 0 0 0 0 0 + TIN_04027 472 1 472 chr1 247249719 199032953 199033424 1 472, 1, 199032953,
486 0 0 0 0 0 0 0 + TIN_04028 486 1 486 chr1 247249719 199062064 199062549 1 486, 1, 199062064,
288 0 0 0 0 0 0 0 + TIN_04029 288 1 288 chr1 247249719 199063055 199063342 1 288, 1, 199063055,
1192 0 0 0 0 0 0 0 + TIN_04030 1192 1 1192 chr1 247249719 199087727 199088918 1 1192, 1, 199087727,
289 0 0 0 0 0 0 0 + TIN_04031 289 1 289 chr1 247249719 199095914 199096202 1 289, 1, 199095914,
382 0 0 0 0 0 0 0 + TIN_04032 382 1 382 chr1 247249719 199098678 199099059 1 382, 1, 199098678,
530 0 0 0 0 0 0 0 + TIN_04033 530 1 530 chr1 247249719 199111525 199112054 1 530, 1, 199111525,
1224 0 0 0 0 0 0 0 + TIN_04034 1224 1 1224 chr1 247249719 199133938 199135161 1 1224, 1, 199133938,
553 0 0 0 0 0 0 0 + TIN_04035 553 1 553 chr1 247249719 199140189 199140741 1 553, 1, 199140189,
1138 0 0 0 0 0 0 0 + TIN_04036 1138 1 1138 chr1 247249719 199155921 199157058 1 1138, 1, 199155921,
1266 0 0 0 0 0 0 0 + TIN_04037 1266 1 1266 chr1 247249719 199157719 199158984 1 1266, 1, 199157719,
1478 0 0 0 0 0 0 0 + TIN_04038 1478 1 1478 chr1 247249719 199160322 199161799 1 1478, 1, 199160322,
445 0 0 0 0 0 0 0 + TIN_04039 445 1 445 chr1 247249719 199162125 199162569 1 445, 1, 199162125,
505 0 0 0 0 0 0 0 + TIN_04040 505 1 505 chr1 247249719 199194862 199195366 1 505, 1, 199194862,
687 0 0 0 0 0 0 0 + TIN_04041 687 1 687 chr1 247249719 199199624 199200310 1 687, 1, 199199624,
717 0 0 0 0 0 0 0 + TIN_04042 717 1 717 chr1 247249719 199210436 199211152 1 717, 1, 199210436,
187 0 0 0 0 0 0 0 + TIN_04043 187 1 187 chr1 247249719 199226430 199226616 1 187, 1, 199226430,
786 0 0 0 0 0 0 0 + TIN_04044 786 1 786 chr1 247249719 199234614 199235399 1 786, 1, 199234614,
775 0 0 0 0 0 0 0 + TIN_04045 775 1 775 chr1 247249719 199240061 199240835 1 775, 1, 199240061,
623 0 0 0 0 0 0 0 + TIN_04046 623 1 623 chr1 247249719 199246781 199247403 1 623, 1, 199246781,
532 0 0 0 0 0 0 0 + TIN_04047 532 1 532 chr1 247249719 199249888 199250419 1 532, 1, 199249888,
811 0 0 0 0 0 0 0 + TIN_04048 811 1 811 chr1 247249719 199251466 199252276 1 811, 1, 199251466,
981 0 0 0 0 0 0 0 + TIN_04049 981 1 981 chr1 247249719 199257137 199258117 1 981, 1, 199257137,
599 0 0 0 0 0 0 0 + TIN_04050 599 1 599 chr1 247249719 199260089 199260687 1 599, 1, 199260089,
936 0 0 0 0 0 0 0 + TIN_04051 936 1 936 chr1 247249719 199262137 199263072 1 936, 1, 199262137,
450 0 0 0 0 0 0 0 + TIN_04052 450 1 450 chr1 247249719 199263972 199264421 1 450, 1, 199263972,
773 0 0 0 0 0 0 0 + TIN_04053 773 1 773 chr1 247249719 199270611 199271383 1 773, 1, 199270611,
2185 0 0 0 0 0 0 0 + TIN_04054 2185 1 2185 chr1 247249719 199271433 199273617 1 2185, 1, 199271433,
852 0 0 0 0 0 0 0 + TIN_04055 852 1 852 chr1 247249719 199274116 199274967 1 852, 1, 199274116,
488 0 0 0 0 0 0 0 + TIN_04056 488 1 488 chr1 247249719 199277118 199277605 1 488, 1, 199277118,
281 0 0 0 0 0 0 0 + TIN_04057 281 1 281 chr1 247249719 199279031 199279311 1 281, 1, 199279031,
787 0 0 0 0 0 0 0 + TIN_04058 787 1 787 chr1 247249719 199290295 199291081 1 787, 1, 199290295,
906 0 0 0 0 0 0 0 + TIN_04059 906 1 906 chr1 247249719 199291380 199292285 1 906, 1, 199291380,
1367 0 0 0 0 0 0 0 + TIN_04060 1367 1 1367 chr1 247249719 199292768 199294134 1 1367, 1, 199292768,
1071 0 0 0 0 0 0 0 + TIN_04061 1071 1 1071 chr1 247249719 199294649 199295719 1 1071, 1, 199294649,
662 0 0 0 0 0 0 0 + TIN_04062 662 1 662 chr1 247249719 199298395 199299056 1 662, 1, 199298395,
365 0 0 0 0 0 0 0 + TIN_04063 365 1 365 chr1 247249719 199342141 199342505 1 365, 1, 199342141,
514 0 0 0 0 0 0 0 + TIN_04064 514 1 514 chr1 247249719 199425279 199425792 1 514, 1, 199425279,
533 0 0 0 0 0 0 0 + TIN_04065 533 1 533 chr1 247249719 199438177 199438709 1 533, 1, 199438177,
553 0 0 0 0 0 0 0 + TIN_04066 553 1 553 chr1 247249719 199439626 199440178 1 553, 1, 199439626,
154 0 0 0 0 0 0 0 + TIN_04067 154 1 154 chr1 247249719 199444921 199445074 1 154, 1, 199444921,
752 0 0 0 0 0 0 0 + TIN_04068 752 1 752 chr1 247249719 199483486 199484237 1 752, 1, 199483486,
630 0 0 0 0 0 0 0 + TIN_04069 630 1 630 chr1 247249719 199492108 199492737 1 630, 1, 199492108,
367 0 0 0 0 0 0 0 + TIN_04070 367 1 367 chr1 247249719 199492987 199493353 1 367, 1, 199492987,
231 0 0 0 0 0 0 0 + TIN_04071 231 1 231 chr1 247249719 199495085 199495315 1 231, 1, 199495085,
463 0 0 0 0 0 0 0 + TIN_04072 463 1 463 chr1 247249719 199496574 199497036 1 463, 1, 199496574,
481 0 0 0 0 0 0 0 + TIN_04073 481 1 481 chr1 247249719 199502778 199503258 1 481, 1, 199502778,
490 0 0 0 0 0 0 0 + TIN_04074 490 1 490 chr1 247249719 199504122 199504611 1 490, 1, 199504122,
648 0 0 0 0 0 0 0 + TIN_04075 648 1 648 chr1 247249719 199567099 199567746 1 648, 1, 199567099,
1390 0 0 0 0 0 0 0 + TIN_04076 1390 1 1390 chr1 247249719 199573841 199575230 1 1390, 1, 199573841,
693 0 0 0 0 0 0 0 + TIN_04077 693 1 693 chr1 247249719 199576551 199577243 1 693, 1, 199576551,
2345 0 0 0 0 0 0 0 + TIN_04078 2345 1 2345 chr1 247249719 199577341 199579685 1 2345, 1, 199577341,
671 0 0 0 0 0 0 0 + TIN_04079 671 1 671 chr1 247249719 199583860 199584530 1 671, 1, 199583860,
1301 0 0 0 0 0 0 0 + TIN_04080 1301 1 1301 chr1 247249719 199610353 199611653 1 1301, 1, 199610353,
204 0 0 0 0 0 0 0 + TIN_04081 204 1 204 chr1 247249719 199718186 199718389 1 204, 1, 199718186,
1098 0 0 0 0 0 0 0 + TIN_04082 1098 1 1098 chr1 247249719 199877690 199878787 1 1098, 1, 199877690,
445 0 0 0 0 0 0 0 + TIN_04083 445 1 445 chr1 247249719 200012970 200013414 1 445, 1, 200012970,
423 0 0 0 0 0 0 0 + TIN_04084 423 1 423 chr1 247249719 200014149 200014571 1 423, 1, 200014149,
795 0 0 0 0 0 0 0 + TIN_04085 795 1 795 chr1 247249719 200014634 200015428 1 795, 1, 200014634,
382 0 0 0 0 0 0 0 + TIN_04086 382 1 382 chr1 247249719 200205864 200206245 1 382, 1, 200205864,
607 0 0 0 0 0 0 0 + TIN_04087 607 1 607 chr1 247249719 200208766 200209372 1 607, 1, 200208766,
167 0 0 0 0 0 0 0 + TIN_04088 167 1 167 chr1 247249719 200335245 200335411 1 167, 1, 200335245,
566 0 0 0 0 0 0 0 + TIN_04089 566 1 566 chr1 247249719 200337656 200338221 1 566, 1, 200337656,
544 0 0 0 0 0 0 0 + TIN_04090 544 1 544 chr1 247249719 200340801 200341344 1 544, 1, 200340801,
581 0 0 0 0 0 0 0 + TIN_04091 581 1 581 chr1 247249719 200346658 200347238 1 581, 1, 200346658,
887 0 0 0 0 0 0 0 + TIN_04092 887 1 887 chr1 247249719 200353113 200353999 1 887, 1, 200353113,
731 0 0 0 0 0 0 0 + TIN_04093 731 1 731 chr1 247249719 200358404 200359134 1 731, 1, 200358404,
550 0 0 0 0 0 0 0 + TIN_04094 550 1 550 chr1 247249719 200404705 200405254 1 550, 1, 200404705,
622 0 0 0 0 0 0 0 + TIN_04095 622 1 622 chr1 247249719 200430400 200431021 1 622, 1, 200430400,
757 0 0 0 0 0 0 0 + TIN_04096 757 1 757 chr1 247249719 200431380 200432136 1 757, 1, 200431380,
430 0 0 0 0 0 0 0 + TIN_04097 430 1 430 chr1 247249719 200432225 200432654 1 430, 1, 200432225,
1893 0 0 0 0 0 0 0 + TIN_04098 1893 1 1893 chr1 247249719 200435376 200437268 1 1893, 1, 200435376,
1605 0 0 0 0 0 0 0 + TIN_04099 1605 1 1605 chr1 247249719 200437985 200439589 1 1605, 1, 200437985,
976 0 0 0 0 0 0 0 + TIN_04100 976 1 976 chr1 247249719 200497857 200498832 1 976, 1, 200497857,
232 0 0 0 0 0 0 0 + TIN_04101 232 1 232 chr1 247249719 200506713 200506944 1 232, 1, 200506713,
418 0 0 0 0 0 0 0 + TIN_04102 418 1 418 chr1 247249719 200512879 200513296 1 418, 1, 200512879,
1169 0 0 0 0 0 0 0 + TIN_04103 1169 1 1169 chr1 247249719 200523494 200524662 1 1169, 1, 200523494,
289 0 0 0 0 0 0 0 + TIN_04104 289 1 289 chr1 247249719 200533149 200533437 1 289, 1, 200533149,
1006 0 0 0 0 0 0 0 + TIN_04105 1006 1 1006 chr1 247249719 200776622 200777627 1 1006, 1, 200776622,
865 0 0 0 0 0 0 0 + TIN_04106 865 1 865 chr1 247249719 200800889 200801753 1 865, 1, 200800889,
549 0 0 0 0 0 0 0 + TIN_04107 549 1 549 chr1 247249719 200804169 200804717 1 549, 1, 200804169,
649 0 0 0 0 0 0 0 + TIN_04108 649 1 649 chr1 247249719 200808334 200808982 1 649, 1, 200808334,
94 0 0 0 0 0 0 0 + TIN_04109 94 1 94 chr1 247249719 200821865 200821958 1 94, 1, 200821865,
542 0 0 0 0 0 0 0 + TIN_04110 542 1 542 chr1 247249719 200844025 200844566 1 542, 1, 200844025,
545 0 0 0 0 0 0 0 + TIN_04111 545 1 545 chr1 247249719 200894694 200895238 1 545, 1, 200894694,
592 0 0 0 0 0 0 0 + TIN_04112 592 1 592 chr1 247249719 200905966 200906557 1 592, 1, 200905966,
568 0 0 0 0 0 0 0 + TIN_04113 568 1 568 chr1 247249719 200907520 200908087 1 568, 1, 200907520,
863 0 0 0 0 0 0 0 + TIN_04114 863 1 863 chr1 247249719 200927995 200928857 1 863, 1, 200927995,
734 0 0 0 0 0 0 0 + TIN_04115 734 1 734 chr1 247249719 200955230 200955963 1 734, 1, 200955230,
787 0 0 0 0 0 0 0 + TIN_04116 787 1 787 chr1 247249719 200956639 200957425 1 787, 1, 200956639,
661 0 0 0 0 0 0 0 + TIN_04117 661 1 661 chr1 247249719 200963855 200964515 1 661, 1, 200963855,
294 0 0 0 0 0 0 0 + TIN_04118 294 1 294 chr1 247249719 200969363 200969656 1 294, 1, 200969363,
434 0 0 0 0 0 0 0 + TIN_04119 434 1 434 chr1 247249719 200969696 200970129 1 434, 1, 200969696,
452 0 0 0 0 0 0 0 + TIN_04120 452 1 452 chr1 247249719 200976353 200976804 1 452, 1, 200976353,
732 0 0 0 0 0 0 0 + TIN_04121 732 1 732 chr1 247249719 200988019 200988750 1 732, 1, 200988019,
647 0 0 0 0 0 0 0 + TIN_04122 647 1 647 chr1 247249719 200997477 200998123 1 647, 1, 200997477,
555 0 0 0 0 0 0 0 + TIN_04123 555 1 555 chr1 247249719 201002969 201003523 1 555, 1, 201002969,
301 0 0 0 0 0 0 0 + TIN_04124 301 1 301 chr1 247249719 201007617 201007917 1 301, 1, 201007617,
435 0 0 0 0 0 0 0 + TIN_04125 435 1 435 chr1 247249719 201014132 201014566 1 435, 1, 201014132,
321 0 0 0 0 0 0 0 + TIN_04126 321 1 321 chr1 247249719 201047543 201047863 1 321, 1, 201047543,
783 0 0 0 0 0 0 0 + TIN_04127 783 1 783 chr1 247249719 201058411 201059193 1 783, 1, 201058411,
410 0 0 0 0 0 0 0 + TIN_04128 410 1 410 chr1 247249719 201107943 201108352 1 410, 1, 201107943,
773 0 0 0 0 0 0 0 + TIN_04129 773 1 773 chr1 247249719 201170955 201171727 1 773, 1, 201170955,
619 0 0 0 0 0 0 0 + TIN_04130 619 1 619 chr1 247249719 201175447 201176065 1 619, 1, 201175447,
218 0 0 0 0 0 0 0 + TIN_04131 218 1 218 chr1 247249719 201180840 201181057 1 218, 1, 201180840,
1189 0 0 0 0 0 0 0 + TIN_04132 1189 1 1189 chr1 247249719 201182053 201183241 1 1189, 1, 201182053,
407 0 0 0 0 0 0 0 + TIN_04133 407 1 407 chr1 247249719 201221888 201222294 1 407, 1, 201221888,
590 0 0 0 0 0 0 0 + TIN_04134 590 1 590 chr1 247249719 201235047 201235636 1 590, 1, 201235047,
749 0 0 0 0 0 0 0 + TIN_04135 749 1 749 chr1 247249719 201236774 201237522 1 749, 1, 201236774,
648 0 0 0 0 0 0 0 + TIN_04136 648 1 648 chr1 247249719 201288289 201288936 1 648, 1, 201288289,
940 0 0 0 0 0 0 0 + TIN_04137 940 1 940 chr1 247249719 201365739 201366678 1 940, 1, 201365739,
456 0 0 0 0 0 0 0 + TIN_04138 456 1 456 chr1 247249719 201370810 201371265 1 456, 1, 201370810,
284 0 0 0 0 0 0 0 + TIN_04139 284 1 284 chr1 247249719 201372810 201373093 1 284, 1, 201372810,
362 0 0 0 0 0 0 0 + TIN_04140 362 1 362 chr1 247249719 201379691 201380052 1 362, 1, 201379691,
439 0 0 0 0 0 0 0 + TIN_04141 439 1 439 chr1 247249719 201535584 201536022 1 439, 1, 201535584,
573 0 0 0 0 0 0 0 + TIN_04142 573 1 573 chr1 247249719 201570681 201571253 1 573, 1, 201570681,
632 0 0 0 0 0 0 0 + TIN_04143 632 1 632 chr1 247249719 201648554 201649185 1 632, 1, 201648554,
432 0 0 0 0 0 0 0 + TIN_04144 432 1 432 chr1 247249719 201816114 201816545 1 432, 1, 201816114,
438 0 0 0 0 0 0 0 + TIN_04145 438 1 438 chr1 247249719 201890804 201891241 1 438, 1, 201890804,
650 0 0 0 0 0 0 0 + TIN_04146 650 1 650 chr1 247249719 202018741 202019390 1 650, 1, 202018741,
994 0 0 0 0 0 0 0 + TIN_04147 994 1 994 chr1 247249719 202086687 202087680 1 994, 1, 202086687,
678 0 0 0 0 0 0 0 + TIN_04148 678 1 678 chr1 247249719 202110068 202110745 1 678, 1, 202110068,
717 0 0 0 0 0 0 0 + TIN_04149 717 1 717 chr1 247249719 202135670 202136386 1 717, 1, 202135670,
1648 0 0 0 0 0 0 0 + TIN_04150 1648 1 1648 chr1 247249719 202136466 202138113 1 1648, 1, 202136466,
836 0 0 0 0 0 0 0 + TIN_04151 836 1 836 chr1 247249719 202139476 202140311 1 836, 1, 202139476,
846 0 0 0 0 0 0 0 + TIN_04152 846 1 846 chr1 247249719 202142492 202143337 1 846, 1, 202142492,
601 0 0 0 0 0 0 0 + TIN_04153 601 1 601 chr1 247249719 202210162 202210762 1 601, 1, 202210162,
516 0 0 0 0 0 0 0 + TIN_04154 516 1 516 chr1 247249719 202211176 202211691 1 516, 1, 202211176,
703 0 0 0 0 0 0 0 + TIN_04155 703 1 703 chr1 247249719 202217823 202218525 1 703, 1, 202217823,
438 0 0 0 0 0 0 0 + TIN_04156 438 1 438 chr1 247249719 202229306 202229743 1 438, 1, 202229306,
983 0 0 0 0 0 0 0 + TIN_04157 983 1 983 chr1 247249719 202290282 202291264 1 983, 1, 202290282,
983 0 0 0 0 0 0 0 + TIN_04158 983 1 983 chr1 247249719 202294449 202295431 1 983, 1, 202294449,
449 0 0 0 0 0 0 0 + TIN_04159 449 1 449 chr1 247249719 202296900 202297348 1 449, 1, 202296900,
633 0 0 0 0 0 0 0 + TIN_04160 633 1 633 chr1 247249719 202297418 202298050 1 633, 1, 202297418,
395 0 0 0 0 0 0 0 + TIN_04161 395 1 395 chr1 247249719 202331153 202331547 1 395, 1, 202331153,
344 0 0 0 0 0 0 0 + TIN_04162 344 1 344 chr1 247249719 202422131 202422474 1 344, 1, 202422131,
743 0 0 0 0 0 0 0 + TIN_04163 743 1 743 chr1 247249719 202422543 202423285 1 743, 1, 202422543,
746 0 0 0 0 0 0 0 + TIN_04164 746 1 746 chr1 247249719 202427294 202428039 1 746, 1, 202427294,
204 0 0 0 0 0 0 0 + TIN_04165 204 1 204 chr1 247249719 202428825 202429028 1 204, 1, 202428825,
345 0 0 0 0 0 0 0 + TIN_04166 345 1 345 chr1 247249719 202432034 202432378 1 345, 1, 202432034,
739 0 0 0 0 0 0 0 + TIN_04167 739 1 739 chr1 247249719 202432582 202433320 1 739, 1, 202432582,
453 0 0 0 0 0 0 0 + TIN_04168 453 1 453 chr1 247249719 202440264 202440716 1 453, 1, 202440264,
688 0 0 0 0 0 0 0 + TIN_04169 688 1 688 chr1 247249719 202444132 202444819 1 688, 1, 202444132,
361 0 0 0 0 0 0 0 + TIN_04170 361 1 361 chr1 247249719 202447402 202447762 1 361, 1, 202447402,
498 0 0 0 0 0 0 0 + TIN_04171 498 1 498 chr1 247249719 202447825 202448322 1 498, 1, 202447825,
720 0 0 0 0 0 0 0 + TIN_04172 720 1 720 chr1 247249719 202449645 202450364 1 720, 1, 202449645,
666 0 0 0 0 0 0 0 + TIN_04173 666 1 666 chr1 247249719 202494712 202495377 1 666, 1, 202494712,
704 0 0 0 0 0 0 0 + TIN_04174 704 1 704 chr1 247249719 202508607 202509310 1 704, 1, 202508607,
798 0 0 0 0 0 0 0 + TIN_04175 798 1 798 chr1 247249719 202805386 202806183 1 798, 1, 202805386,
710 0 0 0 0 0 0 0 + TIN_04176 710 1 710 chr1 247249719 202809943 202810652 1 710, 1, 202809943,
920 0 0 0 0 0 0 0 + TIN_04177 920 1 920 chr1 247249719 202812538 202813457 1 920, 1, 202812538,
839 0 0 0 0 0 0 0 + TIN_04178 839 1 839 chr1 247249719 202814226 202815064 1 839, 1, 202814226,
434 0 0 0 0 0 0 0 + TIN_04179 434 1 434 chr1 247249719 202819124 202819557 1 434, 1, 202819124,
732 0 0 0 0 0 0 0 + TIN_04180 732 1 732 chr1 247249719 202830221 202830952 1 732, 1, 202830221,
483 0 0 0 0 0 0 0 + TIN_04181 483 1 483 chr1 247249719 203083712 203084194 1 483, 1, 203083712,
365 0 0 0 0 0 0 0 + TIN_04182 365 1 365 chr1 247249719 203086549 203086913 1 365, 1, 203086549,
194 0 0 0 0 0 0 0 + TIN_04183 194 1 194 chr1 247249719 203123068 203123261 1 194, 1, 203123068,
1169 0 0 0 0 0 0 0 + TIN_04184 1169 1 1169 chr1 247249719 203130585 203131753 1 1169, 1, 203130585,
757 0 0 0 0 0 0 0 + TIN_04185 757 1 757 chr1 247249719 203155782 203156538 1 757, 1, 203155782,
453 0 0 0 0 0 0 0 + TIN_04186 453 1 453 chr1 247249719 203159980 203160432 1 453, 1, 203159980,
551 0 0 0 0 0 0 0 + TIN_04187 551 1 551 chr1 247249719 203168416 203168966 1 551, 1, 203168416,
348 0 0 0 0 0 0 0 + TIN_04188 348 1 348 chr1 247249719 203169038 203169385 1 348, 1, 203169038,
599 0 0 0 0 0 0 0 + TIN_04189 599 1 599 chr1 247249719 203212224 203212822 1 599, 1, 203212224,
589 0 0 0 0 0 0 0 + TIN_04190 589 1 589 chr1 247249719 203213535 203214123 1 589, 1, 203213535,
571 0 0 0 0 0 0 0 + TIN_04191 571 1 571 chr1 247249719 203253270 203253840 1 571, 1, 203253270,
402 0 0 0 0 0 0 0 + TIN_04192 402 1 402 chr1 247249719 203254238 203254639 1 402, 1, 203254238,
1574 0 0 0 0 0 0 0 + TIN_04193 1574 1 1574 chr1 247249719 203257190 203258763 1 1574, 1, 203257190,
485 0 0 0 0 0 0 0 + TIN_04194 485 1 485 chr1 247249719 203261743 203262227 1 485, 1, 203261743,
944 0 0 0 0 0 0 0 + TIN_04195 944 1 944 chr1 247249719 203278993 203279936 1 944, 1, 203278993,
589 0 0 0 0 0 0 0 + TIN_04196 589 1 589 chr1 247249719 203389872 203390460 1 589, 1, 203389872,
263 0 0 0 0 0 0 0 + TIN_04197 263 1 263 chr1 247249719 203402127 203402389 1 263, 1, 203402127,
792 0 0 0 0 0 0 0 + TIN_04198 792 1 792 chr1 247249719 203499878 203500669 1 792, 1, 203499878,
775 0 0 0 0 0 0 0 + TIN_04199 775 1 775 chr1 247249719 203618275 203619049 1 775, 1, 203618275,
562 0 0 0 0 0 0 0 + TIN_04200 562 1 562 chr1 247249719 203640007 203640568 1 562, 1, 203640007,
747 0 0 0 0 0 0 0 + TIN_04201 747 1 747 chr1 247249719 203688749 203689495 1 747, 1, 203688749,
308 0 0 0 0 0 0 0 + TIN_04202 308 1 308 chr1 247249719 203690858 203691165 1 308, 1, 203690858,
694 0 0 0 0 0 0 0 + TIN_04203 694 1 694 chr1 247249719 203701129 203701822 1 694, 1, 203701129,
731 0 0 0 0 0 0 0 + TIN_04204 731 1 731 chr1 247249719 203891491 203892221 1 731, 1, 203891491,
477 0 0 0 0 0 0 0 + TIN_04205 477 1 477 chr1 247249719 203895693 203896169 1 477, 1, 203895693,
517 0 0 0 0 0 0 0 + TIN_04206 517 1 517 chr1 247249719 203903192 203903708 1 517, 1, 203903192,
685 0 0 0 0 0 0 0 + TIN_04207 685 1 685 chr1 247249719 203907121 203907805 1 685, 1, 203907121,
342 0 0 0 0 0 0 0 + TIN_04208 342 1 342 chr1 247249719 203911046 203911387 1 342, 1, 203911046,
642 0 0 0 0 0 0 0 + TIN_04209 642 1 642 chr1 247249719 203912664 203913305 1 642, 1, 203912664,
778 0 0 0 0 0 0 0 + TIN_04210 778 1 778 chr1 247249719 203913345 203914122 1 778, 1, 203913345,
502 0 0 0 0 0 0 0 + TIN_04211 502 1 502 chr1 247249719 203914257 203914758 1 502, 1, 203914257,
243 0 0 0 0 0 0 0 + TIN_04212 243 1 243 chr1 247249719 203914780 203915022 1 243, 1, 203914780,
570 0 0 0 0 0 0 0 + TIN_04213 570 1 570 chr1 247249719 204022370 204022939 1 570, 1, 204022370,
642 0 0 0 0 0 0 0 + TIN_04214 642 1 642 chr1 247249719 204066277 204066918 1 642, 1, 204066277,
445 0 0 0 0 0 0 0 + TIN_04215 445 1 445 chr1 247249719 204069113 204069557 1 445, 1, 204069113,
456 0 0 0 0 0 0 0 + TIN_04216 456 1 456 chr1 247249719 204316522 204316977 1 456, 1, 204316522,
460 0 0 0 0 0 0 0 + TIN_04217 460 1 460 chr1 247249719 204324255 204324714 1 460, 1, 204324255,
303 0 0 0 0 0 0 0 + TIN_04218 303 1 303 chr1 247249719 204336217 204336519 1 303, 1, 204336217,
131 0 0 0 0 0 0 0 + TIN_04219 131 1 131 chr1 247249719 204341918 204342048 1 131, 1, 204341918,
843 0 0 0 0 0 0 0 + TIN_04220 843 1 843 chr1 247249719 204342207 204343049 1 843, 1, 204342207,
617 0 0 0 0 0 0 0 + TIN_04221 617 1 617 chr1 247249719 204343063 204343679 1 617, 1, 204343063,
1124 0 0 0 0 0 0 0 + TIN_04222 1124 1 1124 chr1 247249719 204347980 204349103 1 1124, 1, 204347980,
554 0 0 0 0 0 0 0 + TIN_04223 554 1 554 chr1 247249719 204351075 204351628 1 554, 1, 204351075,
902 0 0 0 0 0 0 0 + TIN_04224 902 1 902 chr1 247249719 204352126 204353027 1 902, 1, 204352126,
548 0 0 0 0 0 0 0 + TIN_04225 548 1 548 chr1 247249719 204605086 204605633 1 548, 1, 204605086,
606 0 0 0 0 0 0 0 + TIN_04226 606 1 606 chr1 247249719 204611061 204611666 1 606, 1, 204611061,
419 0 0 0 0 0 0 0 + TIN_04227 419 1 419 chr1 247249719 204616757 204617175 1 419, 1, 204616757,
308 0 0 0 0 0 0 0 + TIN_04228 308 1 308 chr1 247249719 204627808 204628115 1 308, 1, 204627808,
544 0 0 0 0 0 0 0 + TIN_04229 544 1 544 chr1 247249719 204646825 204647368 1 544, 1, 204646825,
[truncated: 4,805,802 more chars]
