# Supplementary material for: Genome mapping and expression analyses of human intronic noncoding RNAs reveal tissue-specific patterns and enrichment in genes related to regulation of transcription
Source: Genome Biol. 2007 Mar 26;8(3):R43. doi: 10.1186/gb-2007-8-3-r43 (PMC1868932; doi:10.1186/gb-2007-8-3-r43)
Supplement: Additional data file 14 — Formatted for UCSC browser track, hg17 assembly version of May 2004 [file gb-2007-8-3-r43-S14.psl]

browser position chr12:9120300-9124307
track name=PIN_Contig description="PIN Contigs (User Supplied Track)" visibility=2 color=20,80,20 
591 0 0 0 0 0 0 0 - PIN_00001 591 1 591 chr1 247249719 1022038 1022628 1 591, 1, 1022038,
536 0 0 0 0 0 0 0 + PIN_00002 536 1 536 chr1 247249719 1083906 1084441 1 536, 1, 1083906,
786 0 0 0 0 0 0 0 + PIN_00003 786 1 786 chr1 247249719 1085820 1086605 1 786, 1, 1085820,
587 0 0 0 0 0 0 0 + PIN_00004 587 1 587 chr1 247249719 1090170 1090756 1 587, 1, 1090170,
1504 0 0 0 0 0 0 0 + PIN_00005 1504 1 1504 chr1 247249719 1230790 1232293 1 1504, 1, 1230790,
688 0 0 0 0 0 0 0 + PIN_00006 688 1 688 chr1 247249719 1238184 1238871 1 688, 1, 1238184,
1028 0 0 0 0 0 0 0 - PIN_00007 1028 1 1028 chr1 247249719 1260967 1261994 1 1028, 1, 1260967,
533 0 0 0 0 0 0 0 + PIN_00008 533 1 533 chr1 247249719 1287804 1288336 1 533, 1, 1287804,
527 0 0 0 0 0 0 0 + PIN_00009 527 1 527 chr1 247249719 1290473 1290999 1 527, 1, 1290473,
2828 0 0 0 0 0 0 0 + PIN_00010 2828 1 2828 chr1 247249719 1291153 1293980 1 2828, 1, 1291153,
295 0 0 0 0 0 0 0 + PIN_00011 295 1 295 chr1 247249719 1314589 1314883 1 295, 1, 1314589,
351 0 0 0 0 0 0 0 + PIN_00012 351 1 351 chr1 247249719 1328981 1329331 1 351, 1, 1328981,
649 0 0 0 0 0 0 0 + PIN_00013 649 1 649 chr1 247249719 1330455 1331103 1 649, 1, 1330455,
948 0 0 0 0 0 0 0 + PIN_00014 948 1 948 chr1 247249719 1750654 1751601 1 948, 1, 1750654,
567 0 0 0 0 0 0 0 + PIN_00015 567 1 567 chr1 247249719 1788588 1789154 1 567, 1, 1788588,
247 0 0 0 0 0 0 0 + PIN_00016 247 1 247 chr1 247249719 1882535 1882781 1 247, 1, 1882535,
665 0 0 0 0 0 0 0 - PIN_00017 665 1 665 chr1 247249719 1992486 1993150 1 665, 1, 1992486,
1334 0 0 0 0 0 0 0 - PIN_00018 1334 1 1334 chr1 247249719 2107543 2108876 1 1334, 1, 2107543,
1875 0 0 0 0 0 0 0 - PIN_00019 1875 1 1875 chr1 247249719 2111376 2113250 1 1875, 1, 2111376,
3128 0 0 0 0 0 0 0 - PIN_00020 3128 1 3128 chr1 247249719 2145394 2148521 1 3128, 1, 2145394,
1763 0 0 0 0 0 0 0 + PIN_00021 1763 1 1763 chr1 247249719 2149114 2150876 1 1763, 1, 2149114,
1672 0 0 0 0 0 0 0 + PIN_00022 1672 1 1672 chr1 247249719 2156576 2158247 1 1672, 1, 2156576,
462 0 0 0 0 0 0 0 + PIN_00023 462 1 462 chr1 247249719 2351604 2352065 1 462, 1, 2351604,
3883 0 0 0 0 0 0 0 - PIN_00024 3883 1 3883 chr1 247249719 2357109 2360991 1 3883, 1, 2357109,
1081 0 0 0 0 0 0 0 - PIN_00025 1081 1 1081 chr1 247249719 2365190 2366270 1 1081, 1, 2365190,
435 0 0 0 0 0 0 0 + PIN_00026 435 1 435 chr1 247249719 2522133 2522567 1 435, 1, 2522133,
464 0 0 0 0 0 0 0 + PIN_00027 464 1 464 chr1 247249719 2523323 2523786 1 464, 1, 2523323,
410 0 0 0 0 0 0 0 + PIN_00028 410 1 410 chr1 247249719 2551936 2552345 1 410, 1, 2551936,
333 0 0 0 0 0 0 0 + PIN_00029 333 1 333 chr1 247249719 3434000 3434332 1 333, 1, 3434000,
337 0 0 0 0 0 0 0 + PIN_00030 337 1 337 chr1 247249719 3447410 3447746 1 337, 1, 3447410,
400 0 0 0 0 0 0 0 + PIN_00031 400 1 400 chr1 247249719 3682714 3683113 1 400, 1, 3682714,
1359 0 0 0 0 0 0 0 - PIN_00032 1359 1 1359 chr1 247249719 3705594 3706952 1 1359, 1, 3705594,
489 0 0 0 0 0 0 0 + PIN_00033 489 1 489 chr1 247249719 3722345 3722833 1 489, 1, 3722345,
975 0 0 0 0 0 0 0 + PIN_00034 975 1 975 chr1 247249719 3724741 3725715 1 975, 1, 3724741,
310 0 0 0 0 0 0 0 + PIN_00035 310 1 310 chr1 247249719 3755869 3756178 1 310, 1, 3755869,
648 0 0 0 0 0 0 0 + PIN_00036 648 1 648 chr1 247249719 3762496 3763143 1 648, 1, 3762496,
489 0 0 0 0 0 0 0 + PIN_00037 489 1 489 chr1 247249719 3766157 3766645 1 489, 1, 3766157,
841 0 0 0 0 0 0 0 + PIN_00038 841 1 841 chr1 247249719 3768670 3769510 1 841, 1, 3768670,
529 0 0 0 0 0 0 0 - PIN_00039 529 1 529 chr1 247249719 3799732 3800260 1 529, 1, 3799732,
984 0 0 0 0 0 0 0 + PIN_00040 984 1 984 chr1 247249719 3835263 3836246 1 984, 1, 3835263,
255 0 0 0 0 0 0 0 + PIN_00041 255 1 255 chr1 247249719 5961564 5961818 1 255, 1, 5961564,
406 0 0 0 0 0 0 0 - PIN_00042 406 1 406 chr1 247249719 6067767 6068172 1 406, 1, 6067767,
414 0 0 0 0 0 0 0 - PIN_00043 414 1 414 chr1 247249719 6200447 6200860 1 414, 1, 6200447,
685 0 0 0 0 0 0 0 - PIN_00044 685 1 685 chr1 247249719 6205850 6206534 1 685, 1, 6205850,
886 0 0 0 0 0 0 0 - PIN_00045 886 1 886 chr1 247249719 6206908 6207793 1 886, 1, 6206908,
491 0 0 0 0 0 0 0 + PIN_00046 491 1 491 chr1 247249719 6226117 6226607 1 491, 1, 6226117,
732 0 0 0 0 0 0 0 + PIN_00047 732 1 732 chr1 247249719 6289098 6289829 1 732, 1, 6289098,
690 0 0 0 0 0 0 0 + PIN_00048 690 1 690 chr1 247249719 6459266 6459955 1 690, 1, 6459266,
518 0 0 0 0 0 0 0 + PIN_00049 518 1 518 chr1 247249719 6543581 6544098 1 518, 1, 6543581,
357 0 0 0 0 0 0 0 - PIN_00050 357 1 357 chr1 247249719 6610998 6611354 1 357, 1, 6610998,
845 0 0 0 0 0 0 0 + PIN_00051 845 1 845 chr1 247249719 6646783 6647627 1 845, 1, 6646783,
1400 0 0 0 0 0 0 0 - PIN_00052 1400 1 1400 chr1 247249719 7767721 7769120 1 1400, 1, 7767721,
1193 0 0 0 0 0 0 0 - PIN_00053 1193 1 1193 chr1 247249719 7804347 7805539 1 1193, 1, 7804347,
669 0 0 0 0 0 0 0 + PIN_00054 669 1 669 chr1 247249719 8355816 8356484 1 669, 1, 8355816,
641 0 0 0 0 0 0 0 + PIN_00055 641 1 641 chr1 247249719 8359838 8360478 1 641, 1, 8359838,
550 0 0 0 0 0 0 0 + PIN_00056 550 1 550 chr1 247249719 8786503 8787052 1 550, 1, 8786503,
529 0 0 0 0 0 0 0 + PIN_00057 529 1 529 chr1 247249719 8857464 8857992 1 529, 1, 8857464,
4313 0 0 0 0 0 0 0 + PIN_00058 4313 1 4313 chr1 247249719 8862032 8866344 1 4313, 1, 8862032,
958 0 0 0 0 0 0 0 + PIN_00059 958 1 958 chr1 247249719 9743533 9744490 1 958, 1, 9743533,
474 0 0 0 0 0 0 0 + PIN_00060 474 1 474 chr1 247249719 9928983 9929456 1 474, 1, 9928983,
619 0 0 0 0 0 0 0 - PIN_00061 619 1 619 chr1 247249719 10111339 10111957 1 619, 1, 10111339,
496 0 0 0 0 0 0 0 - PIN_00062 496 1 496 chr1 247249719 10121030 10121525 1 496, 1, 10121030,
506 0 0 0 0 0 0 0 - PIN_00063 506 1 506 chr1 247249719 10265732 10266237 1 506, 1, 10265732,
960 0 0 0 0 0 0 0 - PIN_00064 960 1 960 chr1 247249719 10333495 10334454 1 960, 1, 10333495,
531 0 0 0 0 0 0 0 - PIN_00065 531 1 531 chr1 247249719 10393796 10394326 1 531, 1, 10393796,
555 0 0 0 0 0 0 0 - PIN_00066 555 1 555 chr1 247249719 10394559 10395113 1 555, 1, 10394559,
736 0 0 0 0 0 0 0 - PIN_00067 736 1 736 chr1 247249719 10405564 10406299 1 736, 1, 10405564,
350 0 0 0 0 0 0 0 - PIN_00068 350 1 350 chr1 247249719 10413602 10413951 1 350, 1, 10413602,
339 0 0 0 0 0 0 0 - PIN_00069 339 1 339 chr1 247249719 10617270 10617608 1 339, 1, 10617270,
874 0 0 0 0 0 0 0 + PIN_00070 874 1 874 chr1 247249719 11023977 11024850 1 874, 1, 11023977,
480 0 0 0 0 0 0 0 + PIN_00071 480 1 480 chr1 247249719 11049208 11049687 1 480, 1, 11049208,
328 0 0 0 0 0 0 0 + PIN_00072 328 1 328 chr1 247249719 11073980 11074307 1 328, 1, 11073980,
646 0 0 0 0 0 0 0 + PIN_00073 646 1 646 chr1 247249719 11074440 11075085 1 646, 1, 11074440,
729 0 0 0 0 0 0 0 + PIN_00074 729 1 729 chr1 247249719 11076567 11077295 1 729, 1, 11076567,
1177 0 0 0 0 0 0 0 + PIN_00075 1177 1 1177 chr1 247249719 11121890 11123066 1 1177, 1, 11121890,
734 0 0 0 0 0 0 0 + PIN_00076 734 1 734 chr1 247249719 11671131 11671864 1 734, 1, 11671131,
567 0 0 0 0 0 0 0 + PIN_00077 567 1 567 chr1 247249719 11674794 11675360 1 567, 1, 11674794,
1588 0 0 0 0 0 0 0 - PIN_00078 1588 1 1588 chr1 247249719 11713720 11715307 1 1588, 1, 11713720,
474 0 0 0 0 0 0 0 + PIN_00079 474 1 474 chr1 247249719 11786309 11786782 1 474, 1, 11786309,
828 0 0 0 0 0 0 0 + PIN_00080 828 1 828 chr1 247249719 11787773 11788600 1 828, 1, 11787773,
1649 0 0 0 0 0 0 0 + PIN_00081 1649 1 1649 chr1 247249719 11793103 11794751 1 1649, 1, 11793103,
427 0 0 0 0 0 0 0 - PIN_00082 427 1 427 chr1 247249719 11823431 11823857 1 427, 1, 11823431,
645 0 0 0 0 0 0 0 + PIN_00083 645 1 645 chr1 247249719 11841239 11841883 1 645, 1, 11841239,
852 0 0 0 0 0 0 0 + PIN_00084 852 1 852 chr1 247249719 11851994 11852845 1 852, 1, 11851994,
550 0 0 0 0 0 0 0 - PIN_00085 550 1 550 chr1 247249719 11998441 11998990 1 550, 1, 11998441,
1307 0 0 0 0 0 0 0 - PIN_00086 1307 1 1307 chr1 247249719 12023043 12024349 1 1307, 1, 12023043,
610 0 0 0 0 0 0 0 - PIN_00087 610 1 610 chr1 247249719 12187088 12187697 1 610, 1, 12187088,
788 0 0 0 0 0 0 0 - PIN_00088 788 1 788 chr1 247249719 12187864 12188651 1 788, 1, 12187864,
722 0 0 0 0 0 0 0 - PIN_00089 722 1 722 chr1 247249719 12247979 12248700 1 722, 1, 12247979,
432 0 0 0 0 0 0 0 - PIN_00090 432 1 432 chr1 247249719 12250598 12251029 1 432, 1, 12250598,
745 0 0 0 0 0 0 0 - PIN_00091 745 1 745 chr1 247249719 12339187 12339931 1 745, 1, 12339187,
863 0 0 0 0 0 0 0 - PIN_00092 863 1 863 chr1 247249719 12349767 12350629 1 863, 1, 12349767,
789 0 0 0 0 0 0 0 - PIN_00093 789 1 789 chr1 247249719 12356604 12357392 1 789, 1, 12356604,
5206 0 0 0 0 0 0 0 - PIN_00094 5206 1 5206 chr1 247249719 13854899 13860104 1 5206, 1, 13854899,
1070 0 0 0 0 0 0 0 - PIN_00095 1070 1 1070 chr1 247249719 15514991 15516060 1 1070, 1, 15514991,
1828 0 0 0 0 0 0 0 - PIN_00096 1828 1 1828 chr1 247249719 15537358 15539185 1 1828, 1, 15537358,
768 0 0 0 0 0 0 0 + PIN_00097 768 1 768 chr1 247249719 15576363 15577130 1 768, 1, 15576363,
471 0 0 0 0 0 0 0 - PIN_00098 471 1 471 chr1 247249719 15637411 15637881 1 471, 1, 15637411,
851 0 0 0 0 0 0 0 - PIN_00099 851 1 851 chr1 247249719 15947661 15948511 1 851, 1, 15947661,
679 0 0 0 0 0 0 0 - PIN_00100 679 1 679 chr1 247249719 15993755 15994433 1 679, 1, 15993755,
2566 0 0 0 0 0 0 0 - PIN_00101 2566 1 2566 chr1 247249719 16010902 16013467 1 2566, 1, 16010902,
419 0 0 0 0 0 0 0 + PIN_00102 419 1 419 chr1 247249719 16205508 16205926 1 419, 1, 16205508,
1106 0 0 0 0 0 0 0 + PIN_00103 1106 1 1106 chr1 247249719 16270545 16271650 1 1106, 1, 16270545,
1835 0 0 0 0 0 0 0 + PIN_00104 1835 1 1835 chr1 247249719 16468113 16469947 1 1835, 1, 16468113,
236 0 0 0 0 0 0 0 - PIN_00105 236 1 236 chr1 247249719 16519624 16519859 1 236, 1, 16519624,
568 0 0 0 0 0 0 0 - PIN_00106 568 1 568 chr1 247249719 16527221 16527788 1 568, 1, 16527221,
439 0 0 0 0 0 0 0 - PIN_00107 439 1 439 chr1 247249719 17037360 17037798 1 439, 1, 17037360,
619 0 0 0 0 0 0 0 + PIN_00108 619 1 619 chr1 247249719 17046824 17047442 1 619, 1, 17046824,
668 0 0 0 0 0 0 0 + PIN_00109 668 1 668 chr1 247249719 17073777 17074444 1 668, 1, 17073777,
713 0 0 0 0 0 0 0 + PIN_00110 713 1 713 chr1 247249719 17076443 17077155 1 713, 1, 17076443,
807 0 0 0 0 0 0 0 + PIN_00111 807 1 807 chr1 247249719 17104338 17105144 1 807, 1, 17104338,
385 0 0 0 0 0 0 0 + PIN_00112 385 1 385 chr1 247249719 17176583 17176967 1 385, 1, 17176583,
428 0 0 0 0 0 0 0 - PIN_00113 428 1 428 chr1 247249719 17417625 17418052 1 428, 1, 17417625,
715 0 0 0 0 0 0 0 - PIN_00114 715 1 715 chr1 247249719 17427442 17428156 1 715, 1, 17427442,
889 0 0 0 0 0 0 0 + PIN_00115 889 1 889 chr1 247249719 17484980 17485868 1 889, 1, 17484980,
500 0 0 0 0 0 0 0 + PIN_00116 500 1 500 chr1 247249719 17488021 17488520 1 500, 1, 17488021,
827 0 0 0 0 0 0 0 - PIN_00117 827 1 827 chr1 247249719 17698767 17699593 1 827, 1, 17698767,
934 0 0 0 0 0 0 0 + PIN_00118 934 1 934 chr1 247249719 19153106 19154039 1 934, 1, 19153106,
1266 0 0 0 0 0 0 0 + PIN_00119 1266 1 1266 chr1 247249719 19155698 19156963 1 1266, 1, 19155698,
410 0 0 0 0 0 0 0 + PIN_00120 410 1 410 chr1 247249719 19178526 19178935 1 410, 1, 19178526,
824 0 0 0 0 0 0 0 + PIN_00121 824 1 824 chr1 247249719 19188604 19189427 1 824, 1, 19188604,
880 0 0 0 0 0 0 0 + PIN_00122 880 1 880 chr1 247249719 19190854 19191733 1 880, 1, 19190854,
621 0 0 0 0 0 0 0 + PIN_00123 621 1 621 chr1 247249719 19212987 19213607 1 621, 1, 19212987,
839 0 0 0 0 0 0 0 + PIN_00124 839 1 839 chr1 247249719 19219230 19220068 1 839, 1, 19219230,
545 0 0 0 0 0 0 0 + PIN_00125 545 1 545 chr1 247249719 19225022 19225566 1 545, 1, 19225022,
719 0 0 0 0 0 0 0 + PIN_00126 719 1 719 chr1 247249719 19264178 19264896 1 719, 1, 19264178,
461 0 0 0 0 0 0 0 + PIN_00127 461 1 461 chr1 247249719 19265112 19265572 1 461, 1, 19265112,
4191 0 0 0 0 0 0 0 + PIN_00128 4191 1 4191 chr1 247249719 19287177 19291367 1 4191, 1, 19287177,
859 0 0 0 0 0 0 0 + PIN_00129 859 1 859 chr1 247249719 19302763 19303621 1 859, 1, 19302763,
667 0 0 0 0 0 0 0 + PIN_00130 667 1 667 chr1 247249719 19306836 19307502 1 667, 1, 19306836,
1191 0 0 0 0 0 0 0 + PIN_00131 1191 1 1191 chr1 247249719 19310426 19311616 1 1191, 1, 19310426,
448 0 0 0 0 0 0 0 + PIN_00132 448 1 448 chr1 247249719 19312056 19312503 1 448, 1, 19312056,
587 0 0 0 0 0 0 0 - PIN_00133 587 1 587 chr1 247249719 19326542 19327128 1 587, 1, 19326542,
506 0 0 0 0 0 0 0 - PIN_00134 506 1 506 chr1 247249719 19329511 19330016 1 506, 1, 19329511,
484 0 0 0 0 0 0 0 + PIN_00135 484 1 484 chr1 247249719 19852336 19852819 1 484, 1, 19852336,
388 0 0 0 0 0 0 0 - PIN_00136 388 1 388 chr1 247249719 20685597 20685984 1 388, 1, 20685597,
835 0 0 0 0 0 0 0 + PIN_00137 835 1 835 chr1 247249719 20725099 20725933 1 835, 1, 20725099,
504 0 0 0 0 0 0 0 + PIN_00138 504 1 504 chr1 247249719 20726970 20727473 1 504, 1, 20726970,
795 0 0 0 0 0 0 0 + PIN_00139 795 1 795 chr1 247249719 20732200 20732994 1 795, 1, 20732200,
1226 0 0 0 0 0 0 0 + PIN_00140 1226 1 1226 chr1 247249719 20769442 20770667 1 1226, 1, 20769442,
1661 0 0 0 0 0 0 0 + PIN_00141 1661 1 1661 chr1 247249719 20827303 20828963 1 1661, 1, 20827303,
2880 0 0 0 0 0 0 0 + PIN_00142 2880 1 2880 chr1 247249719 20845715 20848594 1 2880, 1, 20845715,
1790 0 0 0 0 0 0 0 + PIN_00143 1790 1 1790 chr1 247249719 20851850 20853639 1 1790, 1, 20851850,
756 0 0 0 0 0 0 0 + PIN_00144 756 1 756 chr1 247249719 20964892 20965647 1 756, 1, 20964892,
566 0 0 0 0 0 0 0 + PIN_00145 566 1 566 chr1 247249719 21041202 21041767 1 566, 1, 21041202,
392 0 0 0 0 0 0 0 + PIN_00146 392 1 392 chr1 247249719 21069334 21069725 1 392, 1, 21069334,
464 0 0 0 0 0 0 0 + PIN_00147 464 1 464 chr1 247249719 21074378 21074841 1 464, 1, 21074378,
739 0 0 0 0 0 0 0 + PIN_00148 739 1 739 chr1 247249719 21182670 21183408 1 739, 1, 21182670,
398 0 0 0 0 0 0 0 + PIN_00149 398 1 398 chr1 247249719 21293513 21293910 1 398, 1, 21293513,
567 0 0 0 0 0 0 0 + PIN_00150 567 1 567 chr1 247249719 21305055 21305621 1 567, 1, 21305055,
748 0 0 0 0 0 0 0 + PIN_00151 748 1 748 chr1 247249719 21327360 21328107 1 748, 1, 21327360,
1681 0 0 0 0 0 0 0 + PIN_00152 1681 1 1681 chr1 247249719 21350514 21352194 1 1681, 1, 21350514,
478 0 0 0 0 0 0 0 - PIN_00153 478 1 478 chr1 247249719 21545021 21545498 1 478, 1, 21545021,
739 0 0 0 0 0 0 0 - PIN_00154 739 1 739 chr1 247249719 21622621 21623359 1 739, 1, 21622621,
655 0 0 0 0 0 0 0 + PIN_00155 655 1 655 chr1 247249719 21685536 21686190 1 655, 1, 21685536,
512 0 0 0 0 0 0 0 + PIN_00156 512 1 512 chr1 247249719 21723190 21723701 1 512, 1, 21723190,
543 0 0 0 0 0 0 0 + PIN_00157 543 1 543 chr1 247249719 21766766 21767308 1 543, 1, 21766766,
547 0 0 0 0 0 0 0 + PIN_00158 547 1 547 chr1 247249719 21895518 21896064 1 547, 1, 21895518,
396 0 0 0 0 0 0 0 + PIN_00159 396 1 396 chr1 247249719 21902617 21903012 1 396, 1, 21902617,
653 0 0 0 0 0 0 0 + PIN_00160 653 1 653 chr1 247249719 21904914 21905566 1 653, 1, 21904914,
776 0 0 0 0 0 0 0 + PIN_00161 776 1 776 chr1 247249719 21906744 21907519 1 776, 1, 21906744,
715 0 0 0 0 0 0 0 + PIN_00162 715 1 715 chr1 247249719 21961428 21962142 1 715, 1, 21961428,
366 0 0 0 0 0 0 0 - PIN_00163 366 1 366 chr1 247249719 22052411 22052776 1 366, 1, 22052411,
516 0 0 0 0 0 0 0 - PIN_00164 516 1 516 chr1 247249719 22076893 22077408 1 516, 1, 22076893,
1436 0 0 0 0 0 0 0 - PIN_00165 1436 1 1436 chr1 247249719 22161450 22162885 1 1436, 1, 22161450,
972 0 0 0 0 0 0 0 - PIN_00166 972 1 972 chr1 247249719 22953661 22954632 1 972, 1, 22953661,
433 0 0 0 0 0 0 0 - PIN_00167 433 1 433 chr1 247249719 23143805 23144237 1 433, 1, 23143805,
1193 0 0 0 0 0 0 0 - PIN_00168 1193 1 1193 chr1 247249719 23144861 23146053 1 1193, 1, 23144861,
489 0 0 0 0 0 0 0 - PIN_00169 489 1 489 chr1 247249719 23148784 23149272 1 489, 1, 23148784,
1128 0 0 0 0 0 0 0 - PIN_00170 1128 1 1128 chr1 247249719 23150136 23151263 1 1128, 1, 23150136,
1156 0 0 0 0 0 0 0 - PIN_00171 1156 1 1156 chr1 247249719 23152399 23153554 1 1156, 1, 23152399,
511 0 0 0 0 0 0 0 + PIN_00172 511 1 511 chr1 247249719 23438524 23439034 1 511, 1, 23438524,
813 0 0 0 0 0 0 0 + PIN_00173 813 1 813 chr1 247249719 23504611 23505423 1 813, 1, 23504611,
711 0 0 0 0 0 0 0 + PIN_00174 711 1 711 chr1 247249719 23630212 23630922 1 711, 1, 23630212,
433 0 0 0 0 0 0 0 - PIN_00175 433 1 433 chr1 247249719 23821347 23821779 1 433, 1, 23821347,
1723 0 0 0 0 0 0 0 - PIN_00176 1723 1 1723 chr1 247249719 23822407 23824129 1 1723, 1, 23822407,
507 0 0 0 0 0 0 0 - PIN_00177 507 1 507 chr1 247249719 23851152 23851658 1 507, 1, 23851152,
668 0 0 0 0 0 0 0 - PIN_00178 668 1 668 chr1 247249719 23857222 23857889 1 668, 1, 23857222,
490 0 0 0 0 0 0 0 - PIN_00179 490 1 490 chr1 247249719 23864244 23864733 1 490, 1, 23864244,
500 0 0 0 0 0 0 0 - PIN_00180 500 1 500 chr1 247249719 23864850 23865349 1 500, 1, 23864850,
497 0 0 0 0 0 0 0 + PIN_00181 497 1 497 chr1 247249719 23876131 23876627 1 497, 1, 23876131,
1752 0 0 0 0 0 0 0 + PIN_00182 1752 1 1752 chr1 247249719 23885026 23886777 1 1752, 1, 23885026,
1114 0 0 0 0 0 0 0 + PIN_00183 1114 1 1114 chr1 247249719 24133968 24135081 1 1114, 1, 24133968,
938 0 0 0 0 0 0 0 - PIN_00184 938 1 938 chr1 247249719 24527756 24528693 1 938, 1, 24527756,
1058 0 0 0 0 0 0 0 - PIN_00185 1058 1 1058 chr1 247249719 24740858 24741915 1 1058, 1, 24740858,
2238 0 0 0 0 0 0 0 + PIN_00186 2238 1 2238 chr1 247249719 25315247 25317484 1 2238, 1, 25315247,
559 0 0 0 0 0 0 0 + PIN_00187 559 1 559 chr1 247249719 25318938 25319496 1 559, 1, 25318938,
1306 0 0 0 0 0 0 0 - PIN_00188 1306 1 1306 chr1 247249719 25794069 25795374 1 1306, 1, 25794069,
804 0 0 0 0 0 0 0 - PIN_00189 804 1 804 chr1 247249719 25815382 25816185 1 804, 1, 25815382,
399 0 0 0 0 0 0 0 - PIN_00190 399 1 399 chr1 247249719 25831339 25831737 1 399, 1, 25831339,
1249 0 0 0 0 0 0 0 + PIN_00191 1249 1 1249 chr1 247249719 25915772 25917020 1 1249, 1, 25915772,
665 0 0 0 0 0 0 0 + PIN_00192 665 1 665 chr1 247249719 26055541 26056205 1 665, 1, 26055541,
595 0 0 0 0 0 0 0 + PIN_00193 595 1 595 chr1 247249719 26071767 26072361 1 595, 1, 26071767,
391 0 0 0 0 0 0 0 - PIN_00194 391 1 391 chr1 247249719 26180816 26181206 1 391, 1, 26180816,
452 0 0 0 0 0 0 0 - PIN_00195 452 1 452 chr1 247249719 26193078 26193529 1 452, 1, 26193078,
359 0 0 0 0 0 0 0 - PIN_00196 359 1 359 chr1 247249719 26281412 26281770 1 359, 1, 26281412,
927 0 0 0 0 0 0 0 - PIN_00197 927 1 927 chr1 247249719 26282097 26283023 1 927, 1, 26282097,
678 0 0 0 0 0 0 0 - PIN_00198 678 1 678 chr1 247249719 26286949 26287626 1 678, 1, 26286949,
409 0 0 0 0 0 0 0 + PIN_00199 409 1 409 chr1 247249719 26308384 26308792 1 409, 1, 26308384,
484 0 0 0 0 0 0 0 + PIN_00200 484 1 484 chr1 247249719 26346602 26347085 1 484, 1, 26346602,
394 0 0 0 0 0 0 0 - PIN_00201 394 1 394 chr1 247249719 26456914 26457307 1 394, 1, 26456914,
1313 0 0 0 0 0 0 0 - PIN_00202 1313 1 1313 chr1 247249719 26457970 26459282 1 1313, 1, 26457970,
1944 0 0 0 0 0 0 0 - PIN_00203 1944 1 1944 chr1 247249719 26483260 26485203 1 1944, 1, 26483260,
247 0 0 0 0 0 0 0 - PIN_00204 247 1 247 chr1 247249719 26566054 26566300 1 247, 1, 26566054,
494 0 0 0 0 0 0 0 - PIN_00205 494 1 494 chr1 247249719 26860810 26861303 1 494, 1, 26860810,
958 0 0 0 0 0 0 0 + PIN_00206 958 1 958 chr1 247249719 26898863 26899820 1 958, 1, 26898863,
361 0 0 0 0 0 0 0 + PIN_00207 361 1 361 chr1 247249719 26903822 26904182 1 361, 1, 26903822,
1229 0 0 0 0 0 0 0 - PIN_00208 1229 1 1229 chr1 247249719 26955533 26956761 1 1229, 1, 26955533,
392 0 0 0 0 0 0 0 - PIN_00209 392 1 392 chr1 247249719 27306696 27307087 1 392, 1, 27306696,
487 0 0 0 0 0 0 0 + PIN_00210 487 1 487 chr1 247249719 27366102 27366588 1 487, 1, 27366102,
1114 0 0 0 0 0 0 0 + PIN_00211 1114 1 1114 chr1 247249719 27367133 27368246 1 1114, 1, 27367133,
1051 0 0 0 0 0 0 0 + PIN_00212 1051 1 1051 chr1 247249719 27679188 27680238 1 1051, 1, 27679188,
754 0 0 0 0 0 0 0 - PIN_00213 754 1 754 chr1 247249719 27755218 27755971 1 754, 1, 27755218,
400 0 0 0 0 0 0 0 - PIN_00214 400 1 400 chr1 247249719 27820634 27821033 1 400, 1, 27820634,
452 0 0 0 0 0 0 0 - PIN_00215 452 1 452 chr1 247249719 27828275 27828726 1 452, 1, 27828275,
667 0 0 0 0 0 0 0 - PIN_00216 667 1 667 chr1 247249719 27829917 27830583 1 667, 1, 27829917,
568 0 0 0 0 0 0 0 - PIN_00217 568 1 568 chr1 247249719 27887074 27887641 1 568, 1, 27887074,
430 0 0 0 0 0 0 0 + PIN_00218 430 1 430 chr1 247249719 28003882 28004311 1 430, 1, 28003882,
856 0 0 0 0 0 0 0 + PIN_00219 856 1 856 chr1 247249719 28058818 28059673 1 856, 1, 28058818,
612 0 0 0 0 0 0 0 - PIN_00220 612 1 612 chr1 247249719 28654786 28655397 1 612, 1, 28654786,
3063 0 0 0 0 0 0 0 - PIN_00221 3063 1 3063 chr1 247249719 28655595 28658657 1 3063, 1, 28655595,
925 0 0 0 0 0 0 0 - PIN_00222 925 1 925 chr1 247249719 28681859 28682783 1 925, 1, 28681859,
887 0 0 0 0 0 0 0 - PIN_00223 887 1 887 chr1 247249719 28836620 28837506 1 887, 1, 28836620,
1827 0 0 0 0 0 0 0 + PIN_00224 1827 1 1827 chr1 247249719 29300728 29302554 1 1827, 1, 29300728,
1840 0 0 0 0 0 0 0 + PIN_00225 1840 1 1840 chr1 247249719 29342038 29343877 1 1840, 1, 29342038,
1256 0 0 0 0 0 0 0 + PIN_00226 1256 1 1256 chr1 247249719 31403194 31404449 1 1256, 1, 31403194,
564 0 0 0 0 0 0 0 + PIN_00227 564 1 564 chr1 247249719 31433541 31434104 1 564, 1, 31433541,
222 0 0 0 0 0 0 0 - PIN_00228 222 1 222 chr1 247249719 31488517 31488738 1 222, 1, 31488517,
509 0 0 0 0 0 0 0 - PIN_00229 509 1 509 chr1 247249719 31490663 31491171 1 509, 1, 31490663,
2083 0 0 0 0 0 0 0 - PIN_00230 2083 1 2083 chr1 247249719 31564286 31566368 1 2083, 1, 31564286,
312 0 0 0 0 0 0 0 - PIN_00231 312 1 312 chr1 247249719 31567084 31567395 1 312, 1, 31567084,
485 0 0 0 0 0 0 0 - PIN_00232 485 1 485 chr1 247249719 31570851 31571335 1 485, 1, 31570851,
1064 0 0 0 0 0 0 0 - PIN_00233 1064 1 1064 chr1 247249719 31711684 31712747 1 1064, 1, 31711684,
221 0 0 0 0 0 0 0 + PIN_00234 221 1 221 chr1 247249719 31789418 31789638 1 221, 1, 31789418,
1867 0 0 0 0 0 0 0 + PIN_00235 1867 1 1867 chr1 247249719 31789665 31791531 1 1867, 1, 31789665,
1332 0 0 0 0 0 0 0 + PIN_00236 1332 1 1332 chr1 247249719 31791576 31792907 1 1332, 1, 31791576,
586 0 0 0 0 0 0 0 + PIN_00237 586 1 586 chr1 247249719 31805175 31805760 1 586, 1, 31805175,
773 0 0 0 0 0 0 0 + PIN_00238 773 1 773 chr1 247249719 31805800 31806572 1 773, 1, 31805800,
651 0 0 0 0 0 0 0 + PIN_00239 651 1 651 chr1 247249719 31832295 31832945 1 651, 1, 31832295,
279 0 0 0 0 0 0 0 + PIN_00240 279 1 279 chr1 247249719 31863188 31863466 1 279, 1, 31863188,
1529 0 0 0 0 0 0 0 + PIN_00241 1529 1 1529 chr1 247249719 31925985 31927513 1 1529, 1, 31925985,
965 0 0 0 0 0 0 0 + PIN_00242 965 1 965 chr1 247249719 32045974 32046938 1 965, 1, 32045974,
2049 0 0 0 0 0 0 0 + PIN_00243 2049 1 2049 chr1 247249719 32052626 32054674 1 2049, 1, 32052626,
795 0 0 0 0 0 0 0 - PIN_00244 795 1 795 chr1 247249719 32173155 32173949 1 795, 1, 32173155,
2601 0 0 0 0 0 0 0 - PIN_00245 2601 1 2601 chr1 247249719 32176173 32178773 1 2601, 1, 32176173,
1278 0 0 0 0 0 0 0 - PIN_00246 1278 1 1278 chr1 247249719 32340417 32341694 1 1278, 1, 32340417,
609 0 0 0 0 0 0 0 + PIN_00247 609 1 609 chr1 247249719 32356391 32356999 1 609, 1, 32356391,
310 0 0 0 0 0 0 0 - PIN_00248 310 1 310 chr1 247249719 32365498 32365807 1 310, 1, 32365498,
1107 0 0 0 0 0 0 0 - PIN_00249 1107 1 1107 chr1 247249719 32461771 32462877 1 1107, 1, 32461771,
1052 0 0 0 0 0 0 0 - PIN_00250 1052 1 1052 chr1 247249719 32463121 32464172 1 1052, 1, 32463121,
892 0 0 0 0 0 0 0 - PIN_00251 892 1 892 chr1 247249719 32466500 32467391 1 892, 1, 32466500,
2118 0 0 0 0 0 0 0 + PIN_00252 2118 1 2118 chr1 247249719 32509827 32511944 1 2118, 1, 32509827,
1777 0 0 0 0 0 0 0 + PIN_00253 1777 1 1777 chr1 247249719 32755510 32757286 1 1777, 1, 32755510,
891 0 0 0 0 0 0 0 + PIN_00254 891 1 891 chr1 247249719 32761668 32762558 1 891, 1, 32761668,
493 0 0 0 0 0 0 0 + PIN_00255 493 1 493 chr1 247249719 32768421 32768913 1 493, 1, 32768421,
625 0 0 0 0 0 0 0 + PIN_00256 625 1 625 chr1 247249719 32769058 32769682 1 625, 1, 32769058,
353 0 0 0 0 0 0 0 - PIN_00257 353 1 353 chr1 247249719 32803826 32804178 1 353, 1, 32803826,
2917 0 0 0 0 0 0 0 + PIN_00258 2917 1 2917 chr1 247249719 32817998 32820914 1 2917, 1, 32817998,
663 0 0 0 0 0 0 0 + PIN_00259 663 1 663 chr1 247249719 32925336 32925998 1 663, 1, 32925336,
825 0 0 0 0 0 0 0 - PIN_00260 825 1 825 chr1 247249719 32968687 32969511 1 825, 1, 32968687,
470 0 0 0 0 0 0 0 + PIN_00261 470 1 470 chr1 247249719 33030133 33030602 1 470, 1, 33030133,
513 0 0 0 0 0 0 0 + PIN_00262 513 1 513 chr1 247249719 33032622 33033134 1 513, 1, 33032622,
1151 0 0 0 0 0 0 0 + PIN_00263 1151 1 1151 chr1 247249719 33097933 33099083 1 1151, 1, 33097933,
2679 0 0 0 0 0 0 0 + PIN_00264 2679 1 2679 chr1 247249719 33145527 33148205 1 2679, 1, 33145527,
460 0 0 0 0 0 0 0 - PIN_00265 460 1 460 chr1 247249719 33231191 33231650 1 460, 1, 33231191,
516 0 0 0 0 0 0 0 - PIN_00266 516 1 516 chr1 247249719 33404845 33405360 1 516, 1, 33404845,
1122 0 0 0 0 0 0 0 - PIN_00267 1122 1 1122 chr1 247249719 33415909 33417030 1 1122, 1, 33415909,
423 0 0 0 0 0 0 0 + PIN_00268 423 1 423 chr1 247249719 33460314 33460736 1 423, 1, 33460314,
814 0 0 0 0 0 0 0 + PIN_00269 814 1 814 chr1 247249719 33463072 33463885 1 814, 1, 33463072,
875 0 0 0 0 0 0 0 + PIN_00270 875 1 875 chr1 247249719 33466683 33467557 1 875, 1, 33466683,
647 0 0 0 0 0 0 0 + PIN_00271 647 1 647 chr1 247249719 35146477 35147123 1 647, 1, 35146477,
1520 0 0 0 0 0 0 0 + PIN_00272 1520 1 1520 chr1 247249719 35164915 35166434 1 1520, 1, 35164915,
453 0 0 0 0 0 0 0 + PIN_00273 453 1 453 chr1 247249719 35311902 35312354 1 453, 1, 35311902,
10175 0 0 0 0 0 0 0 + PIN_00274 10175 1 10175 chr1 247249719 35312730 35322904 1 10175, 1, 35312730,
350 0 0 0 0 0 0 0 + PIN_00275 350 1 350 chr1 247249719 35325938 35326287 1 350, 1, 35325938,
680 0 0 0 0 0 0 0 - PIN_00276 680 1 680 chr1 247249719 35493515 35494194 1 680, 1, 35493515,
1045 0 0 0 0 0 0 0 - PIN_00277 1045 1 1045 chr1 247249719 35552350 35553394 1 1045, 1, 35552350,
423 0 0 0 0 0 0 0 + PIN_00278 423 1 423 chr1 247249719 35577526 35577948 1 423, 1, 35577526,
595 0 0 0 0 0 0 0 + PIN_00279 595 1 595 chr1 247249719 35578714 35579308 1 595, 1, 35578714,
478 0 0 0 0 0 0 0 + PIN_00280 478 1 478 chr1 247249719 35588065 35588542 1 478, 1, 35588065,
219 0 0 0 0 0 0 0 + PIN_00281 219 1 219 chr1 247249719 35589179 35589397 1 219, 1, 35589179,
335 0 0 0 0 0 0 0 + PIN_00282 335 1 335 chr1 247249719 35877935 35878269 1 335, 1, 35877935,
340 0 0 0 0 0 0 0 - PIN_00283 340 1 340 chr1 247249719 35960279 35960618 1 340, 1, 35960279,
824 0 0 0 0 0 0 0 - PIN_00284 824 1 824 chr1 247249719 35966306 35967129 1 824, 1, 35966306,
573 0 0 0 0 0 0 0 - PIN_00285 573 1 573 chr1 247249719 35968591 35969163 1 573, 1, 35968591,
2221 0 0 0 0 0 0 0 - PIN_00286 2221 1 2221 chr1 247249719 36118143 36120363 1 2221, 1, 36118143,
801 0 0 0 0 0 0 0 - PIN_00287 801 1 801 chr1 247249719 36143847 36144647 1 801, 1, 36143847,
803 0 0 0 0 0 0 0 - PIN_00288 803 1 803 chr1 247249719 36177957 36178759 1 803, 1, 36177957,
300 0 0 0 0 0 0 0 - PIN_00289 300 1 300 chr1 247249719 36226519 36226818 1 300, 1, 36226519,
823 0 0 0 0 0 0 0 - PIN_00290 823 1 823 chr1 247249719 36306661 36307483 1 823, 1, 36306661,
486 0 0 0 0 0 0 0 - PIN_00291 486 1 486 chr1 247249719 36313719 36314204 1 486, 1, 36313719,
866 0 0 0 0 0 0 0 - PIN_00292 866 1 866 chr1 247249719 36393597 36394462 1 866, 1, 36393597,
1667 0 0 0 0 0 0 0 - PIN_00293 1667 1 1667 chr1 247249719 36456723 36458389 1 1667, 1, 36456723,
971 0 0 0 0 0 0 0 + PIN_00294 971 1 971 chr1 247249719 36457419 36458389 1 971, 1, 36457419,
699 0 0 0 0 0 0 0 + PIN_00295 699 1 699 chr1 247249719 36483088 36483786 1 699, 1, 36483088,
1258 0 0 0 0 0 0 0 + PIN_00296 1258 1 1258 chr1 247249719 36501711 36502968 1 1258, 1, 36501711,
757 0 0 0 0 0 0 0 + PIN_00297 757 1 757 chr1 247249719 36567001 36567757 1 757, 1, 36567001,
459 0 0 0 0 0 0 0 + PIN_00298 459 1 459 chr1 247249719 36596742 36597200 1 459, 1, 36596742,
552 0 0 0 0 0 0 0 + PIN_00299 552 1 552 chr1 247249719 36598287 36598838 1 552, 1, 36598287,
423 0 0 0 0 0 0 0 + PIN_00300 423 1 423 chr1 247249719 36602345 36602767 1 423, 1, 36602345,
307 0 0 0 0 0 0 0 + PIN_00301 307 1 307 chr1 247249719 36606833 36607139 1 307, 1, 36606833,
1803 0 0 0 0 0 0 0 + PIN_00302 1803 1 1803 chr1 247249719 36609694 36611496 1 1803, 1, 36609694,
653 0 0 0 0 0 0 0 + PIN_00303 653 1 653 chr1 247249719 37702458 37703110 1 653, 1, 37702458,
472 0 0 0 0 0 0 0 + PIN_00304 472 1 472 chr1 247249719 37710863 37711334 1 472, 1, 37710863,
994 0 0 0 0 0 0 0 + PIN_00305 994 1 994 chr1 247249719 37727792 37728785 1 994, 1, 37727792,
1216 0 0 0 0 0 0 0 + PIN_00306 1216 1 1216 chr1 247249719 37824255 37825470 1 1216, 1, 37824255,
1052 0 0 0 0 0 0 0 + PIN_00307 1052 1 1052 chr1 247249719 37825742 37826793 1 1052, 1, 37825742,
670 0 0 0 0 0 0 0 - PIN_00308 670 1 670 chr1 247249719 37833576 37834245 1 670, 1, 37833576,
871 0 0 0 0 0 0 0 - PIN_00309 871 1 871 chr1 247249719 37839945 37840815 1 871, 1, 37839945,
468 0 0 0 0 0 0 0 - PIN_00310 468 1 468 chr1 247249719 37841422 37841889 1 468, 1, 37841422,
711 0 0 0 0 0 0 0 + PIN_00311 711 1 711 chr1 247249719 37998903 37999613 1 711, 1, 37998903,
387 0 0 0 0 0 0 0 + PIN_00312 387 1 387 chr1 247249719 38020270 38020656 1 387, 1, 38020270,
512 0 0 0 0 0 0 0 + PIN_00313 512 1 512 chr1 247249719 38104079 38104590 1 512, 1, 38104079,
372 0 0 0 0 0 0 0 + PIN_00314 372 1 372 chr1 247249719 38113592 38113963 1 372, 1, 38113592,
632 0 0 0 0 0 0 0 + PIN_00315 632 1 632 chr1 247249719 39027861 39028492 1 632, 1, 39027861,
576 0 0 0 0 0 0 0 + PIN_00316 576 1 576 chr1 247249719 39050049 39050624 1 576, 1, 39050049,
663 0 0 0 0 0 0 0 + PIN_00317 663 1 663 chr1 247249719 39053533 39054195 1 663, 1, 39053533,
1197 0 0 0 0 0 0 0 - PIN_00318 1197 1 1197 chr1 247249719 39132261 39133457 1 1197, 1, 39132261,
167 0 0 0 0 0 0 0 - PIN_00319 167 1 167 chr1 247249719 39365872 39366038 1 167, 1, 39365872,
586 0 0 0 0 0 0 0 - PIN_00320 586 1 586 chr1 247249719 39418511 39419096 1 586, 1, 39418511,
724 0 0 0 0 0 0 0 - PIN_00321 724 1 724 chr1 247249719 39432175 39432898 1 724, 1, 39432175,
403 0 0 0 0 0 0 0 - PIN_00322 403 1 403 chr1 247249719 39434824 39435226 1 403, 1, 39434824,
1066 0 0 0 0 0 0 0 - PIN_00323 1066 1 1066 chr1 247249719 39483373 39484438 1 1066, 1, 39483373,
649 0 0 0 0 0 0 0 - PIN_00324 649 1 649 chr1 247249719 39595150 39595798 1 649, 1, 39595150,
1317 0 0 0 0 0 0 0 - PIN_00325 1317 1 1317 chr1 247249719 39614164 39615480 1 1317, 1, 39614164,
727 0 0 0 0 0 0 0 - PIN_00326 727 1 727 chr1 247249719 39657044 39657770 1 727, 1, 39657044,
2646 0 0 0 0 0 0 0 + PIN_00327 2646 1 2646 chr1 247249719 39696968 39699613 1 2646, 1, 39696968,
1394 0 0 0 0 0 0 0 + PIN_00328 1394 1 1394 chr1 247249719 39701974 39703367 1 1394, 1, 39701974,
1277 0 0 0 0 0 0 0 + PIN_00329 1277 1 1277 chr1 247249719 39977747 39979023 1 1277, 1, 39977747,
387 0 0 0 0 0 0 0 + PIN_00330 387 1 387 chr1 247249719 39984800 39985186 1 387, 1, 39984800,
622 0 0 0 0 0 0 0 - PIN_00331 622 1 622 chr1 247249719 40102476 40103097 1 622, 1, 40102476,
940 0 0 0 0 0 0 0 - PIN_00332 940 1 940 chr1 247249719 40203979 40204918 1 940, 1, 40203979,
1167 0 0 0 0 0 0 0 - PIN_00333 1167 1 1167 chr1 247249719 40205047 40206213 1 1167, 1, 40205047,
373 0 0 0 0 0 0 0 + PIN_00334 373 1 373 chr1 247249719 40441981 40442353 1 373, 1, 40441981,
1265 0 0 0 0 0 0 0 - PIN_00335 1265 1 1265 chr1 247249719 40548051 40549315 1 1265, 1, 40548051,
595 0 0 0 0 0 0 0 - PIN_00336 595 1 595 chr1 247249719 40625367 40625961 1 595, 1, 40625367,
513 0 0 0 0 0 0 0 - PIN_00337 513 1 513 chr1 247249719 40675287 40675799 1 513, 1, 40675287,
1415 0 0 0 0 0 0 0 - PIN_00338 1415 1 1415 chr1 247249719 40870348 40871762 1 1415, 1, 40870348,
488 0 0 0 0 0 0 0 - PIN_00339 488 1 488 chr1 247249719 40892717 40893204 1 488, 1, 40892717,
1539 0 0 0 0 0 0 0 - PIN_00340 1539 1 1539 chr1 247249719 40901152 40902690 1 1539, 1, 40901152,
427 0 0 0 0 0 0 0 - PIN_00341 427 1 427 chr1 247249719 41143131 41143557 1 427, 1, 41143131,
782 0 0 0 0 0 0 0 + PIN_00342 782 1 782 chr1 247249719 41163255 41164036 1 782, 1, 41163255,
742 0 0 0 0 0 0 0 + PIN_00343 742 1 742 chr1 247249719 41171650 41172391 1 742, 1, 41171650,
691 0 0 0 0 0 0 0 + PIN_00344 691 1 691 chr1 247249719 41180743 41181433 1 691, 1, 41180743,
1310 0 0 0 0 0 0 0 + PIN_00345 1310 1 1310 chr1 247249719 42398718 42400027 1 1310, 1, 42398718,
722 0 0 0 0 0 0 0 - PIN_00346 722 1 722 chr1 247249719 42607602 42608323 1 722, 1, 42607602,
175 0 0 0 0 0 0 0 - PIN_00347 175 1 175 chr1 247249719 42795544 42795718 1 175, 1, 42795544,
527 0 0 0 0 0 0 0 - PIN_00348 527 1 527 chr1 247249719 42831212 42831738 1 527, 1, 42831212,
621 0 0 0 0 0 0 0 + PIN_00349 621 1 621 chr1 247249719 42890963 42891583 1 621, 1, 42890963,
619 0 0 0 0 0 0 0 - PIN_00350 619 1 619 chr1 247249719 42959017 42959635 1 619, 1, 42959017,
184 0 0 0 0 0 0 0 - PIN_00351 184 1 184 chr1 247249719 42974731 42974914 1 184, 1, 42974731,
549 0 0 0 0 0 0 0 - PIN_00352 549 1 549 chr1 247249719 42984177 42984725 1 549, 1, 42984177,
1618 0 0 0 0 0 0 0 + PIN_00353 1618 1 1618 chr1 247249719 43064799 43066416 1 1618, 1, 43064799,
988 0 0 0 0 0 0 0 + PIN_00354 988 1 988 chr1 247249719 43077729 43078716 1 988, 1, 43077729,
487 0 0 0 0 0 0 0 + PIN_00355 487 1 487 chr1 247249719 43299257 43299743 1 487, 1, 43299257,
299 0 0 0 0 0 0 0 + PIN_00356 299 1 299 chr1 247249719 43307035 43307333 1 299, 1, 43307035,
888 0 0 0 0 0 0 0 + PIN_00357 888 1 888 chr1 247249719 43396210 43397097 1 888, 1, 43396210,
572 0 0 0 0 0 0 0 - PIN_00358 572 1 572 chr1 247249719 43494160 43494731 1 572, 1, 43494160,
319 0 0 0 0 0 0 0 - PIN_00359 319 1 319 chr1 247249719 43495758 43496076 1 319, 1, 43495758,
255 0 0 0 0 0 0 0 + PIN_00360 255 1 255 chr1 247249719 43499246 43499500 1 255, 1, 43499246,
451 0 0 0 0 0 0 0 + PIN_00361 451 1 451 chr1 247249719 43499772 43500222 1 451, 1, 43499772,
414 0 0 0 0 0 0 0 + PIN_00362 414 1 414 chr1 247249719 43500260 43500673 1 414, 1, 43500260,
429 0 0 0 0 0 0 0 + PIN_00363 429 1 429 chr1 247249719 43500922 43501350 1 429, 1, 43500922,
895 0 0 0 0 0 0 0 + PIN_00364 895 1 895 chr1 247249719 43501607 43502501 1 895, 1, 43501607,
1185 0 0 0 0 0 0 0 + PIN_00365 1185 1 1185 chr1 247249719 43520167 43521351 1 1185, 1, 43520167,
573 0 0 0 0 0 0 0 + PIN_00366 573 1 573 chr1 247249719 43522146 43522718 1 573, 1, 43522146,
1067 0 0 0 0 0 0 0 - PIN_00367 1067 1 1067 chr1 247249719 43538066 43539132 1 1067, 1, 43538066,
407 0 0 0 0 0 0 0 - PIN_00368 407 1 407 chr1 247249719 43581042 43581448 1 407, 1, 43581042,
836 0 0 0 0 0 0 0 - PIN_00369 836 1 836 chr1 247249719 43582539 43583374 1 836, 1, 43582539,
348 0 0 0 0 0 0 0 - PIN_00370 348 1 348 chr1 247249719 43584752 43585099 1 348, 1, 43584752,
1989 0 0 0 0 0 0 0 + PIN_00371 1989 1 1989 chr1 247249719 43586777 43588765 1 1989, 1, 43586777,
635 0 0 0 0 0 0 0 - PIN_00372 635 1 635 chr1 247249719 43688401 43689035 1 635, 1, 43688401,
554 0 0 0 0 0 0 0 - PIN_00373 554 1 554 chr1 247249719 43736674 43737227 1 554, 1, 43736674,
1375 0 0 0 0 0 0 0 - PIN_00374 1375 1 1375 chr1 247249719 43738010 43739384 1 1375, 1, 43738010,
932 0 0 0 0 0 0 0 - PIN_00375 932 1 932 chr1 247249719 43743921 43744852 1 932, 1, 43743921,
949 0 0 0 0 0 0 0 - PIN_00376 949 1 949 chr1 247249719 43794904 43795852 1 949, 1, 43794904,
847 0 0 0 0 0 0 0 - PIN_00377 847 1 847 chr1 247249719 43818227 43819073 1 847, 1, 43818227,
899 0 0 0 0 0 0 0 - PIN_00378 899 1 899 chr1 247249719 43838060 43838958 1 899, 1, 43838060,
562 0 0 0 0 0 0 0 - PIN_00379 562 1 562 chr1 247249719 44070504 44071065 1 562, 1, 44070504,
425 0 0 0 0 0 0 0 - PIN_00380 425 1 425 chr1 247249719 44091741 44092165 1 425, 1, 44091741,
1064 0 0 0 0 0 0 0 - PIN_00381 1064 1 1064 chr1 247249719 44105087 44106150 1 1064, 1, 44105087,
646 0 0 0 0 0 0 0 - PIN_00382 646 1 646 chr1 247249719 44111144 44111789 1 646, 1, 44111144,
407 0 0 0 0 0 0 0 - PIN_00383 407 1 407 chr1 247249719 44349060 44349466 1 407, 1, 44349060,
469 0 0 0 0 0 0 0 - PIN_00384 469 1 469 chr1 247249719 44354101 44354569 1 469, 1, 44354101,
1249 0 0 0 0 0 0 0 - PIN_00385 1249 1 1249 chr1 247249719 44770490 44771738 1 1249, 1, 44770490,
989 0 0 0 0 0 0 0 - PIN_00386 989 1 989 chr1 247249719 44858549 44859537 1 989, 1, 44858549,
701 0 0 0 0 0 0 0 - PIN_00387 701 1 701 chr1 247249719 44889010 44889710 1 701, 1, 44889010,
397 0 0 0 0 0 0 0 - PIN_00388 397 1 397 chr1 247249719 44892411 44892807 1 397, 1, 44892411,
707 0 0 0 0 0 0 0 - PIN_00389 707 1 707 chr1 247249719 44895280 44895986 1 707, 1, 44895280,
726 0 0 0 0 0 0 0 - PIN_00390 726 1 726 chr1 247249719 44896844 44897569 1 726, 1, 44896844,
2975 0 0 0 0 0 0 0 - PIN_00391 2975 1 2975 chr1 247249719 44910365 44913339 1 2975, 1, 44910365,
351 0 0 0 0 0 0 0 + PIN_00392 351 1 351 chr1 247249719 44919248 44919598 1 351, 1, 44919248,
985 0 0 0 0 0 0 0 - PIN_00393 985 1 985 chr1 247249719 44939266 44940250 1 985, 1, 44939266,
941 0 0 0 0 0 0 0 + PIN_00394 941 1 941 chr1 247249719 44992354 44993294 1 941, 1, 44992354,
250 0 0 0 0 0 0 0 + PIN_00395 250 1 250 chr1 247249719 45138505 45138754 1 250, 1, 45138505,
573 0 0 0 0 0 0 0 + PIN_00396 573 1 573 chr1 247249719 45140409 45140981 1 573, 1, 45140409,
552 0 0 0 0 0 0 0 + PIN_00397 552 1 552 chr1 247249719 45141078 45141629 1 552, 1, 45141078,
1982 0 0 0 0 0 0 0 - PIN_00398 1982 1 1982 chr1 247249719 45148119 45150100 1 1982, 1, 45148119,
597 0 0 0 0 0 0 0 + PIN_00399 597 1 597 chr1 247249719 45467452 45468048 1 597, 1, 45467452,
605 0 0 0 0 0 0 0 - PIN_00400 605 1 605 chr1 247249719 45476108 45476712 1 605, 1, 45476108,
395 0 0 0 0 0 0 0 + PIN_00401 395 1 395 chr1 247249719 45481290 45481684 1 395, 1, 45481290,
688 0 0 0 0 0 0 0 + PIN_00402 688 1 688 chr1 247249719 45482628 45483315 1 688, 1, 45482628,
1310 0 0 0 0 0 0 0 - PIN_00403 1310 1 1310 chr1 247249719 45701785 45703094 1 1310, 1, 45701785,
528 0 0 0 0 0 0 0 - PIN_00404 528 1 528 chr1 247249719 45703163 45703690 1 528, 1, 45703163,
3118 0 0 0 0 0 0 0 - PIN_00405 3118 1 3118 chr1 247249719 45740946 45744063 1 3118, 1, 45740946,
755 0 0 0 0 0 0 0 + PIN_00406 755 1 755 chr1 247249719 45764767 45765521 1 755, 1, 45764767,
621 0 0 0 0 0 0 0 + PIN_00407 621 1 621 chr1 247249719 45767975 45768595 1 621, 1, 45767975,
916 0 0 0 0 0 0 0 - PIN_00408 916 1 916 chr1 247249719 45825391 45826306 1 916, 1, 45825391,
1252 0 0 0 0 0 0 0 - PIN_00409 1252 1 1252 chr1 247249719 46187549 46188800 1 1252, 1, 46187549,
818 0 0 0 0 0 0 0 - PIN_00410 818 1 818 chr1 247249719 46361833 46362650 1 818, 1, 46361833,
301 0 0 0 0 0 0 0 + PIN_00411 301 1 301 chr1 247249719 46367507 46367807 1 301, 1, 46367507,
294 0 0 0 0 0 0 0 + PIN_00412 294 1 294 chr1 247249719 46369915 46370208 1 294, 1, 46369915,
592 0 0 0 0 0 0 0 + PIN_00413 592 1 592 chr1 247249719 46372390 46372981 1 592, 1, 46372390,
380 0 0 0 0 0 0 0 - PIN_00414 380 1 380 chr1 247249719 46438386 46438765 1 380, 1, 46438386,
1315 0 0 0 0 0 0 0 - PIN_00415 1315 1 1315 chr1 247249719 46449724 46451038 1 1315, 1, 46449724,
526 0 0 0 0 0 0 0 - PIN_00416 526 1 526 chr1 247249719 46451157 46451682 1 526, 1, 46451157,
610 0 0 0 0 0 0 0 - PIN_00417 610 1 610 chr1 247249719 46455153 46455762 1 610, 1, 46455153,
1107 0 0 0 0 0 0 0 + PIN_00418 1107 1 1107 chr1 247249719 46456776 46457882 1 1107, 1, 46456776,
441 0 0 0 0 0 0 0 - PIN_00419 441 1 441 chr1 247249719 46588211 46588651 1 441, 1, 46588211,
313 0 0 0 0 0 0 0 + PIN_00420 313 1 313 chr1 247249719 46830069 46830381 1 313, 1, 46830069,
1387 0 0 0 0 0 0 0 + PIN_00421 1387 1 1387 chr1 247249719 46873815 46875201 1 1387, 1, 46873815,
336 0 0 0 0 0 0 0 - PIN_00422 336 1 336 chr1 247249719 46991503 46991838 1 336, 1, 46991503,
217 0 0 0 0 0 0 0 + PIN_00423 217 1 217 chr1 247249719 47111606 47111822 1 217, 1, 47111606,
1414 0 0 0 0 0 0 0 - PIN_00424 1414 1 1414 chr1 247249719 47225592 47227005 1 1414, 1, 47225592,
557 0 0 0 0 0 0 0 - PIN_00425 557 1 557 chr1 247249719 47261958 47262514 1 557, 1, 47261958,
829 0 0 0 0 0 0 0 - PIN_00426 829 1 829 chr1 247249719 47551959 47552787 1 829, 1, 47551959,
1972 0 0 0 0 0 0 0 + PIN_00427 1972 1 1972 chr1 247249719 50712187 50714158 1 1972, 1, 50712187,
2064 0 0 0 0 0 0 0 - PIN_00428 2064 1 2064 chr1 247249719 51145575 51147638 1 2064, 1, 51145575,
1126 0 0 0 0 0 0 0 - PIN_00429 1126 1 1126 chr1 247249719 51447314 51448439 1 1126, 1, 51447314,
643 0 0 0 0 0 0 0 - PIN_00430 643 1 643 chr1 247249719 51949492 51950134 1 643, 1, 51949492,
723 0 0 0 0 0 0 0 - PIN_00431 723 1 723 chr1 247249719 51958700 51959422 1 723, 1, 51958700,
483 0 0 0 0 0 0 0 - PIN_00432 483 1 483 chr1 247249719 51961898 51962380 1 483, 1, 51961898,
1032 0 0 0 0 0 0 0 + PIN_00433 1032 1 1032 chr1 247249719 51967128 51968159 1 1032, 1, 51967128,
534 0 0 0 0 0 0 0 + PIN_00434 534 1 534 chr1 247249719 51969535 51970068 1 534, 1, 51969535,
1080 0 0 0 0 0 0 0 + PIN_00435 1080 1 1080 chr1 247249719 51975197 51976276 1 1080, 1, 51975197,
640 0 0 0 0 0 0 0 + PIN_00436 640 1 640 chr1 247249719 52005355 52005994 1 640, 1, 52005355,
1890 0 0 0 0 0 0 0 + PIN_00437 1890 1 1890 chr1 247249719 52014133 52016022 1 1890, 1, 52014133,
1005 0 0 0 0 0 0 0 - PIN_00438 1005 1 1005 chr1 247249719 52471104 52472108 1 1005, 1, 52471104,
667 0 0 0 0 0 0 0 - PIN_00439 667 1 667 chr1 247249719 52588350 52589016 1 667, 1, 52588350,
537 0 0 0 0 0 0 0 - PIN_00440 537 1 537 chr1 247249719 52591917 52592453 1 537, 1, 52591917,
308 0 0 0 0 0 0 0 + PIN_00441 308 1 308 chr1 247249719 52624158 52624465 1 308, 1, 52624158,
2475 0 0 0 0 0 0 0 + PIN_00442 2475 1 2475 chr1 247249719 52639311 52641785 1 2475, 1, 52639311,
771 0 0 0 0 0 0 0 - PIN_00443 771 1 771 chr1 247249719 52784000 52784770 1 771, 1, 52784000,
570 0 0 0 0 0 0 0 - PIN_00444 570 1 570 chr1 247249719 52957426 52957995 1 570, 1, 52957426,
398 0 0 0 0 0 0 0 - PIN_00445 398 1 398 chr1 247249719 52991060 52991457 1 398, 1, 52991060,
2991 0 0 0 0 0 0 0 + PIN_00446 2991 1 2991 chr1 247249719 53082526 53085516 1 2991, 1, 53082526,
1456 0 0 0 0 0 0 0 + PIN_00447 1456 1 1456 chr1 247249719 53089714 53091169 1 1456, 1, 53089714,
2234 0 0 0 0 0 0 0 + PIN_00448 2234 1 2234 chr1 247249719 53091214 53093447 1 2234, 1, 53091214,
2003 0 0 0 0 0 0 0 + PIN_00449 2003 1 2003 chr1 247249719 53396259 53398261 1 2003, 1, 53396259,
819 0 0 0 0 0 0 0 + PIN_00450 819 1 819 chr1 247249719 53406124 53406942 1 819, 1, 53406124,
818 0 0 0 0 0 0 0 + PIN_00451 818 1 818 chr1 247249719 53410814 53411631 1 818, 1, 53410814,
1522 0 0 0 0 0 0 0 + PIN_00452 1522 1 1522 chr1 247249719 53412084 53413605 1 1522, 1, 53412084,
904 0 0 0 0 0 0 0 + PIN_00453 904 1 904 chr1 247249719 53427971 53428874 1 904, 1, 53427971,
344 0 0 0 0 0 0 0 + PIN_00454 344 1 344 chr1 247249719 53504472 53504815 1 344, 1, 53504472,
1180 0 0 0 0 0 0 0 + PIN_00455 1180 1 1180 chr1 247249719 54105755 54106934 1 1180, 1, 54105755,
343 0 0 0 0 0 0 0 - PIN_00456 343 1 343 chr1 247249719 54139646 54139988 1 343, 1, 54139646,
840 0 0 0 0 0 0 0 - PIN_00457 840 1 840 chr1 247249719 54143463 54144302 1 840, 1, 54143463,
1373 0 0 0 0 0 0 0 + PIN_00458 1373 1 1373 chr1 247249719 54222793 54224165 1 1373, 1, 54222793,
689 0 0 0 0 0 0 0 + PIN_00459 689 1 689 chr1 247249719 54225859 54226547 1 689, 1, 54225859,
480 0 0 0 0 0 0 0 + PIN_00460 480 1 480 chr1 247249719 54365200 54365679 1 480, 1, 54365200,
3141 0 0 0 0 0 0 0 + PIN_00461 3141 1 3141 chr1 247249719 54413826 54416966 1 3141, 1, 54413826,
603 0 0 0 0 0 0 0 + PIN_00462 603 1 603 chr1 247249719 54435554 54436156 1 603, 1, 54435554,
4048 0 0 0 0 0 0 0 + PIN_00463 4048 1 4048 chr1 247249719 56672226 56676273 1 4048, 1, 56672226,
360 0 0 0 0 0 0 0 + PIN_00464 360 1 360 chr1 247249719 56701430 56701789 1 360, 1, 56701430,
1424 0 0 0 0 0 0 0 + PIN_00465 1424 1 1424 chr1 247249719 58657631 58659054 1 1424, 1, 58657631,
479 0 0 0 0 0 0 0 - PIN_00466 479 1 479 chr1 247249719 59815671 59816149 1 479, 1, 59815671,
871 0 0 0 0 0 0 0 - PIN_00467 871 1 871 chr1 247249719 60037448 60038318 1 871, 1, 60037448,
800 0 0 0 0 0 0 0 - PIN_00468 800 1 800 chr1 247249719 60042055 60042854 1 800, 1, 60042055,
2602 0 0 0 0 0 0 0 + PIN_00469 2602 1 2602 chr1 247249719 61859043 61861644 1 2602, 1, 61859043,
574 0 0 0 0 0 0 0 - PIN_00470 574 1 574 chr1 247249719 61968956 61969529 1 574, 1, 61968956,
1825 0 0 0 0 0 0 0 - PIN_00471 1825 1 1825 chr1 247249719 62292618 62294442 1 1825, 1, 62292618,
914 0 0 0 0 0 0 0 - PIN_00472 914 1 914 chr1 247249719 62294459 62295372 1 914, 1, 62294459,
1064 0 0 0 0 0 0 0 - PIN_00473 1064 1 1064 chr1 247249719 62297971 62299034 1 1064, 1, 62297971,
699 0 0 0 0 0 0 0 - PIN_00474 699 1 699 chr1 247249719 62325814 62326512 1 699, 1, 62325814,
589 0 0 0 0 0 0 0 + PIN_00475 589 1 589 chr1 247249719 62825152 62825740 1 589, 1, 62825152,
2105 0 0 0 0 0 0 0 - PIN_00476 2105 1 2105 chr1 247249719 63604514 63606618 1 2105, 1, 63604514,
737 0 0 0 0 0 0 0 + PIN_00477 737 1 737 chr1 247249719 63624247 63624983 1 737, 1, 63624247,
1975 0 0 0 0 0 0 0 + PIN_00478 1975 1 1975 chr1 247249719 63625581 63627555 1 1975, 1, 63625581,
401 0 0 0 0 0 0 0 - PIN_00479 401 1 401 chr1 247249719 63826164 63826564 1 401, 1, 63826164,
1365 0 0 0 0 0 0 0 + PIN_00480 1365 1 1365 chr1 247249719 65014582 65015946 1 1365, 1, 65014582,
1470 0 0 0 0 0 0 0 - PIN_00481 1470 1 1470 chr1 247249719 65606940 65608409 1 1470, 1, 65606940,
605 0 0 0 0 0 0 0 - PIN_00482 605 1 605 chr1 247249719 65776142 65776746 1 605, 1, 65776142,
3109 0 0 0 0 0 0 0 - PIN_00483 3109 1 3109 chr1 247249719 65810509 65813617 1 3109, 1, 65810509,
1052 0 0 0 0 0 0 0 - PIN_00484 1052 1 1052 chr1 247249719 66509516 66510567 1 1052, 1, 66509516,
695 0 0 0 0 0 0 0 - PIN_00485 695 1 695 chr1 247249719 66540350 66541044 1 695, 1, 66540350,
1481 0 0 0 0 0 0 0 - PIN_00486 1481 1 1481 chr1 247249719 66546373 66547853 1 1481, 1, 66546373,
502 0 0 0 0 0 0 0 - PIN_00487 502 1 502 chr1 247249719 66848446 66848947 1 502, 1, 66848446,
674 0 0 0 0 0 0 0 - PIN_00488 674 1 674 chr1 247249719 66867686 66868359 1 674, 1, 66867686,
1563 0 0 0 0 0 0 0 - PIN_00489 1563 1 1563 chr1 247249719 66871931 66873493 1 1563, 1, 66871931,
640 0 0 0 0 0 0 0 + PIN_00490 640 1 640 chr1 247249719 67024910 67025549 1 640, 1, 67024910,
387 0 0 0 0 0 0 0 - PIN_00491 387 1 387 chr1 247249719 67140683 67141069 1 387, 1, 67140683,
873 0 0 0 0 0 0 0 - PIN_00492 873 1 873 chr1 247249719 67159433 67160305 1 873, 1, 67159433,
498 0 0 0 0 0 0 0 - PIN_00493 498 1 498 chr1 247249719 67567603 67568100 1 498, 1, 67567603,
856 0 0 0 0 0 0 0 + PIN_00494 856 1 856 chr1 247249719 67597468 67598323 1 856, 1, 67597468,
564 0 0 0 0 0 0 0 + PIN_00495 564 1 564 chr1 247249719 67602161 67602724 1 564, 1, 67602161,
811 0 0 0 0 0 0 0 - PIN_00496 811 1 811 chr1 247249719 67863242 67864052 1 811, 1, 67863242,
1622 0 0 0 0 0 0 0 + PIN_00497 1622 1 1622 chr1 247249719 68302813 68304434 1 1622, 1, 68302813,
678 0 0 0 0 0 0 0 + PIN_00498 678 1 678 chr1 247249719 68327442 68328119 1 678, 1, 68327442,
567 0 0 0 0 0 0 0 + PIN_00499 567 1 567 chr1 247249719 68336583 68337149 1 567, 1, 68336583,
974 0 0 0 0 0 0 0 + PIN_00500 974 1 974 chr1 247249719 68656182 68657155 1 974, 1, 68656182,
585 0 0 0 0 0 0 0 + PIN_00501 585 1 585 chr1 247249719 68660601 68661185 1 585, 1, 68660601,
559 0 0 0 0 0 0 0 - PIN_00502 559 1 559 chr1 247249719 70198524 70199082 1 559, 1, 70198524,
1155 0 0 0 0 0 0 0 + PIN_00503 1155 1 1155 chr1 247249719 70332411 70333565 1 1155, 1, 70332411,
663 0 0 0 0 0 0 0 + PIN_00504 663 1 663 chr1 247249719 70364701 70365363 1 663, 1, 70364701,
3538 0 0 0 0 0 0 0 - PIN_00505 3538 1 3538 chr1 247249719 70399056 70402593 1 3538, 1, 70399056,
4839 0 0 0 0 0 0 0 - PIN_00506 4839 1 4839 chr1 247249719 70403142 70407980 1 4839, 1, 70403142,
2541 0 0 0 0 0 0 0 - PIN_00507 2541 1 2541 chr1 247249719 70425770 70428310 1 2541, 1, 70425770,
540 0 0 0 0 0 0 0 - PIN_00508 540 1 540 chr1 247249719 70544096 70544635 1 540, 1, 70544096,
5689 0 0 0 0 0 0 0 + PIN_00509 5689 1 5689 chr1 247249719 71242841 71248529 1 5689, 1, 71242841,
1424 0 0 0 0 0 0 0 + PIN_00510 1424 1 1424 chr1 247249719 72112530 72113953 1 1424, 1, 72112530,
958 0 0 0 0 0 0 0 - PIN_00511 958 1 958 chr1 247249719 74412768 74413725 1 958, 1, 74412768,
858 0 0 0 0 0 0 0 - PIN_00512 858 1 858 chr1 247249719 74926345 74927202 1 858, 1, 74926345,
317 0 0 0 0 0 0 0 - PIN_00513 317 1 317 chr1 247249719 75910628 75910944 1 317, 1, 75910628,
1912 0 0 0 0 0 0 0 - PIN_00514 1912 1 1912 chr1 247249719 75938485 75940396 1 1912, 1, 75938485,
4770 0 0 0 0 0 0 0 - PIN_00515 4770 1 4770 chr1 247249719 75963980 75968749 1 4770, 1, 75963980,
516 0 0 0 0 0 0 0 - PIN_00516 516 1 516 chr1 247249719 75971699 75972214 1 516, 1, 75971699,
1263 0 0 0 0 0 0 0 + PIN_00517 1263 1 1263 chr1 247249719 77878227 77879489 1 1263, 1, 77878227,
424 0 0 0 0 0 0 0 + PIN_00518 424 1 424 chr1 247249719 77889226 77889649 1 424, 1, 77889226,
683 0 0 0 0 0 0 0 + PIN_00519 683 1 683 chr1 247249719 77890586 77891268 1 683, 1, 77890586,
1682 0 0 0 0 0 0 0 + PIN_00520 1682 1 1682 chr1 247249719 77891278 77892959 1 1682, 1, 77891278,
1262 0 0 0 0 0 0 0 + PIN_00521 1262 1 1262 chr1 247249719 77895245 77896506 1 1262, 1, 77895245,
250 0 0 0 0 0 0 0 + PIN_00522 250 1 250 chr1 247249719 77899479 77899728 1 250, 1, 77899479,
455 0 0 0 0 0 0 0 + PIN_00523 455 1 455 chr1 247249719 77903065 77903519 1 455, 1, 77903065,
504 0 0 0 0 0 0 0 + PIN_00524 504 1 504 chr1 247249719 77911652 77912155 1 504, 1, 77911652,
404 0 0 0 0 0 0 0 - PIN_00525 404 1 404 chr1 247249719 77992675 77993078 1 404, 1, 77992675,
1157 0 0 0 0 0 0 0 - PIN_00526 1157 1 1157 chr1 247249719 78104008 78105164 1 1157, 1, 78104008,
4624 0 0 0 0 0 0 0 + PIN_00527 4624 1 4624 chr1 247249719 78121975 78126598 1 4624, 1, 78121975,
293 0 0 0 0 0 0 0 + PIN_00528 293 1 293 chr1 247249719 78142674 78142966 1 293, 1, 78142674,
2101 0 0 0 0 0 0 0 + PIN_00529 2101 1 2101 chr1 247249719 84046278 84048378 1 2101, 1, 84046278,
434 0 0 0 0 0 0 0 - PIN_00530 434 1 434 chr1 247249719 84353242 84353675 1 434, 1, 84353242,
428 0 0 0 0 0 0 0 - PIN_00531 428 1 428 chr1 247249719 84667949 84668376 1 428, 1, 84667949,
651 0 0 0 0 0 0 0 - PIN_00532 651 1 651 chr1 247249719 84673791 84674441 1 651, 1, 84673791,
750 0 0 0 0 0 0 0 - PIN_00533 750 1 750 chr1 247249719 84721685 84722434 1 750, 1, 84721685,
1049 0 0 0 0 0 0 0 - PIN_00534 1049 1 1049 chr1 247249719 84727733 84728781 1 1049, 1, 84727733,
1547 0 0 0 0 0 0 0 + PIN_00535 1547 1 1547 chr1 247249719 85434021 85435567 1 1547, 1, 85434021,
1290 0 0 0 0 0 0 0 + PIN_00536 1290 1 1290 chr1 247249719 85453505 85454794 1 1290, 1, 85453505,
1692 0 0 0 0 0 0 0 - PIN_00537 1692 1 1692 chr1 247249719 85758751 85760442 1 1692, 1, 85758751,
866 0 0 0 0 0 0 0 + PIN_00538 866 1 866 chr1 247249719 85835187 85836052 1 866, 1, 85835187,
1295 0 0 0 0 0 0 0 + PIN_00539 1295 1 1295 chr1 247249719 86533109 86534403 1 1295, 1, 86533109,
764 0 0 0 0 0 0 0 + PIN_00540 764 1 764 chr1 247249719 86562611 86563374 1 764, 1, 86562611,
834 0 0 0 0 0 0 0 - PIN_00541 834 1 834 chr1 247249719 86748296 86749129 1 834, 1, 86748296,
970 0 0 0 0 0 0 0 - PIN_00542 970 1 970 chr1 247249719 86919861 86920830 1 970, 1, 86919861,
1191 0 0 0 0 0 0 0 - PIN_00543 1191 1 1191 chr1 247249719 88983375 88984565 1 1191, 1, 88983375,
533 0 0 0 0 0 0 0 + PIN_00544 533 1 533 chr1 247249719 89037715 89038247 1 533, 1, 89037715,
567 0 0 0 0 0 0 0 + PIN_00545 567 1 567 chr1 247249719 89126758 89127324 1 567, 1, 89126758,
1132 0 0 0 0 0 0 0 + PIN_00546 1132 1 1132 chr1 247249719 89132446 89133577 1 1132, 1, 89132446,
690 0 0 0 0 0 0 0 + PIN_00547 690 1 690 chr1 247249719 89232579 89233268 1 690, 1, 89232579,
1778 0 0 0 0 0 0 0 + PIN_00548 1778 1 1778 chr1 247249719 89235242 89237019 1 1778, 1, 89235242,
724 0 0 0 0 0 0 0 + PIN_00549 724 1 724 chr1 247249719 89287574 89288297 1 724, 1, 89287574,
784 0 0 0 0 0 0 0 + PIN_00550 784 1 784 chr1 247249719 89294496 89295279 1 784, 1, 89294496,
250 0 0 0 0 0 0 0 + PIN_00551 250 1 250 chr1 247249719 89364636 89364885 1 250, 1, 89364636,
1044 0 0 0 0 0 0 0 - PIN_00552 1044 1 1044 chr1 247249719 89736139 89737182 1 1044, 1, 89736139,
2330 0 0 0 0 0 0 0 - PIN_00553 2330 1 2330 chr1 247249719 89760167 89762496 1 2330, 1, 89760167,
448 0 0 0 0 0 0 0 - PIN_00554 448 1 448 chr1 247249719 89936294 89936741 1 448, 1, 89936294,
1313 0 0 0 0 0 0 0 + PIN_00555 1313 1 1313 chr1 247249719 91197773 91199085 1 1313, 1, 91197773,
505 0 0 0 0 0 0 0 + PIN_00556 505 1 505 chr1 247249719 91875570 91876074 1 505, 1, 91875570,
574 0 0 0 0 0 0 0 + PIN_00557 574 1 574 chr1 247249719 92063231 92063804 1 574, 1, 92063231,
447 0 0 0 0 0 0 0 - PIN_00558 447 1 447 chr1 247249719 92266066 92266512 1 447, 1, 92266066,
963 0 0 0 0 0 0 0 + PIN_00559 963 1 963 chr1 247249719 92424224 92425186 1 963, 1, 92424224,
1232 0 0 0 0 0 0 0 + PIN_00560 1232 1 1232 chr1 247249719 92474306 92475537 1 1232, 1, 92474306,
1083 0 0 0 0 0 0 0 - PIN_00561 1083 1 1083 chr1 247249719 93012008 93013090 1 1083, 1, 93012008,
2028 0 0 0 0 0 0 0 - PIN_00562 2028 1 2028 chr1 247249719 93013653 93015680 1 2028, 1, 93013653,
1933 0 0 0 0 0 0 0 - PIN_00563 1933 1 1933 chr1 247249719 93017410 93019342 1 1933, 1, 93017410,
1953 0 0 0 0 0 0 0 - PIN_00564 1953 1 1953 chr1 247249719 93304419 93306371 1 1953, 1, 93304419,
772 0 0 0 0 0 0 0 + PIN_00565 772 1 772 chr1 247249719 93333105 93333876 1 772, 1, 93333105,
352 0 0 0 0 0 0 0 + PIN_00566 352 1 352 chr1 247249719 93336162 93336513 1 352, 1, 93336162,
325 0 0 0 0 0 0 0 - PIN_00567 325 1 325 chr1 247249719 93388344 93388668 1 325, 1, 93388344,
701 0 0 0 0 0 0 0 - PIN_00568 701 1 701 chr1 247249719 93398657 93399357 1 701, 1, 93398657,
496 0 0 0 0 0 0 0 + PIN_00569 496 1 496 chr1 247249719 93761456 93761951 1 496, 1, 93761456,
544 0 0 0 0 0 0 0 + PIN_00570 544 1 544 chr1 247249719 93769542 93770085 1 544, 1, 93769542,
614 0 0 0 0 0 0 0 + PIN_00571 614 1 614 chr1 247249719 93819622 93820235 1 614, 1, 93819622,
272 0 0 0 0 0 0 0 + PIN_00572 272 1 272 chr1 247249719 94192058 94192329 1 272, 1, 94192058,
569 0 0 0 0 0 0 0 - PIN_00573 569 1 569 chr1 247249719 94683813 94684381 1 569, 1, 94683813,
595 0 0 0 0 0 0 0 + PIN_00574 595 1 595 chr1 247249719 94710454 94711048 1 595, 1, 94710454,
798 0 0 0 0 0 0 0 + PIN_00575 798 1 798 chr1 247249719 94713429 94714226 1 798, 1, 94713429,
507 0 0 0 0 0 0 0 + PIN_00576 507 1 507 chr1 247249719 95080765 95081271 1 507, 1, 95080765,
3065 0 0 0 0 0 0 0 - PIN_00577 3065 1 3065 chr1 247249719 95421267 95424331 1 3065, 1, 95421267,
344 0 0 0 0 0 0 0 - PIN_00578 344 1 344 chr1 247249719 96990505 96990848 1 344, 1, 96990505,
1152 0 0 0 0 0 0 0 + PIN_00579 1152 1 1152 chr1 247249719 97259302 97260453 1 1152, 1, 97259302,
720 0 0 0 0 0 0 0 + PIN_00580 720 1 720 chr1 247249719 97370232 97370951 1 720, 1, 97370232,
1466 0 0 0 0 0 0 0 - PIN_00581 1466 1 1466 chr1 247249719 99845156 99846621 1 1466, 1, 99845156,
403 0 0 0 0 0 0 0 - PIN_00582 403 1 403 chr1 247249719 100170982 100171384 1 403, 1, 100170982,
925 0 0 0 0 0 0 0 + PIN_00583 925 1 925 chr1 247249719 100300147 100301071 1 925, 1, 100300147,
641 0 0 0 0 0 0 0 - PIN_00584 641 1 641 chr1 247249719 100313910 100314550 1 641, 1, 100313910,
505 0 0 0 0 0 0 0 + PIN_00585 505 1 505 chr1 247249719 100329856 100330360 1 505, 1, 100329856,
478 0 0 0 0 0 0 0 + PIN_00586 478 1 478 chr1 247249719 100393372 100393849 1 478, 1, 100393372,
989 0 0 0 0 0 0 0 + PIN_00587 989 1 989 chr1 247249719 101054975 101055963 1 989, 1, 101054975,
381 0 0 0 0 0 0 0 + PIN_00588 381 1 381 chr1 247249719 101170042 101170422 1 381, 1, 101170042,
1720 0 0 0 0 0 0 0 + PIN_00589 1720 1 1720 chr1 247249719 101172117 101173836 1 1720, 1, 101172117,
701 0 0 0 0 0 0 0 + PIN_00590 701 1 701 chr1 247249719 101190990 101191690 1 701, 1, 101190990,
695 0 0 0 0 0 0 0 + PIN_00591 695 1 695 chr1 247249719 101202546 101203240 1 695, 1, 101202546,
569 0 0 0 0 0 0 0 + PIN_00592 569 1 569 chr1 247249719 103066339 103066907 1 569, 1, 103066339,
727 0 0 0 0 0 0 0 + PIN_00593 727 1 727 chr1 247249719 103200207 103200933 1 727, 1, 103200207,
858 0 0 0 0 0 0 0 - PIN_00594 858 1 858 chr1 247249719 103805048 103805905 1 858, 1, 103805048,
1582 0 0 0 0 0 0 0 - PIN_00595 1582 1 1582 chr1 247249719 103829075 103830656 1 1582, 1, 103829075,
333 0 0 0 0 0 0 0 - PIN_00596 333 1 333 chr1 247249719 103832029 103832361 1 333, 1, 103832029,
747 0 0 0 0 0 0 0 + PIN_00597 747 1 747 chr1 247249719 107828394 107829140 1 747, 1, 107828394,
454 0 0 0 0 0 0 0 + PIN_00598 454 1 454 chr1 247249719 107959169 107959622 1 454, 1, 107959169,
924 0 0 0 0 0 0 0 + PIN_00599 924 1 924 chr1 247249719 108409081 108410004 1 924, 1, 108409081,
2011 0 0 0 0 0 0 0 - PIN_00600 2011 1 2011 chr1 247249719 109036524 109038534 1 2011, 1, 109036524,
581 0 0 0 0 0 0 0 + PIN_00601 581 1 581 chr1 247249719 109071537 109072117 1 581, 1, 109071537,
595 0 0 0 0 0 0 0 + PIN_00602 595 1 595 chr1 247249719 109216724 109217318 1 595, 1, 109216724,
926 0 0 0 0 0 0 0 - PIN_00603 926 1 926 chr1 247249719 109478417 109479342 1 926, 1, 109478417,
393 0 0 0 0 0 0 0 - PIN_00604 393 1 393 chr1 247249719 109520695 109521087 1 393, 1, 109520695,
2390 0 0 0 0 0 0 0 + PIN_00605 2390 1 2390 chr1 247249719 109535301 109537690 1 2390, 1, 109535301,
451 0 0 0 0 0 0 0 + PIN_00606 451 1 451 chr1 247249719 109577390 109577840 1 451, 1, 109577390,
533 0 0 0 0 0 0 0 + PIN_00607 533 1 533 chr1 247249719 109581897 109582429 1 533, 1, 109581897,
1243 0 0 0 0 0 0 0 + PIN_00608 1243 1 1243 chr1 247249719 109666488 109667730 1 1243, 1, 109666488,
666 0 0 0 0 0 0 0 + PIN_00609 666 1 666 chr1 247249719 109676285 109676950 1 666, 1, 109676285,
493 0 0 0 0 0 0 0 - PIN_00610 493 1 493 chr1 247249719 109742740 109743232 1 493, 1, 109742740,
334 0 0 0 0 0 0 0 - PIN_00611 334 1 334 chr1 247249719 109836965 109837298 1 334, 1, 109836965,
506 0 0 0 0 0 0 0 - PIN_00612 506 1 506 chr1 247249719 109881586 109882091 1 506, 1, 109881586,
1057 0 0 0 0 0 0 0 - PIN_00613 1057 1 1057 chr1 247249719 109883159 109884215 1 1057, 1, 109883159,
549 0 0 0 0 0 0 0 - PIN_00614 549 1 549 chr1 247249719 109911451 109911999 1 549, 1, 109911451,
355 0 0 0 0 0 0 0 - PIN_00615 355 1 355 chr1 247249719 109912013 109912367 1 355, 1, 109912013,
265 0 0 0 0 0 0 0 - PIN_00616 265 1 265 chr1 247249719 109913359 109913623 1 265, 1, 109913359,
741 0 0 0 0 0 0 0 - PIN_00617 741 1 741 chr1 247249719 109942909 109943649 1 741, 1, 109942909,
224 0 0 0 0 0 0 0 + PIN_00618 224 1 224 chr1 247249719 109992724 109992947 1 224, 1, 109992724,
746 0 0 0 0 0 0 0 + PIN_00619 746 1 746 chr1 247249719 109994157 109994902 1 746, 1, 109994157,
589 0 0 0 0 0 0 0 + PIN_00620 589 1 589 chr1 247249719 110006015 110006603 1 589, 1, 110006015,
429 0 0 0 0 0 0 0 - PIN_00621 429 1 429 chr1 247249719 110179534 110179962 1 429, 1, 110179534,
1703 0 0 0 0 0 0 0 - PIN_00622 1703 1 1703 chr1 247249719 110258722 110260424 1 1703, 1, 110258722,
532 0 0 0 0 0 0 0 - PIN_00623 532 1 532 chr1 247249719 110271226 110271757 1 532, 1, 110271226,
557 0 0 0 0 0 0 0 - PIN_00624 557 1 557 chr1 247249719 110272267 110272823 1 557, 1, 110272267,
623 0 0 0 0 0 0 0 - PIN_00625 623 1 623 chr1 247249719 110273314 110273936 1 623, 1, 110273314,
2047 0 0 0 0 0 0 0 - PIN_00626 2047 1 2047 chr1 247249719 110274290 110276336 1 2047, 1, 110274290,
642 0 0 0 0 0 0 0 - PIN_00627 642 1 642 chr1 247249719 110297478 110298119 1 642, 1, 110297478,
550 0 0 0 0 0 0 0 - PIN_00628 550 1 550 chr1 247249719 110301018 110301567 1 550, 1, 110301018,
739 0 0 0 0 0 0 0 - PIN_00629 739 1 739 chr1 247249719 110301671 110302409 1 739, 1, 110301671,
829 0 0 0 0 0 0 0 - PIN_00630 829 1 829 chr1 247249719 110305517 110306345 1 829, 1, 110305517,
4039 0 0 0 0 0 0 0 - PIN_00631 4039 1 4039 chr1 247249719 110596932 110600970 1 4039, 1, 110596932,
5155 0 0 0 0 0 0 0 - PIN_00632 5155 1 5155 chr1 247249719 111149770 111154924 1 5155, 1, 111149770,
368 0 0 0 0 0 0 0 + PIN_00633 368 1 368 chr1 247249719 111373223 111373590 1 368, 1, 111373223,
814 0 0 0 0 0 0 0 + PIN_00634 814 1 814 chr1 247249719 111374268 111375081 1 814, 1, 111374268,
1368 0 0 0 0 0 0 0 + PIN_00635 1368 1 1368 chr1 247249719 111391934 111393301 1 1368, 1, 111391934,
885 0 0 0 0 0 0 0 - PIN_00636 885 1 885 chr1 247249719 111402154 111403038 1 885, 1, 111402154,
1144 0 0 0 0 0 0 0 - PIN_00637 1144 1 1144 chr1 247249719 111415617 111416760 1 1144, 1, 111415617,
661 0 0 0 0 0 0 0 - PIN_00638 661 1 661 chr1 247249719 111437678 111438338 1 661, 1, 111437678,
1033 0 0 0 0 0 0 0 + PIN_00639 1033 1 1033 chr1 247249719 111443743 111444775 1 1033, 1, 111443743,
958 0 0 0 0 0 0 0 + PIN_00640 958 1 958 chr1 247249719 111453949 111454906 1 958, 1, 111453949,
1177 0 0 0 0 0 0 0 + PIN_00641 1177 1 1177 chr1 247249719 111702541 111703717 1 1177, 1, 111702541,
391 0 0 0 0 0 0 0 - PIN_00642 391 1 391 chr1 247249719 111704245 111704635 1 391, 1, 111704245,
468 0 0 0 0 0 0 0 + PIN_00643 468 1 468 chr1 247249719 112874082 112874549 1 468, 1, 112874082,
747 0 0 0 0 0 0 0 - PIN_00644 747 1 747 chr1 247249719 112908078 112908824 1 747, 1, 112908078,
736 0 0 0 0 0 0 0 - PIN_00645 736 1 736 chr1 247249719 112913628 112914363 1 736, 1, 112913628,
596 0 0 0 0 0 0 0 - PIN_00646 596 1 596 chr1 247249719 112949293 112949888 1 596, 1, 112949293,
764 0 0 0 0 0 0 0 + PIN_00647 764 1 764 chr1 247249719 112957357 112958120 1 764, 1, 112957357,
1783 0 0 0 0 0 0 0 - PIN_00648 1783 1 1783 chr1 247249719 113357672 113359454 1 1783, 1, 113357672,
466 0 0 0 0 0 0 0 - PIN_00649 466 1 466 chr1 247249719 113927232 113927697 1 466, 1, 113927232,
1525 0 0 0 0 0 0 0 - PIN_00650 1525 1 1525 chr1 247249719 113935713 113937237 1 1525, 1, 113935713,
374 0 0 0 0 0 0 0 + PIN_00651 374 1 374 chr1 247249719 113952755 113953128 1 374, 1, 113952755,
1002 0 0 0 0 0 0 0 + PIN_00652 1002 1 1002 chr1 247249719 114022515 114023516 1 1002, 1, 114022515,
1267 0 0 0 0 0 0 0 + PIN_00653 1267 1 1267 chr1 247249719 114051896 114053162 1 1267, 1, 114051896,
1413 0 0 0 0 0 0 0 + PIN_00654 1413 1 1413 chr1 247249719 114105945 114107357 1 1413, 1, 114105945,
887 0 0 0 0 0 0 0 + PIN_00655 887 1 887 chr1 247249719 114154470 114155356 1 887, 1, 114154470,
1176 0 0 0 0 0 0 0 + PIN_00656 1176 1 1176 chr1 247249719 114158390 114159565 1 1176, 1, 114158390,
859 0 0 0 0 0 0 0 - PIN_00657 859 1 859 chr1 247249719 114207364 114208222 1 859, 1, 114207364,
315 0 0 0 0 0 0 0 + PIN_00658 315 1 315 chr1 247249719 114652524 114652838 1 315, 1, 114652524,
1092 0 0 0 0 0 0 0 + PIN_00659 1092 1 1092 chr1 247249719 114655107 114656198 1 1092, 1, 114655107,
3278 0 0 0 0 0 0 0 + PIN_00660 3278 1 3278 chr1 247249719 114657547 114660824 1 3278, 1, 114657547,
783 0 0 0 0 0 0 0 + PIN_00661 783 1 783 chr1 247249719 114662762 114663544 1 783, 1, 114662762,
481 0 0 0 0 0 0 0 + PIN_00662 481 1 481 chr1 247249719 114831228 114831708 1 481, 1, 114831228,
481 0 0 0 0 0 0 0 + PIN_00663 481 1 481 chr1 247249719 114831228 114831708 1 481, 1, 114831228,
459 0 0 0 0 0 0 0 + PIN_00664 459 1 459 chr1 247249719 114876343 114876801 1 459, 1, 114876343,
2795 0 0 0 0 0 0 0 + PIN_00665 2795 1 2795 chr1 247249719 114972879 114975673 1 2795, 1, 114972879,
361 0 0 0 0 0 0 0 + PIN_00666 361 1 361 chr1 247249719 114978372 114978732 1 361, 1, 114978372,
646 0 0 0 0 0 0 0 + PIN_00667 646 1 646 chr1 247249719 114991979 114992624 1 646, 1, 114991979,
390 0 0 0 0 0 0 0 + PIN_00668 390 1 390 chr1 247249719 115034709 115035098 1 390, 1, 115034709,
962 0 0 0 0 0 0 0 - PIN_00669 962 1 962 chr1 247249719 115287673 115288634 1 962, 1, 115287673,
413 0 0 0 0 0 0 0 - PIN_00670 413 1 413 chr1 247249719 116281317 116281729 1 413, 1, 116281317,
2447 0 0 0 0 0 0 0 - PIN_00671 2447 1 2447 chr1 247249719 116638356 116640802 1 2447, 1, 116638356,
1432 0 0 0 0 0 0 0 - PIN_00672 1432 1 1432 chr1 247249719 116641192 116642623 1 1432, 1, 116641192,
1074 0 0 0 0 0 0 0 - PIN_00673 1074 1 1074 chr1 247249719 116646616 116647689 1 1074, 1, 116646616,
1181 0 0 0 0 0 0 0 - PIN_00674 1181 1 1181 chr1 247249719 116648014 116649194 1 1181, 1, 116648014,
565 0 0 0 0 0 0 0 - PIN_00675 565 1 565 chr1 247249719 116651053 116651617 1 565, 1, 116651053,
1276 0 0 0 0 0 0 0 - PIN_00676 1276 1 1276 chr1 247249719 116652702 116653977 1 1276, 1, 116652702,
1594 0 0 0 0 0 0 0 - PIN_00677 1594 1 1594 chr1 247249719 116657241 116658834 1 1594, 1, 116657241,
1037 0 0 0 0 0 0 0 + PIN_00678 1037 1 1037 chr1 247249719 116790363 116791399 1 1037, 1, 116790363,
2215 0 0 0 0 0 0 0 - PIN_00679 2215 1 2215 chr1 247249719 117337929 117340143 1 2215, 1, 117337929,
855 0 0 0 0 0 0 0 - PIN_00680 855 1 855 chr1 247249719 117344872 117345726 1 855, 1, 117344872,
1048 0 0 0 0 0 0 0 + PIN_00681 1048 1 1048 chr1 247249719 118137546 118138593 1 1048, 1, 118137546,
573 0 0 0 0 0 0 0 - PIN_00682 573 1 573 chr1 247249719 118197898 118198470 1 573, 1, 118197898,
726 0 0 0 0 0 0 0 - PIN_00683 726 1 726 chr1 247249719 118206174 118206899 1 726, 1, 118206174,
1944 0 0 0 0 0 0 0 - PIN_00684 1944 1 1944 chr1 247249719 118209035 118210978 1 1944, 1, 118209035,
645 0 0 0 0 0 0 0 + PIN_00685 645 1 645 chr1 247249719 118235576 118236220 1 645, 1, 118235576,
444 0 0 0 0 0 0 0 - PIN_00686 444 1 444 chr1 247249719 119641086 119641529 1 444, 1, 119641086,
308 0 0 0 0 0 0 0 - PIN_00687 308 1 308 chr1 247249719 119646719 119647026 1 308, 1, 119646719,
1070 0 0 0 0 0 0 0 - PIN_00688 1070 1 1070 chr1 247249719 119761982 119763051 1 1070, 1, 119761982,
1344 0 0 0 0 0 0 0 - PIN_00689 1344 1 1344 chr1 247249719 119765915 119767258 1 1344, 1, 119765915,
565 0 0 0 0 0 0 0 + PIN_00690 565 1 565 chr1 247249719 120011680 120012244 1 565, 1, 120011680,
947 0 0 0 0 0 0 0 + PIN_00691 947 1 947 chr1 247249719 120013417 120014363 1 947, 1, 120013417,
397 0 0 0 0 0 0 0 + PIN_00692 397 1 397 chr1 247249719 120173029 120173425 1 397, 1, 120173029,
333 0 0 0 0 0 0 0 + PIN_00693 333 1 333 chr1 247249719 142384132 142384464 1 333, 1, 142384132,
2478 0 0 0 0 0 0 0 + PIN_00694 2478 1 2478 chr1 247249719 142442610 142445087 1 2478, 1, 142442610,
1355 0 0 0 0 0 0 0 + PIN_00695 1355 1 1355 chr1 247249719 142503730 142505084 1 1355, 1, 142503730,
965 0 0 0 0 0 0 0 - PIN_00696 965 1 965 chr1 247249719 142600738 142601702 1 965, 1, 142600738,
1477 0 0 0 0 0 0 0 - PIN_00697 1477 1 1477 chr1 247249719 142770748 142772224 1 1477, 1, 142770748,
2196 0 0 0 0 0 0 0 - PIN_00698 2196 1 2196 chr1 247249719 142777423 142779618 1 2196, 1, 142777423,
2113 0 0 0 0 0 0 0 - PIN_00699 2113 1 2113 chr1 247249719 142928096 142930208 1 2113, 1, 142928096,
1182 0 0 0 0 0 0 0 - PIN_00700 1182 1 1182 chr1 247249719 142996777 142997958 1 1182, 1, 142996777,
3710 0 0 0 0 0 0 0 + PIN_00701 3710 1 3710 chr1 247249719 142999322 143003031 1 3710, 1, 142999322,
684 0 0 0 0 0 0 0 - PIN_00702 684 1 684 chr1 247249719 143018902 143019585 1 684, 1, 143018902,
364 0 0 0 0 0 0 0 - PIN_00703 364 1 364 chr1 247249719 143022281 143022644 1 364, 1, 143022281,
577 0 0 0 0 0 0 0 - PIN_00704 577 1 577 chr1 247249719 143023854 143024430 1 577, 1, 143023854,
339 0 0 0 0 0 0 0 - PIN_00705 339 1 339 chr1 247249719 143027852 143028190 1 339, 1, 143027852,
365 0 0 0 0 0 0 0 - PIN_00706 365 1 365 chr1 247249719 143070299 143070663 1 365, 1, 143070299,
2207 0 0 0 0 0 0 0 + PIN_00707 2207 1 2207 chr1 247249719 143081955 143084161 1 2207, 1, 143081955,
443 0 0 0 0 0 0 0 + PIN_00708 443 1 443 chr1 247249719 143087339 143087781 1 443, 1, 143087339,
1281 0 0 0 0 0 0 0 - PIN_00709 1281 1 1281 chr1 247249719 143172347 143173627 1 1281, 1, 143172347,
473 0 0 0 0 0 0 0 - PIN_00710 473 1 473 chr1 247249719 143236044 143236516 1 473, 1, 143236044,
385 0 0 0 0 0 0 0 + PIN_00711 385 1 385 chr1 247249719 143516297 143516681 1 385, 1, 143516297,
690 0 0 0 0 0 0 0 + PIN_00712 690 1 690 chr1 247249719 143517401 143518090 1 690, 1, 143517401,
466 0 0 0 0 0 0 0 + PIN_00713 466 1 466 chr1 247249719 143518481 143518946 1 466, 1, 143518481,
698 0 0 0 0 0 0 0 + PIN_00714 698 1 698 chr1 247249719 143534965 143535662 1 698, 1, 143534965,
1094 0 0 0 0 0 0 0 + PIN_00715 1094 1 1094 chr1 247249719 143897187 143898280 1 1094, 1, 143897187,
885 0 0 0 0 0 0 0 + PIN_00716 885 1 885 chr1 247249719 143909657 143910541 1 885, 1, 143909657,
1269 0 0 0 0 0 0 0 - PIN_00717 1269 1 1269 chr1 247249719 143983086 143984354 1 1269, 1, 143983086,
1064 0 0 0 0 0 0 0 + PIN_00718 1064 1 1064 chr1 247249719 144346435 144347498 1 1064, 1, 144346435,
538 0 0 0 0 0 0 0 + PIN_00719 538 1 538 chr1 247249719 144355970 144356507 1 538, 1, 144355970,
828 0 0 0 0 0 0 0 + PIN_00720 828 1 828 chr1 247249719 144456724 144457551 1 828, 1, 144456724,
1442 0 0 0 0 0 0 0 + PIN_00721 1442 1 1442 chr1 247249719 145019610 145021051 1 1442, 1, 145019610,
1478 0 0 0 0 0 0 0 - PIN_00722 1478 1 1478 chr1 247249719 145346373 145347850 1 1478, 1, 145346373,
1676 0 0 0 0 0 0 0 + PIN_00723 1676 1 1676 chr1 247249719 146714881 146716556 1 1676, 1, 146714881,
454 0 0 0 0 0 0 0 + PIN_00724 454 1 454 chr1 247249719 146734453 146734906 1 454, 1, 146734453,
661 0 0 0 0 0 0 0 + PIN_00725 661 1 661 chr1 247249719 146744488 146745148 1 661, 1, 146744488,
380 0 0 0 0 0 0 0 + PIN_00726 380 1 380 chr1 247249719 146750692 146751071 1 380, 1, 146750692,
1356 0 0 0 0 0 0 0 - PIN_00727 1356 1 1356 chr1 247249719 146861463 146862818 1 1356, 1, 146861463,
866 0 0 0 0 0 0 0 - PIN_00728 866 1 866 chr1 247249719 146876863 146877728 1 866, 1, 146876863,
539 0 0 0 0 0 0 0 - PIN_00729 539 1 539 chr1 247249719 146935869 146936407 1 539, 1, 146935869,
446 0 0 0 0 0 0 0 + PIN_00730 446 1 446 chr1 247249719 147019694 147020139 1 446, 1, 147019694,
802 0 0 0 0 0 0 0 - PIN_00731 802 1 802 chr1 247249719 147047146 147047947 1 802, 1, 147047146,
633 0 0 0 0 0 0 0 - PIN_00732 633 1 633 chr1 247249719 147048092 147048724 1 633, 1, 147048092,
741 0 0 0 0 0 0 0 + PIN_00733 741 1 741 chr1 247249719 147052428 147053168 1 741, 1, 147052428,
868 0 0 0 0 0 0 0 - PIN_00734 868 1 868 chr1 247249719 147131088 147131955 1 868, 1, 147131088,
1112 0 0 0 0 0 0 0 - PIN_00735 1112 1 1112 chr1 247249719 147226572 147227683 1 1112, 1, 147226572,
740 0 0 0 0 0 0 0 - PIN_00736 740 1 740 chr1 247249719 147276527 147277266 1 740, 1, 147276527,
595 0 0 0 0 0 0 0 - PIN_00737 595 1 595 chr1 247249719 147283762 147284356 1 595, 1, 147283762,
281 0 0 0 0 0 0 0 - PIN_00738 281 1 281 chr1 247249719 147337936 147338216 1 281, 1, 147337936,
777 0 0 0 0 0 0 0 - PIN_00739 777 1 777 chr1 247249719 147341392 147342168 1 777, 1, 147341392,
1351 0 0 0 0 0 0 0 + PIN_00740 1351 1 1351 chr1 247249719 147363040 147364390 1 1351, 1, 147363040,
3434 0 0 0 0 0 0 0 + PIN_00741 3434 1 3434 chr1 247249719 147408408 147411841 1 3434, 1, 147408408,
599 0 0 0 0 0 0 0 + PIN_00742 599 1 599 chr1 247249719 147411936 147412534 1 599, 1, 147411936,
734 0 0 0 0 0 0 0 + PIN_00743 734 1 734 chr1 247249719 147414061 147414794 1 734, 1, 147414061,
817 0 0 0 0 0 0 0 + PIN_00744 817 1 817 chr1 247249719 147480047 147480863 1 817, 1, 147480047,
639 0 0 0 0 0 0 0 + PIN_00745 639 1 639 chr1 247249719 147540296 147540934 1 639, 1, 147540296,
277 0 0 0 0 0 0 0 + PIN_00746 277 1 277 chr1 247249719 147591565 147591841 1 277, 1, 147591565,
584 0 0 0 0 0 0 0 + PIN_00747 584 1 584 chr1 247249719 147592062 147592645 1 584, 1, 147592062,
756 0 0 0 0 0 0 0 + PIN_00748 756 1 756 chr1 247249719 147615068 147615823 1 756, 1, 147615068,
765 0 0 0 0 0 0 0 + PIN_00749 765 1 765 chr1 247249719 147624954 147625718 1 765, 1, 147624954,
518 0 0 0 0 0 0 0 - PIN_00750 518 1 518 chr1 247249719 147729246 147729763 1 518, 1, 147729246,
515 0 0 0 0 0 0 0 - PIN_00751 515 1 515 chr1 247249719 147734865 147735379 1 515, 1, 147734865,
1161 0 0 0 0 0 0 0 - PIN_00752 1161 1 1161 chr1 247249719 147735752 147736912 1 1161, 1, 147735752,
2297 0 0 0 0 0 0 0 - PIN_00753 2297 1 2297 chr1 247249719 147744568 147746864 1 2297, 1, 147744568,
380 0 0 0 0 0 0 0 - PIN_00754 380 1 380 chr1 247249719 147749415 147749794 1 380, 1, 147749415,
1156 0 0 0 0 0 0 0 + PIN_00755 1156 1 1156 chr1 247249719 147752212 147753367 1 1156, 1, 147752212,
806 0 0 0 0 0 0 0 + PIN_00756 806 1 806 chr1 247249719 147754061 147754866 1 806, 1, 147754061,
1054 0 0 0 0 0 0 0 + PIN_00757 1054 1 1054 chr1 247249719 147782916 147783969 1 1054, 1, 147782916,
467 0 0 0 0 0 0 0 + PIN_00758 467 1 467 chr1 247249719 147784854 147785320 1 467, 1, 147784854,
964 0 0 0 0 0 0 0 - PIN_00759 964 1 964 chr1 247249719 147822315 147823278 1 964, 1, 147822315,
212 0 0 0 0 0 0 0 - PIN_00760 212 1 212 chr1 247249719 147823947 147824158 1 212, 1, 147823947,
817 0 0 0 0 0 0 0 - PIN_00761 817 1 817 chr1 247249719 147831107 147831923 1 817, 1, 147831107,
272 0 0 0 0 0 0 0 + PIN_00762 272 1 272 chr1 247249719 147839672 147839943 1 272, 1, 147839672,
771 0 0 0 0 0 0 0 - PIN_00763 771 1 771 chr1 247249719 147892438 147893208 1 771, 1, 147892438,
421 0 0 0 0 0 0 0 + PIN_00764 421 1 421 chr1 247249719 147919747 147920167 1 421, 1, 147919747,
681 0 0 0 0 0 0 0 - PIN_00765 681 1 681 chr1 247249719 147951801 147952481 1 681, 1, 147951801,
769 0 0 0 0 0 0 0 + PIN_00766 769 1 769 chr1 247249719 147956212 147956980 1 769, 1, 147956212,
1689 0 0 0 0 0 0 0 + PIN_00767 1689 1 1689 chr1 247249719 147962580 147964268 1 1689, 1, 147962580,
931 0 0 0 0 0 0 0 - PIN_00768 931 1 931 chr1 247249719 148023362 148024292 1 931, 1, 148023362,
1432 0 0 0 0 0 0 0 - PIN_00769 1432 1 1432 chr1 247249719 148025391 148026822 1 1432, 1, 148025391,
475 0 0 0 0 0 0 0 - PIN_00770 475 1 475 chr1 247249719 148050467 148050941 1 475, 1, 148050467,
371 0 0 0 0 0 0 0 - PIN_00771 371 1 371 chr1 247249719 148051988 148052358 1 371, 1, 148051988,
913 0 0 0 0 0 0 0 + PIN_00772 913 1 913 chr1 247249719 148083973 148084885 1 913, 1, 148083973,
395 0 0 0 0 0 0 0 + PIN_00773 395 1 395 chr1 247249719 148129881 148130275 1 395, 1, 148129881,
1034 0 0 0 0 0 0 0 + PIN_00774 1034 1 1034 chr1 247249719 148151236 148152269 1 1034, 1, 148151236,
770 0 0 0 0 0 0 0 + PIN_00775 770 1 770 chr1 247249719 148192013 148192782 1 770, 1, 148192013,
593 0 0 0 0 0 0 0 + PIN_00776 593 1 593 chr1 247249719 148213590 148214182 1 593, 1, 148213590,
673 0 0 0 0 0 0 0 - PIN_00777 673 1 673 chr1 247249719 148306088 148306760 1 673, 1, 148306088,
660 0 0 0 0 0 0 0 - PIN_00778 660 1 660 chr1 247249719 148322093 148322752 1 660, 1, 148322093,
615 0 0 0 0 0 0 0 - PIN_00779 615 1 615 chr1 247249719 148355072 148355686 1 615, 1, 148355072,
763 0 0 0 0 0 0 0 - PIN_00780 763 1 763 chr1 247249719 148451445 148452207 1 763, 1, 148451445,
863 0 0 0 0 0 0 0 + PIN_00781 863 1 863 chr1 247249719 148491729 148492591 1 863, 1, 148491729,
964 0 0 0 0 0 0 0 - PIN_00782 964 1 964 chr1 247249719 148555661 148556624 1 964, 1, 148555661,
409 0 0 0 0 0 0 0 + PIN_00783 409 1 409 chr1 247249719 148568328 148568736 1 409, 1, 148568328,
719 0 0 0 0 0 0 0 + PIN_00784 719 1 719 chr1 247249719 148633011 148633729 1 719, 1, 148633011,
791 0 0 0 0 0 0 0 + PIN_00785 791 1 791 chr1 247249719 148636309 148637099 1 791, 1, 148636309,
921 0 0 0 0 0 0 0 + PIN_00786 921 1 921 chr1 247249719 148679899 148680819 1 921, 1, 148679899,
797 0 0 0 0 0 0 0 + PIN_00787 797 1 797 chr1 247249719 150175792 150176588 1 797, 1, 150175792,
1118 0 0 0 0 0 0 0 + PIN_00788 1118 1 1118 chr1 247249719 150320379 150321496 1 1118, 1, 150320379,
1529 0 0 0 0 0 0 0 + PIN_00789 1529 1 1529 chr1 247249719 150329905 150331433 1 1529, 1, 150329905,
685 0 0 0 0 0 0 0 + PIN_00790 685 1 685 chr1 247249719 150400692 150401376 1 685, 1, 150400692,
2213 0 0 0 0 0 0 0 - PIN_00791 2213 1 2213 chr1 247249719 150427456 150429668 1 2213, 1, 150427456,
561 0 0 0 0 0 0 0 - PIN_00792 561 1 561 chr1 247249719 150444435 150444995 1 561, 1, 150444435,
2867 0 0 0 0 0 0 0 + PIN_00793 2867 1 2867 chr1 247249719 150448344 150451210 1 2867, 1, 150448344,
1599 0 0 0 0 0 0 0 + PIN_00794 1599 1 1599 chr1 247249719 150597681 150599279 1 1599, 1, 150597681,
485 0 0 0 0 0 0 0 + PIN_00795 485 1 485 chr1 247249719 150604029 150604513 1 485, 1, 150604029,
312 0 0 0 0 0 0 0 + PIN_00796 312 1 312 chr1 247249719 150738199 150738510 1 312, 1, 150738199,
634 0 0 0 0 0 0 0 - PIN_00797 634 1 634 chr1 247249719 150754248 150754881 1 634, 1, 150754248,
1060 0 0 0 0 0 0 0 - PIN_00798 1060 1 1060 chr1 247249719 150757460 150758519 1 1060, 1, 150757460,
1236 0 0 0 0 0 0 0 + PIN_00799 1236 1 1236 chr1 247249719 150761482 150762717 1 1236, 1, 150761482,
913 0 0 0 0 0 0 0 - PIN_00800 913 1 913 chr1 247249719 150776351 150777263 1 913, 1, 150776351,
961 0 0 0 0 0 0 0 + PIN_00801 961 1 961 chr1 247249719 150952757 150953717 1 961, 1, 150952757,
1270 0 0 0 0 0 0 0 + PIN_00802 1270 1 1270 chr1 247249719 150954310 150955579 1 1270, 1, 150954310,
1432 0 0 0 0 0 0 0 - PIN_00803 1432 1 1432 chr1 247249719 151038952 151040383 1 1432, 1, 151038952,
655 0 0 0 0 0 0 0 - PIN_00804 655 1 655 chr1 247249719 151045284 151045938 1 655, 1, 151045284,
568 0 0 0 0 0 0 0 - PIN_00805 568 1 568 chr1 247249719 151051979 151052546 1 568, 1, 151051979,
1173 0 0 0 0 0 0 0 - PIN_00806 1173 1 1173 chr1 247249719 151053737 151054909 1 1173, 1, 151053737,
997 0 0 0 0 0 0 0 - PIN_00807 997 1 997 chr1 247249719 151058325 151059321 1 997, 1, 151058325,
731 0 0 0 0 0 0 0 - PIN_00808 731 1 731 chr1 247249719 151060433 151061163 1 731, 1, 151060433,
1112 0 0 0 0 0 0 0 - PIN_00809 1112 1 1112 chr1 247249719 151122547 151123658 1 1112, 1, 151122547,
542 0 0 0 0 0 0 0 - PIN_00810 542 1 542 chr1 247249719 151131094 151131635 1 542, 1, 151131094,
534 0 0 0 0 0 0 0 + PIN_00811 534 1 534 chr1 247249719 151336411 151336944 1 534, 1, 151336411,
396 0 0 0 0 0 0 0 + PIN_00812 396 1 396 chr1 247249719 151337528 151337923 1 396, 1, 151337528,
381 0 0 0 0 0 0 0 + PIN_00813 381 1 381 chr1 247249719 151340196 151340576 1 381, 1, 151340196,
924 0 0 0 0 0 0 0 + PIN_00814 924 1 924 chr1 247249719 151644526 151645449 1 924, 1, 151644526,
778 0 0 0 0 0 0 0 + PIN_00815 778 1 778 chr1 247249719 151980077 151980854 1 778, 1, 151980077,
1198 0 0 0 0 0 0 0 + PIN_00816 1198 1 1198 chr1 247249719 151981084 151982281 1 1198, 1, 151981084,
594 0 0 0 0 0 0 0 + PIN_00817 594 1 594 chr1 247249719 151982720 151983313 1 594, 1, 151982720,
1034 0 0 0 0 0 0 0 - PIN_00818 1034 1 1034 chr1 247249719 151986001 151987034 1 1034, 1, 151986001,
1034 0 0 0 0 0 0 0 + PIN_00819 1034 1 1034 chr1 247249719 151986001 151987034 1 1034, 1, 151986001,
771 0 0 0 0 0 0 0 + PIN_00820 771 1 771 chr1 247249719 152018932 152019702 1 771, 1, 152018932,
467 0 0 0 0 0 0 0 + PIN_00821 467 1 467 chr1 247249719 152034465 152034931 1 467, 1, 152034465,
1154 0 0 0 0 0 0 0 + PIN_00822 1154 1 1154 chr1 247249719 152043795 152044948 1 1154, 1, 152043795,
891 0 0 0 0 0 0 0 + PIN_00823 891 1 891 chr1 247249719 152047430 152048320 1 891, 1, 152047430,
794 0 0 0 0 0 0 0 + PIN_00824 794 1 794 chr1 247249719 152048434 152049227 1 794, 1, 152048434,
927 0 0 0 0 0 0 0 + PIN_00825 927 1 927 chr1 247249719 152053231 152054157 1 927, 1, 152053231,
174 0 0 0 0 0 0 0 - PIN_00826 174 1 174 chr1 247249719 152100741 152100914 1 174, 1, 152100741,
770 0 0 0 0 0 0 0 + PIN_00827 770 1 770 chr1 247249719 152101027 152101796 1 770, 1, 152101027,
564 0 0 0 0 0 0 0 - PIN_00828 564 1 564 chr1 247249719 152101155 152101718 1 564, 1, 152101155,
1121 0 0 0 0 0 0 0 - PIN_00829 1121 1 1121 chr1 247249719 152101884 152103004 1 1121, 1, 152101884,
1121 0 0 0 0 0 0 0 + PIN_00830 1121 1 1121 chr1 247249719 152101884 152103004 1 1121, 1, 152101884,
373 0 0 0 0 0 0 0 - PIN_00831 373 1 373 chr1 247249719 152108354 152108726 1 373, 1, 152108354,
761 0 0 0 0 0 0 0 + PIN_00832 761 1 761 chr1 247249719 152128690 152129450 1 761, 1, 152128690,
631 0 0 0 0 0 0 0 + PIN_00833 631 1 631 chr1 247249719 152131961 152132591 1 631, 1, 152131961,
397 0 0 0 0 0 0 0 - PIN_00834 397 1 397 chr1 247249719 152394155 152394551 1 397, 1, 152394155,
443 0 0 0 0 0 0 0 - PIN_00835 443 1 443 chr1 247249719 152394816 152395258 1 443, 1, 152394816,
692 0 0 0 0 0 0 0 + PIN_00836 692 1 692 chr1 247249719 152470830 152471521 1 692, 1, 152470830,
2521 0 0 0 0 0 0 0 - PIN_00837 2521 1 2521 chr1 247249719 152509222 152511742 1 2521, 1, 152509222,
1054 0 0 0 0 0 0 0 - PIN_00838 1054 1 1054 chr1 247249719 152514011 152515064 1 1054, 1, 152514011,
878 0 0 0 0 0 0 0 - PIN_00839 878 1 878 chr1 247249719 152519264 152520141 1 878, 1, 152519264,
883 0 0 0 0 0 0 0 + PIN_00840 883 1 883 chr1 247249719 152534735 152535617 1 883, 1, 152534735,
674 0 0 0 0 0 0 0 + PIN_00841 674 1 674 chr1 247249719 152535706 152536379 1 674, 1, 152535706,
1109 0 0 0 0 0 0 0 + PIN_00842 1109 1 1109 chr1 247249719 152539407 152540515 1 1109, 1, 152539407,
606 0 0 0 0 0 0 0 + PIN_00843 606 1 606 chr1 247249719 152687366 152687971 1 606, 1, 152687366,
1295 0 0 0 0 0 0 0 + PIN_00844 1295 1 1295 chr1 247249719 152703405 152704699 1 1295, 1, 152703405,
855 0 0 0 0 0 0 0 + PIN_00845 855 1 855 chr1 247249719 152708883 152709737 1 855, 1, 152708883,
457 0 0 0 0 0 0 0 + PIN_00846 457 1 457 chr1 247249719 152709764 152710220 1 457, 1, 152709764,
467 0 0 0 0 0 0 0 + PIN_00847 467 1 467 chr1 247249719 152716276 152716742 1 467, 1, 152716276,
574 0 0 0 0 0 0 0 + PIN_00848 574 1 574 chr1 247249719 152734640 152735213 1 574, 1, 152734640,
788 0 0 0 0 0 0 0 + PIN_00849 788 1 788 chr1 247249719 152740395 152741182 1 788, 1, 152740395,
2110 0 0 0 0 0 0 0 + PIN_00850 2110 1 2110 chr1 247249719 152743346 152745455 1 2110, 1, 152743346,
909 0 0 0 0 0 0 0 - PIN_00851 909 1 909 chr1 247249719 152837948 152838856 1 909, 1, 152837948,
787 0 0 0 0 0 0 0 - PIN_00852 787 1 787 chr1 247249719 152840391 152841177 1 787, 1, 152840391,
745 0 0 0 0 0 0 0 - PIN_00853 745 1 745 chr1 247249719 152865544 152866288 1 745, 1, 152865544,
1236 0 0 0 0 0 0 0 - PIN_00854 1236 1 1236 chr1 247249719 152918548 152919783 1 1236, 1, 152918548,
1847 0 0 0 0 0 0 0 - PIN_00855 1847 1 1847 chr1 247249719 152920096 152921942 1 1847, 1, 152920096,
443 0 0 0 0 0 0 0 - PIN_00856 443 1 443 chr1 247249719 152944090 152944532 1 443, 1, 152944090,
604 0 0 0 0 0 0 0 - PIN_00857 604 1 604 chr1 247249719 153018916 153019519 1 604, 1, 153018916,
1017 0 0 0 0 0 0 0 - PIN_00858 1017 1 1017 chr1 247249719 153022152 153023168 1 1017, 1, 153022152,
565 0 0 0 0 0 0 0 + PIN_00859 565 1 565 chr1 247249719 153027267 153027831 1 565, 1, 153027267,
272 0 0 0 0 0 0 0 + PIN_00860 272 1 272 chr1 247249719 153051047 153051318 1 272, 1, 153051047,
929 0 0 0 0 0 0 0 + PIN_00861 929 1 929 chr1 247249719 153055452 153056380 1 929, 1, 153055452,
507 0 0 0 0 0 0 0 + PIN_00862 507 1 507 chr1 247249719 153059841 153060347 1 507, 1, 153059841,
2100 0 0 0 0 0 0 0 + PIN_00863 2100 1 2100 chr1 247249719 153117978 153120077 1 2100, 1, 153117978,
722 0 0 0 0 0 0 0 - PIN_00864 722 1 722 chr1 247249719 153121366 153122087 1 722, 1, 153121366,
998 0 0 0 0 0 0 0 + PIN_00865 998 1 998 chr1 247249719 153190131 153191128 1 998, 1, 153190131,
530 0 0 0 0 0 0 0 + PIN_00866 530 1 530 chr1 247249719 153257909 153258438 1 530, 1, 153257909,
793 0 0 0 0 0 0 0 + PIN_00867 793 1 793 chr1 247249719 153258623 153259415 1 793, 1, 153258623,
483 0 0 0 0 0 0 0 + PIN_00868 483 1 483 chr1 247249719 153265193 153265675 1 483, 1, 153265193,
709 0 0 0 0 0 0 0 + PIN_00869 709 1 709 chr1 247249719 153336704 153337412 1 709, 1, 153336704,
313 0 0 0 0 0 0 0 - PIN_00870 313 1 313 chr1 247249719 153375081 153375393 1 313, 1, 153375081,
775 0 0 0 0 0 0 0 - PIN_00871 775 1 775 chr1 247249719 153406440 153407214 1 775, 1, 153406440,
1374 0 0 0 0 0 0 0 - PIN_00872 1374 1 1374 chr1 247249719 153428291 153429664 1 1374, 1, 153428291,
691 0 0 0 0 0 0 0 - PIN_00873 691 1 691 chr1 247249719 153431330 153432020 1 691, 1, 153431330,
758 0 0 0 0 0 0 0 - PIN_00874 758 1 758 chr1 247249719 153438835 153439592 1 758, 1, 153438835,
918 0 0 0 0 0 0 0 - PIN_00875 918 1 918 chr1 247249719 153514227 153515144 1 918, 1, 153514227,
491 0 0 0 0 0 0 0 - PIN_00876 491 1 491 chr1 247249719 153516023 153516513 1 491, 1, 153516023,
648 0 0 0 0 0 0 0 + PIN_00877 648 1 648 chr1 247249719 153527513 153528160 1 648, 1, 153527513,
868 0 0 0 0 0 0 0 + PIN_00878 868 1 868 chr1 247249719 153589438 153590305 1 868, 1, 153589438,
436 0 0 0 0 0 0 0 - PIN_00879 436 1 436 chr1 247249719 153651137 153651572 1 436, 1, 153651137,
768 0 0 0 0 0 0 0 - PIN_00880 768 1 768 chr1 247249719 153662624 153663391 1 768, 1, 153662624,
755 0 0 0 0 0 0 0 - PIN_00881 755 1 755 chr1 247249719 153714962 153715716 1 755, 1, 153714962,
648 0 0 0 0 0 0 0 + PIN_00882 648 1 648 chr1 247249719 153725433 153726080 1 648, 1, 153725433,
520 0 0 0 0 0 0 0 + PIN_00883 520 1 520 chr1 247249719 153728782 153729301 1 520, 1, 153728782,
441 0 0 0 0 0 0 0 + PIN_00884 441 1 441 chr1 247249719 153729652 153730092 1 441, 1, 153729652,
411 0 0 0 0 0 0 0 + PIN_00885 411 1 411 chr1 247249719 153734206 153734616 1 411, 1, 153734206,
518 0 0 0 0 0 0 0 + PIN_00886 518 1 518 chr1 247249719 153740291 153740808 1 518, 1, 153740291,
243 0 0 0 0 0 0 0 + PIN_00887 243 1 243 chr1 247249719 153743127 153743369 1 243, 1, 153743127,
351 0 0 0 0 0 0 0 + PIN_00888 351 1 351 chr1 247249719 154461719 154462069 1 351, 1, 154461719,
684 0 0 0 0 0 0 0 + PIN_00889 684 1 684 chr1 247249719 154617070 154617753 1 684, 1, 154617070,
621 0 0 0 0 0 0 0 - PIN_00890 621 1 621 chr1 247249719 154875733 154876353 1 621, 1, 154875733,
897 0 0 0 0 0 0 0 - PIN_00891 897 1 897 chr1 247249719 155039325 155040221 1 897, 1, 155039325,
580 0 0 0 0 0 0 0 - PIN_00892 580 1 580 chr1 247249719 155075737 155076316 1 580, 1, 155075737,
550 0 0 0 0 0 0 0 - PIN_00893 550 1 550 chr1 247249719 155138968 155139517 1 550, 1, 155138968,
893 0 0 0 0 0 0 0 + PIN_00894 893 1 893 chr1 247249719 155400717 155401609 1 893, 1, 155400717,
1068 0 0 0 0 0 0 0 + PIN_00895 1068 1 1068 chr1 247249719 155420541 155421608 1 1068, 1, 155420541,
517 0 0 0 0 0 0 0 + PIN_00896 517 1 517 chr1 247249719 155460949 155461465 1 517, 1, 155460949,
1783 0 0 0 0 0 0 0 - PIN_00897 1783 1 1783 chr1 247249719 155802329 155804111 1 1783, 1, 155802329,
803 0 0 0 0 0 0 0 - PIN_00898 803 1 803 chr1 247249719 155978850 155979652 1 803, 1, 155978850,
1177 0 0 0 0 0 0 0 - PIN_00899 1177 1 1177 chr1 247249719 155979704 155980880 1 1177, 1, 155979704,
577 0 0 0 0 0 0 0 - PIN_00900 577 1 577 chr1 247249719 156085282 156085858 1 577, 1, 156085282,
325 0 0 0 0 0 0 0 + PIN_00901 325 1 325 chr1 247249719 156713913 156714237 1 325, 1, 156713913,
3396 0 0 0 0 0 0 0 + PIN_00902 3396 1 3396 chr1 247249719 156874801 156878196 1 3396, 1, 156874801,
473 0 0 0 0 0 0 0 - PIN_00903 473 1 473 chr1 247249719 156903873 156904345 1 473, 1, 156903873,
358 0 0 0 0 0 0 0 - PIN_00904 358 1 358 chr1 247249719 156922705 156923062 1 358, 1, 156922705,
856 0 0 0 0 0 0 0 - PIN_00905 856 1 856 chr1 247249719 156956082 156956937 1 856, 1, 156956082,
311 0 0 0 0 0 0 0 - PIN_00906 311 1 311 chr1 247249719 156978190 156978500 1 311, 1, 156978190,
564 0 0 0 0 0 0 0 + PIN_00907 564 1 564 chr1 247249719 157021285 157021848 1 564, 1, 157021285,
1389 0 0 0 0 0 0 0 + PIN_00908 1389 1 1389 chr1 247249719 157043590 157044978 1 1389, 1, 157043590,
435 0 0 0 0 0 0 0 + PIN_00909 435 1 435 chr1 247249719 157062497 157062931 1 435, 1, 157062497,
608 0 0 0 0 0 0 0 + PIN_00910 608 1 608 chr1 247249719 157073079 157073686 1 608, 1, 157073079,
561 0 0 0 0 0 0 0 + PIN_00911 561 1 561 chr1 247249719 157075129 157075689 1 561, 1, 157075129,
689 0 0 0 0 0 0 0 + PIN_00912 689 1 689 chr1 247249719 157077070 157077758 1 689, 1, 157077070,
604 0 0 0 0 0 0 0 + PIN_00913 604 1 604 chr1 247249719 157080333 157080936 1 604, 1, 157080333,
606 0 0 0 0 0 0 0 + PIN_00914 606 1 606 chr1 247249719 157081358 157081963 1 606, 1, 157081358,
955 0 0 0 0 0 0 0 + PIN_00915 955 1 955 chr1 247249719 157089633 157090587 1 955, 1, 157089633,
535 0 0 0 0 0 0 0 + PIN_00916 535 1 535 chr1 247249719 157091792 157092326 1 535, 1, 157091792,
773 0 0 0 0 0 0 0 + PIN_00917 773 1 773 chr1 247249719 157092605 157093377 1 773, 1, 157092605,
1123 0 0 0 0 0 0 0 + PIN_00918 1123 1 1123 chr1 247249719 157115953 157117075 1 1123, 1, 157115953,
1136 0 0 0 0 0 0 0 + PIN_00919 1136 1 1136 chr1 247249719 157122063 157123198 1 1136, 1, 157122063,
452 0 0 0 0 0 0 0 - PIN_00920 452 1 452 chr1 247249719 157132878 157133329 1 452, 1, 157132878,
461 0 0 0 0 0 0 0 - PIN_00921 461 1 461 chr1 247249719 157136786 157137246 1 461, 1, 157136786,
541 0 0 0 0 0 0 0 - PIN_00922 541 1 541 chr1 247249719 157139362 157139902 1 541, 1, 157139362,
741 0 0 0 0 0 0 0 + PIN_00923 741 1 741 chr1 247249719 157272389 157273129 1 741, 1, 157272389,
412 0 0 0 0 0 0 0 + PIN_00924 412 1 412 chr1 247249719 157395112 157395523 1 412, 1, 157395112,
473 0 0 0 0 0 0 0 - PIN_00925 473 1 473 chr1 247249719 157582548 157583020 1 473, 1, 157582548,
440 0 0 0 0 0 0 0 + PIN_00926 440 1 440 chr1 247249719 157782058 157782497 1 440, 1, 157782058,
1504 0 0 0 0 0 0 0 + PIN_00927 1504 1 1504 chr1 247249719 157820238 157821741 1 1504, 1, 157820238,
566 0 0 0 0 0 0 0 + PIN_00928 566 1 566 chr1 247249719 157822872 157823437 1 566, 1, 157822872,
394 0 0 0 0 0 0 0 + PIN_00929 394 1 394 chr1 247249719 157827673 157828066 1 394, 1, 157827673,
948 0 0 0 0 0 0 0 + PIN_00930 948 1 948 chr1 247249719 157842305 157843252 1 948, 1, 157842305,
633 0 0 0 0 0 0 0 + PIN_00931 633 1 633 chr1 247249719 157857259 157857891 1 633, 1, 157857259,
998 0 0 0 0 0 0 0 - PIN_00932 998 1 998 chr1 247249719 157881925 157882922 1 998, 1, 157881925,
905 0 0 0 0 0 0 0 - PIN_00933 905 1 905 chr1 247249719 157901744 157902648 1 905, 1, 157901744,
1130 0 0 0 0 0 0 0 + PIN_00934 1130 1 1130 chr1 247249719 157905386 157906515 1 1130, 1, 157905386,
443 0 0 0 0 0 0 0 - PIN_00935 443 1 443 chr1 247249719 157939880 157940322 1 443, 1, 157939880,
621 0 0 0 0 0 0 0 - PIN_00936 621 1 621 chr1 247249719 157940556 157941176 1 621, 1, 157940556,
460 0 0 0 0 0 0 0 - PIN_00937 460 1 460 chr1 247249719 157945253 157945712 1 460, 1, 157945253,
744 0 0 0 0 0 0 0 - PIN_00938 744 1 744 chr1 247249719 157947475 157948218 1 744, 1, 157947475,
579 0 0 0 0 0 0 0 - PIN_00939 579 1 579 chr1 247249719 157950990 157951568 1 579, 1, 157950990,
483 0 0 0 0 0 0 0 - PIN_00940 483 1 483 chr1 247249719 157952999 157953481 1 483, 1, 157952999,
580 0 0 0 0 0 0 0 + PIN_00941 580 1 580 chr1 247249719 157954952 157955531 1 580, 1, 157954952,
836 0 0 0 0 0 0 0 + PIN_00942 836 1 836 chr1 247249719 157957769 157958604 1 836, 1, 157957769,
822 0 0 0 0 0 0 0 - PIN_00943 822 1 822 chr1 247249719 157992794 157993615 1 822, 1, 157992794,
1634 0 0 0 0 0 0 0 - PIN_00944 1634 1 1634 chr1 247249719 157995092 157996725 1 1634, 1, 157995092,
1014 0 0 0 0 0 0 0 + PIN_00945 1014 1 1014 chr1 247249719 158015602 158016615 1 1014, 1, 158015602,
518 0 0 0 0 0 0 0 + PIN_00946 518 1 518 chr1 247249719 158088840 158089357 1 518, 1, 158088840,
873 0 0 0 0 0 0 0 - PIN_00947 873 1 873 chr1 247249719 158378059 158378931 1 873, 1, 158378059,
771 0 0 0 0 0 0 0 - PIN_00948 771 1 771 chr1 247249719 158492725 158493495 1 771, 1, 158492725,
874 0 0 0 0 0 0 0 - PIN_00949 874 1 874 chr1 247249719 158613525 158614398 1 874, 1, 158613525,
387 0 0 0 0 0 0 0 + PIN_00950 387 1 387 chr1 247249719 158718602 158718988 1 387, 1, 158718602,
1375 0 0 0 0 0 0 0 - PIN_00951 1375 1 1375 chr1 247249719 159288173 159289547 1 1375, 1, 159288173,
972 0 0 0 0 0 0 0 - PIN_00952 972 1 972 chr1 247249719 159298688 159299659 1 972, 1, 159298688,
1207 0 0 0 0 0 0 0 - PIN_00953 1207 1 1207 chr1 247249719 159494012 159495218 1 1207, 1, 159494012,
1808 0 0 0 0 0 0 0 - PIN_00954 1808 1 1808 chr1 247249719 159498633 159500440 1 1808, 1, 159498633,
688 0 0 0 0 0 0 0 - PIN_00955 688 1 688 chr1 247249719 160029752 160030439 1 688, 1, 160029752,
341 0 0 0 0 0 0 0 + PIN_00956 341 1 341 chr1 247249719 161911521 161911861 1 341, 1, 161911521,
254 0 0 0 0 0 0 0 + PIN_00957 254 1 254 chr1 247249719 161913732 161913985 1 254, 1, 161913732,
2160 0 0 0 0 0 0 0 - PIN_00958 2160 1 2160 chr1 247249719 162350645 162352804 1 2160, 1, 162350645,
784 0 0 0 0 0 0 0 - PIN_00959 784 1 784 chr1 247249719 163548354 163549137 1 784, 1, 163548354,
706 0 0 0 0 0 0 0 + PIN_00960 706 1 706 chr1 247249719 163558614 163559319 1 706, 1, 163558614,
640 0 0 0 0 0 0 0 + PIN_00961 640 1 640 chr1 247249719 163560941 163561580 1 640, 1, 163560941,
623 0 0 0 0 0 0 0 + PIN_00962 623 1 623 chr1 247249719 163564681 163565303 1 623, 1, 163564681,
351 0 0 0 0 0 0 0 + PIN_00963 351 1 351 chr1 247249719 163756542 163756892 1 351, 1, 163756542,
976 0 0 0 0 0 0 0 - PIN_00964 976 1 976 chr1 247249719 164004219 164005194 1 976, 1, 164004219,
448 0 0 0 0 0 0 0 - PIN_00965 448 1 448 chr1 247249719 164029964 164030411 1 448, 1, 164029964,
1012 0 0 0 0 0 0 0 - PIN_00966 1012 1 1012 chr1 247249719 164113284 164114295 1 1012, 1, 164113284,
783 0 0 0 0 0 0 0 - PIN_00967 783 1 783 chr1 247249719 164743499 164744281 1 783, 1, 164743499,
783 0 0 0 0 0 0 0 + PIN_00968 783 1 783 chr1 247249719 164743499 164744281 1 783, 1, 164743499,
1121 0 0 0 0 0 0 0 - PIN_00969 1121 1 1121 chr1 247249719 165811695 165812815 1 1121, 1, 165811695,
1550 0 0 0 0 0 0 0 - PIN_00970 1550 1 1550 chr1 247249719 166087745 166089294 1 1550, 1, 166087745,
1728 0 0 0 0 0 0 0 + PIN_00971 1728 1 1728 chr1 247249719 166168397 166170124 1 1728, 1, 166168397,
388 0 0 0 0 0 0 0 + PIN_00972 388 1 388 chr1 247249719 166224651 166225038 1 388, 1, 166224651,
439 0 0 0 0 0 0 0 - PIN_00973 439 1 439 chr1 247249719 166499377 166499815 1 439, 1, 166499377,
1779 0 0 0 0 0 0 0 - PIN_00974 1779 1 1779 chr1 247249719 166551809 166553587 1 1779, 1, 166551809,
261 0 0 0 0 0 0 0 + PIN_00975 261 1 261 chr1 247249719 166556527 166556787 1 261, 1, 166556527,
704 0 0 0 0 0 0 0 + PIN_00976 704 1 704 chr1 247249719 166559782 166560485 1 704, 1, 166559782,
313 0 0 0 0 0 0 0 + PIN_00977 313 1 313 chr1 247249719 166565055 166565367 1 313, 1, 166565055,
556 0 0 0 0 0 0 0 - PIN_00978 556 1 556 chr1 247249719 167659227 167659782 1 556, 1, 167659227,
1133 0 0 0 0 0 0 0 - PIN_00979 1133 1 1133 chr1 247249719 167896604 167897736 1 1133, 1, 167896604,
442 0 0 0 0 0 0 0 - PIN_00980 442 1 442 chr1 247249719 167908256 167908697 1 442, 1, 167908256,
2631 0 0 0 0 0 0 0 - PIN_00981 2631 1 2631 chr1 247249719 167908965 167911595 1 2631, 1, 167908965,
533 0 0 0 0 0 0 0 - PIN_00982 533 1 533 chr1 247249719 168032168 168032700 1 533, 1, 168032168,
1007 0 0 0 0 0 0 0 - PIN_00983 1007 1 1007 chr1 247249719 168215679 168216685 1 1007, 1, 168215679,
542 0 0 0 0 0 0 0 - PIN_00984 542 1 542 chr1 247249719 168224194 168224735 1 542, 1, 168224194,
536 0 0 0 0 0 0 0 - PIN_00985 536 1 536 chr1 247249719 168225273 168225808 1 536, 1, 168225273,
765 0 0 0 0 0 0 0 - PIN_00986 765 1 765 chr1 247249719 168289898 168290662 1 765, 1, 168289898,
930 0 0 0 0 0 0 0 - PIN_00987 930 1 930 chr1 247249719 168490792 168491721 1 930, 1, 168490792,
452 0 0 0 0 0 0 0 + PIN_00988 452 1 452 chr1 247249719 169115803 169116254 1 452, 1, 169115803,
586 0 0 0 0 0 0 0 - PIN_00989 586 1 586 chr1 247249719 169274271 169274856 1 586, 1, 169274271,
738 0 0 0 0 0 0 0 - PIN_00990 738 1 738 chr1 247249719 169278356 169279093 1 738, 1, 169278356,
1210 0 0 0 0 0 0 0 - PIN_00991 1210 1 1210 chr1 247249719 170181789 170182998 1 1210, 1, 170181789,
965 0 0 0 0 0 0 0 - PIN_00992 965 1 965 chr1 247249719 170185647 170186611 1 965, 1, 170185647,
448 0 0 0 0 0 0 0 - PIN_00993 448 1 448 chr1 247249719 170557318 170557765 1 448, 1, 170557318,
365 0 0 0 0 0 0 0 - PIN_00994 365 1 365 chr1 247249719 171005642 171006006 1 365, 1, 171005642,
673 0 0 0 0 0 0 0 - PIN_00995 673 1 673 chr1 247249719 171683476 171684148 1 673, 1, 171683476,
513 0 0 0 0 0 0 0 - PIN_00996 513 1 513 chr1 247249719 171707375 171707887 1 513, 1, 171707375,
531 0 0 0 0 0 0 0 + PIN_00997 531 1 531 chr1 247249719 172728175 172728705 1 531, 1, 172728175,
1490 0 0 0 0 0 0 0 + PIN_00998 1490 1 1490 chr1 247249719 172862399 172863888 1 1490, 1, 172862399,
418 0 0 0 0 0 0 0 - PIN_00999 418 1 418 chr1 247249719 173466385 173466802 1 418, 1, 173466385,
400 0 0 0 0 0 0 0 + PIN_01000 400 1 400 chr1 247249719 173715382 173715781 1 400, 1, 173715382,
266 0 0 0 0 0 0 0 + PIN_01001 266 1 266 chr1 247249719 174726850 174727115 1 266, 1, 174726850,
245 0 0 0 0 0 0 0 - PIN_01002 245 1 245 chr1 247249719 175090795 175091039 1 245, 1, 175090795,
1127 0 0 0 0 0 0 0 - PIN_01003 1127 1 1127 chr1 247249719 175171068 175172194 1 1127, 1, 175171068,
484 0 0 0 0 0 0 0 - PIN_01004 484 1 484 chr1 247249719 175594629 175595112 1 484, 1, 175594629,
583 0 0 0 0 0 0 0 - PIN_01005 583 1 583 chr1 247249719 176045444 176046026 1 583, 1, 176045444,
342 0 0 0 0 0 0 0 - PIN_01006 342 1 342 chr1 247249719 176050920 176051261 1 342, 1, 176050920,
690 0 0 0 0 0 0 0 - PIN_01007 690 1 690 chr1 247249719 176585362 176586051 1 690, 1, 176585362,
631 0 0 0 0 0 0 0 - PIN_01008 631 1 631 chr1 247249719 176604489 176605119 1 631, 1, 176604489,
675 0 0 0 0 0 0 0 - PIN_01009 675 1 675 chr1 247249719 176716267 176716941 1 675, 1, 176716267,
319 0 0 0 0 0 0 0 - PIN_01010 319 1 319 chr1 247249719 176890311 176890629 1 319, 1, 176890311,
3245 0 0 0 0 0 0 0 - PIN_01011 3245 1 3245 chr1 247249719 176969986 176973230 1 3245, 1, 176969986,
584 0 0 0 0 0 0 0 - PIN_01012 584 1 584 chr1 247249719 177752977 177753560 1 584, 1, 177752977,
1437 0 0 0 0 0 0 0 - PIN_01013 1437 1 1437 chr1 247249719 179494335 179495771 1 1437, 1, 179494335,
1868 0 0 0 0 0 0 0 - PIN_01014 1868 1 1868 chr1 247249719 179529308 179531175 1 1868, 1, 179529308,
979 0 0 0 0 0 0 0 - PIN_01015 979 1 979 chr1 247249719 179576562 179577540 1 979, 1, 179576562,
648 0 0 0 0 0 0 0 - PIN_01016 648 1 648 chr1 247249719 179579778 179580425 1 648, 1, 179579778,
487 0 0 0 0 0 0 0 - PIN_01017 487 1 487 chr1 247249719 179816154 179816640 1 487, 1, 179816154,
580 0 0 0 0 0 0 0 - PIN_01018 580 1 580 chr1 247249719 179822244 179822823 1 580, 1, 179822244,
600 0 0 0 0 0 0 0 - PIN_01019 600 1 600 chr1 247249719 179838097 179838696 1 600, 1, 179838097,
459 0 0 0 0 0 0 0 + PIN_01020 459 1 459 chr1 247249719 179979018 179979476 1 459, 1, 179979018,
569 0 0 0 0 0 0 0 + PIN_01021 569 1 569 chr1 247249719 179990998 179991566 1 569, 1, 179990998,
691 0 0 0 0 0 0 0 - PIN_01022 691 1 691 chr1 247249719 180216280 180216970 1 691, 1, 180216280,
480 0 0 0 0 0 0 0 - PIN_01023 480 1 480 chr1 247249719 180244849 180245328 1 480, 1, 180244849,
1199 0 0 0 0 0 0 0 - PIN_01024 1199 1 1199 chr1 247249719 180247621 180248819 1 1199, 1, 180247621,
698 0 0 0 0 0 0 0 + PIN_01025 698 1 698 chr1 247249719 180264098 180264795 1 698, 1, 180264098,
1565 0 0 0 0 0 0 0 - PIN_01026 1565 1 1565 chr1 247249719 180772052 180773616 1 1565, 1, 180772052,
771 0 0 0 0 0 0 0 + PIN_01027 771 1 771 chr1 247249719 181506299 181507069 1 771, 1, 181506299,
445 0 0 0 0 0 0 0 + PIN_01028 445 1 445 chr1 247249719 181524120 181524564 1 445, 1, 181524120,
550 0 0 0 0 0 0 0 + PIN_01029 550 1 550 chr1 247249719 181594829 181595378 1 550, 1, 181594829,
447 0 0 0 0 0 0 0 - PIN_01030 447 1 447 chr1 247249719 181800541 181800987 1 447, 1, 181800541,
575 0 0 0 0 0 0 0 + PIN_01031 575 1 575 chr1 247249719 182001132 182001706 1 575, 1, 182001132,
3661 0 0 0 0 0 0 0 + PIN_01032 3661 1 3661 chr1 247249719 182004141 182007801 1 3661, 1, 182004141,
1567 0 0 0 0 0 0 0 + PIN_01033 1567 1 1567 chr1 247249719 182008468 182010034 1 1567, 1, 182008468,
1308 0 0 0 0 0 0 0 - PIN_01034 1308 1 1308 chr1 247249719 183013161 183014468 1 1308, 1, 183013161,
804 0 0 0 0 0 0 0 + PIN_01035 804 1 804 chr1 247249719 183024123 183024926 1 804, 1, 183024123,
322 0 0 0 0 0 0 0 + PIN_01036 322 1 322 chr1 247249719 183035731 183036052 1 322, 1, 183035731,
659 0 0 0 0 0 0 0 + PIN_01037 659 1 659 chr1 247249719 183059228 183059886 1 659, 1, 183059228,
281 0 0 0 0 0 0 0 - PIN_01038 281 1 281 chr1 247249719 183090290 183090570 1 281, 1, 183090290,
712 0 0 0 0 0 0 0 + PIN_01039 712 1 712 chr1 247249719 183375946 183376657 1 712, 1, 183375946,
1134 0 0 0 0 0 0 0 - PIN_01040 1134 1 1134 chr1 247249719 189511054 189512187 1 1134, 1, 189511054,
545 0 0 0 0 0 0 0 + PIN_01041 545 1 545 chr1 247249719 189720698 189721242 1 545, 1, 189720698,
789 0 0 0 0 0 0 0 + PIN_01042 789 1 789 chr1 247249719 189728176 189728964 1 789, 1, 189728176,
1266 0 0 0 0 0 0 0 - PIN_01043 1266 1 1266 chr1 247249719 189769229 189770494 1 1266, 1, 189769229,
916 0 0 0 0 0 0 0 + PIN_01044 916 1 916 chr1 247249719 193019781 193020696 1 916, 1, 193019781,
804 0 0 0 0 0 0 0 - PIN_01045 804 1 804 chr1 247249719 193379860 193380663 1 804, 1, 193379860,
1012 0 0 0 0 0 0 0 - PIN_01046 1012 1 1012 chr1 247249719 193401994 193403005 1 1012, 1, 193401994,
568 0 0 0 0 0 0 0 + PIN_01047 568 1 568 chr1 247249719 194212477 194213044 1 568, 1, 194212477,
877 0 0 0 0 0 0 0 + PIN_01048 877 1 877 chr1 247249719 194246353 194247229 1 877, 1, 194246353,
621 0 0 0 0 0 0 0 - PIN_01049 621 1 621 chr1 247249719 194613346 194613966 1 621, 1, 194613346,
1442 0 0 0 0 0 0 0 - PIN_01050 1442 1 1442 chr1 247249719 195408785 195410226 1 1442, 1, 195408785,
1195 0 0 0 0 0 0 0 - PIN_01051 1195 1 1195 chr1 247249719 195413198 195414392 1 1195, 1, 195413198,
707 0 0 0 0 0 0 0 - PIN_01052 707 1 707 chr1 247249719 196739983 196740689 1 707, 1, 196739983,
517 0 0 0 0 0 0 0 - PIN_01053 517 1 517 chr1 247249719 197547852 197548368 1 517, 1, 197547852,
628 0 0 0 0 0 0 0 - PIN_01054 628 1 628 chr1 247249719 197554000 197554627 1 628, 1, 197554000,
770 0 0 0 0 0 0 0 - PIN_01055 770 1 770 chr1 247249719 197556387 197557156 1 770, 1, 197556387,
458 0 0 0 0 0 0 0 - PIN_01056 458 1 458 chr1 247249719 197923450 197923907 1 458, 1, 197923450,
501 0 0 0 0 0 0 0 + PIN_01057 501 1 501 chr1 247249719 198062595 198063095 1 501, 1, 198062595,
505 0 0 0 0 0 0 0 + PIN_01058 505 1 505 chr1 247249719 198070272 198070776 1 505, 1, 198070272,
296 0 0 0 0 0 0 0 + PIN_01059 296 1 296 chr1 247249719 198083732 198084027 1 296, 1, 198083732,
1423 0 0 0 0 0 0 0 + PIN_01060 1423 1 1423 chr1 247249719 198196464 198197886 1 1423, 1, 198196464,
986 0 0 0 0 0 0 0 - PIN_01061 986 1 986 chr1 247249719 198574630 198575615 1 986, 1, 198574630,
2404 0 0 0 0 0 0 0 + PIN_01062 2404 1 2404 chr1 247249719 198599701 198602104 1 2404, 1, 198599701,
555 0 0 0 0 0 0 0 - PIN_01063 555 1 555 chr1 247249719 198684114 198684668 1 555, 1, 198684114,
1278 0 0 0 0 0 0 0 - PIN_01064 1278 1 1278 chr1 247249719 198689408 198690685 1 1278, 1, 198689408,
2061 0 0 0 0 0 0 0 - PIN_01065 2061 1 2061 chr1 247249719 198695618 198697678 1 2061, 1, 198695618,
1531 0 0 0 0 0 0 0 - PIN_01066 1531 1 1531 chr1 247249719 198700147 198701677 1 1531, 1, 198700147,
788 0 0 0 0 0 0 0 - PIN_01067 788 1 788 chr1 247249719 198701795 198702582 1 788, 1, 198701795,
1518 0 0 0 0 0 0 0 - PIN_01068 1518 1 1518 chr1 247249719 198712963 198714480 1 1518, 1, 198712963,
423 0 0 0 0 0 0 0 + PIN_01069 423 1 423 chr1 247249719 198838531 198838953 1 423, 1, 198838531,
2006 0 0 0 0 0 0 0 + PIN_01070 2006 1 2006 chr1 247249719 198859323 198861328 1 2006, 1, 198859323,
726 0 0 0 0 0 0 0 + PIN_01071 726 1 726 chr1 247249719 199033878 199034603 1 726, 1, 199033878,
972 0 0 0 0 0 0 0 + PIN_01072 972 1 972 chr1 247249719 199425946 199426917 1 972, 1, 199425946,
1197 0 0 0 0 0 0 0 + PIN_01073 1197 1 1197 chr1 247249719 199666778 199667974 1 1197, 1, 199666778,
584 0 0 0 0 0 0 0 - PIN_01074 584 1 584 chr1 247249719 199719215 199719798 1 584, 1, 199719215,
825 0 0 0 0 0 0 0 - PIN_01075 825 1 825 chr1 247249719 199829217 199830041 1 825, 1, 199829217,
1927 0 0 0 0 0 0 0 - PIN_01076 1927 1 1927 chr1 247249719 200433164 200435090 1 1927, 1, 200433164,
439 0 0 0 0 0 0 0 - PIN_01077 439 1 439 chr1 247249719 200530854 200531292 1 439, 1, 200530854,
652 0 0 0 0 0 0 0 - PIN_01078 652 1 652 chr1 247249719 200562498 200563149 1 652, 1, 200562498,
1705 0 0 0 0 0 0 0 - PIN_01079 1705 1 1705 chr1 247249719 200565186 200566890 1 1705, 1, 200565186,
747 0 0 0 0 0 0 0 + PIN_01080 747 1 747 chr1 247249719 200893190 200893936 1 747, 1, 200893190,
1595 0 0 0 0 0 0 0 + PIN_01081 1595 1 1595 chr1 247249719 200945617 200947211 1 1595, 1, 200945617,
545 0 0 0 0 0 0 0 + PIN_01082 545 1 545 chr1 247249719 200949423 200949967 1 545, 1, 200949423,
1290 0 0 0 0 0 0 0 + PIN_01083 1290 1 1290 chr1 247249719 200950703 200951992 1 1290, 1, 200950703,
324 0 0 0 0 0 0 0 + PIN_01084 324 1 324 chr1 247249719 201140943 201141266 1 324, 1, 201140943,
584 0 0 0 0 0 0 0 + PIN_01085 584 1 584 chr1 247249719 201144073 201144656 1 584, 1, 201144073,
290 0 0 0 0 0 0 0 + PIN_01086 290 1 290 chr1 247249719 201155319 201155608 1 290, 1, 201155319,
268 0 0 0 0 0 0 0 + PIN_01087 268 1 268 chr1 247249719 201157759 201158026 1 268, 1, 201157759,
275 0 0 0 0 0 0 0 - PIN_01088 275 1 275 chr1 247249719 201226163 201226437 1 275, 1, 201226163,
967 0 0 0 0 0 0 0 - PIN_01089 967 1 967 chr1 247249719 201230794 201231760 1 967, 1, 201230794,
636 0 0 0 0 0 0 0 - PIN_01090 636 1 636 chr1 247249719 201237693 201238328 1 636, 1, 201237693,
290 0 0 0 0 0 0 0 - PIN_01091 290 1 290 chr1 247249719 201247508 201247797 1 290, 1, 201247508,
771 0 0 0 0 0 0 0 - PIN_01092 771 1 771 chr1 247249719 201271230 201272000 1 771, 1, 201271230,
389 0 0 0 0 0 0 0 - PIN_01093 389 1 389 chr1 247249719 201281663 201282051 1 389, 1, 201281663,
849 0 0 0 0 0 0 0 - PIN_01094 849 1 849 chr1 247249719 201686608 201687456 1 849, 1, 201686608,
342 0 0 0 0 0 0 0 + PIN_01095 342 1 342 chr1 247249719 201848856 201849197 1 342, 1, 201848856,
473 0 0 0 0 0 0 0 + PIN_01096 473 1 473 chr1 247249719 202084837 202085309 1 473, 1, 202084837,
402 0 0 0 0 0 0 0 - PIN_01097 402 1 402 chr1 247249719 202224227 202224628 1 402, 1, 202224227,
785 0 0 0 0 0 0 0 - PIN_01098 785 1 785 chr1 247249719 202286477 202287261 1 785, 1, 202286477,
929 0 0 0 0 0 0 0 - PIN_01099 929 1 929 chr1 247249719 202292821 202293749 1 929, 1, 202292821,
748 0 0 0 0 0 0 0 + PIN_01100 748 1 748 chr1 247249719 202301188 202301935 1 748, 1, 202301188,
1689 0 0 0 0 0 0 0 + PIN_01101 1689 1 1689 chr1 247249719 202363004 202364692 1 1689, 1, 202363004,
493 0 0 0 0 0 0 0 + PIN_01102 493 1 493 chr1 247249719 202499248 202499740 1 493, 1, 202499248,
775 0 0 0 0 0 0 0 - PIN_01103 775 1 775 chr1 247249719 203293002 203293776 1 775, 1, 203293002,
437 0 0 0 0 0 0 0 + PIN_01104 437 1 437 chr1 247249719 203493157 203493593 1 437, 1, 203493157,
325 0 0 0 0 0 0 0 + PIN_01105 325 1 325 chr1 247249719 203502120 203502444 1 325, 1, 203502120,
567 0 0 0 0 0 0 0 - PIN_01106 567 1 567 chr1 247249719 203626610 203627176 1 567, 1, 203626610,
1337 0 0 0 0 0 0 0 - PIN_01107 1337 1 1337 chr1 247249719 203658954 203660290 1 1337, 1, 203658954,
825 0 0 0 0 0 0 0 - PIN_01108 825 1 825 chr1 247249719 203883605 203884429 1 825, 1, 203883605,
443 0 0 0 0 0 0 0 - PIN_01109 443 1 443 chr1 247249719 204041571 204042013 1 443, 1, 204041571,
347 0 0 0 0 0 0 0 - PIN_01110 347 1 347 chr1 247249719 204347204 204347550 1 347, 1, 204347204,
1175 0 0 0 0 0 0 0 + PIN_01111 1175 1 1175 chr1 247249719 204771472 204772646 1 1175, 1, 204771472,
577 0 0 0 0 0 0 0 + PIN_01112 577 1 577 chr1 247249719 206184110 206184686 1 577, 1, 206184110,
592 0 0 0 0 0 0 0 + PIN_01113 592 1 592 chr1 247249719 206195828 206196419 1 592, 1, 206195828,
1035 0 0 0 0 0 0 0 - PIN_01114 1035 1 1035 chr1 247249719 206323831 206324865 1 1035, 1, 206323831,
1449 0 0 0 0 0 0 0 - PIN_01115 1449 1 1449 chr1 247249719 206342346 206343794 1 1449, 1, 206342346,
704 0 0 0 0 0 0 0 + PIN_01116 704 1 704 chr1 247249719 206352058 206352761 1 704, 1, 206352058,
504 0 0 0 0 0 0 0 - PIN_01117 504 1 504 chr1 247249719 207837935 207838438 1 504, 1, 207837935,
1007 0 0 0 0 0 0 0 + PIN_01118 1007 1 1007 chr1 247249719 208391060 208392066 1 1007, 1, 208391060,
562 0 0 0 0 0 0 0 - PIN_01119 562 1 562 chr1 247249719 208918806 208919367 1 562, 1, 208918806,
543 0 0 0 0 0 0 0 - PIN_01120 543 1 543 chr1 247249719 208920213 208920755 1 543, 1, 208920213,
532 0 0 0 0 0 0 0 + PIN_01121 532 1 532 chr1 247249719 209301098 209301629 1 532, 1, 209301098,
387 0 0 0 0 0 0 0 - PIN_01122 387 1 387 chr1 247249719 209450073 209450459 1 387, 1, 209450073,
399 0 0 0 0 0 0 0 - PIN_01123 399 1 399 chr1 247249719 209678907 209679305 1 399, 1, 209678907,
374 0 0 0 0 0 0 0 - PIN_01124 374 1 374 chr1 247249719 209792199 209792572 1 374, 1, 209792199,
448 0 0 0 0 0 0 0 - PIN_01125 448 1 448 chr1 247249719 212139099 212139546 1 448, 1, 212139099,
786 0 0 0 0 0 0 0 + PIN_01126 786 1 786 chr1 247249719 212328192 212328977 1 786, 1, 212328192,
662 0 0 0 0 0 0 0 + PIN_01127 662 1 662 chr1 247249719 212761242 212761903 1 662, 1, 212761242,
1531 0 0 0 0 0 0 0 + PIN_01128 1531 1 1531 chr1 247249719 214053298 214054828 1 1531, 1, 214053298,
795 0 0 0 0 0 0 0 + PIN_01129 795 1 795 chr1 247249719 214059787 214060581 1 795, 1, 214059787,
634 0 0 0 0 0 0 0 - PIN_01130 634 1 634 chr1 247249719 215754588 215755221 1 634, 1, 215754588,
725 0 0 0 0 0 0 0 + PIN_01131 725 1 725 chr1 247249719 216488664 216489388 1 725, 1, 216488664,
700 0 0 0 0 0 0 0 + PIN_01132 700 1 700 chr1 247249719 216530693 216531392 1 700, 1, 216530693,
701 0 0 0 0 0 0 0 - PIN_01133 701 1 701 chr1 247249719 216686602 216687302 1 701, 1, 216686602,
1023 0 0 0 0 0 0 0 + PIN_01134 1023 1 1023 chr1 247249719 216714436 216715458 1 1023, 1, 216714436,
686 0 0 0 0 0 0 0 + PIN_01135 686 1 686 chr1 247249719 216718723 216719408 1 686, 1, 216718723,
469 0 0 0 0 0 0 0 + PIN_01136 469 1 469 chr1 247249719 216726197 216726665 1 469, 1, 216726197,
581 0 0 0 0 0 0 0 + PIN_01137 581 1 581 chr1 247249719 216757920 216758500 1 581, 1, 216757920,
206 0 0 0 0 0 0 0 - PIN_01138 206 1 206 chr1 247249719 217341698 217341903 1 206, 1, 217341698,
232 0 0 0 0 0 0 0 - PIN_01139 232 1 232 chr1 247249719 220246395 220246626 1 232, 1, 220246395,
725 0 0 0 0 0 0 0 - PIN_01140 725 1 725 chr1 247249719 220249821 220250545 1 725, 1, 220249821,
344 0 0 0 0 0 0 0 - PIN_01141 344 1 344 chr1 247249719 220251716 220252059 1 344, 1, 220251716,
658 0 0 0 0 0 0 0 + PIN_01142 658 1 658 chr1 247249719 220282994 220283651 1 658, 1, 220282994,
1287 0 0 0 0 0 0 0 + PIN_01143 1287 1 1287 chr1 247249719 220296373 220297659 1 1287, 1, 220296373,
720 0 0 0 0 0 0 0 - PIN_01144 720 1 720 chr1 247249719 220624751 220625470 1 720, 1, 220624751,
380 0 0 0 0 0 0 0 - PIN_01145 380 1 380 chr1 247249719 220677607 220677986 1 380, 1, 220677607,
666 0 0 0 0 0 0 0 + PIN_01146 666 1 666 chr1 247249719 220769327 220769992 1 666, 1, 220769327,
460 0 0 0 0 0 0 0 + PIN_01147 460 1 460 chr1 247249719 220794747 220795206 1 460, 1, 220794747,
527 0 0 0 0 0 0 0 - PIN_01148 527 1 527 chr1 247249719 220854665 220855191 1 527, 1, 220854665,
650 0 0 0 0 0 0 0 - PIN_01149 650 1 650 chr1 247249719 220859832 220860481 1 650, 1, 220859832,
3354 0 0 0 0 0 0 0 - PIN_01150 3354 1 3354 chr1 247249719 220869653 220873006 1 3354, 1, 220869653,
428 0 0 0 0 0 0 0 + PIN_01151 428 1 428 chr1 247249719 220892897 220893324 1 428, 1, 220892897,
420 0 0 0 0 0 0 0 + PIN_01152 420 1 420 chr1 247249719 220913674 220914093 1 420, 1, 220913674,
366 0 0 0 0 0 0 0 - PIN_01153 366 1 366 chr1 247249719 221224734 221225099 1 366, 1, 221224734,
1532 0 0 0 0 0 0 0 + PIN_01154 1532 1 1532 chr1 247249719 221903524 221905055 1 1532, 1, 221903524,
2485 0 0 0 0 0 0 0 + PIN_01155 2485 1 2485 chr1 247249719 221905433 221907917 1 2485, 1, 221905433,
1325 0 0 0 0 0 0 0 + PIN_01156 1325 1 1325 chr1 247249719 221992605 221993929 1 1325, 1, 221992605,
544 0 0 0 0 0 0 0 + PIN_01157 544 1 544 chr1 247249719 221999345 221999888 1 544, 1, 221999345,
473 0 0 0 0 0 0 0 + PIN_01158 473 1 473 chr1 247249719 222061409 222061881 1 473, 1, 222061409,
430 0 0 0 0 0 0 0 - PIN_01159 430 1 430 chr1 247249719 222277428 222277857 1 430, 1, 222277428,
677 0 0 0 0 0 0 0 - PIN_01160 677 1 677 chr1 247249719 222281265 222281941 1 677, 1, 222281265,
448 0 0 0 0 0 0 0 - PIN_01161 448 1 448 chr1 247249719 222326140 222326587 1 448, 1, 222326140,
2074 0 0 0 0 0 0 0 - PIN_01162 2074 1 2074 chr1 247249719 222334925 222336998 1 2074, 1, 222334925,
309 0 0 0 0 0 0 0 + PIN_01163 309 1 309 chr1 247249719 222415806 222416114 1 309, 1, 222415806,
837 0 0 0 0 0 0 0 + PIN_01164 837 1 837 chr1 247249719 222648670 222649506 1 837, 1, 222648670,
475 0 0 0 0 0 0 0 + PIN_01165 475 1 475 chr1 247249719 222660159 222660633 1 475, 1, 222660159,
458 0 0 0 0 0 0 0 + PIN_01166 458 1 458 chr1 247249719 222790037 222790494 1 458, 1, 222790037,
900 0 0 0 0 0 0 0 + PIN_01167 900 1 900 chr1 247249719 222855977 222856876 1 900, 1, 222855977,
994 0 0 0 0 0 0 0 + PIN_01168 994 1 994 chr1 247249719 222857302 222858295 1 994, 1, 222857302,
780 0 0 0 0 0 0 0 + PIN_01169 780 1 780 chr1 247249719 223133490 223134269 1 780, 1, 223133490,
568 0 0 0 0 0 0 0 + PIN_01170 568 1 568 chr1 247249719 223136173 223136740 1 568, 1, 223136173,
893 0 0 0 0 0 0 0 + PIN_01171 893 1 893 chr1 247249719 223528700 223529592 1 893, 1, 223528700,
422 0 0 0 0 0 0 0 + PIN_01172 422 1 422 chr1 247249719 223748309 223748730 1 422, 1, 223748309,
1191 0 0 0 0 0 0 0 - PIN_01173 1191 1 1191 chr1 247249719 224225633 224226823 1 1191, 1, 224225633,
550 0 0 0 0 0 0 0 + PIN_01174 550 1 550 chr1 247249719 224228889 224229438 1 550, 1, 224228889,
304 0 0 0 0 0 0 0 - PIN_01175 304 1 304 chr1 247249719 224264876 224265179 1 304, 1, 224264876,
2068 0 0 0 0 0 0 0 - PIN_01176 2068 1 2068 chr1 247249719 224589709 224591776 1 2068, 1, 224589709,
1388 0 0 0 0 0 0 0 + PIN_01177 1388 1 1388 chr1 247249719 224595690 224597077 1 1388, 1, 224595690,
1279 0 0 0 0 0 0 0 + PIN_01178 1279 1 1279 chr1 247249719 224602305 224603583 1 1279, 1, 224602305,
1550 0 0 0 0 0 0 0 - PIN_01179 1550 1 1550 chr1 247249719 224634799 224636348 1 1550, 1, 224634799,
508 0 0 0 0 0 0 0 - PIN_01180 508 1 508 chr1 247249719 224709874 224710381 1 508, 1, 224709874,
582 0 0 0 0 0 0 0 - PIN_01181 582 1 582 chr1 247249719 224792706 224793287 1 582, 1, 224792706,
1653 0 0 0 0 0 0 0 - PIN_01182 1653 1 1653 chr1 247249719 224796824 224798476 1 1653, 1, 224796824,
642 0 0 0 0 0 0 0 + PIN_01183 642 1 642 chr1 247249719 224891483 224892124 1 642, 1, 224891483,
396 0 0 0 0 0 0 0 + PIN_01184 396 1 396 chr1 247249719 224908094 224908489 1 396, 1, 224908094,
1165 0 0 0 0 0 0 0 + PIN_01185 1165 1 1165 chr1 247249719 225782190 225783354 1 1165, 1, 225782190,
717 0 0 0 0 0 0 0 + PIN_01186 717 1 717 chr1 247249719 225892835 225893551 1 717, 1, 225892835,
505 0 0 0 0 0 0 0 + PIN_01187 505 1 505 chr1 247249719 225906983 225907487 1 505, 1, 225906983,
366 0 0 0 0 0 0 0 + PIN_01188 366 1 366 chr1 247249719 226056638 226057003 1 366, 1, 226056638,
718 0 0 0 0 0 0 0 - PIN_01189 718 1 718 chr1 247249719 226096442 226097159 1 718, 1, 226096442,
1365 0 0 0 0 0 0 0 - PIN_01190 1365 1 1365 chr1 247249719 226704037 226705401 1 1365, 1, 226704037,
268 0 0 0 0 0 0 0 - PIN_01191 268 1 268 chr1 247249719 227117425 227117692 1 268, 1, 227117425,
432 0 0 0 0 0 0 0 - PIN_01192 432 1 432 chr1 247249719 227130468 227130899 1 432, 1, 227130468,
293 0 0 0 0 0 0 0 - PIN_01193 293 1 293 chr1 247249719 227132451 227132743 1 293, 1, 227132451,
400 0 0 0 0 0 0 0 + PIN_01194 400 1 400 chr1 247249719 227148345 227148744 1 400, 1, 227148345,
380 0 0 0 0 0 0 0 - PIN_01195 380 1 380 chr1 247249719 227237593 227237972 1 380, 1, 227237593,
451 0 0 0 0 0 0 0 + PIN_01196 451 1 451 chr1 247249719 227311025 227311475 1 451, 1, 227311025,
442 0 0 0 0 0 0 0 + PIN_01197 442 1 442 chr1 247249719 227366268 227366709 1 442, 1, 227366268,
741 0 0 0 0 0 0 0 + PIN_01198 741 1 741 chr1 247249719 227403515 227404255 1 741, 1, 227403515,
504 0 0 0 0 0 0 0 - PIN_01199 504 1 504 chr1 247249719 227710114 227710617 1 504, 1, 227710114,
1035 0 0 0 0 0 0 0 - PIN_01200 1035 1 1035 chr1 247249719 227717204 227718238 1 1035, 1, 227717204,
475 0 0 0 0 0 0 0 - PIN_01201 475 1 475 chr1 247249719 227782072 227782546 1 475, 1, 227782072,
1096 0 0 0 0 0 0 0 + PIN_01202 1096 1 1096 chr1 247249719 227809180 227810275 1 1096, 1, 227809180,
462 0 0 0 0 0 0 0 + PIN_01203 462 1 462 chr1 247249719 228844785 228845246 1 462, 1, 228844785,
428 0 0 0 0 0 0 0 + PIN_01204 428 1 428 chr1 247249719 228870845 228871272 1 428, 1, 228870845,
691 0 0 0 0 0 0 0 - PIN_01205 691 1 691 chr1 247249719 229398446 229399136 1 691, 1, 229398446,
2209 0 0 0 0 0 0 0 + PIN_01206 2209 1 2209 chr1 247249719 231601464 231603672 1 2209, 1, 231601464,
2428 0 0 0 0 0 0 0 + PIN_01207 2428 1 2428 chr1 247249719 231656203 231658630 1 2428, 1, 231656203,
869 0 0 0 0 0 0 0 + PIN_01208 869 1 869 chr1 247249719 231729138 231730006 1 869, 1, 231729138,
1824 0 0 0 0 0 0 0 - PIN_01209 1824 1 1824 chr1 247249719 231818134 231819957 1 1824, 1, 231818134,
456 0 0 0 0 0 0 0 - PIN_01210 456 1 456 chr1 247249719 231925068 231925523 1 456, 1, 231925068,
682 0 0 0 0 0 0 0 - PIN_01211 682 1 682 chr1 247249719 231925630 231926311 1 682, 1, 231925630,
1863 0 0 0 0 0 0 0 - PIN_01212 1863 1 1863 chr1 247249719 231936162 231938024 1 1863, 1, 231936162,
1121 0 0 0 0 0 0 0 + PIN_01213 1121 1 1121 chr1 247249719 232153111 232154231 1 1121, 1, 232153111,
615 0 0 0 0 0 0 0 + PIN_01214 615 1 615 chr1 247249719 232220034 232220648 1 615, 1, 232220034,
330 0 0 0 0 0 0 0 + PIN_01215 330 1 330 chr1 247249719 232255340 232255669 1 330, 1, 232255340,
509 0 0 0 0 0 0 0 + PIN_01216 509 1 509 chr1 247249719 232263101 232263609 1 509, 1, 232263101,
447 0 0 0 0 0 0 0 + PIN_01217 447 1 447 chr1 247249719 232264154 232264600 1 447, 1, 232264154,
614 0 0 0 0 0 0 0 + PIN_01218 614 1 614 chr1 247249719 232266243 232266856 1 614, 1, 232266243,
415 0 0 0 0 0 0 0 + PIN_01219 415 1 415 chr1 247249719 232474664 232475078 1 415, 1, 232474664,
420 0 0 0 0 0 0 0 + PIN_01220 420 1 420 chr1 247249719 232513224 232513643 1 420, 1, 232513224,
570 0 0 0 0 0 0 0 - PIN_01221 570 1 570 chr1 247249719 232669015 232669584 1 570, 1, 232669015,
426 0 0 0 0 0 0 0 + PIN_01222 426 1 426 chr1 247249719 232722032 232722457 1 426, 1, 232722032,
816 0 0 0 0 0 0 0 - PIN_01223 816 1 816 chr1 247249719 233013031 233013846 1 816, 1, 233013031,
745 0 0 0 0 0 0 0 - PIN_01224 745 1 745 chr1 247249719 233026669 233027413 1 745, 1, 233026669,
1525 0 0 0 0 0 0 0 - PIN_01225 1525 1 1525 chr1 247249719 233029196 233030720 1 1525, 1, 233029196,
769 0 0 0 0 0 0 0 - PIN_01226 769 1 769 chr1 247249719 233030859 233031627 1 769, 1, 233030859,
1831 0 0 0 0 0 0 0 - PIN_01227 1831 1 1831 chr1 247249719 233031756 233033586 1 1831, 1, 233031756,
357 0 0 0 0 0 0 0 - PIN_01228 357 1 357 chr1 247249719 233224881 233225237 1 357, 1, 233224881,
768 0 0 0 0 0 0 0 - PIN_01229 768 1 768 chr1 247249719 233957824 233958591 1 768, 1, 233957824,
521 0 0 0 0 0 0 0 - PIN_01230 521 1 521 chr1 247249719 234000676 234001196 1 521, 1, 234000676,
544 0 0 0 0 0 0 0 - PIN_01231 544 1 544 chr1 247249719 234114632 234115175 1 544, 1, 234114632,
654 0 0 0 0 0 0 0 + PIN_01232 654 1 654 chr1 247249719 237992962 237993615 1 654, 1, 237992962,
425 0 0 0 0 0 0 0 + PIN_01233 425 1 425 chr1 247249719 237997911 237998335 1 425, 1, 237997911,
816 0 0 0 0 0 0 0 - PIN_01234 816 1 816 chr1 247249719 238038612 238039427 1 816, 1, 238038612,
456 0 0 0 0 0 0 0 - PIN_01235 456 1 456 chr1 247249719 238040119 238040574 1 456, 1, 238040119,
446 0 0 0 0 0 0 0 - PIN_01236 446 1 446 chr1 247249719 238057606 238058051 1 446, 1, 238057606,
592 0 0 0 0 0 0 0 - PIN_01237 592 1 592 chr1 247249719 238079199 238079790 1 592, 1, 238079199,
1665 0 0 0 0 0 0 0 - PIN_01238 1665 1 1665 chr1 247249719 239794120 239795784 1 1665, 1, 239794120,
667 0 0 0 0 0 0 0 - PIN_01239 667 1 667 chr1 247249719 239805697 239806363 1 667, 1, 239805697,
573 0 0 0 0 0 0 0 - PIN_01240 573 1 573 chr1 247249719 239807328 239807900 1 573, 1, 239807328,
8866 0 0 0 0 0 0 0 - PIN_01241 8866 1 8866 chr1 247249719 239987064 239995929 1 8866, 1, 239987064,
8866 0 0 0 0 0 0 0 + PIN_01242 8866 1 8866 chr1 247249719 239987064 239995929 1 8866, 1, 239987064,
1223 0 0 0 0 0 0 0 + PIN_01243 1223 1 1223 chr1 247249719 240034455 240035677 1 1223, 1, 240034455,
759 0 0 0 0 0 0 0 + PIN_01244 759 1 759 chr1 247249719 240907857 240908615 1 759, 1, 240907857,
345 0 0 0 0 0 0 0 - PIN_01245 345 1 345 chr1 247249719 241073142 241073486 1 345, 1, 241073142,
982 0 0 0 0 0 0 0 - PIN_01246 982 1 982 chr1 247249719 241331401 241332382 1 982, 1, 241331401,
920 0 0 0 0 0 0 0 + PIN_01247 920 1 920 chr1 247249719 241343846 241344765 1 920, 1, 241343846,
1461 0 0 0 0 0 0 0 + PIN_01248 1461 1 1461 chr1 247249719 241346199 241347659 1 1461, 1, 241346199,
3890 0 0 0 0 0 0 0 + PIN_01249 3890 1 3890 chr1 247249719 241349065 241352954 1 3890, 1, 241349065,
2239 0 0 0 0 0 0 0 - PIN_01250 2239 1 2239 chr1 247249719 241575847 241578085 1 2239, 1, 241575847,
303 0 0 0 0 0 0 0 + PIN_01251 303 1 303 chr1 247249719 243387417 243387719 1 303, 1, 243387417,
739 0 0 0 0 0 0 0 + PIN_01252 739 1 739 chr1 247249719 243391677 243392415 1 739, 1, 243391677,
973 0 0 0 0 0 0 0 + PIN_01253 973 1 973 chr1 247249719 243638725 243639697 1 973, 1, 243638725,
1526 0 0 0 0 0 0 0 + PIN_01254 1526 1 1526 chr1 247249719 243645203 243646728 1 1526, 1, 243645203,
823 0 0 0 0 0 0 0 + PIN_01255 823 1 823 chr1 247249719 245362015 245362837 1 823, 1, 245362015,
1090 0 0 0 0 0 0 0 - PIN_01256 1090 1 1090 chr10 135374737 272937 274026 1 1090, 1, 272937,
1004 0 0 0 0 0 0 0 - PIN_01257 1004 1 1004 chr10 135374737 274616 275619 1 1004, 1, 274616,
368 0 0 0 0 0 0 0 - PIN_01258 368 1 368 chr10 135374737 276680 277047 1 368, 1, 276680,
457 0 0 0 0 0 0 0 - PIN_01259 457 1 457 chr10 135374737 277727 278183 1 457, 1, 277727,
270 0 0 0 0 0 0 0 + PIN_01260 270 1 270 chr10 135374737 322131 322400 1 270, 1, 322131,
743 0 0 0 0 0 0 0 + PIN_01261 743 1 743 chr10 135374737 377003 377745 1 743, 1, 377003,
2708 0 0 0 0 0 0 0 + PIN_01262 2708 1 2708 chr10 135374737 866514 869221 1 2708, 1, 866514,
575 0 0 0 0 0 0 0 - PIN_01263 575 1 575 chr10 135374737 1036437 1037011 1 575, 1, 1036437,
408 0 0 0 0 0 0 0 + PIN_01264 408 1 408 chr10 135374737 1060477 1060884 1 408, 1, 1060477,
1515 0 0 0 0 0 0 0 + PIN_01265 1515 1 1515 chr10 135374737 1077657 1079171 1 1515, 1, 1077657,
1432 0 0 0 0 0 0 0 + PIN_01266 1432 1 1432 chr10 135374737 1084203 1085634 1 1432, 1, 1084203,
1001 0 0 0 0 0 0 0 + PIN_01267 1001 1 1001 chr10 135374737 1089687 1090687 1 1001, 1, 1089687,
402 0 0 0 0 0 0 0 - PIN_01268 402 1 402 chr10 135374737 1092248 1092649 1 402, 1, 1092248,
1008 0 0 0 0 0 0 0 - PIN_01269 1008 1 1008 chr10 135374737 1113629 1114636 1 1008, 1, 1113629,
585 0 0 0 0 0 0 0 - PIN_01270 585 1 585 chr10 135374737 1116105 1116689 1 585, 1, 1116105,
1025 0 0 0 0 0 0 0 - PIN_01271 1025 1 1025 chr10 135374737 1122147 1123171 1 1025, 1, 1122147,
769 0 0 0 0 0 0 0 - PIN_01272 769 1 769 chr10 135374737 1131944 1132712 1 769, 1, 1131944,
876 0 0 0 0 0 0 0 - PIN_01273 876 1 876 chr10 135374737 1159726 1160601 1 876, 1, 1159726,
568 0 0 0 0 0 0 0 - PIN_01274 568 1 568 chr10 135374737 3101391 3101958 1 568, 1, 3101391,
673 0 0 0 0 0 0 0 - PIN_01275 673 1 673 chr10 135374737 3136911 3137583 1 673, 1, 3136911,
419 0 0 0 0 0 0 0 + PIN_01276 419 1 419 chr10 135374737 3183194 3183612 1 419, 1, 3183194,
1688 0 0 0 0 0 0 0 + PIN_01277 1688 1 1688 chr10 135374737 3195117 3196804 1 1688, 1, 3195117,
6878 0 0 0 0 0 0 0 + PIN_01278 6878 1 6878 chr10 135374737 3808595 3815472 1 6878, 1, 3808595,
419 0 0 0 0 0 0 0 - PIN_01279 419 1 419 chr10 135374737 4871735 4872153 1 419, 1, 4871735,
744 0 0 0 0 0 0 0 - PIN_01280 744 1 744 chr10 135374737 5000269 5001012 1 744, 1, 5000269,
278 0 0 0 0 0 0 0 - PIN_01281 278 1 278 chr10 135374737 5004277 5004554 1 278, 1, 5004277,
417 0 0 0 0 0 0 0 - PIN_01282 417 1 417 chr10 135374737 5004578 5004994 1 417, 1, 5004578,
1288 0 0 0 0 0 0 0 - PIN_01283 1288 1 1288 chr10 135374737 5130659 5131946 1 1288, 1, 5130659,
1014 0 0 0 0 0 0 0 - PIN_01284 1014 1 1014 chr10 135374737 5484690 5485703 1 1014, 1, 5484690,
1291 0 0 0 0 0 0 0 - PIN_01285 1291 1 1291 chr10 135374737 5487259 5488549 1 1291, 1, 5487259,
1730 0 0 0 0 0 0 0 + PIN_01286 1730 1 1730 chr10 135374737 5866090 5867819 1 1730, 1, 5866090,
720 0 0 0 0 0 0 0 - PIN_01287 720 1 720 chr10 135374737 5992687 5993406 1 720, 1, 5992687,
833 0 0 0 0 0 0 0 - PIN_01288 833 1 833 chr10 135374737 5997260 5998092 1 833, 1, 5997260,
1670 0 0 0 0 0 0 0 - PIN_01289 1670 1 1670 chr10 135374737 6005665 6007334 1 1670, 1, 6005665,
442 0 0 0 0 0 0 0 - PIN_01290 442 1 442 chr10 135374737 6190456 6190897 1 442, 1, 6190456,
515 0 0 0 0 0 0 0 - PIN_01291 515 1 515 chr10 135374737 6298556 6299070 1 515, 1, 6298556,
368 0 0 0 0 0 0 0 - PIN_01292 368 1 368 chr10 135374737 6304676 6305043 1 368, 1, 6304676,
500 0 0 0 0 0 0 0 - PIN_01293 500 1 500 chr10 135374737 6307916 6308415 1 500, 1, 6307916,
1264 0 0 0 0 0 0 0 - PIN_01294 1264 1 1264 chr10 135374737 6309740 6311003 1 1264, 1, 6309740,
714 0 0 0 0 0 0 0 - PIN_01295 714 1 714 chr10 135374737 6312973 6313686 1 714, 1, 6312973,
746 0 0 0 0 0 0 0 - PIN_01296 746 1 746 chr10 135374737 7786930 7787675 1 746, 1, 7786930,
517 0 0 0 0 0 0 0 - PIN_01297 517 1 517 chr10 135374737 7803407 7803923 1 517, 1, 7803407,
778 0 0 0 0 0 0 0 - PIN_01298 778 1 778 chr10 135374737 7826249 7827026 1 778, 1, 7826249,
822 0 0 0 0 0 0 0 + PIN_01299 822 1 822 chr10 135374737 7857168 7857989 1 822, 1, 7857168,
709 0 0 0 0 0 0 0 + PIN_01300 709 1 709 chr10 135374737 7861662 7862370 1 709, 1, 7861662,
1071 0 0 0 0 0 0 0 - PIN_01301 1071 1 1071 chr10 135374737 7877917 7878987 1 1071, 1, 7877917,
1370 0 0 0 0 0 0 0 - PIN_01302 1370 1 1370 chr10 135374737 7888257 7889626 1 1370, 1, 7888257,
689 0 0 0 0 0 0 0 - PIN_01303 689 1 689 chr10 135374737 11246998 11247686 1 689, 1, 11246998,
749 0 0 0 0 0 0 0 - PIN_01304 749 1 749 chr10 135374737 11299035 11299783 1 749, 1, 11299035,
781 0 0 0 0 0 0 0 - PIN_01305 781 1 781 chr10 135374737 11330641 11331421 1 781, 1, 11330641,
864 0 0 0 0 0 0 0 - PIN_01306 864 1 864 chr10 135374737 11395474 11396337 1 864, 1, 11395474,
682 0 0 0 0 0 0 0 - PIN_01307 682 1 682 chr10 135374737 11403037 11403718 1 682, 1, 11403037,
1841 0 0 0 0 0 0 0 - PIN_01308 1841 1 1841 chr10 135374737 11837181 11839021 1 1841, 1, 11837181,
901 0 0 0 0 0 0 0 - PIN_01309 901 1 901 chr10 135374737 12170845 12171745 1 901, 1, 12170845,
304 0 0 0 0 0 0 0 - PIN_01310 304 1 304 chr10 135374737 12194867 12195170 1 304, 1, 12194867,
481 0 0 0 0 0 0 0 - PIN_01311 481 1 481 chr10 135374737 12237678 12238158 1 481, 1, 12237678,
4410 0 0 0 0 0 0 0 - PIN_01312 4410 1 4410 chr10 135374737 12245347 12249756 1 4410, 1, 12245347,
3347 0 0 0 0 0 0 0 + PIN_01313 3347 1 3347 chr10 135374737 12249855 12253201 1 3347, 1, 12249855,
552 0 0 0 0 0 0 0 - PIN_01314 552 1 552 chr10 135374737 12851352 12851903 1 552, 1, 12851352,
515 0 0 0 0 0 0 0 - PIN_01315 515 1 515 chr10 135374737 13200832 13201346 1 515, 1, 13200832,
1699 0 0 0 0 0 0 0 - PIN_01316 1699 1 1699 chr10 135374737 13204746 13206444 1 1699, 1, 13204746,
534 0 0 0 0 0 0 0 + PIN_01317 534 1 534 chr10 135374737 13420512 13421045 1 534, 1, 13420512,
1080 0 0 0 0 0 0 0 + PIN_01318 1080 1 1080 chr10 135374737 13426652 13427731 1 1080, 1, 13426652,
862 0 0 0 0 0 0 0 - PIN_01319 862 1 862 chr10 135374737 13720324 13721185 1 862, 1, 13720324,
532 0 0 0 0 0 0 0 - PIN_01320 532 1 532 chr10 135374737 13729744 13730275 1 532, 1, 13729744,
465 0 0 0 0 0 0 0 + PIN_01321 465 1 465 chr10 135374737 13733694 13734158 1 465, 1, 13733694,
1084 0 0 0 0 0 0 0 + PIN_01322 1084 1 1084 chr10 135374737 13752140 13753223 1 1084, 1, 13752140,
644 0 0 0 0 0 0 0 + PIN_01323 644 1 644 chr10 135374737 13756856 13757499 1 644, 1, 13756856,
685 0 0 0 0 0 0 0 + PIN_01324 685 1 685 chr10 135374737 13864454 13865138 1 685, 1, 13864454,
1453 0 0 0 0 0 0 0 - PIN_01325 1453 1 1453 chr10 135374737 14932171 14933623 1 1453, 1, 14932171,
3591 0 0 0 0 0 0 0 - PIN_01326 3591 1 3591 chr10 135374737 14978454 14982044 1 3591, 1, 14978454,
715 0 0 0 0 0 0 0 - PIN_01327 715 1 715 chr10 135374737 14982936 14983650 1 715, 1, 14982936,
1745 0 0 0 0 0 0 0 + PIN_01328 1745 1 1745 chr10 135374737 14989852 14991596 1 1745, 1, 14989852,
569 0 0 0 0 0 0 0 + PIN_01329 569 1 569 chr10 135374737 15018331 15018899 1 569, 1, 15018331,
681 0 0 0 0 0 0 0 + PIN_01330 681 1 681 chr10 135374737 15214733 15215413 1 681, 1, 15214733,
852 0 0 0 0 0 0 0 + PIN_01331 852 1 852 chr10 135374737 15222506 15223357 1 852, 1, 15222506,
684 0 0 0 0 0 0 0 + PIN_01332 684 1 684 chr10 135374737 15915105 15915788 1 684, 1, 15915105,
1734 0 0 0 0 0 0 0 + PIN_01333 1734 1 1734 chr10 135374737 15920101 15921834 1 1734, 1, 15920101,
802 0 0 0 0 0 0 0 + PIN_01334 802 1 802 chr10 135374737 16834426 16835227 1 802, 1, 16834426,
555 0 0 0 0 0 0 0 - PIN_01335 555 1 555 chr10 135374737 17315218 17315772 1 555, 1, 17315218,
2033 0 0 0 0 0 0 0 - PIN_01336 2033 1 2033 chr10 135374737 17316427 17318459 1 2033, 1, 17316427,
898 0 0 0 0 0 0 0 - PIN_01337 898 1 898 chr10 135374737 17787029 17787926 1 898, 1, 17787029,
293 0 0 0 0 0 0 0 - PIN_01338 293 1 293 chr10 135374737 18332038 18332330 1 293, 1, 18332038,
693 0 0 0 0 0 0 0 - PIN_01339 693 1 693 chr10 135374737 18669619 18670311 1 693, 1, 18669619,
556 0 0 0 0 0 0 0 - PIN_01340 556 1 556 chr10 135374737 18729636 18730191 1 556, 1, 18729636,
488 0 0 0 0 0 0 0 - PIN_01341 488 1 488 chr10 135374737 18835351 18835838 1 488, 1, 18835351,
327 0 0 0 0 0 0 0 - PIN_01342 327 1 327 chr10 135374737 18843304 18843630 1 327, 1, 18843304,
1412 0 0 0 0 0 0 0 - PIN_01343 1412 1 1412 chr10 135374737 18843759 18845170 1 1412, 1, 18843759,
551 0 0 0 0 0 0 0 - PIN_01344 551 1 551 chr10 135374737 18856387 18856937 1 551, 1, 18856387,
413 0 0 0 0 0 0 0 - PIN_01345 413 1 413 chr10 135374737 19001384 19001796 1 413, 1, 19001384,
361 0 0 0 0 0 0 0 - PIN_01346 361 1 361 chr10 135374737 20493369 20493729 1 361, 1, 20493369,
1470 0 0 0 0 0 0 0 + PIN_01347 1470 1 1470 chr10 135374737 21143704 21145173 1 1470, 1, 21143704,
1114 0 0 0 0 0 0 0 - PIN_01348 1114 1 1114 chr10 135374737 22002253 22003366 1 1114, 1, 22002253,
495 0 0 0 0 0 0 0 - PIN_01349 495 1 495 chr10 135374737 22042570 22043064 1 495, 1, 22042570,
558 0 0 0 0 0 0 0 + PIN_01350 558 1 558 chr10 135374737 22094980 22095537 1 558, 1, 22094980,
1180 0 0 0 0 0 0 0 - PIN_01351 1180 1 1180 chr10 135374737 22655496 22656675 1 1180, 1, 22655496,
252 0 0 0 0 0 0 0 - PIN_01352 252 1 252 chr10 135374737 22656816 22657067 1 252, 1, 22656816,
406 0 0 0 0 0 0 0 - PIN_01353 406 1 406 chr10 135374737 22674575 22674980 1 406, 1, 22674575,
272 0 0 0 0 0 0 0 + PIN_01354 272 1 272 chr10 135374737 22879547 22879818 1 272, 1, 22879547,
376 0 0 0 0 0 0 0 + PIN_01355 376 1 376 chr10 135374737 22936744 22937119 1 376, 1, 22936744,
464 0 0 0 0 0 0 0 - PIN_01356 464 1 464 chr10 135374737 23336939 23337402 1 464, 1, 23336939,
266 0 0 0 0 0 0 0 - PIN_01357 266 1 266 chr10 135374737 23432972 23433237 1 266, 1, 23432972,
1068 0 0 0 0 0 0 0 - PIN_01358 1068 1 1068 chr10 135374737 24822952 24824019 1 1068, 1, 24822952,
431 0 0 0 0 0 0 0 - PIN_01359 431 1 431 chr10 135374737 24830176 24830606 1 431, 1, 24830176,
1430 0 0 0 0 0 0 0 - PIN_01360 1430 1 1430 chr10 135374737 24841292 24842721 1 1430, 1, 24841292,
1884 0 0 0 0 0 0 0 - PIN_01361 1884 1 1884 chr10 135374737 24847696 24849579 1 1884, 1, 24847696,
940 0 0 0 0 0 0 0 - PIN_01362 940 1 940 chr10 135374737 24850410 24851349 1 940, 1, 24850410,
2621 0 0 0 0 0 0 0 - PIN_01363 2621 1 2621 chr10 135374737 24871294 24873914 1 2621, 1, 24871294,
477 0 0 0 0 0 0 0 + PIN_01364 477 1 477 chr10 135374737 24924345 24924821 1 477, 1, 24924345,
721 0 0 0 0 0 0 0 - PIN_01365 721 1 721 chr10 135374737 26546604 26547324 1 721, 1, 26546604,
417 0 0 0 0 0 0 0 - PIN_01366 417 1 417 chr10 135374737 27049069 27049485 1 417, 1, 27049069,
1868 0 0 0 0 0 0 0 + PIN_01367 1868 1 1868 chr10 135374737 27083263 27085130 1 1868, 1, 27083263,
1173 0 0 0 0 0 0 0 + PIN_01368 1173 1 1173 chr10 135374737 27087255 27088427 1 1173, 1, 27087255,
519 0 0 0 0 0 0 0 + PIN_01369 519 1 519 chr10 135374737 27395173 27395691 1 519, 1, 27395173,
477 0 0 0 0 0 0 0 + PIN_01370 477 1 477 chr10 135374737 27443381 27443857 1 477, 1, 27443381,
1546 0 0 0 0 0 0 0 + PIN_01371 1546 1 1546 chr10 135374737 27455547 27457092 1 1546, 1, 27455547,
1221 0 0 0 0 0 0 0 + PIN_01372 1221 1 1221 chr10 135374737 27464867 27466087 1 1221, 1, 27464867,
297 0 0 0 0 0 0 0 + PIN_01373 297 1 297 chr10 135374737 27569517 27569813 1 297, 1, 27569517,
813 0 0 0 0 0 0 0 - PIN_01374 813 1 813 chr10 135374737 27838688 27839500 1 813, 1, 27838688,
1156 0 0 0 0 0 0 0 + PIN_01375 1156 1 1156 chr10 135374737 28386569 28387724 1 1156, 1, 28386569,
495 0 0 0 0 0 0 0 - PIN_01376 495 1 495 chr10 135374737 28862688 28863182 1 495, 1, 28862688,
1144 0 0 0 0 0 0 0 - PIN_01377 1144 1 1144 chr10 135374737 28911355 28912498 1 1144, 1, 28911355,
743 0 0 0 0 0 0 0 - PIN_01378 743 1 743 chr10 135374737 28936954 28937696 1 743, 1, 28936954,
507 0 0 0 0 0 0 0 + PIN_01379 507 1 507 chr10 135374737 29787268 29787774 1 507, 1, 29787268,
569 0 0 0 0 0 0 0 + PIN_01380 569 1 569 chr10 135374737 29794485 29795053 1 569, 1, 29794485,
2929 0 0 0 0 0 0 0 + PIN_01381 2929 1 2929 chr10 135374737 29795494 29798422 1 2929, 1, 29795494,
542 0 0 0 0 0 0 0 + PIN_01382 542 1 542 chr10 135374737 29802517 29803058 1 542, 1, 29802517,
406 0 0 0 0 0 0 0 + PIN_01383 406 1 406 chr10 135374737 29823608 29824013 1 406, 1, 29823608,
215 0 0 0 0 0 0 0 + PIN_01384 215 1 215 chr10 135374737 29864885 29865099 1 215, 1, 29864885,
319 0 0 0 0 0 0 0 + PIN_01385 319 1 319 chr10 135374737 30015365 30015683 1 319, 1, 30015365,
1930 0 0 0 0 0 0 0 - PIN_01386 1930 1 1930 chr10 135374737 30767455 30769384 1 1930, 1, 30767455,
831 0 0 0 0 0 0 0 - PIN_01387 831 1 831 chr10 135374737 30776587 30777417 1 831, 1, 30776587,
605 0 0 0 0 0 0 0 - PIN_01388 605 1 605 chr10 135374737 30787922 30788526 1 605, 1, 30787922,
857 0 0 0 0 0 0 0 + PIN_01389 857 1 857 chr10 135374737 32142560 32143416 1 857, 1, 32142560,
589 0 0 0 0 0 0 0 + PIN_01390 589 1 589 chr10 135374737 32146489 32147077 1 589, 1, 32146489,
938 0 0 0 0 0 0 0 + PIN_01391 938 1 938 chr10 135374737 32602016 32602953 1 938, 1, 32602016,
721 0 0 0 0 0 0 0 + PIN_01392 721 1 721 chr10 135374737 32622438 32623158 1 721, 1, 32622438,
1155 0 0 0 0 0 0 0 + PIN_01393 1155 1 1155 chr10 135374737 33235089 33236243 1 1155, 1, 33235089,
991 0 0 0 0 0 0 0 + PIN_01394 991 1 991 chr10 135374737 34612780 34613770 1 991, 1, 34612780,
462 0 0 0 0 0 0 0 + PIN_01395 462 1 462 chr10 135374737 34665047 34665508 1 462, 1, 34665047,
610 0 0 0 0 0 0 0 + PIN_01396 610 1 610 chr10 135374737 35342266 35342875 1 610, 1, 35342266,
994 0 0 0 0 0 0 0 - PIN_01397 994 1 994 chr10 135374737 35524798 35525791 1 994, 1, 35524798,
847 0 0 0 0 0 0 0 + PIN_01398 847 1 847 chr10 135374737 38185271 38186117 1 847, 1, 38185271,
702 0 0 0 0 0 0 0 - PIN_01399 702 1 702 chr10 135374737 38346007 38346708 1 702, 1, 38346007,
591 0 0 0 0 0 0 0 - PIN_01400 591 1 591 chr10 135374737 38690788 38691378 1 591, 1, 38690788,
2727 0 0 0 0 0 0 0 - PIN_01401 2727 1 2727 chr10 135374737 42977572 42980298 1 2727, 1, 42977572,
813 0 0 0 0 0 0 0 + PIN_01402 813 1 813 chr10 135374737 43388535 43389347 1 813, 1, 43388535,
1496 0 0 0 0 0 0 0 + PIN_01403 1496 1 1496 chr10 135374737 43460255 43461750 1 1496, 1, 43460255,
457 0 0 0 0 0 0 0 - PIN_01404 457 1 457 chr10 135374737 45243814 45244270 1 457, 1, 45243814,
803 0 0 0 0 0 0 0 - PIN_01405 803 1 803 chr10 135374737 45258066 45258868 1 803, 1, 45258066,
1679 0 0 0 0 0 0 0 - PIN_01406 1679 1 1679 chr10 135374737 45259282 45260960 1 1679, 1, 45259282,
432 0 0 0 0 0 0 0 + PIN_01407 432 1 432 chr10 135374737 45464842 45465273 1 432, 1, 45464842,
641 0 0 0 0 0 0 0 + PIN_01408 641 1 641 chr10 135374737 45487491 45488131 1 641, 1, 45487491,
1034 0 0 0 0 0 0 0 + PIN_01409 1034 1 1034 chr10 135374737 46386827 46387860 1 1034, 1, 46386827,
776 0 0 0 0 0 0 0 + PIN_01410 776 1 776 chr10 135374737 46388478 46389253 1 776, 1, 46388478,
710 0 0 0 0 0 0 0 - PIN_01411 710 1 710 chr10 135374737 47226098 47226807 1 710, 1, 47226098,
917 0 0 0 0 0 0 0 - PIN_01412 917 1 917 chr10 135374737 49203154 49204070 1 917, 1, 49203154,
532 0 0 0 0 0 0 0 + PIN_01413 532 1 532 chr10 135374737 50360610 50361141 1 532, 1, 50360610,
557 0 0 0 0 0 0 0 + PIN_01414 557 1 557 chr10 135374737 50614229 50614785 1 557, 1, 50614229,
506 0 0 0 0 0 0 0 - PIN_01415 506 1 506 chr10 135374737 51248901 51249406 1 506, 1, 51248901,
1242 0 0 0 0 0 0 0 - PIN_01416 1242 1 1242 chr10 135374737 51252432 51253673 1 1242, 1, 51252432,
778 0 0 0 0 0 0 0 - PIN_01417 778 1 778 chr10 135374737 51499275 51500052 1 778, 1, 51499275,
794 0 0 0 0 0 0 0 + PIN_01418 794 1 794 chr10 135374737 52019311 52020104 1 794, 1, 52019311,
451 0 0 0 0 0 0 0 - PIN_01419 451 1 451 chr10 135374737 53745868 53746318 1 451, 1, 53745868,
1193 0 0 0 0 0 0 0 - PIN_01420 1193 1 1193 chr10 135374737 59797172 59798364 1 1193, 1, 59797172,
671 0 0 0 0 0 0 0 + PIN_01421 671 1 671 chr10 135374737 60681039 60681709 1 671, 1, 60681039,
1111 0 0 0 0 0 0 0 + PIN_01422 1111 1 1111 chr10 135374737 60681962 60683072 1 1111, 1, 60681962,
545 0 0 0 0 0 0 0 + PIN_01423 545 1 545 chr10 135374737 60699421 60699965 1 545, 1, 60699421,
1196 0 0 0 0 0 0 0 + PIN_01424 1196 1 1196 chr10 135374737 60712157 60713352 1 1196, 1, 60712157,
518 0 0 0 0 0 0 0 + PIN_01425 518 1 518 chr10 135374737 61493831 61494348 1 518, 1, 61493831,
467 0 0 0 0 0 0 0 + PIN_01426 467 1 467 chr10 135374737 61516306 61516772 1 467, 1, 61516306,
848 0 0 0 0 0 0 0 + PIN_01427 848 1 848 chr10 135374737 61625807 61626654 1 848, 1, 61625807,
451 0 0 0 0 0 0 0 + PIN_01428 451 1 451 chr10 135374737 62430424 62430874 1 451, 1, 62430424,
580 0 0 0 0 0 0 0 + PIN_01429 580 1 580 chr10 135374737 64605998 64606577 1 580, 1, 64605998,
889 0 0 0 0 0 0 0 + PIN_01430 889 1 889 chr10 135374737 64622526 64623414 1 889, 1, 64622526,
748 0 0 0 0 0 0 0 + PIN_01431 748 1 748 chr10 135374737 69467380 69468127 1 748, 1, 69467380,
435 0 0 0 0 0 0 0 + PIN_01432 435 1 435 chr10 135374737 69714843 69715277 1 435, 1, 69714843,
4603 0 0 0 0 0 0 0 - PIN_01433 4603 1 4603 chr10 135374737 69765347 69769949 1 4603, 1, 69765347,
905 0 0 0 0 0 0 0 - PIN_01434 905 1 905 chr10 135374737 69770830 69771734 1 905, 1, 69770830,
845 0 0 0 0 0 0 0 + PIN_01435 845 1 845 chr10 135374737 69784616 69785460 1 845, 1, 69784616,
732 0 0 0 0 0 0 0 + PIN_01436 732 1 732 chr10 135374737 69808890 69809621 1 732, 1, 69808890,
584 0 0 0 0 0 0 0 + PIN_01437 584 1 584 chr10 135374737 69946084 69946667 1 584, 1, 69946084,
567 0 0 0 0 0 0 0 - PIN_01438 567 1 567 chr10 135374737 70152012 70152578 1 567, 1, 70152012,
302 0 0 0 0 0 0 0 - PIN_01439 302 1 302 chr10 135374737 70184439 70184740 1 302, 1, 70184439,
2217 0 0 0 0 0 0 0 - PIN_01440 2217 1 2217 chr10 135374737 70185867 70188083 1 2217, 1, 70185867,
681 0 0 0 0 0 0 0 - PIN_01441 681 1 681 chr10 135374737 70190088 70190768 1 681, 1, 70190088,
449 0 0 0 0 0 0 0 - PIN_01442 449 1 449 chr10 135374737 70217456 70217904 1 449, 1, 70217456,
488 0 0 0 0 0 0 0 - PIN_01443 488 1 488 chr10 135374737 70343777 70344264 1 488, 1, 70343777,
441 0 0 0 0 0 0 0 - PIN_01444 441 1 441 chr10 135374737 70349539 70349979 1 441, 1, 70349539,
356 0 0 0 0 0 0 0 - PIN_01445 356 1 356 chr10 135374737 70365717 70366072 1 356, 1, 70365717,
402 0 0 0 0 0 0 0 - PIN_01446 402 1 402 chr10 135374737 70372650 70373051 1 402, 1, 70372650,
540 0 0 0 0 0 0 0 - PIN_01447 540 1 540 chr10 135374737 70398613 70399152 1 540, 1, 70398613,
435 0 0 0 0 0 0 0 - PIN_01448 435 1 435 chr10 135374737 70438517 70438951 1 435, 1, 70438517,
1064 0 0 0 0 0 0 0 - PIN_01449 1064 1 1064 chr10 135374737 70597520 70598583 1 1064, 1, 70597520,
818 0 0 0 0 0 0 0 - PIN_01450 818 1 818 chr10 135374737 70627808 70628625 1 818, 1, 70627808,
473 0 0 0 0 0 0 0 - PIN_01451 473 1 473 chr10 135374737 70632046 70632518 1 473, 1, 70632046,
214 0 0 0 0 0 0 0 - PIN_01452 214 1 214 chr10 135374737 70670380 70670593 1 214, 1, 70670380,
632 0 0 0 0 0 0 0 - PIN_01453 632 1 632 chr10 135374737 70933658 70934289 1 632, 1, 70933658,
373 0 0 0 0 0 0 0 - PIN_01454 373 1 373 chr10 135374737 70935729 70936101 1 373, 1, 70935729,
475 0 0 0 0 0 0 0 - PIN_01455 475 1 475 chr10 135374737 71519524 71519998 1 475, 1, 71519524,
894 0 0 0 0 0 0 0 + PIN_01456 894 1 894 chr10 135374737 71553282 71554175 1 894, 1, 71553282,
665 0 0 0 0 0 0 0 + PIN_01457 665 1 665 chr10 135374737 71572192 71572856 1 665, 1, 71572192,
574 0 0 0 0 0 0 0 + PIN_01458 574 1 574 chr10 135374737 71591045 71591618 1 574, 1, 71591045,
1682 0 0 0 0 0 0 0 + PIN_01459 1682 1 1682 chr10 135374737 71864590 71866271 1 1682, 1, 71864590,
318 0 0 0 0 0 0 0 - PIN_01460 318 1 318 chr10 135374737 72246416 72246733 1 318, 1, 72246416,
500 0 0 0 0 0 0 0 - PIN_01461 500 1 500 chr10 135374737 72300452 72300951 1 500, 1, 72300452,
570 0 0 0 0 0 0 0 - PIN_01462 570 1 570 chr10 135374737 72301533 72302102 1 570, 1, 72301533,
1073 0 0 0 0 0 0 0 + PIN_01463 1073 1 1073 chr10 135374737 72315417 72316489 1 1073, 1, 72315417,
581 0 0 0 0 0 0 0 - PIN_01464 581 1 581 chr10 135374737 73239355 73239935 1 581, 1, 73239355,
468 0 0 0 0 0 0 0 + PIN_01465 468 1 468 chr10 135374737 73248152 73248619 1 468, 1, 73248152,
1715 0 0 0 0 0 0 0 + PIN_01466 1715 1 1715 chr10 135374737 73251465 73253179 1 1715, 1, 73251465,
376 0 0 0 0 0 0 0 + PIN_01467 376 1 376 chr10 135374737 73645773 73646148 1 376, 1, 73645773,
634 0 0 0 0 0 0 0 - PIN_01468 634 1 634 chr10 135374737 73703824 73704457 1 634, 1, 73703824,
1197 0 0 0 0 0 0 0 + PIN_01469 1197 1 1197 chr10 135374737 74473199 74474395 1 1197, 1, 74473199,
632 0 0 0 0 0 0 0 + PIN_01470 632 1 632 chr10 135374737 74498145 74498776 1 632, 1, 74498145,
340 0 0 0 0 0 0 0 - PIN_01471 340 1 340 chr10 135374737 74549684 74550023 1 340, 1, 74549684,
521 0 0 0 0 0 0 0 - PIN_01472 521 1 521 chr10 135374737 74551620 74552140 1 521, 1, 74551620,
1625 0 0 0 0 0 0 0 - PIN_01473 1625 1 1625 chr10 135374737 74554336 74555960 1 1625, 1, 74554336,
399 0 0 0 0 0 0 0 + PIN_01474 399 1 399 chr10 135374737 74593385 74593783 1 399, 1, 74593385,
481 0 0 0 0 0 0 0 + PIN_01475 481 1 481 chr10 135374737 74721519 74721999 1 481, 1, 74721519,
711 0 0 0 0 0 0 0 + PIN_01476 711 1 711 chr10 135374737 74869156 74869866 1 711, 1, 74869156,
1393 0 0 0 0 0 0 0 + PIN_01477 1393 1 1393 chr10 135374737 74896721 74898113 1 1393, 1, 74896721,
502 0 0 0 0 0 0 0 + PIN_01478 502 1 502 chr10 135374737 74900973 74901474 1 502, 1, 74900973,
1484 0 0 0 0 0 0 0 + PIN_01479 1484 1 1484 chr10 135374737 74905554 74907037 1 1484, 1, 74905554,
697 0 0 0 0 0 0 0 + PIN_01480 697 1 697 chr10 135374737 74908935 74909631 1 697, 1, 74908935,
752 0 0 0 0 0 0 0 + PIN_01481 752 1 752 chr10 135374737 74934568 74935319 1 752, 1, 74934568,
832 0 0 0 0 0 0 0 + PIN_01482 832 1 832 chr10 135374737 74975098 74975929 1 832, 1, 74975098,
689 0 0 0 0 0 0 0 + PIN_01483 689 1 689 chr10 135374737 75080607 75081295 1 689, 1, 75080607,
437 0 0 0 0 0 0 0 + PIN_01484 437 1 437 chr10 135374737 75083656 75084092 1 437, 1, 75083656,
2799 0 0 0 0 0 0 0 + PIN_01485 2799 1 2799 chr10 135374737 75241865 75244663 1 2799, 1, 75241865,
1568 0 0 0 0 0 0 0 + PIN_01486 1568 1 1568 chr10 135374737 75244674 75246241 1 1568, 1, 75244674,
786 0 0 0 0 0 0 0 + PIN_01487 786 1 786 chr10 135374737 75249105 75249890 1 786, 1, 75249105,
873 0 0 0 0 0 0 0 + PIN_01488 873 1 873 chr10 135374737 75266777 75267649 1 873, 1, 75266777,
217 0 0 0 0 0 0 0 + PIN_01489 217 1 217 chr10 135374737 75303105 75303321 1 217, 1, 75303105,
604 0 0 0 0 0 0 0 - PIN_01490 604 1 604 chr10 135374737 75344814 75345417 1 604, 1, 75344814,
1115 0 0 0 0 0 0 0 + PIN_01491 1115 1 1115 chr10 135374737 75346150 75347264 1 1115, 1, 75346150,
388 0 0 0 0 0 0 0 - PIN_01492 388 1 388 chr10 135374737 75500673 75501060 1 388, 1, 75500673,
523 0 0 0 0 0 0 0 - PIN_01493 523 1 523 chr10 135374737 75512038 75512560 1 523, 1, 75512038,
609 0 0 0 0 0 0 0 - PIN_01494 609 1 609 chr10 135374737 75530342 75530950 1 609, 1, 75530342,
526 0 0 0 0 0 0 0 - PIN_01495 526 1 526 chr10 135374737 75534685 75535210 1 526, 1, 75534685,
2180 0 0 0 0 0 0 0 - PIN_01496 2180 1 2180 chr10 135374737 75539784 75541963 1 2180, 1, 75539784,
2227 0 0 0 0 0 0 0 - PIN_01497 2227 1 2227 chr10 135374737 75542199 75544425 1 2227, 1, 75542199,
454 0 0 0 0 0 0 0 - PIN_01498 454 1 454 chr10 135374737 76408946 76409399 1 454, 1, 76408946,
980 0 0 0 0 0 0 0 - PIN_01499 980 1 980 chr10 135374737 76650236 76651215 1 980, 1, 76650236,
691 0 0 0 0 0 0 0 - PIN_01500 691 1 691 chr10 135374737 76651562 76652252 1 691, 1, 76651562,
523 0 0 0 0 0 0 0 + PIN_01501 523 1 523 chr10 135374737 76664507 76665029 1 523, 1, 76664507,
339 0 0 0 0 0 0 0 + PIN_01502 339 1 339 chr10 135374737 78321235 78321573 1 339, 1, 78321235,
754 0 0 0 0 0 0 0 + PIN_01503 754 1 754 chr10 135374737 78378473 78379226 1 754, 1, 78378473,
680 0 0 0 0 0 0 0 + PIN_01504 680 1 680 chr10 135374737 78403756 78404435 1 680, 1, 78403756,
653 0 0 0 0 0 0 0 + PIN_01505 653 1 653 chr10 135374737 79271597 79272249 1 653, 1, 79271597,
3533 0 0 0 0 0 0 0 + PIN_01506 3533 1 3533 chr10 135374737 79403887 79407419 1 3533, 1, 79403887,
551 0 0 0 0 0 0 0 + PIN_01507 551 1 551 chr10 135374737 79415285 79415835 1 551, 1, 79415285,
421 0 0 0 0 0 0 0 + PIN_01508 421 1 421 chr10 135374737 79455202 79455622 1 421, 1, 79455202,
522 0 0 0 0 0 0 0 - PIN_01509 522 1 522 chr10 135374737 79469989 79470510 1 522, 1, 79469989,
651 0 0 0 0 0 0 0 - PIN_01510 651 1 651 chr10 135374737 79478695 79479345 1 651, 1, 79478695,
1089 0 0 0 0 0 0 0 - PIN_01511 1089 1 1089 chr10 135374737 80630702 80631790 1 1089, 1, 80630702,
739 0 0 0 0 0 0 0 - PIN_01512 739 1 739 chr10 135374737 80740565 80741303 1 739, 1, 80740565,
865 0 0 0 0 0 0 0 - PIN_01513 865 1 865 chr10 135374737 80780542 80781406 1 865, 1, 80780542,
2054 0 0 0 0 0 0 0 + PIN_01514 2054 1 2054 chr10 135374737 81905648 81907701 1 2054, 1, 81905648,
1694 0 0 0 0 0 0 0 + PIN_01515 1694 1 1694 chr10 135374737 82023891 82025584 1 1694, 1, 82023891,
1235 0 0 0 0 0 0 0 - PIN_01516 1235 1 1235 chr10 135374737 82169686 82170920 1 1235, 1, 82169686,
2386 0 0 0 0 0 0 0 - PIN_01517 2386 1 2386 chr10 135374737 82171844 82174229 1 2386, 1, 82171844,
289 0 0 0 0 0 0 0 - PIN_01518 289 1 289 chr10 135374737 82175483 82175771 1 289, 1, 82175483,
3037 0 0 0 0 0 0 0 - PIN_01519 3037 1 3037 chr10 135374737 82181198 82184234 1 3037, 1, 82181198,
454 0 0 0 0 0 0 0 - PIN_01520 454 1 454 chr10 135374737 82261731 82262184 1 454, 1, 82261731,
2744 0 0 0 0 0 0 0 - PIN_01521 2744 1 2744 chr10 135374737 82267582 82270325 1 2744, 1, 82267582,
850 0 0 0 0 0 0 0 - PIN_01522 850 1 850 chr10 135374737 85891144 85891993 1 850, 1, 85891144,
537 0 0 0 0 0 0 0 - PIN_01523 537 1 537 chr10 135374737 85954219 85954755 1 537, 1, 85954219,
801 0 0 0 0 0 0 0 - PIN_01524 801 1 801 chr10 135374737 85957663 85958463 1 801, 1, 85957663,
571 0 0 0 0 0 0 0 - PIN_01525 571 1 571 chr10 135374737 86188051 86188621 1 571, 1, 86188051,
800 0 0 0 0 0 0 0 - PIN_01526 800 1 800 chr10 135374737 88435009 88435808 1 800, 1, 88435009,
1068 0 0 0 0 0 0 0 - PIN_01527 1068 1 1068 chr10 135374737 88708952 88710019 1 1068, 1, 88708952,
1354 0 0 0 0 0 0 0 + PIN_01528 1354 1 1354 chr10 135374737 88811608 88812961 1 1354, 1, 88811608,
588 0 0 0 0 0 0 0 - PIN_01529 588 1 588 chr10 135374737 89257883 89258470 1 588, 1, 89257883,
1260 0 0 0 0 0 0 0 - PIN_01530 1260 1 1260 chr10 135374737 89493952 89495211 1 1260, 1, 89493952,
925 0 0 0 0 0 0 0 - PIN_01531 925 1 925 chr10 135374737 89710121 89711045 1 925, 1, 89710121,
574 0 0 0 0 0 0 0 - PIN_01532 574 1 574 chr10 135374737 90418232 90418805 1 574, 1, 90418232,
3239 0 0 0 0 0 0 0 + PIN_01533 3239 1 3239 chr10 135374737 90692480 90695718 1 3239, 1, 90692480,
1453 0 0 0 0 0 0 0 + PIN_01534 1453 1 1453 chr10 135374737 90696030 90697482 1 1453, 1, 90696030,
1041 0 0 0 0 0 0 0 + PIN_01535 1041 1 1041 chr10 135374737 90697789 90698829 1 1041, 1, 90697789,
1365 0 0 0 0 0 0 0 + PIN_01536 1365 1 1365 chr10 135374737 90701382 90702746 1 1365, 1, 90701382,
641 0 0 0 0 0 0 0 + PIN_01537 641 1 641 chr10 135374737 91001150 91001790 1 641, 1, 91001150,
681 0 0 0 0 0 0 0 - PIN_01538 681 1 681 chr10 135374737 91482420 91483100 1 681, 1, 91482420,
776 0 0 0 0 0 0 0 - PIN_01539 776 1 776 chr10 135374737 91492976 91493751 1 776, 1, 91492976,
550 0 0 0 0 0 0 0 + PIN_01540 550 1 550 chr10 135374737 92668512 92669061 1 550, 1, 92668512,
639 0 0 0 0 0 0 0 - PIN_01541 639 1 639 chr10 135374737 92970107 92970745 1 639, 1, 92970107,
1276 0 0 0 0 0 0 0 - PIN_01542 1276 1 1276 chr10 135374737 92976853 92978128 1 1276, 1, 92976853,
649 0 0 0 0 0 0 0 - PIN_01543 649 1 649 chr10 135374737 93232664 93233312 1 649, 1, 93232664,
390 0 0 0 0 0 0 0 - PIN_01544 390 1 390 chr10 135374737 93580751 93581140 1 390, 1, 93580751,
1736 0 0 0 0 0 0 0 - PIN_01545 1736 1 1736 chr10 135374737 93591711 93593446 1 1736, 1, 93591711,
364 0 0 0 0 0 0 0 - PIN_01546 364 1 364 chr10 135374737 93689606 93689969 1 364, 1, 93689606,
710 0 0 0 0 0 0 0 - PIN_01547 710 1 710 chr10 135374737 93703311 93704020 1 710, 1, 93703311,
1052 0 0 0 0 0 0 0 - PIN_01548 1052 1 1052 chr10 135374737 93747171 93748222 1 1052, 1, 93747171,
649 0 0 0 0 0 0 0 - PIN_01549 649 1 649 chr10 135374737 93776089 93776737 1 649, 1, 93776089,
779 0 0 0 0 0 0 0 + PIN_01550 779 1 779 chr10 135374737 94232903 94233681 1 779, 1, 94232903,
825 0 0 0 0 0 0 0 - PIN_01551 825 1 825 chr10 135374737 94370505 94371329 1 825, 1, 94370505,
351 0 0 0 0 0 0 0 - PIN_01552 351 1 351 chr10 135374737 94386772 94387122 1 351, 1, 94386772,
791 0 0 0 0 0 0 0 - PIN_01553 791 1 791 chr10 135374737 94677608 94678398 1 791, 1, 94677608,
1040 0 0 0 0 0 0 0 - PIN_01554 1040 1 1040 chr10 135374737 94747071 94748110 1 1040, 1, 94747071,
863 0 0 0 0 0 0 0 - PIN_01555 863 1 863 chr10 135374737 94823586 94824448 1 863, 1, 94823586,
907 0 0 0 0 0 0 0 + PIN_01556 907 1 907 chr10 135374737 95201133 95202039 1 907, 1, 95201133,
983 0 0 0 0 0 0 0 - PIN_01557 983 1 983 chr10 135374737 96008042 96009024 1 983, 1, 96008042,
2230 0 0 0 0 0 0 0 - PIN_01558 2230 1 2230 chr10 135374737 96029023 96031252 1 2230, 1, 96029023,
682 0 0 0 0 0 0 0 - PIN_01559 682 1 682 chr10 135374737 96057820 96058501 1 682, 1, 96057820,
458 0 0 0 0 0 0 0 - PIN_01560 458 1 458 chr10 135374737 96071574 96072031 1 458, 1, 96071574,
502 0 0 0 0 0 0 0 + PIN_01561 502 1 502 chr10 135374737 96084052 96084553 1 502, 1, 96084052,
628 0 0 0 0 0 0 0 + PIN_01562 628 1 628 chr10 135374737 96088022 96088649 1 628, 1, 96088022,
1360 0 0 0 0 0 0 0 + PIN_01563 1360 1 1360 chr10 135374737 96089818 96091177 1 1360, 1, 96089818,
464 0 0 0 0 0 0 0 - PIN_01564 464 1 464 chr10 135374737 96326683 96327146 1 464, 1, 96326683,
743 0 0 0 0 0 0 0 - PIN_01565 743 1 743 chr10 135374737 96735330 96736072 1 743, 1, 96735330,
819 0 0 0 0 0 0 0 + PIN_01566 819 1 819 chr10 135374737 96817104 96817922 1 819, 1, 96817104,
1664 0 0 0 0 0 0 0 + PIN_01567 1664 1 1664 chr10 135374737 97103259 97104922 1 1664, 1, 97103259,
1021 0 0 0 0 0 0 0 + PIN_01568 1021 1 1021 chr10 135374737 97144552 97145572 1 1021, 1, 97144552,
395 0 0 0 0 0 0 0 + PIN_01569 395 1 395 chr10 135374737 97375074 97375468 1 395, 1, 97375074,
634 0 0 0 0 0 0 0 + PIN_01570 634 1 634 chr10 135374737 97382575 97383208 1 634, 1, 97382575,
444 0 0 0 0 0 0 0 + PIN_01571 444 1 444 chr10 135374737 97430049 97430492 1 444, 1, 97430049,
709 0 0 0 0 0 0 0 + PIN_01572 709 1 709 chr10 135374737 97433884 97434592 1 709, 1, 97433884,
419 0 0 0 0 0 0 0 + PIN_01573 419 1 419 chr10 135374737 97442515 97442933 1 419, 1, 97442515,
704 0 0 0 0 0 0 0 - PIN_01574 704 1 704 chr10 135374737 97609784 97610487 1 704, 1, 97609784,
830 0 0 0 0 0 0 0 - PIN_01575 830 1 830 chr10 135374737 97879739 97880568 1 830, 1, 97879739,
573 0 0 0 0 0 0 0 - PIN_01576 573 1 573 chr10 135374737 97882268 97882840 1 573, 1, 97882268,
963 0 0 0 0 0 0 0 + PIN_01577 963 1 963 chr10 135374737 97953249 97954211 1 963, 1, 97953249,
419 0 0 0 0 0 0 0 + PIN_01578 419 1 419 chr10 135374737 99113423 99113841 1 419, 1, 99113423,
454 0 0 0 0 0 0 0 + PIN_01579 454 1 454 chr10 135374737 99130267 99130720 1 454, 1, 99130267,
506 0 0 0 0 0 0 0 + PIN_01580 506 1 506 chr10 135374737 99140130 99140635 1 506, 1, 99140130,
1203 0 0 0 0 0 0 0 + PIN_01581 1203 1 1203 chr10 135374737 99142531 99143733 1 1203, 1, 99142531,
791 0 0 0 0 0 0 0 + PIN_01582 791 1 791 chr10 135374737 99149985 99150775 1 791, 1, 99149985,
926 0 0 0 0 0 0 0 - PIN_01583 926 1 926 chr10 135374737 99179775 99180700 1 926, 1, 99179775,
1210 0 0 0 0 0 0 0 - PIN_01584 1210 1 1210 chr10 135374737 99199855 99201064 1 1210, 1, 99199855,
536 0 0 0 0 0 0 0 - PIN_01585 536 1 536 chr10 135374737 99202414 99202949 1 536, 1, 99202414,
576 0 0 0 0 0 0 0 - PIN_01586 576 1 576 chr10 135374737 99204402 99204977 1 576, 1, 99204402,
444 0 0 0 0 0 0 0 + PIN_01587 444 1 444 chr10 135374737 99208466 99208909 1 444, 1, 99208466,
880 0 0 0 0 0 0 0 + PIN_01588 880 1 880 chr10 135374737 99209680 99210559 1 880, 1, 99209680,
2084 0 0 0 0 0 0 0 + PIN_01589 2084 1 2084 chr10 135374737 99210754 99212837 1 2084, 1, 99210754,
3094 0 0 0 0 0 0 0 + PIN_01590 3094 1 3094 chr10 135374737 99215424 99218517 1 3094, 1, 99215424,
581 0 0 0 0 0 0 0 + PIN_01591 581 1 581 chr10 135374737 99218521 99219101 1 581, 1, 99218521,
1394 0 0 0 0 0 0 0 + PIN_01592 1394 1 1394 chr10 135374737 99220208 99221601 1 1394, 1, 99220208,
820 0 0 0 0 0 0 0 + PIN_01593 820 1 820 chr10 135374737 99226491 99227310 1 820, 1, 99226491,
636 0 0 0 0 0 0 0 + PIN_01594 636 1 636 chr10 135374737 99227911 99228546 1 636, 1, 99227911,
426 0 0 0 0 0 0 0 + PIN_01595 426 1 426 chr10 135374737 99369115 99369540 1 426, 1, 99369115,
929 0 0 0 0 0 0 0 + PIN_01596 929 1 929 chr10 135374737 100138048 100138976 1 929, 1, 100138048,
850 0 0 0 0 0 0 0 + PIN_01597 850 1 850 chr10 135374737 100175513 100176362 1 850, 1, 100175513,
554 0 0 0 0 0 0 0 + PIN_01598 554 1 554 chr10 135374737 100184827 100185380 1 554, 1, 100184827,
1220 0 0 0 0 0 0 0 + PIN_01599 1220 1 1220 chr10 135374737 100191650 100192869 1 1220, 1, 100191650,
2048 0 0 0 0 0 0 0 + PIN_01600 2048 1 2048 chr10 135374737 100194505 100196552 1 2048, 1, 100194505,
617 0 0 0 0 0 0 0 + PIN_01601 617 1 617 chr10 135374737 101153176 101153792 1 617, 1, 101153176,
615 0 0 0 0 0 0 0 + PIN_01602 615 1 615 chr10 135374737 101170013 101170627 1 615, 1, 101170013,
913 0 0 0 0 0 0 0 - PIN_01603 913 1 913 chr10 135374737 101438161 101439073 1 913, 1, 101438161,
1108 0 0 0 0 0 0 0 - PIN_01604 1108 1 1108 chr10 135374737 101445227 101446334 1 1108, 1, 101445227,
883 0 0 0 0 0 0 0 + PIN_01605 883 1 883 chr10 135374737 101465593 101466475 1 883, 1, 101465593,
1750 0 0 0 0 0 0 0 + PIN_01606 1750 1 1750 chr10 135374737 101467938 101469687 1 1750, 1, 101467938,
478 0 0 0 0 0 0 0 + PIN_01607 478 1 478 chr10 135374737 101644397 101644874 1 478, 1, 101644397,
1176 0 0 0 0 0 0 0 + PIN_01608 1176 1 1176 chr10 135374737 101985850 101987025 1 1176, 1, 101985850,
679 0 0 0 0 0 0 0 + PIN_01609 679 1 679 chr10 135374737 101999780 102000458 1 679, 1, 101999780,
749 0 0 0 0 0 0 0 + PIN_01610 749 1 749 chr10 135374737 102010269 102011017 1 749, 1, 102010269,
618 0 0 0 0 0 0 0 - PIN_01611 618 1 618 chr10 135374737 102103960 102104577 1 618, 1, 102103960,
2669 0 0 0 0 0 0 0 + PIN_01612 2669 1 2669 chr10 135374737 102273676 102276344 1 2669, 1, 102273676,
586 0 0 0 0 0 0 0 + PIN_01613 586 1 586 chr10 135374737 102278808 102279393 1 586, 1, 102278808,
364 0 0 0 0 0 0 0 - PIN_01614 364 1 364 chr10 135374737 102665611 102665974 1 364, 1, 102665611,
732 0 0 0 0 0 0 0 - PIN_01615 732 1 732 chr10 135374737 102728387 102729118 1 732, 1, 102728387,
702 0 0 0 0 0 0 0 + PIN_01616 702 1 702 chr10 135374737 102730914 102731615 1 702, 1, 102730914,
2158 0 0 0 0 0 0 0 + PIN_01617 2158 1 2158 chr10 135374737 102733463 102735620 1 2158, 1, 102733463,
570 0 0 0 0 0 0 0 - PIN_01618 570 1 570 chr10 135374737 102740410 102740979 1 570, 1, 102740410,
445 0 0 0 0 0 0 0 - PIN_01619 445 1 445 chr10 135374737 103282638 103283082 1 445, 1, 103282638,
748 0 0 0 0 0 0 0 + PIN_01620 748 1 748 chr10 135374737 103334096 103334843 1 748, 1, 103334096,
630 0 0 0 0 0 0 0 + PIN_01621 630 1 630 chr10 135374737 103335351 103335980 1 630, 1, 103335351,
724 0 0 0 0 0 0 0 - PIN_01622 724 1 724 chr10 135374737 103358389 103359112 1 724, 1, 103358389,
1007 0 0 0 0 0 0 0 + PIN_01623 1007 1 1007 chr10 135374737 103376793 103377799 1 1007, 1, 103376793,
1917 0 0 0 0 0 0 0 + PIN_01624 1917 1 1917 chr10 135374737 103536462 103538378 1 1917, 1, 103536462,
1925 0 0 0 0 0 0 0 + PIN_01625 1925 1 1925 chr10 135374737 103539604 103541528 1 1925, 1, 103539604,
5212 0 0 0 0 0 0 0 + PIN_01626 5212 1 5212 chr10 135374737 103541580 103546791 1 5212, 1, 103541580,
896 0 0 0 0 0 0 0 + PIN_01627 896 1 896 chr10 135374737 103577740 103578635 1 896, 1, 103577740,
682 0 0 0 0 0 0 0 + PIN_01628 682 1 682 chr10 135374737 103578700 103579381 1 682, 1, 103578700,
436 0 0 0 0 0 0 0 + PIN_01629 436 1 436 chr10 135374737 103860179 103860614 1 436, 1, 103860179,
384 0 0 0 0 0 0 0 - PIN_01630 384 1 384 chr10 135374737 103888226 103888609 1 384, 1, 103888226,
2157 0 0 0 0 0 0 0 - PIN_01631 2157 1 2157 chr10 135374737 103892424 103894580 1 2157, 1, 103892424,
856 0 0 0 0 0 0 0 - PIN_01632 856 1 856 chr10 135374737 103897518 103898373 1 856, 1, 103897518,
790 0 0 0 0 0 0 0 - PIN_01633 790 1 790 chr10 135374737 103898685 103899474 1 790, 1, 103898685,
712 0 0 0 0 0 0 0 - PIN_01634 712 1 712 chr10 135374737 103906220 103906931 1 712, 1, 103906220,
427 0 0 0 0 0 0 0 - PIN_01635 427 1 427 chr10 135374737 103909771 103910197 1 427, 1, 103909771,
497 0 0 0 0 0 0 0 - PIN_01636 497 1 497 chr10 135374737 104100962 104101458 1 497, 1, 104100962,
644 0 0 0 0 0 0 0 - PIN_01637 644 1 644 chr10 135374737 104113218 104113861 1 644, 1, 104113218,
347 0 0 0 0 0 0 0 - PIN_01638 347 1 347 chr10 135374737 104117017 104117363 1 347, 1, 104117017,
554 0 0 0 0 0 0 0 - PIN_01639 554 1 554 chr10 135374737 104125752 104126305 1 554, 1, 104125752,
1637 0 0 0 0 0 0 0 - PIN_01640 1637 1 1637 chr10 135374737 104128977 104130613 1 1637, 1, 104128977,
496 0 0 0 0 0 0 0 + PIN_01641 496 1 496 chr10 135374737 104173514 104174009 1 496, 1, 104173514,
980 0 0 0 0 0 0 0 - PIN_01642 980 1 980 chr10 135374737 104222336 104223315 1 980, 1, 104222336,
342 0 0 0 0 0 0 0 - PIN_01643 342 1 342 chr10 135374737 104376886 104377227 1 342, 1, 104376886,
825 0 0 0 0 0 0 0 + PIN_01644 825 1 825 chr10 135374737 104581793 104582617 1 825, 1, 104581793,
1738 0 0 0 0 0 0 0 - PIN_01645 1738 1 1738 chr10 135374737 104675748 104677485 1 1738, 1, 104675748,
950 0 0 0 0 0 0 0 + PIN_01646 950 1 950 chr10 135374737 104843056 104844005 1 950, 1, 104843056,
1427 0 0 0 0 0 0 0 + PIN_01647 1427 1 1427 chr10 135374737 104844563 104845989 1 1427, 1, 104844563,
935 0 0 0 0 0 0 0 + PIN_01648 935 1 935 chr10 135374737 104850711 104851645 1 935, 1, 104850711,
553 0 0 0 0 0 0 0 + PIN_01649 553 1 553 chr10 135374737 104854888 104855440 1 553, 1, 104854888,
2103 0 0 0 0 0 0 0 - PIN_01650 2103 1 2103 chr10 135374737 105333490 105335592 1 2103, 1, 105333490,
317 0 0 0 0 0 0 0 + PIN_01651 317 1 317 chr10 135374737 105376695 105377011 1 317, 1, 105376695,
705 0 0 0 0 0 0 0 + PIN_01652 705 1 705 chr10 135374737 105660094 105660798 1 705, 1, 105660094,
434 0 0 0 0 0 0 0 + PIN_01653 434 1 434 chr10 135374737 105810931 105811364 1 434, 1, 105810931,
460 0 0 0 0 0 0 0 + PIN_01654 460 1 460 chr10 135374737 105827138 105827597 1 460, 1, 105827138,
1029 0 0 0 0 0 0 0 + PIN_01655 1029 1 1029 chr10 135374737 105974914 105975942 1 1029, 1, 105974914,
1222 0 0 0 0 0 0 0 - PIN_01656 1222 1 1222 chr10 135374737 106015258 106016479 1 1222, 1, 106015258,
497 0 0 0 0 0 0 0 - PIN_01657 497 1 497 chr10 135374737 106995026 106995522 1 497, 1, 106995026,
381 0 0 0 0 0 0 0 + PIN_01658 381 1 381 chr10 135374737 108420835 108421215 1 381, 1, 108420835,
1190 0 0 0 0 0 0 0 + PIN_01659 1190 1 1190 chr10 135374737 111623070 111624259 1 1190, 1, 111623070,
471 0 0 0 0 0 0 0 + PIN_01660 471 1 471 chr10 135374737 111641323 111641793 1 471, 1, 111641323,
3268 0 0 0 0 0 0 0 - PIN_01661 3268 1 3268 chr10 135374737 111871602 111874869 1 3268, 1, 111871602,
1123 0 0 0 0 0 0 0 - PIN_01662 1123 1 1123 chr10 135374737 111881950 111883072 1 1123, 1, 111881950,
1319 0 0 0 0 0 0 0 - PIN_01663 1319 1 1319 chr10 135374737 111977288 111978606 1 1319, 1, 111977288,
621 0 0 0 0 0 0 0 - PIN_01664 621 1 621 chr10 135374737 111995031 111995651 1 621, 1, 111995031,
604 0 0 0 0 0 0 0 - PIN_01665 604 1 604 chr10 135374737 112351926 112352529 1 604, 1, 112351926,
962 0 0 0 0 0 0 0 - PIN_01666 962 1 962 chr10 135374737 112626294 112627255 1 962, 1, 112626294,
1468 0 0 0 0 0 0 0 - PIN_01667 1468 1 1468 chr10 135374737 112642522 112643989 1 1468, 1, 112642522,
550 0 0 0 0 0 0 0 - PIN_01668 550 1 550 chr10 135374737 114158959 114159508 1 550, 1, 114158959,
241 0 0 0 0 0 0 0 + PIN_01669 241 1 241 chr10 135374737 114191889 114192129 1 241, 1, 114191889,
648 0 0 0 0 0 0 0 - PIN_01670 648 1 648 chr10 135374737 114907434 114908081 1 648, 1, 114907434,
478 0 0 0 0 0 0 0 - PIN_01671 478 1 478 chr10 135374737 114908299 114908776 1 478, 1, 114908299,
1996 0 0 0 0 0 0 0 + PIN_01672 1996 1 1996 chr10 135374737 115340638 115342633 1 1996, 1, 115340638,
705 0 0 0 0 0 0 0 + PIN_01673 705 1 705 chr10 135374737 115400031 115400735 1 705, 1, 115400031,
553 0 0 0 0 0 0 0 - PIN_01674 553 1 553 chr10 135374737 115526605 115527157 1 553, 1, 115526605,
687 0 0 0 0 0 0 0 - PIN_01675 687 1 687 chr10 135374737 115626192 115626878 1 687, 1, 115626192,
926 0 0 0 0 0 0 0 + PIN_01676 926 1 926 chr10 135374737 115879609 115880534 1 926, 1, 115879609,
407 0 0 0 0 0 0 0 + PIN_01677 407 1 407 chr10 135374737 116050126 116050532 1 407, 1, 116050126,
551 0 0 0 0 0 0 0 + PIN_01678 551 1 551 chr10 135374737 116051766 116052316 1 551, 1, 116051766,
917 0 0 0 0 0 0 0 + PIN_01679 917 1 917 chr10 135374737 116187498 116188414 1 917, 1, 116187498,
674 0 0 0 0 0 0 0 + PIN_01680 674 1 674 chr10 135374737 116201325 116201998 1 674, 1, 116201325,
1055 0 0 0 0 0 0 0 + PIN_01681 1055 1 1055 chr10 135374737 116223003 116224057 1 1055, 1, 116223003,
703 0 0 0 0 0 0 0 + PIN_01682 703 1 703 chr10 135374737 116320515 116321217 1 703, 1, 116320515,
3735 0 0 0 0 0 0 0 - PIN_01683 3735 1 3735 chr10 135374737 116611138 116614872 1 3735, 1, 116611138,
762 0 0 0 0 0 0 0 - PIN_01684 762 1 762 chr10 135374737 116723623 116724384 1 762, 1, 116723623,
324 0 0 0 0 0 0 0 - PIN_01685 324 1 324 chr10 135374737 116869876 116870199 1 324, 1, 116869876,
858 0 0 0 0 0 0 0 - PIN_01686 858 1 858 chr10 135374737 118349160 118350017 1 858, 1, 118349160,
4425 0 0 0 0 0 0 0 + PIN_01687 4425 1 4425 chr10 135374737 118632479 118636903 1 4425, 1, 118632479,
545 0 0 0 0 0 0 0 + PIN_01688 545 1 545 chr10 135374737 118649650 118650194 1 545, 1, 118649650,
614 0 0 0 0 0 0 0 + PIN_01689 614 1 614 chr10 135374737 118678963 118679576 1 614, 1, 118678963,
517 0 0 0 0 0 0 0 + PIN_01690 517 1 517 chr10 135374737 118703303 118703819 1 517, 1, 118703303,
1553 0 0 0 0 0 0 0 - PIN_01691 1553 1 1553 chr10 135374737 119016616 119018168 1 1553, 1, 119016616,
296 0 0 0 0 0 0 0 + PIN_01692 296 1 296 chr10 135374737 120084759 120085054 1 296, 1, 120084759,
1076 0 0 0 0 0 0 0 + PIN_01693 1076 1 1076 chr10 135374737 120442372 120443447 1 1076, 1, 120442372,
1086 0 0 0 0 0 0 0 + PIN_01694 1086 1 1086 chr10 135374737 120799531 120800616 1 1086, 1, 120799531,
1036 0 0 0 0 0 0 0 + PIN_01695 1036 1 1036 chr10 135374737 120808899 120809934 1 1036, 1, 120808899,
264 0 0 0 0 0 0 0 + PIN_01696 264 1 264 chr10 135374737 120921757 120922020 1 264, 1, 120921757,
433 0 0 0 0 0 0 0 + PIN_01697 433 1 433 chr10 135374737 120923094 120923526 1 433, 1, 120923094,
429 0 0 0 0 0 0 0 - PIN_01698 429 1 429 chr10 135374737 121179817 121180245 1 429, 1, 121179817,
365 0 0 0 0 0 0 0 + PIN_01699 365 1 365 chr10 135374737 121285738 121286102 1 365, 1, 121285738,
547 0 0 0 0 0 0 0 + PIN_01700 547 1 547 chr10 135374737 121327971 121328517 1 547, 1, 121327971,
2409 0 0 0 0 0 0 0 + PIN_01701 2409 1 2409 chr10 135374737 121329261 121331669 1 2409, 1, 121329261,
310 0 0 0 0 0 0 0 + PIN_01702 310 1 310 chr10 135374737 121581389 121581698 1 310, 1, 121581389,
1622 0 0 0 0 0 0 0 + PIN_01703 1622 1 1622 chr10 135374737 121585463 121587084 1 1622, 1, 121585463,
618 0 0 0 0 0 0 0 + PIN_01704 618 1 618 chr10 135374737 121591665 121592282 1 618, 1, 121591665,
729 0 0 0 0 0 0 0 + PIN_01705 729 1 729 chr10 135374737 121596593 121597321 1 729, 1, 121596593,
210 0 0 0 0 0 0 0 + PIN_01706 210 1 210 chr10 135374737 121608332 121608541 1 210, 1, 121608332,
1641 0 0 0 0 0 0 0 + PIN_01707 1641 1 1641 chr10 135374737 123247844 123249484 1 1641, 1, 123247844,
672 0 0 0 0 0 0 0 + PIN_01708 672 1 672 chr10 135374737 123250142 123250813 1 672, 1, 123250142,
490 0 0 0 0 0 0 0 + PIN_01709 490 1 490 chr10 135374737 123253112 123253601 1 490, 1, 123253112,
999 0 0 0 0 0 0 0 + PIN_01710 999 1 999 chr10 135374737 123266788 123267786 1 999, 1, 123266788,
437 0 0 0 0 0 0 0 + PIN_01711 437 1 437 chr10 135374737 123313824 123314260 1 437, 1, 123313824,
947 0 0 0 0 0 0 0 + PIN_01712 947 1 947 chr10 135374737 123708915 123709861 1 947, 1, 123708915,
874 0 0 0 0 0 0 0 + PIN_01713 874 1 874 chr10 135374737 123710295 123711168 1 874, 1, 123710295,
544 0 0 0 0 0 0 0 - PIN_01714 544 1 544 chr10 135374737 123966069 123966612 1 544, 1, 123966069,
741 0 0 0 0 0 0 0 - PIN_01715 741 1 741 chr10 135374737 123979819 123980559 1 741, 1, 123979819,
229 0 0 0 0 0 0 0 - PIN_01716 229 1 229 chr10 135374737 123987378 123987606 1 229, 1, 123987378,
1010 0 0 0 0 0 0 0 - PIN_01717 1010 1 1010 chr10 135374737 123990858 123991867 1 1010, 1, 123990858,
392 0 0 0 0 0 0 0 - PIN_01718 392 1 392 chr10 135374737 124142653 124143044 1 392, 1, 124142653,
852 0 0 0 0 0 0 0 - PIN_01719 852 1 852 chr10 135374737 124176403 124177254 1 852, 1, 124176403,
1399 0 0 0 0 0 0 0 - PIN_01720 1399 1 1399 chr10 135374737 124177449 124178847 1 1399, 1, 124177449,
877 0 0 0 0 0 0 0 + PIN_01721 877 1 877 chr10 135374737 124700851 124701727 1 877, 1, 124700851,
247 0 0 0 0 0 0 0 - PIN_01722 247 1 247 chr10 135374737 124732530 124732776 1 247, 1, 124732530,
699 0 0 0 0 0 0 0 + PIN_01723 699 1 699 chr10 135374737 124747732 124748430 1 699, 1, 124747732,
308 0 0 0 0 0 0 0 - PIN_01724 308 1 308 chr10 135374737 126507828 126508135 1 308, 1, 126507828,
567 0 0 0 0 0 0 0 - PIN_01725 567 1 567 chr10 135374737 126652542 126653108 1 567, 1, 126652542,
717 0 0 0 0 0 0 0 - PIN_01726 717 1 717 chr10 135374737 127427655 127428371 1 717, 1, 127427655,
404 0 0 0 0 0 0 0 + PIN_01727 404 1 404 chr10 135374737 127473397 127473800 1 404, 1, 127473397,
2053 0 0 0 0 0 0 0 - PIN_01728 2053 1 2053 chr10 135374737 127513536 127515588 1 2053, 1, 127513536,
1555 0 0 0 0 0 0 0 + PIN_01729 1555 1 1555 chr10 135374737 127519811 127521365 1 1555, 1, 127519811,
247 0 0 0 0 0 0 0 + PIN_01730 247 1 247 chr10 135374737 127698194 127698440 1 247, 1, 127698194,
2601 0 0 0 0 0 0 0 + PIN_01731 2601 1 2601 chr10 135374737 127716648 127719248 1 2601, 1, 127716648,
2119 0 0 0 0 0 0 0 + PIN_01732 2119 1 2119 chr10 135374737 127719283 127721401 1 2119, 1, 127719283,
532 0 0 0 0 0 0 0 + PIN_01733 532 1 532 chr10 135374737 127749878 127750409 1 532, 1, 127749878,
204 0 0 0 0 0 0 0 - PIN_01734 204 1 204 chr10 135374737 128714525 128714728 1 204, 1, 128714525,
741 0 0 0 0 0 0 0 - PIN_01735 741 1 741 chr10 135374737 128719436 128720176 1 741, 1, 128719436,
486 0 0 0 0 0 0 0 - PIN_01736 486 1 486 chr10 135374737 129103372 129103857 1 486, 1, 129103372,
1214 0 0 0 0 0 0 0 - PIN_01737 1214 1 1214 chr10 135374737 129748823 129750036 1 1214, 1, 129748823,
474 0 0 0 0 0 0 0 + PIN_01738 474 1 474 chr10 135374737 131528222 131528695 1 474, 1, 131528222,
398 0 0 0 0 0 0 0 + PIN_01739 398 1 398 chr10 135374737 131555953 131556350 1 398, 1, 131555953,
1111 0 0 0 0 0 0 0 - PIN_01740 1111 1 1111 chr10 135374737 131867255 131868365 1 1111, 1, 131867255,
1381 0 0 0 0 0 0 0 + PIN_01741 1381 1 1381 chr10 135374737 133632976 133634356 1 1381, 1, 133632976,
541 0 0 0 0 0 0 0 + PIN_01742 541 1 541 chr10 135374737 133636322 133636862 1 541, 1, 133636322,
687 0 0 0 0 0 0 0 + PIN_01743 687 1 687 chr10 135374737 133636894 133637580 1 687, 1, 133636894,
1377 0 0 0 0 0 0 0 - PIN_01744 1377 1 1377 chr10 135374737 133864545 133865921 1 1377, 1, 133864545,
1911 0 0 0 0 0 0 0 - PIN_01745 1911 1 1911 chr10 135374737 134007861 134009771 1 1911, 1, 134007861,
324 0 0 0 0 0 0 0 - PIN_01746 324 1 324 chr10 135374737 134445206 134445529 1 324, 1, 134445206,
814 0 0 0 0 0 0 0 + PIN_01747 814 1 814 chr10 135374737 134497983 134498796 1 814, 1, 134497983,
470 0 0 0 0 0 0 0 - PIN_01748 470 1 470 chr10 135374737 134787067 134787536 1 470, 1, 134787067,
491 0 0 0 0 0 0 0 - PIN_01749 491 1 491 chr10 135374737 134804446 134804936 1 491, 1, 134804446,
626 0 0 0 0 0 0 0 + PIN_01750 626 1 626 chr10 135374737 134965624 134966249 1 626, 1, 134965624,
382 0 0 0 0 0 0 0 + PIN_01751 382 1 382 chr10 135374737 134983525 134983906 1 382, 1, 134983525,
912 0 0 0 0 0 0 0 + PIN_01752 912 1 912 chr10 135374737 135027951 135028862 1 912, 1, 135027951,
535 0 0 0 0 0 0 0 + PIN_01753 535 1 535 chr10 135374737 135068196 135068730 1 535, 1, 135068196,
806 0 0 0 0 0 0 0 + PIN_01754 806 1 806 chr10 135374737 135068734 135069539 1 806, 1, 135068734,
664 0 0 0 0 0 0 0 + PIN_01755 664 1 664 chr10 135374737 135071252 135071915 1 664, 1, 135071252,
1105 0 0 0 0 0 0 0 - PIN_01756 1105 1 1105 chr10 135374737 135102608 135103712 1 1105, 1, 135102608,
529 0 0 0 0 0 0 0 - PIN_01757 529 1 529 chr10 135374737 135104746 135105274 1 529, 1, 135104746,
832 0 0 0 0 0 0 0 - PIN_01758 832 1 832 chr10 135374737 135233676 135234507 1 832, 1, 135233676,
412 0 0 0 0 0 0 0 + PIN_01759 412 1 412 chr10 135374737 135258288 135258699 1 412, 1, 135258288,
871 0 0 0 0 0 0 0 - PIN_01760 871 1 871 chr11 134452384 201965 202835 1 871, 1, 201965,
479 0 0 0 0 0 0 0 - PIN_01761 479 1 479 chr11 134452384 203023 203501 1 479, 1, 203023,
612 0 0 0 0 0 0 0 + PIN_01762 612 1 612 chr11 134452384 223215 223826 1 612, 1, 223215,
643 0 0 0 0 0 0 0 - PIN_01763 643 1 643 chr11 134452384 238855 239497 1 643, 1, 238855,
1634 0 0 0 0 0 0 0 - PIN_01764 1634 1 1634 chr11 134452384 240185 241818 1 1634, 1, 240185,
437 0 0 0 0 0 0 0 - PIN_01765 437 1 437 chr11 134452384 479150 479586 1 437, 1, 479150,
882 0 0 0 0 0 0 0 + PIN_01766 882 1 882 chr11 134452384 494579 495460 1 882, 1, 494579,
608 0 0 0 0 0 0 0 + PIN_01767 608 1 608 chr11 134452384 496504 497111 1 608, 1, 496504,
513 0 0 0 0 0 0 0 + PIN_01768 513 1 513 chr11 134452384 522522 523034 1 513, 1, 522522,
261 0 0 0 0 0 0 0 + PIN_01769 261 1 261 chr11 134452384 545930 546190 1 261, 1, 545930,
247 0 0 0 0 0 0 0 + PIN_01770 247 1 247 chr11 134452384 547324 547570 1 247, 1, 547324,
1375 0 0 0 0 0 0 0 + PIN_01771 1375 1 1375 chr11 134452384 548397 549771 1 1375, 1, 548397,
353 0 0 0 0 0 0 0 - PIN_01772 353 1 353 chr11 134452384 551408 551760 1 353, 1, 551408,
696 0 0 0 0 0 0 0 - PIN_01773 696 1 696 chr11 134452384 582229 582924 1 696, 1, 582229,
1189 0 0 0 0 0 0 0 - PIN_01774 1189 1 1189 chr11 134452384 588049 589237 1 1189, 1, 588049,
503 0 0 0 0 0 0 0 - PIN_01775 503 1 503 chr11 134452384 599997 600499 1 503, 1, 599997,
865 0 0 0 0 0 0 0 + PIN_01776 865 1 865 chr11 134452384 603865 604729 1 865, 1, 603865,
717 0 0 0 0 0 0 0 + PIN_01777 717 1 717 chr11 134452384 605007 605723 1 717, 1, 605007,
552 0 0 0 0 0 0 0 + PIN_01778 552 1 552 chr11 134452384 607917 608468 1 552, 1, 607917,
729 0 0 0 0 0 0 0 + PIN_01779 729 1 729 chr11 134452384 608512 609240 1 729, 1, 608512,
240 0 0 0 0 0 0 0 + PIN_01780 240 1 240 chr11 134452384 609400 609639 1 240, 1, 609400,
592 0 0 0 0 0 0 0 - PIN_01781 592 1 592 chr11 134452384 629055 629646 1 592, 1, 629055,
1171 0 0 0 0 0 0 0 + PIN_01782 1171 1 1171 chr11 134452384 669297 670467 1 1171, 1, 669297,
375 0 0 0 0 0 0 0 - PIN_01783 375 1 375 chr11 134452384 710909 711283 1 375, 1, 710909,
981 0 0 0 0 0 0 0 - PIN_01784 981 1 981 chr11 134452384 711691 712671 1 981, 1, 711691,
671 0 0 0 0 0 0 0 - PIN_01785 671 1 671 chr11 134452384 745540 746210 1 671, 1, 745540,
1011 0 0 0 0 0 0 0 - PIN_01786 1011 1 1011 chr11 134452384 749606 750616 1 1011, 1, 749606,
324 0 0 0 0 0 0 0 + PIN_01787 324 1 324 chr11 134452384 791120 791443 1 324, 1, 791120,
572 0 0 0 0 0 0 0 + PIN_01788 572 1 572 chr11 134452384 793127 793698 1 572, 1, 793127,
968 0 0 0 0 0 0 0 - PIN_01789 968 1 968 chr11 134452384 800039 801006 1 968, 1, 800039,
1750 0 0 0 0 0 0 0 - PIN_01790 1750 1 1750 chr11 134452384 801009 802758 1 1750, 1, 801009,
536 0 0 0 0 0 0 0 - PIN_01791 536 1 536 chr11 134452384 811860 812395 1 536, 1, 811860,
483 0 0 0 0 0 0 0 - PIN_01792 483 1 483 chr11 134452384 852066 852548 1 483, 1, 852066,
674 0 0 0 0 0 0 0 - PIN_01793 674 1 674 chr11 134452384 855887 856560 1 674, 1, 855887,
359 0 0 0 0 0 0 0 - PIN_01794 359 1 359 chr11 134452384 1089607 1089965 1 359, 1, 1089607,
246 0 0 0 0 0 0 0 - PIN_01795 246 1 246 chr11 134452384 1093736 1093981 1 246, 1, 1093736,
299 0 0 0 0 0 0 0 - PIN_01796 299 1 299 chr11 134452384 1862190 1862488 1 299, 1, 1862190,
335 0 0 0 0 0 0 0 - PIN_01797 335 1 335 chr11 134452384 1864944 1865278 1 335, 1, 1864944,
648 0 0 0 0 0 0 0 - PIN_01798 648 1 648 chr11 134452384 1906873 1907520 1 648, 1, 1906873,
503 0 0 0 0 0 0 0 - PIN_01799 503 1 503 chr11 134452384 1928548 1929050 1 503, 1, 1928548,
1170 0 0 0 0 0 0 0 + PIN_01800 1170 1 1170 chr11 134452384 2137803 2138972 1 1170, 1, 2137803,
623 0 0 0 0 0 0 0 + PIN_01801 623 1 623 chr11 134452384 2143662 2144284 1 623, 1, 2143662,
651 0 0 0 0 0 0 0 - PIN_01802 651 1 651 chr11 134452384 2295017 2295667 1 651, 1, 2295017,
748 0 0 0 0 0 0 0 - PIN_01803 748 1 748 chr11 134452384 2373861 2374608 1 748, 1, 2373861,
1491 0 0 0 0 0 0 0 - PIN_01804 1491 1 1491 chr11 134452384 2378604 2380094 1 1491, 1, 2378604,
666 0 0 0 0 0 0 0 - PIN_01805 666 1 666 chr11 134452384 2880919 2881584 1 666, 1, 2880919,
498 0 0 0 0 0 0 0 - PIN_01806 498 1 498 chr11 134452384 2887162 2887659 1 498, 1, 2887162,
513 0 0 0 0 0 0 0 + PIN_01807 513 1 513 chr11 134452384 2933180 2933692 1 513, 1, 2933180,
1519 0 0 0 0 0 0 0 + PIN_01808 1519 1 1519 chr11 134452384 2979054 2980572 1 1519, 1, 2979054,
488 0 0 0 0 0 0 0 + PIN_01809 488 1 488 chr11 134452384 3004224 3004711 1 488, 1, 3004224,
1306 0 0 0 0 0 0 0 + PIN_01810 1306 1 1306 chr11 134452384 3066493 3067798 1 1306, 1, 3066493,
536 0 0 0 0 0 0 0 + PIN_01811 536 1 536 chr11 134452384 3099617 3100152 1 536, 1, 3099617,
629 0 0 0 0 0 0 0 + PIN_01812 629 1 629 chr11 134452384 3339450 3340078 1 629, 1, 3339450,
1150 0 0 0 0 0 0 0 + PIN_01813 1150 1 1150 chr11 134452384 3644864 3646013 1 1150, 1, 3644864,
837 0 0 0 0 0 0 0 + PIN_01814 837 1 837 chr11 134452384 3668883 3669719 1 837, 1, 3668883,
484 0 0 0 0 0 0 0 + PIN_01815 484 1 484 chr11 134452384 3673152 3673635 1 484, 1, 3673152,
540 0 0 0 0 0 0 0 + PIN_01816 540 1 540 chr11 134452384 3698372 3698911 1 540, 1, 3698372,
952 0 0 0 0 0 0 0 + PIN_01817 952 1 952 chr11 134452384 3730396 3731347 1 952, 1, 3730396,
425 0 0 0 0 0 0 0 + PIN_01818 425 1 425 chr11 134452384 3749430 3749854 1 425, 1, 3749430,
357 0 0 0 0 0 0 0 - PIN_01819 357 1 357 chr11 134452384 3775549 3775905 1 357, 1, 3775549,
252 0 0 0 0 0 0 0 - PIN_01820 252 1 252 chr11 134452384 3800577 3800828 1 252, 1, 3800577,
305 0 0 0 0 0 0 0 - PIN_01821 305 1 305 chr11 134452384 4047759 4048063 1 305, 1, 4047759,
520 0 0 0 0 0 0 0 - PIN_01822 520 1 520 chr11 134452384 4084957 4085476 1 520, 1, 4084957,
566 0 0 0 0 0 0 0 - PIN_01823 566 1 566 chr11 134452384 4100912 4101477 1 566, 1, 4100912,
386 0 0 0 0 0 0 0 - PIN_01824 386 1 386 chr11 134452384 4111110 4111495 1 386, 1, 4111110,
713 0 0 0 0 0 0 0 + PIN_01825 713 1 713 chr11 134452384 4364702 4365414 1 713, 1, 4364702,
1203 0 0 0 0 0 0 0 + PIN_01826 1203 1 1203 chr11 134452384 5203532 5204734 1 1203, 1, 5203532,
991 0 0 0 0 0 0 0 - PIN_01827 991 1 991 chr11 134452384 5602219 5603209 1 991, 1, 5602219,
1070 0 0 0 0 0 0 0 + PIN_01828 1070 1 1070 chr11 134452384 5644614 5645683 1 1070, 1, 5644614,
1844 0 0 0 0 0 0 0 + PIN_01829 1844 1 1844 chr11 134452384 6192508 6194351 1 1844, 1, 6192508,
423 0 0 0 0 0 0 0 - PIN_01830 423 1 423 chr11 134452384 6371560 6371982 1 423, 1, 6371560,
501 0 0 0 0 0 0 0 + PIN_01831 501 1 501 chr11 134452384 6378878 6379378 1 501, 1, 6378878,
2095 0 0 0 0 0 0 0 + PIN_01832 2095 1 2095 chr11 134452384 6456500 6458594 1 2095, 1, 6456500,
474 0 0 0 0 0 0 0 + PIN_01833 474 1 474 chr11 134452384 6579596 6580069 1 474, 1, 6579596,
779 0 0 0 0 0 0 0 - PIN_01834 779 1 779 chr11 134452384 6586326 6587104 1 779, 1, 6586326,
789 0 0 0 0 0 0 0 + PIN_01835 789 1 789 chr11 134452384 6594318 6595106 1 789, 1, 6594318,
958 0 0 0 0 0 0 0 + PIN_01836 958 1 958 chr11 134452384 6596044 6597001 1 958, 1, 6596044,
408 0 0 0 0 0 0 0 - PIN_01837 408 1 408 chr11 134452384 7608569 7608976 1 408, 1, 7608569,
1140 0 0 0 0 0 0 0 - PIN_01838 1140 1 1140 chr11 134452384 7612218 7613357 1 1140, 1, 7612218,
448 0 0 0 0 0 0 0 + PIN_01839 448 1 448 chr11 134452384 7644043 7644490 1 448, 1, 7644043,
1994 0 0 0 0 0 0 0 + PIN_01840 1994 1 1994 chr11 134452384 7644567 7646560 1 1994, 1, 7644567,
791 0 0 0 0 0 0 0 + PIN_01841 791 1 791 chr11 134452384 7650434 7651224 1 791, 1, 7650434,
919 0 0 0 0 0 0 0 + PIN_01842 919 1 919 chr11 134452384 7676051 7676969 1 919, 1, 7676051,
769 0 0 0 0 0 0 0 - PIN_01843 769 1 769 chr11 134452384 8067685 8068453 1 769, 1, 8067685,
1748 0 0 0 0 0 0 0 + PIN_01844 1748 1 1748 chr11 134452384 8114026 8115773 1 1748, 1, 8114026,
491 0 0 0 0 0 0 0 - PIN_01845 491 1 491 chr11 134452384 8660939 8661429 1 491, 1, 8660939,
2006 0 0 0 0 0 0 0 - PIN_01846 2006 1 2006 chr11 134452384 8661794 8663799 1 2006, 1, 8661794,
559 0 0 0 0 0 0 0 - PIN_01847 559 1 559 chr11 134452384 8889346 8889904 1 559, 1, 8889346,
357 0 0 0 0 0 0 0 + PIN_01848 357 1 357 chr11 134452384 8961837 8962193 1 357, 1, 8961837,
316 0 0 0 0 0 0 0 - PIN_01849 316 1 316 chr11 134452384 9420125 9420440 1 316, 1, 9420125,
244 0 0 0 0 0 0 0 - PIN_01850 244 1 244 chr11 134452384 9457483 9457726 1 244, 1, 9457483,
605 0 0 0 0 0 0 0 - PIN_01851 605 1 605 chr11 134452384 9716206 9716810 1 605, 1, 9716206,
990 0 0 0 0 0 0 0 + PIN_01852 990 1 990 chr11 134452384 9761731 9762720 1 990, 1, 9761731,
1427 0 0 0 0 0 0 0 + PIN_01853 1427 1 1427 chr11 134452384 9785968 9787394 1 1427, 1, 9785968,
896 0 0 0 0 0 0 0 - PIN_01854 896 1 896 chr11 134452384 10434178 10435073 1 896, 1, 10434178,
1151 0 0 0 0 0 0 0 - PIN_01855 1151 1 1151 chr11 134452384 10477340 10478490 1 1151, 1, 10477340,
627 0 0 0 0 0 0 0 + PIN_01856 627 1 627 chr11 134452384 10537420 10538046 1 627, 1, 10537420,
784 0 0 0 0 0 0 0 + PIN_01857 784 1 784 chr11 134452384 10571319 10572102 1 784, 1, 10571319,
114 0 0 0 0 0 0 0 + PIN_01858 114 1 114 chr11 134452384 10572237 10572350 1 114, 1, 10572237,
297 0 0 0 0 0 0 0 + PIN_01859 297 1 297 chr11 134452384 10605798 10606094 1 297, 1, 10605798,
623 0 0 0 0 0 0 0 - PIN_01860 623 1 623 chr11 134452384 10750552 10751174 1 623, 1, 10750552,
457 0 0 0 0 0 0 0 - PIN_01861 457 1 457 chr11 134452384 10753426 10753882 1 457, 1, 10753426,
2784 0 0 0 0 0 0 0 + PIN_01862 2784 1 2784 chr11 134452384 10776069 10778852 1 2784, 1, 10776069,
858 0 0 0 0 0 0 0 + PIN_01863 858 1 858 chr11 134452384 10780744 10781601 1 858, 1, 10780744,
5158 0 0 0 0 0 0 0 + PIN_01864 5158 1 5158 chr11 134452384 10830826 10835983 1 5158, 1, 10830826,
224 0 0 0 0 0 0 0 - PIN_01865 224 1 224 chr11 134452384 11932932 11933155 1 224, 1, 11932932,
351 0 0 0 0 0 0 0 - PIN_01866 351 1 351 chr11 134452384 12182324 12182674 1 351, 1, 12182324,
849 0 0 0 0 0 0 0 - PIN_01867 849 1 849 chr11 134452384 12496439 12497287 1 849, 1, 12496439,
1247 0 0 0 0 0 0 0 - PIN_01868 1247 1 1247 chr11 134452384 13362928 13364174 1 1247, 1, 13362928,
1189 0 0 0 0 0 0 0 - PIN_01869 1189 1 1189 chr11 134452384 13689772 13690960 1 1189, 1, 13689772,
622 0 0 0 0 0 0 0 - PIN_01870 622 1 622 chr11 134452384 14235629 14236250 1 622, 1, 14235629,
656 0 0 0 0 0 0 0 + PIN_01871 656 1 656 chr11 134452384 14454677 14455332 1 656, 1, 14454677,
1214 0 0 0 0 0 0 0 + PIN_01872 1214 1 1214 chr11 134452384 14488915 14490128 1 1214, 1, 14488915,
823 0 0 0 0 0 0 0 + PIN_01873 823 1 823 chr11 134452384 14491821 14492643 1 823, 1, 14491821,
697 0 0 0 0 0 0 0 + PIN_01874 697 1 697 chr11 134452384 14497922 14498618 1 697, 1, 14497922,
1106 0 0 0 0 0 0 0 - PIN_01875 1106 1 1106 chr11 134452384 14836393 14837498 1 1106, 1, 14836393,
1511 0 0 0 0 0 0 0 + PIN_01876 1511 1 1511 chr11 134452384 14868591 14870101 1 1511, 1, 14868591,
602 0 0 0 0 0 0 0 + PIN_01877 602 1 602 chr11 134452384 16027518 16028119 1 602, 1, 16027518,
446 0 0 0 0 0 0 0 + PIN_01878 446 1 446 chr11 134452384 16164807 16165252 1 446, 1, 16164807,
401 0 0 0 0 0 0 0 + PIN_01879 401 1 401 chr11 134452384 16583896 16584296 1 401, 1, 16583896,
478 0 0 0 0 0 0 0 + PIN_01880 478 1 478 chr11 134452384 16848877 16849354 1 478, 1, 16848877,
269 0 0 0 0 0 0 0 + PIN_01881 269 1 269 chr11 134452384 16992169 16992437 1 269, 1, 16992169,
1555 0 0 0 0 0 0 0 + PIN_01882 1555 1 1555 chr11 134452384 17052589 17054143 1 1555, 1, 17052589,
765 0 0 0 0 0 0 0 + PIN_01883 765 1 765 chr11 134452384 17054976 17055740 1 765, 1, 17054976,
893 0 0 0 0 0 0 0 + PIN_01884 893 1 893 chr11 134452384 17092182 17093074 1 893, 1, 17092182,
1965 0 0 0 0 0 0 0 + PIN_01885 1965 1 1965 chr11 134452384 17373841 17375805 1 1965, 1, 17373841,
1068 0 0 0 0 0 0 0 + PIN_01886 1068 1 1068 chr11 134452384 17393142 17394209 1 1068, 1, 17393142,
907 0 0 0 0 0 0 0 + PIN_01887 907 1 907 chr11 134452384 17408670 17409576 1 907, 1, 17408670,
554 0 0 0 0 0 0 0 + PIN_01888 554 1 554 chr11 134452384 17493957 17494510 1 554, 1, 17493957,
702 0 0 0 0 0 0 0 + PIN_01889 702 1 702 chr11 134452384 18067259 18067960 1 702, 1, 18067259,
607 0 0 0 0 0 0 0 + PIN_01890 607 1 607 chr11 134452384 18223638 18224244 1 607, 1, 18223638,
699 0 0 0 0 0 0 0 + PIN_01891 699 1 699 chr11 134452384 18276754 18277452 1 699, 1, 18276754,
541 0 0 0 0 0 0 0 + PIN_01892 541 1 541 chr11 134452384 18295731 18296271 1 541, 1, 18295731,
513 0 0 0 0 0 0 0 - PIN_01893 513 1 513 chr11 134452384 18313642 18314154 1 513, 1, 18313642,
560 0 0 0 0 0 0 0 - PIN_01894 560 1 560 chr11 134452384 18315888 18316447 1 560, 1, 18315888,
548 0 0 0 0 0 0 0 - PIN_01895 548 1 548 chr11 134452384 18319533 18320080 1 548, 1, 18319533,
1159 0 0 0 0 0 0 0 - PIN_01896 1159 1 1159 chr11 134452384 18374446 18375604 1 1159, 1, 18374446,
1644 0 0 0 0 0 0 0 - PIN_01897 1644 1 1644 chr11 134452384 18377315 18378958 1 1644, 1, 18377315,
943 0 0 0 0 0 0 0 - PIN_01898 943 1 943 chr11 134452384 18380670 18381612 1 943, 1, 18380670,
627 0 0 0 0 0 0 0 - PIN_01899 627 1 627 chr11 134452384 18383526 18384152 1 627, 1, 18383526,
542 0 0 0 0 0 0 0 + PIN_01900 542 1 542 chr11 134452384 18487599 18488140 1 542, 1, 18487599,
394 0 0 0 0 0 0 0 + PIN_01901 394 1 394 chr11 134452384 18514238 18514631 1 394, 1, 18514238,
733 0 0 0 0 0 0 0 + PIN_01902 733 1 733 chr11 134452384 18556451 18557183 1 733, 1, 18556451,
2731 0 0 0 0 0 0 0 + PIN_01903 2731 1 2731 chr11 134452384 18684499 18687229 1 2731, 1, 18684499,
914 0 0 0 0 0 0 0 + PIN_01904 914 1 914 chr11 134452384 18721552 18722465 1 914, 1, 18721552,
1877 0 0 0 0 0 0 0 - PIN_01905 1877 1 1877 chr11 134452384 19691010 19692886 1 1877, 1, 19691010,
244 0 0 0 0 0 0 0 - PIN_01906 244 1 244 chr11 134452384 20040331 20040574 1 244, 1, 20040331,
458 0 0 0 0 0 0 0 - PIN_01907 458 1 458 chr11 134452384 20365896 20366353 1 458, 1, 20365896,
1336 0 0 0 0 0 0 0 + PIN_01908 1336 1 1336 chr11 134452384 27351895 27353230 1 1336, 1, 27351895,
558 0 0 0 0 0 0 0 + PIN_01909 558 1 558 chr11 134452384 27356450 27357007 1 558, 1, 27356450,
400 0 0 0 0 0 0 0 + PIN_01910 400 1 400 chr11 134452384 27358506 27358905 1 400, 1, 27358506,
648 0 0 0 0 0 0 0 + PIN_01911 648 1 648 chr11 134452384 30859233 30859880 1 648, 1, 30859233,
522 0 0 0 0 0 0 0 + PIN_01912 522 1 522 chr11 134452384 30877296 30877817 1 522, 1, 30877296,
414 0 0 0 0 0 0 0 - PIN_01913 414 1 414 chr11 134452384 31348603 31349016 1 414, 1, 31348603,
859 0 0 0 0 0 0 0 + PIN_01914 859 1 859 chr11 134452384 31771296 31772154 1 859, 1, 31771296,
424 0 0 0 0 0 0 0 + PIN_01915 424 1 424 chr11 134452384 31784413 31784836 1 424, 1, 31784413,
321 0 0 0 0 0 0 0 + PIN_01916 321 1 321 chr11 134452384 32370740 32371060 1 321, 1, 32370740,
1536 0 0 0 0 0 0 0 - PIN_01917 1536 1 1536 chr11 134452384 32909201 32910736 1 1536, 1, 32909201,
4286 0 0 0 0 0 0 0 - PIN_01918 4286 1 4286 chr11 134452384 32954106 32958391 1 4286, 1, 32954106,
688 0 0 0 0 0 0 0 - PIN_01919 688 1 688 chr11 134452384 33009339 33010026 1 688, 1, 33009339,
358 0 0 0 0 0 0 0 - PIN_01920 358 1 358 chr11 134452384 33035050 33035407 1 358, 1, 33035050,
1610 0 0 0 0 0 0 0 - PIN_01921 1610 1 1610 chr11 134452384 33050505 33052114 1 1610, 1, 33050505,
801 0 0 0 0 0 0 0 - PIN_01922 801 1 801 chr11 134452384 33062610 33063410 1 801, 1, 33062610,
519 0 0 0 0 0 0 0 + PIN_01923 519 1 519 chr11 134452384 33064815 33065333 1 519, 1, 33064815,
730 0 0 0 0 0 0 0 + PIN_01924 730 1 730 chr11 134452384 33077479 33078208 1 730, 1, 33077479,
919 0 0 0 0 0 0 0 + PIN_01925 919 1 919 chr11 134452384 33119087 33120005 1 919, 1, 33119087,
1482 0 0 0 0 0 0 0 + PIN_01926 1482 1 1482 chr11 134452384 33733673 33735154 1 1482, 1, 33733673,
1373 0 0 0 0 0 0 0 - PIN_01927 1373 1 1373 chr11 134452384 34030347 34031719 1 1373, 1, 34030347,
619 0 0 0 0 0 0 0 - PIN_01928 619 1 619 chr11 134452384 34060869 34061487 1 619, 1, 34060869,
1144 0 0 0 0 0 0 0 - PIN_01929 1144 1 1144 chr11 134452384 34069673 34070816 1 1144, 1, 34069673,
1752 0 0 0 0 0 0 0 - PIN_01930 1752 1 1752 chr11 134452384 34075673 34077424 1 1752, 1, 34075673,
859 0 0 0 0 0 0 0 - PIN_01931 859 1 859 chr11 134452384 34100523 34101381 1 859, 1, 34100523,
325 0 0 0 0 0 0 0 - PIN_01932 325 1 325 chr11 134452384 34113214 34113538 1 325, 1, 34113214,
1445 0 0 0 0 0 0 0 + PIN_01933 1445 1 1445 chr11 134452384 34136583 34138027 1 1445, 1, 34136583,
849 0 0 0 0 0 0 0 - PIN_01934 849 1 849 chr11 134452384 34434361 34435209 1 849, 1, 34434361,
1238 0 0 0 0 0 0 0 - PIN_01935 1238 1 1238 chr11 134452384 34438308 34439545 1 1238, 1, 34438308,
2338 0 0 0 0 0 0 0 - PIN_01936 2338 1 2338 chr11 134452384 34633529 34635866 1 2338, 1, 34633529,
609 0 0 0 0 0 0 0 + PIN_01937 609 1 609 chr11 134452384 34861404 34862012 1 609, 1, 34861404,
768 0 0 0 0 0 0 0 - PIN_01938 768 1 768 chr11 134452384 35167784 35168551 1 768, 1, 35167784,
2500 0 0 0 0 0 0 0 - PIN_01939 2500 1 2500 chr11 134452384 35174600 35177099 1 2500, 1, 35174600,
874 0 0 0 0 0 0 0 - PIN_01940 874 1 874 chr11 134452384 35182160 35183033 1 874, 1, 35182160,
1515 0 0 0 0 0 0 0 - PIN_01941 1515 1 1515 chr11 134452384 35183185 35184699 1 1515, 1, 35183185,
866 0 0 0 0 0 0 0 - PIN_01942 866 1 866 chr11 134452384 35188035 35188900 1 866, 1, 35188035,
1038 0 0 0 0 0 0 0 - PIN_01943 1038 1 1038 chr11 134452384 35189228 35190265 1 1038, 1, 35189228,
837 0 0 0 0 0 0 0 + PIN_01944 837 1 837 chr11 134452384 35369387 35370223 1 837, 1, 35369387,
327 0 0 0 0 0 0 0 - PIN_01945 327 1 327 chr11 134452384 36014125 36014451 1 327, 1, 36014125,
1111 0 0 0 0 0 0 0 - PIN_01946 1111 1 1111 chr11 134452384 36429130 36430240 1 1111, 1, 36429130,
227 0 0 0 0 0 0 0 + PIN_01947 227 1 227 chr11 134452384 36470591 36470817 1 227, 1, 36470591,
1689 0 0 0 0 0 0 0 - PIN_01948 1689 1 1689 chr11 134452384 43303310 43304998 1 1689, 1, 43303310,
688 0 0 0 0 0 0 0 - PIN_01949 688 1 688 chr11 134452384 43306807 43307494 1 688, 1, 43306807,
528 0 0 0 0 0 0 0 - PIN_01950 528 1 528 chr11 134452384 43357009 43357536 1 528, 1, 43357009,
1625 0 0 0 0 0 0 0 - PIN_01951 1625 1 1625 chr11 134452384 43369750 43371374 1 1625, 1, 43369750,
1076 0 0 0 0 0 0 0 - PIN_01952 1076 1 1076 chr11 134452384 43374008 43375083 1 1076, 1, 43374008,
2150 0 0 0 0 0 0 0 - PIN_01953 2150 1 2150 chr11 134452384 43423977 43426126 1 2150, 1, 43423977,
704 0 0 0 0 0 0 0 - PIN_01954 704 1 704 chr11 134452384 43728759 43729462 1 704, 1, 43728759,
1257 0 0 0 0 0 0 0 - PIN_01955 1257 1 1257 chr11 134452384 43878627 43879883 1 1257, 1, 43878627,
1558 0 0 0 0 0 0 0 - PIN_01956 1558 1 1558 chr11 134452384 44057746 44059303 1 1558, 1, 44057746,
5946 0 0 0 0 0 0 0 + PIN_01957 5946 1 5946 chr11 134452384 44907254 44913199 1 5946, 1, 44907254,
502 0 0 0 0 0 0 0 + PIN_01958 502 1 502 chr11 134452384 44918473 44918974 1 502, 1, 44918473,
396 0 0 0 0 0 0 0 + PIN_01959 396 1 396 chr11 134452384 44919051 44919446 1 396, 1, 44919051,
465 0 0 0 0 0 0 0 + PIN_01960 465 1 465 chr11 134452384 45232311 45232775 1 465, 1, 45232311,
228 0 0 0 0 0 0 0 + PIN_01961 228 1 228 chr11 134452384 45630589 45630816 1 228, 1, 45630589,
1615 0 0 0 0 0 0 0 - PIN_01962 1615 1 1615 chr11 134452384 45839508 45841122 1 1615, 1, 45839508,
682 0 0 0 0 0 0 0 - PIN_01963 682 1 682 chr11 134452384 45845385 45846066 1 682, 1, 45845385,
607 0 0 0 0 0 0 0 - PIN_01964 607 1 607 chr11 134452384 45848337 45848943 1 607, 1, 45848337,
726 0 0 0 0 0 0 0 + PIN_01965 726 1 726 chr11 134452384 45893084 45893809 1 726, 1, 45893084,
624 0 0 0 0 0 0 0 - PIN_01966 624 1 624 chr11 134452384 45900855 45901478 1 624, 1, 45900855,
1351 0 0 0 0 0 0 0 - PIN_01967 1351 1 1351 chr11 134452384 45902154 45903504 1 1351, 1, 45902154,
336 0 0 0 0 0 0 0 - PIN_01968 336 1 336 chr11 134452384 45906196 45906531 1 336, 1, 45906196,
1106 0 0 0 0 0 0 0 + PIN_01969 1106 1 1106 chr11 134452384 45923096 45924201 1 1106, 1, 45923096,
739 0 0 0 0 0 0 0 - PIN_01970 739 1 739 chr11 134452384 46347965 46348703 1 739, 1, 46347965,
425 0 0 0 0 0 0 0 - PIN_01971 425 1 425 chr11 134452384 46350052 46350476 1 425, 1, 46350052,
742 0 0 0 0 0 0 0 + PIN_01972 742 1 742 chr11 134452384 46525166 46525907 1 742, 1, 46525166,
706 0 0 0 0 0 0 0 - PIN_01973 706 1 706 chr11 134452384 46596016 46596721 1 706, 1, 46596016,
396 0 0 0 0 0 0 0 - PIN_01974 396 1 396 chr11 134452384 46623964 46624359 1 396, 1, 46623964,
803 0 0 0 0 0 0 0 - PIN_01975 803 1 803 chr11 134452384 46627865 46628667 1 803, 1, 46627865,
1970 0 0 0 0 0 0 0 + PIN_01976 1970 1 1970 chr11 134452384 46664657 46666626 1 1970, 1, 46664657,
536 0 0 0 0 0 0 0 + PIN_01977 536 1 536 chr11 134452384 46673881 46674416 1 536, 1, 46673881,
561 0 0 0 0 0 0 0 - PIN_01978 561 1 561 chr11 134452384 46707282 46707842 1 561, 1, 46707282,
749 0 0 0 0 0 0 0 - PIN_01979 749 1 749 chr11 134452384 46716641 46717389 1 749, 1, 46716641,
498 0 0 0 0 0 0 0 + PIN_01980 498 1 498 chr11 134452384 46728948 46729445 1 498, 1, 46728948,
1327 0 0 0 0 0 0 0 + PIN_01981 1327 1 1327 chr11 134452384 46732145 46733471 1 1327, 1, 46732145,
362 0 0 0 0 0 0 0 + PIN_01982 362 1 362 chr11 134452384 46768055 46768416 1 362, 1, 46768055,
362 0 0 0 0 0 0 0 + PIN_01983 362 1 362 chr11 134452384 47154546 47154907 1 362, 1, 47154546,
375 0 0 0 0 0 0 0 - PIN_01984 375 1 375 chr11 134452384 47210824 47211198 1 375, 1, 47210824,
847 0 0 0 0 0 0 0 + PIN_01985 847 1 847 chr11 134452384 47221317 47222163 1 847, 1, 47221317,
560 0 0 0 0 0 0 0 + PIN_01986 560 1 560 chr11 134452384 47222994 47223553 1 560, 1, 47222994,
523 0 0 0 0 0 0 0 - PIN_01987 523 1 523 chr11 134452384 47246153 47246675 1 523, 1, 47246153,
838 0 0 0 0 0 0 0 - PIN_01988 838 1 838 chr11 134452384 47252544 47253381 1 838, 1, 47252544,
849 0 0 0 0 0 0 0 + PIN_01989 849 1 849 chr11 134452384 47309843 47310691 1 849, 1, 47309843,
775 0 0 0 0 0 0 0 - PIN_01990 775 1 775 chr11 134452384 47385239 47386013 1 775, 1, 47385239,
228 0 0 0 0 0 0 0 - PIN_01991 228 1 228 chr11 134452384 47391495 47391722 1 228, 1, 47391495,
788 0 0 0 0 0 0 0 + PIN_01992 788 1 788 chr11 134452384 47418882 47419669 1 788, 1, 47418882,
4145 0 0 0 0 0 0 0 + PIN_01993 4145 1 4145 chr11 134452384 47444313 47448457 1 4145, 1, 47444313,
1191 0 0 0 0 0 0 0 + PIN_01994 1191 1 1191 chr11 134452384 47455363 47456553 1 1191, 1, 47455363,
410 0 0 0 0 0 0 0 + PIN_01995 410 1 410 chr11 134452384 47472297 47472706 1 410, 1, 47472297,
914 0 0 0 0 0 0 0 - PIN_01996 914 1 914 chr11 134452384 47557286 47558199 1 914, 1, 47557286,
489 0 0 0 0 0 0 0 - PIN_01997 489 1 489 chr11 134452384 47558750 47559238 1 489, 1, 47558750,
1387 0 0 0 0 0 0 0 - PIN_01998 1387 1 1387 chr11 134452384 47559627 47561013 1 1387, 1, 47559627,
1106 0 0 0 0 0 0 0 + PIN_01999 1106 1 1106 chr11 134452384 47606877 47607982 1 1106, 1, 47606877,
296 0 0 0 0 0 0 0 + PIN_02000 296 1 296 chr11 134452384 47608971 47609266 1 296, 1, 47608971,
195 0 0 0 0 0 0 0 + PIN_02001 195 1 195 chr11 134452384 47613552 47613746 1 195, 1, 47613552,
550 0 0 0 0 0 0 0 + PIN_02002 550 1 550 chr11 134452384 47683441 47683990 1 550, 1, 47683441,
2059 0 0 0 0 0 0 0 + PIN_02003 2059 1 2059 chr11 134452384 47708605 47710663 1 2059, 1, 47708605,
388 0 0 0 0 0 0 0 + PIN_02004 388 1 388 chr11 134452384 47711902 47712289 1 388, 1, 47711902,
915 0 0 0 0 0 0 0 + PIN_02005 915 1 915 chr11 134452384 47721577 47722491 1 915, 1, 47721577,
1212 0 0 0 0 0 0 0 + PIN_02006 1212 1 1212 chr11 134452384 47764010 47765221 1 1212, 1, 47764010,
2085 0 0 0 0 0 0 0 + PIN_02007 2085 1 2085 chr11 134452384 47768090 47770174 1 2085, 1, 47768090,
689 0 0 0 0 0 0 0 + PIN_02008 689 1 689 chr11 134452384 47779527 47780215 1 689, 1, 47779527,
411 0 0 0 0 0 0 0 + PIN_02009 411 1 411 chr11 134452384 47785101 47785511 1 411, 1, 47785101,
611 0 0 0 0 0 0 0 + PIN_02010 611 1 611 chr11 134452384 47790832 47791442 1 611, 1, 47790832,
417 0 0 0 0 0 0 0 + PIN_02011 417 1 417 chr11 134452384 47799693 47800109 1 417, 1, 47799693,
503 0 0 0 0 0 0 0 + PIN_02012 503 1 503 chr11 134452384 49126553 49127055 1 503, 1, 49126553,
695 0 0 0 0 0 0 0 + PIN_02013 695 1 695 chr11 134452384 49150975 49151669 1 695, 1, 49150975,
310 0 0 0 0 0 0 0 - PIN_02014 310 1 310 chr11 134452384 54789536 54789845 1 310, 1, 54789536,
627 0 0 0 0 0 0 0 + PIN_02015 627 1 627 chr11 134452384 56824131 56824757 1 627, 1, 56824131,
2807 0 0 0 0 0 0 0 + PIN_02016 2807 1 2807 chr11 134452384 56832064 56834870 1 2807, 1, 56832064,
461 0 0 0 0 0 0 0 + PIN_02017 461 1 461 chr11 134452384 56841821 56842281 1 461, 1, 56841821,
494 0 0 0 0 0 0 0 + PIN_02018 494 1 494 chr11 134452384 56854523 56855016 1 494, 1, 56854523,
763 0 0 0 0 0 0 0 + PIN_02019 763 1 763 chr11 134452384 56855305 56856067 1 763, 1, 56855305,
302 0 0 0 0 0 0 0 + PIN_02020 302 1 302 chr11 134452384 56856117 56856418 1 302, 1, 56856117,
579 0 0 0 0 0 0 0 + PIN_02021 579 1 579 chr11 134452384 56856905 56857483 1 579, 1, 56856905,
289 0 0 0 0 0 0 0 + PIN_02022 289 1 289 chr11 134452384 57025134 57025422 1 289, 1, 57025134,
560 0 0 0 0 0 0 0 + PIN_02023 560 1 560 chr11 134452384 57038456 57039015 1 560, 1, 57038456,
606 0 0 0 0 0 0 0 + PIN_02024 606 1 606 chr11 134452384 57083959 57084564 1 606, 1, 57083959,
516 0 0 0 0 0 0 0 - PIN_02025 516 1 516 chr11 134452384 57216465 57216980 1 516, 1, 57216465,
955 0 0 0 0 0 0 0 + PIN_02026 955 1 955 chr11 134452384 57228683 57229637 1 955, 1, 57228683,
1305 0 0 0 0 0 0 0 - PIN_02027 1305 1 1305 chr11 134452384 57261716 57263020 1 1305, 1, 57261716,
486 0 0 0 0 0 0 0 - PIN_02028 486 1 486 chr11 134452384 57285807 57286292 1 486, 1, 57285807,
2829 0 0 0 0 0 0 0 - PIN_02029 2829 1 2829 chr11 134452384 57310905 57313733 1 2829, 1, 57310905,
1650 0 0 0 0 0 0 0 - PIN_02030 1650 1 1650 chr11 134452384 57316686 57318335 1 1650, 1, 57316686,
583 0 0 0 0 0 0 0 - PIN_02031 583 1 583 chr11 134452384 57327478 57328060 1 583, 1, 57327478,
467 0 0 0 0 0 0 0 - PIN_02032 467 1 467 chr11 134452384 57332340 57332806 1 467, 1, 57332340,
736 0 0 0 0 0 0 0 - PIN_02033 736 1 736 chr11 134452384 58134916 58135651 1 736, 1, 58134916,
731 0 0 0 0 0 0 0 - PIN_02034 731 1 731 chr11 134452384 58136049 58136779 1 731, 1, 58136049,
4665 0 0 0 0 0 0 0 - PIN_02035 4665 1 4665 chr11 134452384 58140934 58145598 1 4665, 1, 58140934,
779 0 0 0 0 0 0 0 - PIN_02036 779 1 779 chr11 134452384 58467172 58467950 1 779, 1, 58467172,
1605 0 0 0 0 0 0 0 + PIN_02037 1605 1 1605 chr11 134452384 59116848 59118452 1 1605, 1, 59116848,
832 0 0 0 0 0 0 0 + PIN_02038 832 1 832 chr11 134452384 59125434 59126265 1 832, 1, 59125434,
375 0 0 0 0 0 0 0 + PIN_02039 375 1 375 chr11 134452384 59176435 59176809 1 375, 1, 59176435,
1105 0 0 0 0 0 0 0 - PIN_02040 1105 1 1105 chr11 134452384 59321069 59322173 1 1105, 1, 59321069,
1837 0 0 0 0 0 0 0 + PIN_02041 1837 1 1837 chr11 134452384 59330881 59332717 1 1837, 1, 59330881,
921 0 0 0 0 0 0 0 + PIN_02042 921 1 921 chr11 134452384 59333731 59334651 1 921, 1, 59333731,
371 0 0 0 0 0 0 0 + PIN_02043 371 1 371 chr11 134452384 59377085 59377455 1 371, 1, 59377085,
1972 0 0 0 0 0 0 0 + PIN_02044 1972 1 1972 chr11 134452384 59696302 59698273 1 1972, 1, 59696302,
183 0 0 0 0 0 0 0 + PIN_02045 183 1 183 chr11 134452384 59702219 59702401 1 183, 1, 59702219,
1878 0 0 0 0 0 0 0 - PIN_02046 1878 1 1878 chr11 134452384 59909271 59911148 1 1878, 1, 59909271,
704 0 0 0 0 0 0 0 - PIN_02047 704 1 704 chr11 134452384 59913084 59913787 1 704, 1, 59913084,
1156 0 0 0 0 0 0 0 + PIN_02048 1156 1 1156 chr11 134452384 60461547 60462702 1 1156, 1, 60461547,
800 0 0 0 0 0 0 0 - PIN_02049 800 1 800 chr11 134452384 60646582 60647381 1 800, 1, 60646582,
1197 0 0 0 0 0 0 0 + PIN_02050 1197 1 1197 chr11 134452384 60662214 60663410 1 1197, 1, 60662214,
757 0 0 0 0 0 0 0 + PIN_02051 757 1 757 chr11 134452384 60792708 60793464 1 757, 1, 60792708,
421 0 0 0 0 0 0 0 + PIN_02052 421 1 421 chr11 134452384 60834204 60834624 1 421, 1, 60834204,
297 0 0 0 0 0 0 0 + PIN_02053 297 1 297 chr11 134452384 60837754 60838050 1 297, 1, 60837754,
791 0 0 0 0 0 0 0 + PIN_02054 791 1 791 chr11 134452384 60845081 60845871 1 791, 1, 60845081,
726 0 0 0 0 0 0 0 + PIN_02055 726 1 726 chr11 134452384 60846280 60847005 1 726, 1, 60846280,
1177 0 0 0 0 0 0 0 + PIN_02056 1177 1 1177 chr11 134452384 60847582 60848758 1 1177, 1, 60847582,
499 0 0 0 0 0 0 0 - PIN_02057 499 1 499 chr11 134452384 60865728 60866226 1 499, 1, 60865728,
251 0 0 0 0 0 0 0 - PIN_02058 251 1 251 chr11 134452384 60866370 60866620 1 251, 1, 60866370,
551 0 0 0 0 0 0 0 + PIN_02059 551 1 551 chr11 134452384 60874783 60875333 1 551, 1, 60874783,
757 0 0 0 0 0 0 0 + PIN_02060 757 1 757 chr11 134452384 60876717 60877473 1 757, 1, 60876717,
421 0 0 0 0 0 0 0 + PIN_02061 421 1 421 chr11 134452384 60880458 60880878 1 421, 1, 60880458,
270 0 0 0 0 0 0 0 - PIN_02062 270 1 270 chr11 134452384 60917875 60918144 1 270, 1, 60917875,
1139 0 0 0 0 0 0 0 + PIN_02063 1139 1 1139 chr11 134452384 60938927 60940065 1 1139, 1, 60938927,
859 0 0 0 0 0 0 0 + PIN_02064 859 1 859 chr11 134452384 60940115 60940973 1 859, 1, 60940115,
938 0 0 0 0 0 0 0 + PIN_02065 938 1 938 chr11 134452384 60943939 60944876 1 938, 1, 60943939,
425 0 0 0 0 0 0 0 + PIN_02066 425 1 425 chr11 134452384 60945012 60945436 1 425, 1, 60945012,
417 0 0 0 0 0 0 0 - PIN_02067 417 1 417 chr11 134452384 60961973 60962389 1 417, 1, 60961973,
399 0 0 0 0 0 0 0 - PIN_02068 399 1 399 chr11 134452384 61014462 61014860 1 399, 1, 61014462,
259 0 0 0 0 0 0 0 - PIN_02069 259 1 259 chr11 134452384 61295798 61296056 1 259, 1, 61295798,
674 0 0 0 0 0 0 0 - PIN_02070 674 1 674 chr11 134452384 61307993 61308666 1 674, 1, 61307993,
755 0 0 0 0 0 0 0 + PIN_02071 755 1 755 chr11 134452384 61313283 61314037 1 755, 1, 61313283,
488 0 0 0 0 0 0 0 + PIN_02072 488 1 488 chr11 134452384 61314422 61314909 1 488, 1, 61314422,
709 0 0 0 0 0 0 0 + PIN_02073 709 1 709 chr11 134452384 61336296 61337004 1 709, 1, 61336296,
774 0 0 0 0 0 0 0 + PIN_02074 774 1 774 chr11 134452384 61338422 61339195 1 774, 1, 61338422,
1184 0 0 0 0 0 0 0 - PIN_02075 1184 1 1184 chr11 134452384 61479064 61480247 1 1184, 1, 61479064,
676 0 0 0 0 0 0 0 - PIN_02076 676 1 676 chr11 134452384 61481046 61481721 1 676, 1, 61481046,
2050 0 0 0 0 0 0 0 - PIN_02077 2050 1 2050 chr11 134452384 61486101 61488150 1 2050, 1, 61486101,
2420 0 0 0 0 0 0 0 + PIN_02078 2420 1 2420 chr11 134452384 61488939 61491358 1 2420, 1, 61488939,
515 0 0 0 0 0 0 0 - PIN_02079 515 1 515 chr11 134452384 61861845 61862359 1 515, 1, 61861845,
716 0 0 0 0 0 0 0 + PIN_02080 716 1 716 chr11 134452384 62094871 62095586 1 716, 1, 62094871,
1022 0 0 0 0 0 0 0 + PIN_02081 1022 1 1022 chr11 134452384 62101065 62102086 1 1022, 1, 62101065,
299 0 0 0 0 0 0 0 + PIN_02082 299 1 299 chr11 134452384 62120385 62120683 1 299, 1, 62120385,
514 0 0 0 0 0 0 0 + PIN_02083 514 1 514 chr11 134452384 62121956 62122469 1 514, 1, 62121956,
491 0 0 0 0 0 0 0 + PIN_02084 491 1 491 chr11 134452384 62124081 62124571 1 491, 1, 62124081,
464 0 0 0 0 0 0 0 + PIN_02085 464 1 464 chr11 134452384 62126732 62127195 1 464, 1, 62126732,
564 0 0 0 0 0 0 0 + PIN_02086 564 1 564 chr11 134452384 62127864 62128427 1 564, 1, 62127864,
934 0 0 0 0 0 0 0 + PIN_02087 934 1 934 chr11 134452384 62128755 62129688 1 934, 1, 62128755,
631 0 0 0 0 0 0 0 + PIN_02088 631 1 631 chr11 134452384 62140284 62140914 1 631, 1, 62140284,
273 0 0 0 0 0 0 0 + PIN_02089 273 1 273 chr11 134452384 62151247 62151519 1 273, 1, 62151247,
508 0 0 0 0 0 0 0 + PIN_02090 508 1 508 chr11 134452384 62153736 62154243 1 508, 1, 62153736,
264 0 0 0 0 0 0 0 + PIN_02091 264 1 264 chr11 134452384 62154384 62154647 1 264, 1, 62154384,
1205 0 0 0 0 0 0 0 + PIN_02092 1205 1 1205 chr11 134452384 62157663 62158867 1 1205, 1, 62157663,
3116 0 0 0 0 0 0 0 + PIN_02093 3116 1 3116 chr11 134452384 62189386 62192501 1 3116, 1, 62189386,
406 0 0 0 0 0 0 0 + PIN_02094 406 1 406 chr11 134452384 62214921 62215326 1 406, 1, 62214921,
1206 0 0 0 0 0 0 0 - PIN_02095 1206 1 1206 chr11 134452384 62285708 62286913 1 1206, 1, 62285708,
341 0 0 0 0 0 0 0 - PIN_02096 341 1 341 chr11 134452384 62289347 62289687 1 341, 1, 62289347,
964 0 0 0 0 0 0 0 - PIN_02097 964 1 964 chr11 134452384 62309600 62310563 1 964, 1, 62309600,
1166 0 0 0 0 0 0 0 - PIN_02098 1166 1 1166 chr11 134452384 62312767 62313932 1 1166, 1, 62312767,
846 0 0 0 0 0 0 0 + PIN_02099 846 1 846 chr11 134452384 62318136 62318981 1 846, 1, 62318136,
944 0 0 0 0 0 0 0 + PIN_02100 944 1 944 chr11 134452384 62324665 62325608 1 944, 1, 62324665,
2667 0 0 0 0 0 0 0 + PIN_02101 2667 1 2667 chr11 134452384 62346398 62349064 1 2667, 1, 62346398,
883 0 0 0 0 0 0 0 + PIN_02102 883 1 883 chr11 134452384 62354878 62355760 1 883, 1, 62354878,
936 0 0 0 0 0 0 0 + PIN_02103 936 1 936 chr11 134452384 62357179 62358114 1 936, 1, 62357179,
476 0 0 0 0 0 0 0 + PIN_02104 476 1 476 chr11 134452384 62358379 62358854 1 476, 1, 62358379,
1023 0 0 0 0 0 0 0 + PIN_02105 1023 1 1023 chr11 134452384 62358928 62359950 1 1023, 1, 62358928,
1026 0 0 0 0 0 0 0 + PIN_02106 1026 1 1026 chr11 134452384 62359966 62360991 1 1026, 1, 62359966,
573 0 0 0 0 0 0 0 + PIN_02107 573 1 573 chr11 134452384 62363552 62364124 1 573, 1, 62363552,
1060 0 0 0 0 0 0 0 - PIN_02108 1060 1 1060 chr11 134452384 62404465 62405524 1 1060, 1, 62404465,
1141 0 0 0 0 0 0 0 - PIN_02109 1141 1 1141 chr11 134452384 62405715 62406855 1 1141, 1, 62405715,
461 0 0 0 0 0 0 0 - PIN_02110 461 1 461 chr11 134452384 62411917 62412377 1 461, 1, 62411917,
1400 0 0 0 0 0 0 0 + PIN_02111 1400 1 1400 chr11 134452384 62689033 62690432 1 1400, 1, 62689033,
598 0 0 0 0 0 0 0 + PIN_02112 598 1 598 chr11 134452384 62704570 62705167 1 598, 1, 62704570,
838 0 0 0 0 0 0 0 - PIN_02113 838 1 838 chr11 134452384 62931766 62932603 1 838, 1, 62931766,
329 0 0 0 0 0 0 0 - PIN_02114 329 1 329 chr11 134452384 62932665 62932993 1 329, 1, 62932665,
600 0 0 0 0 0 0 0 - PIN_02115 600 1 600 chr11 134452384 63035536 63036135 1 600, 1, 63035536,
1858 0 0 0 0 0 0 0 - PIN_02116 1858 1 1858 chr11 134452384 63067543 63069400 1 1858, 1, 63067543,
510 0 0 0 0 0 0 0 + PIN_02117 510 1 510 chr11 134452384 63121889 63122398 1 510, 1, 63121889,
327 0 0 0 0 0 0 0 + PIN_02118 327 1 327 chr11 134452384 63160138 63160464 1 327, 1, 63160138,
209 0 0 0 0 0 0 0 - PIN_02119 209 1 209 chr11 134452384 63277063 63277271 1 209, 1, 63277063,
977 0 0 0 0 0 0 0 - PIN_02120 977 1 977 chr11 134452384 63277414 63278390 1 977, 1, 63277414,
436 0 0 0 0 0 0 0 - PIN_02121 436 1 436 chr11 134452384 63279946 63280381 1 436, 1, 63279946,
352 0 0 0 0 0 0 0 - PIN_02122 352 1 352 chr11 134452384 63342182 63342533 1 352, 1, 63342182,
1635 0 0 0 0 0 0 0 - PIN_02123 1635 1 1635 chr11 134452384 63430973 63432607 1 1635, 1, 63430973,
178 0 0 0 0 0 0 0 + PIN_02124 178 1 178 chr11 134452384 63438900 63439077 1 178, 1, 63438900,
387 0 0 0 0 0 0 0 - PIN_02125 387 1 387 chr11 134452384 63476416 63476802 1 387, 1, 63476416,
380 0 0 0 0 0 0 0 - PIN_02126 380 1 380 chr11 134452384 63521016 63521395 1 380, 1, 63521016,
1269 0 0 0 0 0 0 0 + PIN_02127 1269 1 1269 chr11 134452384 63522735 63524003 1 1269, 1, 63522735,
258 0 0 0 0 0 0 0 - PIN_02128 258 1 258 chr11 134452384 63723911 63724168 1 258, 1, 63723911,
938 0 0 0 0 0 0 0 - PIN_02129 938 1 938 chr11 134452384 63726452 63727389 1 938, 1, 63726452,
704 0 0 0 0 0 0 0 - PIN_02130 704 1 704 chr11 134452384 63727397 63728100 1 704, 1, 63727397,
689 0 0 0 0 0 0 0 - PIN_02131 689 1 689 chr11 134452384 63744374 63745062 1 689, 1, 63744374,
1068 0 0 0 0 0 0 0 + PIN_02132 1068 1 1068 chr11 134452384 63748765 63749832 1 1068, 1, 63748765,
752 0 0 0 0 0 0 0 - PIN_02133 752 1 752 chr11 134452384 63753145 63753896 1 752, 1, 63753145,
1006 0 0 0 0 0 0 0 - PIN_02134 1006 1 1006 chr11 134452384 63754367 63755372 1 1006, 1, 63754367,
604 0 0 0 0 0 0 0 - PIN_02135 604 1 604 chr11 134452384 63760057 63760660 1 604, 1, 63760057,
492 0 0 0 0 0 0 0 - PIN_02136 492 1 492 chr11 134452384 63760975 63761466 1 492, 1, 63760975,
1251 0 0 0 0 0 0 0 - PIN_02137 1251 1 1251 chr11 134452384 63765180 63766430 1 1251, 1, 63765180,
358 0 0 0 0 0 0 0 - PIN_02138 358 1 358 chr11 134452384 63767359 63767716 1 358, 1, 63767359,
211 0 0 0 0 0 0 0 - PIN_02139 211 1 211 chr11 134452384 63767804 63768014 1 211, 1, 63767804,
843 0 0 0 0 0 0 0 + PIN_02140 843 1 843 chr11 134452384 63795519 63796361 1 843, 1, 63795519,
628 0 0 0 0 0 0 0 - PIN_02141 628 1 628 chr11 134452384 63809529 63810156 1 628, 1, 63809529,
1376 0 0 0 0 0 0 0 - PIN_02142 1376 1 1376 chr11 134452384 63811209 63812584 1 1376, 1, 63811209,
887 0 0 0 0 0 0 0 - PIN_02143 887 1 887 chr11 134452384 63827702 63828588 1 887, 1, 63827702,
480 0 0 0 0 0 0 0 + PIN_02144 480 1 480 chr11 134452384 63841016 63841495 1 480, 1, 63841016,
1484 0 0 0 0 0 0 0 - PIN_02145 1484 1 1484 chr11 134452384 63843428 63844911 1 1484, 1, 63843428,
397 0 0 0 0 0 0 0 + PIN_02146 397 1 397 chr11 134452384 64275574 64275970 1 397, 1, 64275574,
865 0 0 0 0 0 0 0 + PIN_02147 865 1 865 chr11 134452384 64282132 64282996 1 865, 1, 64282132,
3033 0 0 0 0 0 0 0 + PIN_02148 3033 1 3033 chr11 134452384 64296421 64299453 1 3033, 1, 64296421,
371 0 0 0 0 0 0 0 + PIN_02149 371 1 371 chr11 134452384 64326239 64326609 1 371, 1, 64326239,
1099 0 0 0 0 0 0 0 + PIN_02150 1099 1 1099 chr11 134452384 64329818 64330916 1 1099, 1, 64329818,
409 0 0 0 0 0 0 0 + PIN_02151 409 1 409 chr11 134452384 64357238 64357646 1 409, 1, 64357238,
241 0 0 0 0 0 0 0 + PIN_02152 241 1 241 chr11 134452384 64421645 64421885 1 241, 1, 64421645,
253 0 0 0 0 0 0 0 + PIN_02153 253 1 253 chr11 134452384 64572263 64572515 1 253, 1, 64572263,
1511 0 0 0 0 0 0 0 - PIN_02154 1511 1 1511 chr11 134452384 64608566 64610076 1 1511, 1, 64608566,
881 0 0 0 0 0 0 0 - PIN_02155 881 1 881 chr11 134452384 64630969 64631849 1 881, 1, 64630969,
461 0 0 0 0 0 0 0 - PIN_02156 461 1 461 chr11 134452384 64633178 64633638 1 461, 1, 64633178,
625 0 0 0 0 0 0 0 - PIN_02157 625 1 625 chr11 134452384 64636913 64637537 1 625, 1, 64636913,
807 0 0 0 0 0 0 0 - PIN_02158 807 1 807 chr11 134452384 64638716 64639522 1 807, 1, 64638716,
445 0 0 0 0 0 0 0 + PIN_02159 445 1 445 chr11 134452384 64645692 64646136 1 445, 1, 64645692,
272 0 0 0 0 0 0 0 + PIN_02160 272 1 272 chr11 134452384 64655244 64655515 1 272, 1, 64655244,
436 0 0 0 0 0 0 0 + PIN_02161 436 1 436 chr11 134452384 64656931 64657366 1 436, 1, 64656931,
507 0 0 0 0 0 0 0 - PIN_02162 507 1 507 chr11 134452384 64709709 64710215 1 507, 1, 64709709,
1034 0 0 0 0 0 0 0 - PIN_02163 1034 1 1034 chr11 134452384 64747001 64748034 1 1034, 1, 64747001,
624 0 0 0 0 0 0 0 - PIN_02164 624 1 624 chr11 134452384 64817819 64818442 1 624, 1, 64817819,
346 0 0 0 0 0 0 0 - PIN_02165 346 1 346 chr11 134452384 65054554 65054899 1 346, 1, 65054554,
819 0 0 0 0 0 0 0 - PIN_02166 819 1 819 chr11 134452384 65059180 65059998 1 819, 1, 65059180,
528 0 0 0 0 0 0 0 - PIN_02167 528 1 528 chr11 134452384 65060797 65061324 1 528, 1, 65060797,
561 0 0 0 0 0 0 0 - PIN_02168 561 1 561 chr11 134452384 65061927 65062487 1 561, 1, 65061927,
329 0 0 0 0 0 0 0 + PIN_02169 329 1 329 chr11 134452384 65063928 65064256 1 329, 1, 65063928,
747 0 0 0 0 0 0 0 + PIN_02170 747 1 747 chr11 134452384 65075271 65076017 1 747, 1, 65075271,
234 0 0 0 0 0 0 0 + PIN_02171 234 1 234 chr11 134452384 65129695 65129928 1 234, 1, 65129695,
941 0 0 0 0 0 0 0 - PIN_02172 941 1 941 chr11 134452384 65163906 65164846 1 941, 1, 65163906,
245 0 0 0 0 0 0 0 - PIN_02173 245 1 245 chr11 134452384 65173558 65173802 1 245, 1, 65173558,
599 0 0 0 0 0 0 0 + PIN_02174 599 1 599 chr11 134452384 65182302 65182900 1 599, 1, 65182302,
604 0 0 0 0 0 0 0 + PIN_02175 604 1 604 chr11 134452384 65183844 65184447 1 604, 1, 65183844,
406 0 0 0 0 0 0 0 + PIN_02176 406 1 406 chr11 134452384 65185571 65185976 1 406, 1, 65185571,
283 0 0 0 0 0 0 0 - PIN_02177 283 1 283 chr11 134452384 65236685 65236967 1 283, 1, 65236685,
1740 0 0 0 0 0 0 0 - PIN_02178 1740 1 1740 chr11 134452384 65238383 65240122 1 1740, 1, 65238383,
770 0 0 0 0 0 0 0 - PIN_02179 770 1 770 chr11 134452384 65240890 65241659 1 770, 1, 65240890,
1374 0 0 0 0 0 0 0 - PIN_02180 1374 1 1374 chr11 134452384 65241719 65243092 1 1374, 1, 65241719,
848 0 0 0 0 0 0 0 - PIN_02181 848 1 848 chr11 134452384 65373629 65374476 1 848, 1, 65373629,
2697 0 0 0 0 0 0 0 + PIN_02182 2697 1 2697 chr11 134452384 65380292 65382988 1 2697, 1, 65380292,
1194 0 0 0 0 0 0 0 + PIN_02183 1194 1 1194 chr11 134452384 65391126 65392319 1 1194, 1, 65391126,
712 0 0 0 0 0 0 0 + PIN_02184 712 1 712 chr11 134452384 65409045 65409756 1 712, 1, 65409045,
1790 0 0 0 0 0 0 0 + PIN_02185 1790 1 1790 chr11 134452384 65410469 65412258 1 1790, 1, 65410469,
204 0 0 0 0 0 0 0 - PIN_02186 204 1 204 chr11 134452384 65443790 65443993 1 204, 1, 65443790,
609 0 0 0 0 0 0 0 - PIN_02187 609 1 609 chr11 134452384 65444157 65444765 1 609, 1, 65444157,
202 0 0 0 0 0 0 0 - PIN_02188 202 1 202 chr11 134452384 65489097 65489298 1 202, 1, 65489097,
1443 0 0 0 0 0 0 0 - PIN_02189 1443 1 1443 chr11 134452384 65576564 65578006 1 1443, 1, 65576564,
415 0 0 0 0 0 0 0 - PIN_02190 415 1 415 chr11 134452384 65581099 65581513 1 415, 1, 65581099,
382 0 0 0 0 0 0 0 - PIN_02191 382 1 382 chr11 134452384 65743658 65744039 1 382, 1, 65743658,
475 0 0 0 0 0 0 0 - PIN_02192 475 1 475 chr11 134452384 65757703 65758177 1 475, 1, 65757703,
683 0 0 0 0 0 0 0 - PIN_02193 683 1 683 chr11 134452384 65786019 65786701 1 683, 1, 65786019,
669 0 0 0 0 0 0 0 - PIN_02194 669 1 669 chr11 134452384 65789810 65790478 1 669, 1, 65789810,
2141 0 0 0 0 0 0 0 + PIN_02195 2141 1 2141 chr11 134452384 65808830 65810970 1 2141, 1, 65808830,
1000 0 0 0 0 0 0 0 + PIN_02196 1000 1 1000 chr11 134452384 65864917 65865916 1 1000, 1, 65864917,
1026 0 0 0 0 0 0 0 + PIN_02197 1026 1 1026 chr11 134452384 65889090 65890115 1 1026, 1, 65889090,
724 0 0 0 0 0 0 0 + PIN_02198 724 1 724 chr11 134452384 65891094 65891817 1 724, 1, 65891094,
697 0 0 0 0 0 0 0 + PIN_02199 697 1 697 chr11 134452384 65892718 65893414 1 697, 1, 65892718,
1697 0 0 0 0 0 0 0 - PIN_02200 1697 1 1697 chr11 134452384 65997486 65999182 1 1697, 1, 65997486,
468 0 0 0 0 0 0 0 - PIN_02201 468 1 468 chr11 134452384 66039633 66040100 1 468, 1, 66039633,
740 0 0 0 0 0 0 0 - PIN_02202 740 1 740 chr11 134452384 66043194 66043933 1 740, 1, 66043194,
760 0 0 0 0 0 0 0 - PIN_02203 760 1 760 chr11 134452384 66046953 66047712 1 760, 1, 66046953,
1010 0 0 0 0 0 0 0 + PIN_02204 1010 1 1010 chr11 134452384 66050281 66051290 1 1010, 1, 66050281,
1010 0 0 0 0 0 0 0 - PIN_02205 1010 1 1010 chr11 134452384 66050281 66051290 1 1010, 1, 66050281,
445 0 0 0 0 0 0 0 - PIN_02206 445 1 445 chr11 134452384 66085043 66085487 1 445, 1, 66085043,
459 0 0 0 0 0 0 0 - PIN_02207 459 1 459 chr11 134452384 66129076 66129534 1 459, 1, 66129076,
2475 0 0 0 0 0 0 0 - PIN_02208 2475 1 2475 chr11 134452384 66148032 66150506 1 2475, 1, 66148032,
3851 0 0 0 0 0 0 0 + PIN_02209 3851 1 3851 chr11 134452384 66189625 66193475 1 3851, 1, 66189625,
628 0 0 0 0 0 0 0 - PIN_02210 628 1 628 chr11 134452384 66272308 66272935 1 628, 1, 66272308,
463 0 0 0 0 0 0 0 - PIN_02211 463 1 463 chr11 134452384 66345619 66346081 1 463, 1, 66345619,
277 0 0 0 0 0 0 0 - PIN_02212 277 1 277 chr11 134452384 66367908 66368184 1 277, 1, 66367908,
333 0 0 0 0 0 0 0 - PIN_02213 333 1 333 chr11 134452384 66368273 66368605 1 333, 1, 66368273,
334 0 0 0 0 0 0 0 - PIN_02214 334 1 334 chr11 134452384 66368878 66369211 1 334, 1, 66368878,
715 0 0 0 0 0 0 0 - PIN_02215 715 1 715 chr11 134452384 66703843 66704557 1 715, 1, 66703843,
1951 0 0 0 0 0 0 0 - PIN_02216 1951 1 1951 chr11 134452384 66704610 66706560 1 1951, 1, 66704610,
577 0 0 0 0 0 0 0 - PIN_02217 577 1 577 chr11 134452384 66739325 66739901 1 577, 1, 66739325,
890 0 0 0 0 0 0 0 - PIN_02218 890 1 890 chr11 134452384 66751842 66752731 1 890, 1, 66751842,
1579 0 0 0 0 0 0 0 - PIN_02219 1579 1 1579 chr11 134452384 66769052 66770630 1 1579, 1, 66769052,
993 0 0 0 0 0 0 0 - PIN_02220 993 1 993 chr11 134452384 66773969 66774961 1 993, 1, 66773969,
319 0 0 0 0 0 0 0 - PIN_02221 319 1 319 chr11 134452384 66803566 66803884 1 319, 1, 66803566,
663 0 0 0 0 0 0 0 - PIN_02222 663 1 663 chr11 134452384 66808669 66809331 1 663, 1, 66808669,
2841 0 0 0 0 0 0 0 - PIN_02223 2841 1 2841 chr11 134452384 66814012 66816852 1 2841, 1, 66814012,
584 0 0 0 0 0 0 0 - PIN_02224 584 1 584 chr11 134452384 66825194 66825777 1 584, 1, 66825194,
389 0 0 0 0 0 0 0 - PIN_02225 389 1 389 chr11 134452384 66831160 66831548 1 389, 1, 66831160,
411 0 0 0 0 0 0 0 - PIN_02226 411 1 411 chr11 134452384 66917326 66917736 1 411, 1, 66917326,
1053 0 0 0 0 0 0 0 + PIN_02227 1053 1 1053 chr11 134452384 66922692 66923744 1 1053, 1, 66922692,
431 0 0 0 0 0 0 0 - PIN_02228 431 1 431 chr11 134452384 66952670 66953100 1 431, 1, 66952670,
858 0 0 0 0 0 0 0 - PIN_02229 858 1 858 chr11 134452384 66955076 66955933 1 858, 1, 66955076,
723 0 0 0 0 0 0 0 - PIN_02230 723 1 723 chr11 134452384 66956060 66956782 1 723, 1, 66956060,
504 0 0 0 0 0 0 0 - PIN_02231 504 1 504 chr11 134452384 66958531 66959034 1 504, 1, 66958531,
1455 0 0 0 0 0 0 0 + PIN_02232 1455 1 1455 chr11 134452384 66963924 66965378 1 1455, 1, 66963924,
1210 0 0 0 0 0 0 0 + PIN_02233 1210 1 1210 chr11 134452384 66988743 66989952 1 1210, 1, 66988743,
799 0 0 0 0 0 0 0 - PIN_02234 799 1 799 chr11 134452384 67013502 67014300 1 799, 1, 67013502,
417 0 0 0 0 0 0 0 + PIN_02235 417 1 417 chr11 134452384 67026133 67026549 1 417, 1, 67026133,
579 0 0 0 0 0 0 0 + PIN_02236 579 1 579 chr11 134452384 67031059 67031637 1 579, 1, 67031059,
528 0 0 0 0 0 0 0 - PIN_02237 528 1 528 chr11 134452384 67133371 67133898 1 528, 1, 67133371,
2203 0 0 0 0 0 0 0 - PIN_02238 2203 1 2203 chr11 134452384 67133963 67136165 1 2203, 1, 67133963,
517 0 0 0 0 0 0 0 + PIN_02239 517 1 517 chr11 134452384 67187585 67188101 1 517, 1, 67187585,
515 0 0 0 0 0 0 0 + PIN_02240 515 1 515 chr11 134452384 67188235 67188749 1 515, 1, 67188235,
693 0 0 0 0 0 0 0 + PIN_02241 693 1 693 chr11 134452384 67191063 67191755 1 693, 1, 67191063,
772 0 0 0 0 0 0 0 + PIN_02242 772 1 772 chr11 134452384 67527221 67527992 1 772, 1, 67527221,
578 0 0 0 0 0 0 0 - PIN_02243 578 1 578 chr11 134452384 67549715 67550292 1 578, 1, 67549715,
551 0 0 0 0 0 0 0 - PIN_02244 551 1 551 chr11 134452384 67555777 67556327 1 551, 1, 67555777,
1179 0 0 0 0 0 0 0 - PIN_02245 1179 1 1179 chr11 134452384 67559325 67560503 1 1179, 1, 67559325,
1245 0 0 0 0 0 0 0 - PIN_02246 1245 1 1245 chr11 134452384 67571130 67572374 1 1245, 1, 67571130,
1156 0 0 0 0 0 0 0 + PIN_02247 1156 1 1156 chr11 134452384 67585162 67586317 1 1156, 1, 67585162,
530 0 0 0 0 0 0 0 + PIN_02248 530 1 530 chr11 134452384 67594547 67595076 1 530, 1, 67594547,
645 0 0 0 0 0 0 0 + PIN_02249 645 1 645 chr11 134452384 67695294 67695938 1 645, 1, 67695294,
487 0 0 0 0 0 0 0 + PIN_02250 487 1 487 chr11 134452384 67709780 67710266 1 487, 1, 67709780,
959 0 0 0 0 0 0 0 - PIN_02251 959 1 959 chr11 134452384 68028433 68029391 1 959, 1, 68028433,
938 0 0 0 0 0 0 0 - PIN_02252 938 1 938 chr11 134452384 68074729 68075666 1 938, 1, 68074729,
805 0 0 0 0 0 0 0 - PIN_02253 805 1 805 chr11 134452384 68106859 68107663 1 805, 1, 68106859,
433 0 0 0 0 0 0 0 - PIN_02254 433 1 433 chr11 134452384 68114571 68115003 1 433, 1, 68114571,
274 0 0 0 0 0 0 0 + PIN_02255 274 1 274 chr11 134452384 68268916 68269189 1 274, 1, 68268916,
1023 0 0 0 0 0 0 0 + PIN_02256 1023 1 1023 chr11 134452384 68421344 68422366 1 1023, 1, 68421344,
400 0 0 0 0 0 0 0 + PIN_02257 400 1 400 chr11 134452384 68424470 68424869 1 400, 1, 68424470,
554 0 0 0 0 0 0 0 - PIN_02258 554 1 554 chr11 134452384 68594245 68594798 1 554, 1, 68594245,
473 0 0 0 0 0 0 0 - PIN_02259 473 1 473 chr11 134452384 69167660 69168132 1 473, 1, 69167660,
1042 0 0 0 0 0 0 0 - PIN_02260 1042 1 1042 chr11 134452384 69171617 69172658 1 1042, 1, 69171617,
1158 0 0 0 0 0 0 0 + PIN_02261 1158 1 1158 chr11 134452384 69177265 69178422 1 1158, 1, 69177265,
568 0 0 0 0 0 0 0 + PIN_02262 568 1 568 chr11 134452384 69191536 69192103 1 568, 1, 69191536,
303 0 0 0 0 0 0 0 + PIN_02263 303 1 303 chr11 134452384 69297932 69298234 1 303, 1, 69297932,
765 0 0 0 0 0 0 0 - PIN_02264 765 1 765 chr11 134452384 69675634 69676398 1 765, 1, 69675634,
322 0 0 0 0 0 0 0 - PIN_02265 322 1 322 chr11 134452384 69848561 69848882 1 322, 1, 69848561,
992 0 0 0 0 0 0 0 - PIN_02266 992 1 992 chr11 134452384 69850120 69851111 1 992, 1, 69850120,
494 0 0 0 0 0 0 0 - PIN_02267 494 1 494 chr11 134452384 69874674 69875167 1 494, 1, 69874674,
915 0 0 0 0 0 0 0 - PIN_02268 915 1 915 chr11 134452384 69898636 69899550 1 915, 1, 69898636,
761 0 0 0 0 0 0 0 - PIN_02269 761 1 761 chr11 134452384 69901726 69902486 1 761, 1, 69901726,
1556 0 0 0 0 0 0 0 - PIN_02270 1556 1 1556 chr11 134452384 69904599 69906154 1 1556, 1, 69904599,
1686 0 0 0 0 0 0 0 - PIN_02271 1686 1 1686 chr11 134452384 69938662 69940347 1 1686, 1, 69938662,
633 0 0 0 0 0 0 0 - PIN_02272 633 1 633 chr11 134452384 69940430 69941062 1 633, 1, 69940430,
1472 0 0 0 0 0 0 0 - PIN_02273 1472 1 1472 chr11 134452384 69943463 69944934 1 1472, 1, 69943463,
810 0 0 0 0 0 0 0 - PIN_02274 810 1 810 chr11 134452384 69945188 69945997 1 810, 1, 69945188,
1020 0 0 0 0 0 0 0 - PIN_02275 1020 1 1020 chr11 134452384 69957304 69958323 1 1020, 1, 69957304,
492 0 0 0 0 0 0 0 + PIN_02276 492 1 492 chr11 134452384 70836265 70836756 1 492, 1, 70836265,
459 0 0 0 0 0 0 0 - PIN_02277 459 1 459 chr11 134452384 71184543 71185001 1 459, 1, 71184543,
1828 0 0 0 0 0 0 0 + PIN_02278 1828 1 1828 chr11 134452384 71394957 71396784 1 1828, 1, 71394957,
1120 0 0 0 0 0 0 0 + PIN_02279 1120 1 1120 chr11 134452384 71397919 71399038 1 1120, 1, 71397919,
586 0 0 0 0 0 0 0 + PIN_02280 586 1 586 chr11 134452384 71399205 71399790 1 586, 1, 71399205,
490 0 0 0 0 0 0 0 + PIN_02281 490 1 490 chr11 134452384 71404954 71405443 1 490, 1, 71404954,
427 0 0 0 0 0 0 0 + PIN_02282 427 1 427 chr11 134452384 71406662 71407088 1 427, 1, 71406662,
780 0 0 0 0 0 0 0 + PIN_02283 780 1 780 chr11 134452384 71412764 71413543 1 780, 1, 71412764,
404 0 0 0 0 0 0 0 + PIN_02284 404 1 404 chr11 134452384 71458383 71458786 1 404, 1, 71458383,
3524 0 0 0 0 0 0 0 - PIN_02285 3524 1 3524 chr11 134452384 71475146 71478669 1 3524, 1, 71475146,
359 0 0 0 0 0 0 0 + PIN_02286 359 1 359 chr11 134452384 71499117 71499475 1 359, 1, 71499117,
609 0 0 0 0 0 0 0 + PIN_02287 609 1 609 chr11 134452384 71499496 71500104 1 609, 1, 71499496,
343 0 0 0 0 0 0 0 - PIN_02288 343 1 343 chr11 134452384 71527935 71528277 1 343, 1, 71527935,
263 0 0 0 0 0 0 0 - PIN_02289 263 1 263 chr11 134452384 71618297 71618559 1 263, 1, 71618297,
346 0 0 0 0 0 0 0 - PIN_02290 346 1 346 chr11 134452384 71620158 71620503 1 346, 1, 71620158,
586 0 0 0 0 0 0 0 - PIN_02291 586 1 586 chr11 134452384 71623951 71624536 1 586, 1, 71623951,
466 0 0 0 0 0 0 0 - PIN_02292 466 1 466 chr11 134452384 71626488 71626953 1 466, 1, 71626488,
488 0 0 0 0 0 0 0 + PIN_02293 488 1 488 chr11 134452384 71682823 71683310 1 488, 1, 71682823,
1502 0 0 0 0 0 0 0 + PIN_02294 1502 1 1502 chr11 134452384 72074387 72075888 1 1502, 1, 72074387,
677 0 0 0 0 0 0 0 + PIN_02295 677 1 677 chr11 134452384 72081536 72082212 1 677, 1, 72081536,
262 0 0 0 0 0 0 0 + PIN_02296 262 1 262 chr11 134452384 72084148 72084409 1 262, 1, 72084148,
1030 0 0 0 0 0 0 0 + PIN_02297 1030 1 1030 chr11 134452384 72093781 72094810 1 1030, 1, 72093781,
649 0 0 0 0 0 0 0 + PIN_02298 649 1 649 chr11 134452384 72098669 72099317 1 649, 1, 72098669,
1112 0 0 0 0 0 0 0 + PIN_02299 1112 1 1112 chr11 134452384 72147635 72148746 1 1112, 1, 72147635,
469 0 0 0 0 0 0 0 - PIN_02300 469 1 469 chr11 134452384 72217526 72217994 1 469, 1, 72217526,
412 0 0 0 0 0 0 0 + PIN_02301 412 1 412 chr11 134452384 72232021 72232432 1 412, 1, 72232021,
554 0 0 0 0 0 0 0 + PIN_02302 554 1 554 chr11 134452384 72238210 72238763 1 554, 1, 72238210,
1003 0 0 0 0 0 0 0 + PIN_02303 1003 1 1003 chr11 134452384 72528236 72529238 1 1003, 1, 72528236,
347 0 0 0 0 0 0 0 - PIN_02304 347 1 347 chr11 134452384 72779769 72780115 1 347, 1, 72779769,
747 0 0 0 0 0 0 0 - PIN_02305 747 1 747 chr11 134452384 73044400 73045146 1 747, 1, 73044400,
467 0 0 0 0 0 0 0 + PIN_02306 467 1 467 chr11 134452384 73095946 73096412 1 467, 1, 73095946,
452 0 0 0 0 0 0 0 - PIN_02307 452 1 452 chr11 134452384 73248397 73248848 1 452, 1, 73248397,
1088 0 0 0 0 0 0 0 - PIN_02308 1088 1 1088 chr11 134452384 73274785 73275872 1 1088, 1, 73274785,
619 0 0 0 0 0 0 0 - PIN_02309 619 1 619 chr11 134452384 73297974 73298592 1 619, 1, 73297974,
514 0 0 0 0 0 0 0 - PIN_02310 514 1 514 chr11 134452384 73313012 73313525 1 514, 1, 73313012,
283 0 0 0 0 0 0 0 + PIN_02311 283 1 283 chr11 134452384 73365474 73365756 1 283, 1, 73365474,
1248 0 0 0 0 0 0 0 + PIN_02312 1248 1 1248 chr11 134452384 73473848 73475095 1 1248, 1, 73473848,
392 0 0 0 0 0 0 0 + PIN_02313 392 1 392 chr11 134452384 73677670 73678061 1 392, 1, 73677670,
472 0 0 0 0 0 0 0 + PIN_02314 472 1 472 chr11 134452384 74091243 74091714 1 472, 1, 74091243,
643 0 0 0 0 0 0 0 + PIN_02315 643 1 643 chr11 134452384 74670305 74670947 1 643, 1, 74670305,
765 0 0 0 0 0 0 0 + PIN_02316 765 1 765 chr11 134452384 74678560 74679324 1 765, 1, 74678560,
899 0 0 0 0 0 0 0 - PIN_02317 899 1 899 chr11 134452384 75396066 75396964 1 899, 1, 75396066,
1357 0 0 0 0 0 0 0 - PIN_02318 1357 1 1357 chr11 134452384 76382479 76383835 1 1357, 1, 76382479,
239 0 0 0 0 0 0 0 - PIN_02319 239 1 239 chr11 134452384 76408328 76408566 1 239, 1, 76408328,
411 0 0 0 0 0 0 0 - PIN_02320 411 1 411 chr11 134452384 76601233 76601643 1 411, 1, 76601233,
1072 0 0 0 0 0 0 0 + PIN_02321 1072 1 1072 chr11 134452384 76780646 76781717 1 1072, 1, 76780646,
735 0 0 0 0 0 0 0 - PIN_02322 735 1 735 chr11 134452384 76992164 76992898 1 735, 1, 76992164,
473 0 0 0 0 0 0 0 + PIN_02323 473 1 473 chr11 134452384 77018226 77018698 1 473, 1, 77018226,
503 0 0 0 0 0 0 0 + PIN_02324 503 1 503 chr11 134452384 77072121 77072623 1 503, 1, 77072121,
746 0 0 0 0 0 0 0 + PIN_02325 746 1 746 chr11 134452384 77079532 77080277 1 746, 1, 77079532,
688 0 0 0 0 0 0 0 + PIN_02326 688 1 688 chr11 134452384 77311008 77311695 1 688, 1, 77311008,
812 0 0 0 0 0 0 0 + PIN_02327 812 1 812 chr11 134452384 77832261 77833072 1 812, 1, 77832261,
1086 0 0 0 0 0 0 0 - PIN_02328 1086 1 1086 chr11 134452384 82570889 82571974 1 1086, 1, 82570889,
589 0 0 0 0 0 0 0 + PIN_02329 589 1 589 chr11 134452384 82654115 82654703 1 589, 1, 82654115,
621 0 0 0 0 0 0 0 - PIN_02330 621 1 621 chr11 134452384 85042618 85043238 1 621, 1, 85042618,
860 0 0 0 0 0 0 0 + PIN_02331 860 1 860 chr11 134452384 85089027 85089886 1 860, 1, 85089027,
901 0 0 0 0 0 0 0 + PIN_02332 901 1 901 chr11 134452384 85096614 85097514 1 901, 1, 85096614,
416 0 0 0 0 0 0 0 + PIN_02333 416 1 416 chr11 134452384 85099638 85100053 1 416, 1, 85099638,
655 0 0 0 0 0 0 0 + PIN_02334 655 1 655 chr11 134452384 85105924 85106578 1 655, 1, 85105924,
1143 0 0 0 0 0 0 0 + PIN_02335 1143 1 1143 chr11 134452384 85364898 85366040 1 1143, 1, 85364898,
1047 0 0 0 0 0 0 0 + PIN_02336 1047 1 1047 chr11 134452384 85366094 85367140 1 1047, 1, 85366094,
1069 0 0 0 0 0 0 0 + PIN_02337 1069 1 1069 chr11 134452384 85378783 85379851 1 1069, 1, 85378783,
993 0 0 0 0 0 0 0 - PIN_02338 993 1 993 chr11 134452384 85665614 85666606 1 993, 1, 85665614,
966 0 0 0 0 0 0 0 - PIN_02339 966 1 966 chr11 134452384 85691322 85692287 1 966, 1, 85691322,
821 0 0 0 0 0 0 0 + PIN_02340 821 1 821 chr11 134452384 85835577 85836397 1 821, 1, 85835577,
726 0 0 0 0 0 0 0 + PIN_02341 726 1 726 chr11 134452384 85838692 85839417 1 726, 1, 85838692,
432 0 0 0 0 0 0 0 + PIN_02342 432 1 432 chr11 134452384 85853624 85854055 1 432, 1, 85853624,
504 0 0 0 0 0 0 0 + PIN_02343 504 1 504 chr11 134452384 85875733 85876236 1 504, 1, 85875733,
783 0 0 0 0 0 0 0 + PIN_02344 783 1 783 chr11 134452384 87668601 87669383 1 783, 1, 87668601,
928 0 0 0 0 0 0 0 + PIN_02345 928 1 928 chr11 134452384 87700585 87701512 1 928, 1, 87700585,
851 0 0 0 0 0 0 0 + PIN_02346 851 1 851 chr11 134452384 87707424 87708274 1 851, 1, 87707424,
794 0 0 0 0 0 0 0 - PIN_02347 794 1 794 chr11 134452384 89546363 89547156 1 794, 1, 89546363,
2144 0 0 0 0 0 0 0 + PIN_02348 2144 1 2144 chr11 134452384 89578443 89580586 1 2144, 1, 89578443,
1569 0 0 0 0 0 0 0 + PIN_02349 1569 1 1569 chr11 134452384 89583674 89585242 1 1569, 1, 89583674,
1027 0 0 0 0 0 0 0 + PIN_02350 1027 1 1027 chr11 134452384 93104030 93105056 1 1027, 1, 93104030,
634 0 0 0 0 0 0 0 + PIN_02351 634 1 634 chr11 134452384 93108662 93109295 1 634, 1, 93108662,
1163 0 0 0 0 0 0 0 - PIN_02352 1163 1 1163 chr11 134452384 93119298 93120460 1 1163, 1, 93119298,
627 0 0 0 0 0 0 0 - PIN_02353 627 1 627 chr11 134452384 93167561 93168187 1 627, 1, 93167561,
659 0 0 0 0 0 0 0 + PIN_02354 659 1 659 chr11 134452384 93809900 93810558 1 659, 1, 93809900,
655 0 0 0 0 0 0 0 - PIN_02355 655 1 655 chr11 134452384 93990602 93991256 1 655, 1, 93990602,
262 0 0 0 0 0 0 0 + PIN_02356 262 1 262 chr11 134452384 95151769 95152030 1 262, 1, 95151769,
598 0 0 0 0 0 0 0 - PIN_02357 598 1 598 chr11 134452384 95190255 95190852 1 598, 1, 95190255,
2500 0 0 0 0 0 0 0 - PIN_02358 2500 1 2500 chr11 134452384 95194484 95196983 1 2500, 1, 95194484,
1351 0 0 0 0 0 0 0 + PIN_02359 1351 1 1351 chr11 134452384 95758392 95759742 1 1351, 1, 95758392,
740 0 0 0 0 0 0 0 + PIN_02360 740 1 740 chr11 134452384 95761187 95761926 1 740, 1, 95761187,
818 0 0 0 0 0 0 0 - PIN_02361 818 1 818 chr11 134452384 101561837 101562654 1 818, 1, 101561837,
649 0 0 0 0 0 0 0 - PIN_02362 649 1 649 chr11 134452384 101584889 101585537 1 649, 1, 101584889,
1645 0 0 0 0 0 0 0 - PIN_02363 1645 1 1645 chr11 134452384 101602348 101603992 1 1645, 1, 101602348,
3668 0 0 0 0 0 0 0 - PIN_02364 3668 1 3668 chr11 134452384 101697682 101701349 1 3668, 1, 101697682,
848 0 0 0 0 0 0 0 - PIN_02365 848 1 848 chr11 134452384 101711852 101712699 1 848, 1, 101711852,
2647 0 0 0 0 0 0 0 - PIN_02366 2647 1 2647 chr11 134452384 101724504 101727150 1 2647, 1, 101724504,
1088 0 0 0 0 0 0 0 + PIN_02367 1088 1 1088 chr11 134452384 101777312 101778399 1 1088, 1, 101777312,
646 0 0 0 0 0 0 0 + PIN_02368 646 1 646 chr11 134452384 102442321 102442966 1 646, 1, 102442321,
791 0 0 0 0 0 0 0 + PIN_02369 791 1 791 chr11 134452384 102465073 102465863 1 791, 1, 102465073,
1170 0 0 0 0 0 0 0 + PIN_02370 1170 1 1170 chr11 134452384 107233929 107235098 1 1170, 1, 107233929,
437 0 0 0 0 0 0 0 + PIN_02371 437 1 437 chr11 134452384 107284304 107284740 1 437, 1, 107284304,
788 0 0 0 0 0 0 0 - PIN_02372 788 1 788 chr11 134452384 107430435 107431222 1 788, 1, 107430435,
1192 0 0 0 0 0 0 0 - PIN_02373 1192 1 1192 chr11 134452384 107472547 107473738 1 1192, 1, 107472547,
896 0 0 0 0 0 0 0 - PIN_02374 896 1 896 chr11 134452384 107514316 107515211 1 896, 1, 107514316,
1363 0 0 0 0 0 0 0 - PIN_02375 1363 1 1363 chr11 134452384 107515961 107517323 1 1363, 1, 107515961,
610 0 0 0 0 0 0 0 + PIN_02376 610 1 610 chr11 134452384 107560963 107561572 1 610, 1, 107560963,
634 0 0 0 0 0 0 0 + PIN_02377 634 1 634 chr11 134452384 107563995 107564628 1 634, 1, 107563995,
593 0 0 0 0 0 0 0 - PIN_02378 593 1 593 chr11 134452384 107600597 107601189 1 593, 1, 107600597,
1932 0 0 0 0 0 0 0 - PIN_02379 1932 1 1932 chr11 134452384 107610541 107612472 1 1932, 1, 107610541,
1321 0 0 0 0 0 0 0 - PIN_02380 1321 1 1321 chr11 134452384 107672786 107674106 1 1321, 1, 107672786,
856 0 0 0 0 0 0 0 - PIN_02381 856 1 856 chr11 134452384 107691848 107692703 1 856, 1, 107691848,
892 0 0 0 0 0 0 0 - PIN_02382 892 1 892 chr11 134452384 107711453 107712344 1 892, 1, 107711453,
760 0 0 0 0 0 0 0 - PIN_02383 760 1 760 chr11 134452384 107722984 107723743 1 760, 1, 107722984,
456 0 0 0 0 0 0 0 + PIN_02384 456 1 456 chr11 134452384 109613365 109613820 1 456, 1, 109613365,
714 0 0 0 0 0 0 0 + PIN_02385 714 1 714 chr11 134452384 109639601 109640314 1 714, 1, 109639601,
780 0 0 0 0 0 0 0 - PIN_02386 780 1 780 chr11 134452384 110916863 110917642 1 780, 1, 110916863,
535 0 0 0 0 0 0 0 - PIN_02387 535 1 535 chr11 134452384 110933409 110933943 1 535, 1, 110933409,
1204 0 0 0 0 0 0 0 - PIN_02388 1204 1 1204 chr11 134452384 111087808 111089011 1 1204, 1, 111087808,
607 0 0 0 0 0 0 0 + PIN_02389 607 1 607 chr11 134452384 111117849 111118455 1 607, 1, 111117849,
1144 0 0 0 0 0 0 0 + PIN_02390 1144 1 1144 chr11 134452384 111130330 111131473 1 1144, 1, 111130330,
2556 0 0 0 0 0 0 0 + PIN_02391 2556 1 2556 chr11 134452384 111284901 111287456 1 2556, 1, 111284901,
404 0 0 0 0 0 0 0 - PIN_02392 404 1 404 chr11 134452384 111361043 111361446 1 404, 1, 111361043,
435 0 0 0 0 0 0 0 - PIN_02393 435 1 435 chr11 134452384 111371894 111372328 1 435, 1, 111371894,
312 0 0 0 0 0 0 0 - PIN_02394 312 1 312 chr11 134452384 111402006 111402317 1 312, 1, 111402006,
605 0 0 0 0 0 0 0 - PIN_02395 605 1 605 chr11 134452384 111436876 111437480 1 605, 1, 111436876,
723 0 0 0 0 0 0 0 - PIN_02396 723 1 723 chr11 134452384 111575566 111576288 1 723, 1, 111575566,
2070 0 0 0 0 0 0 0 - PIN_02397 2070 1 2070 chr11 134452384 111605139 111607208 1 2070, 1, 111605139,
814 0 0 0 0 0 0 0 - PIN_02398 814 1 814 chr11 134452384 112618421 112619234 1 814, 1, 112618421,
2845 0 0 0 0 0 0 0 - PIN_02399 2845 1 2845 chr11 134452384 112638284 112641128 1 2845, 1, 112638284,
359 0 0 0 0 0 0 0 - PIN_02400 359 1 359 chr11 134452384 112646089 112646447 1 359, 1, 112646089,
285 0 0 0 0 0 0 0 - PIN_02401 285 1 285 chr11 134452384 112705740 112706024 1 285, 1, 112705740,
1034 0 0 0 0 0 0 0 - PIN_02402 1034 1 1034 chr11 134452384 112715661 112716694 1 1034, 1, 112715661,
388 0 0 0 0 0 0 0 - PIN_02403 388 1 388 chr11 134452384 112726924 112727311 1 388, 1, 112726924,
488 0 0 0 0 0 0 0 - PIN_02404 488 1 488 chr11 134452384 112739668 112740155 1 488, 1, 112739668,
1326 0 0 0 0 0 0 0 - PIN_02405 1326 1 1326 chr11 134452384 112743728 112745053 1 1326, 1, 112743728,
436 0 0 0 0 0 0 0 - PIN_02406 436 1 436 chr11 134452384 113356956 113357391 1 436, 1, 113356956,
517 0 0 0 0 0 0 0 - PIN_02407 517 1 517 chr11 134452384 113436233 113436749 1 517, 1, 113436233,
1625 0 0 0 0 0 0 0 - PIN_02408 1625 1 1625 chr11 134452384 113816481 113818105 1 1625, 1, 113816481,
3104 0 0 0 0 0 0 0 - PIN_02409 3104 1 3104 chr11 134452384 113819205 113822308 1 3104, 1, 113819205,
1337 0 0 0 0 0 0 0 - PIN_02410 1337 1 1337 chr11 134452384 113822887 113824223 1 1337, 1, 113822887,
649 0 0 0 0 0 0 0 + PIN_02411 649 1 649 chr11 134452384 114566538 114567186 1 649, 1, 114566538,
632 0 0 0 0 0 0 0 + PIN_02412 632 1 632 chr11 134452384 114585359 114585990 1 632, 1, 114585359,
327 0 0 0 0 0 0 0 + PIN_02413 327 1 327 chr11 134452384 116160905 116161231 1 327, 1, 116160905,
891 0 0 0 0 0 0 0 + PIN_02414 891 1 891 chr11 134452384 116162841 116163731 1 891, 1, 116162841,
278 0 0 0 0 0 0 0 + PIN_02415 278 1 278 chr11 134452384 116246177 116246454 1 278, 1, 116246177,
825 0 0 0 0 0 0 0 - PIN_02416 825 1 825 chr11 134452384 116561841 116562665 1 825, 1, 116561841,
1170 0 0 0 0 0 0 0 - PIN_02417 1170 1 1170 chr11 134452384 116563924 116565093 1 1170, 1, 116563924,
999 0 0 0 0 0 0 0 - PIN_02418 999 1 999 chr11 134452384 116568079 116569077 1 999, 1, 116568079,
1208 0 0 0 0 0 0 0 - PIN_02419 1208 1 1208 chr11 134452384 116569308 116570515 1 1208, 1, 116569308,
974 0 0 0 0 0 0 0 - PIN_02420 974 1 974 chr11 134452384 116579119 116580092 1 974, 1, 116579119,
710 0 0 0 0 0 0 0 + PIN_02421 710 1 710 chr11 134452384 116582282 116582991 1 710, 1, 116582282,
970 0 0 0 0 0 0 0 + PIN_02422 970 1 970 chr11 134452384 116584243 116585212 1 970, 1, 116584243,
946 0 0 0 0 0 0 0 + PIN_02423 946 1 946 chr11 134452384 116605220 116606165 1 946, 1, 116605220,
596 0 0 0 0 0 0 0 - PIN_02424 596 1 596 chr11 134452384 116622334 116622929 1 596, 1, 116622334,
453 0 0 0 0 0 0 0 + PIN_02425 453 1 453 chr11 134452384 116666672 116667124 1 453, 1, 116666672,
1022 0 0 0 0 0 0 0 + PIN_02426 1022 1 1022 chr11 134452384 116667341 116668362 1 1022, 1, 116667341,
1638 0 0 0 0 0 0 0 + PIN_02427 1638 1 1638 chr11 134452384 116668723 116670360 1 1638, 1, 116668723,
358 0 0 0 0 0 0 0 + PIN_02428 358 1 358 chr11 134452384 116826384 116826741 1 358, 1, 116826384,
1388 0 0 0 0 0 0 0 + PIN_02429 1388 1 1388 chr11 134452384 116891673 116893060 1 1388, 1, 116891673,
1583 0 0 0 0 0 0 0 + PIN_02430 1583 1 1583 chr11 134452384 117214202 117215784 1 1583, 1, 117214202,
453 0 0 0 0 0 0 0 - PIN_02431 453 1 453 chr11 134452384 117470572 117471024 1 453, 1, 117470572,
1146 0 0 0 0 0 0 0 - PIN_02432 1146 1 1146 chr11 134452384 117483275 117484420 1 1146, 1, 117483275,
633 0 0 0 0 0 0 0 - PIN_02433 633 1 633 chr11 134452384 117490852 117491484 1 633, 1, 117490852,
614 0 0 0 0 0 0 0 - PIN_02434 614 1 614 chr11 134452384 117726223 117726836 1 614, 1, 117726223,
569 0 0 0 0 0 0 0 - PIN_02435 569 1 569 chr11 134452384 117748342 117748910 1 569, 1, 117748342,
395 0 0 0 0 0 0 0 - PIN_02436 395 1 395 chr11 134452384 117748955 117749349 1 395, 1, 117748955,
341 0 0 0 0 0 0 0 - PIN_02437 341 1 341 chr11 134452384 117757144 117757484 1 341, 1, 117757144,
608 0 0 0 0 0 0 0 - PIN_02438 608 1 608 chr11 134452384 117768464 117769071 1 608, 1, 117768464,
1368 0 0 0 0 0 0 0 - PIN_02439 1368 1 1368 chr11 134452384 117782051 117783418 1 1368, 1, 117782051,
727 0 0 0 0 0 0 0 - PIN_02440 727 1 727 chr11 134452384 117868911 117869637 1 727, 1, 117868911,
627 0 0 0 0 0 0 0 - PIN_02441 627 1 627 chr11 134452384 117883394 117884020 1 627, 1, 117883394,
303 0 0 0 0 0 0 0 - PIN_02442 303 1 303 chr11 134452384 117887842 117888144 1 303, 1, 117887842,
279 0 0 0 0 0 0 0 - PIN_02443 279 1 279 chr11 134452384 117969467 117969745 1 279, 1, 117969467,
812 0 0 0 0 0 0 0 - PIN_02444 812 1 812 chr11 134452384 117973623 117974434 1 812, 1, 117973623,
2078 0 0 0 0 0 0 0 - PIN_02445 2078 1 2078 chr11 134452384 118385062 118387139 1 2078, 1, 118385062,
831 0 0 0 0 0 0 0 - PIN_02446 831 1 831 chr11 134452384 118387569 118388399 1 831, 1, 118387569,
736 0 0 0 0 0 0 0 + PIN_02447 736 1 736 chr11 134452384 118393465 118394200 1 736, 1, 118393465,
705 0 0 0 0 0 0 0 - PIN_02448 705 1 705 chr11 134452384 118397135 118397839 1 705, 1, 118397135,
1191 0 0 0 0 0 0 0 - PIN_02449 1191 1 1191 chr11 134452384 118398894 118400084 1 1191, 1, 118398894,
699 0 0 0 0 0 0 0 + PIN_02450 699 1 699 chr11 134452384 118404927 118405625 1 699, 1, 118404927,
1139 0 0 0 0 0 0 0 + PIN_02451 1139 1 1139 chr11 134452384 118405629 118406767 1 1139, 1, 118405629,
298 0 0 0 0 0 0 0 + PIN_02452 298 1 298 chr11 134452384 118421576 118421873 1 298, 1, 118421576,
739 0 0 0 0 0 0 0 + PIN_02453 739 1 739 chr11 134452384 118422056 118422794 1 739, 1, 118422056,
911 0 0 0 0 0 0 0 - PIN_02454 911 1 911 chr11 134452384 118448808 118449718 1 911, 1, 118448808,
675 0 0 0 0 0 0 0 - PIN_02455 675 1 675 chr11 134452384 118461222 118461896 1 675, 1, 118461222,
343 0 0 0 0 0 0 0 - PIN_02456 343 1 343 chr11 134452384 118465051 118465393 1 343, 1, 118465051,
266 0 0 0 0 0 0 0 - PIN_02457 266 1 266 chr11 134452384 118466055 118466320 1 266, 1, 118466055,
298 0 0 0 0 0 0 0 - PIN_02458 298 1 298 chr11 134452384 118468731 118469028 1 298, 1, 118468731,
696 0 0 0 0 0 0 0 - PIN_02459 696 1 696 chr11 134452384 118506575 118507270 1 696, 1, 118506575,
397 0 0 0 0 0 0 0 - PIN_02460 397 1 397 chr11 134452384 118663590 118663986 1 397, 1, 118663590,
589 0 0 0 0 0 0 0 + PIN_02461 589 1 589 chr11 134452384 118685835 118686423 1 589, 1, 118685835,
733 0 0 0 0 0 0 0 + PIN_02462 733 1 733 chr11 134452384 118715768 118716500 1 733, 1, 118715768,
639 0 0 0 0 0 0 0 + PIN_02463 639 1 639 chr11 134452384 118734236 118734874 1 639, 1, 118734236,
1008 0 0 0 0 0 0 0 - PIN_02464 1008 1 1008 chr11 134452384 119013034 119014041 1 1008, 1, 119013034,
1066 0 0 0 0 0 0 0 + PIN_02465 1066 1 1066 chr11 134452384 119050007 119051072 1 1066, 1, 119050007,
577 0 0 0 0 0 0 0 - PIN_02466 577 1 577 chr11 134452384 119800207 119800783 1 577, 1, 119800207,
851 0 0 0 0 0 0 0 - PIN_02467 851 1 851 chr11 134452384 119803649 119804499 1 851, 1, 119803649,
398 0 0 0 0 0 0 0 - PIN_02468 398 1 398 chr11 134452384 119821088 119821485 1 398, 1, 119821088,
306 0 0 0 0 0 0 0 - PIN_02469 306 1 306 chr11 134452384 119822833 119823138 1 306, 1, 119822833,
673 0 0 0 0 0 0 0 - PIN_02470 673 1 673 chr11 134452384 119823479 119824151 1 673, 1, 119823479,
837 0 0 0 0 0 0 0 - PIN_02471 837 1 837 chr11 134452384 119850148 119850984 1 837, 1, 119850148,
868 0 0 0 0 0 0 0 - PIN_02472 868 1 868 chr11 134452384 119851893 119852760 1 868, 1, 119851893,
741 0 0 0 0 0 0 0 - PIN_02473 741 1 741 chr11 134452384 120316071 120316811 1 741, 1, 120316071,
363 0 0 0 0 0 0 0 - PIN_02474 363 1 363 chr11 134452384 120343083 120343445 1 363, 1, 120343083,
949 0 0 0 0 0 0 0 - PIN_02475 949 1 949 chr11 134452384 120411342 120412290 1 949, 1, 120411342,
1016 0 0 0 0 0 0 0 - PIN_02476 1016 1 1016 chr11 134452384 120422856 120423871 1 1016, 1, 120422856,
611 0 0 0 0 0 0 0 - PIN_02477 611 1 611 chr11 134452384 120430666 120431276 1 611, 1, 120430666,
583 0 0 0 0 0 0 0 - PIN_02478 583 1 583 chr11 134452384 120542440 120543022 1 583, 1, 120542440,
852 0 0 0 0 0 0 0 - PIN_02479 852 1 852 chr11 134452384 120668786 120669637 1 852, 1, 120668786,
1307 0 0 0 0 0 0 0 - PIN_02480 1307 1 1307 chr11 134452384 120681668 120682974 1 1307, 1, 120681668,
514 0 0 0 0 0 0 0 - PIN_02481 514 1 514 chr11 134452384 120865550 120866063 1 514, 1, 120865550,
577 0 0 0 0 0 0 0 - PIN_02482 577 1 577 chr11 134452384 120898732 120899308 1 577, 1, 120898732,
658 0 0 0 0 0 0 0 - PIN_02483 658 1 658 chr11 134452384 120983559 120984216 1 658, 1, 120983559,
1763 0 0 0 0 0 0 0 - PIN_02484 1763 1 1763 chr11 134452384 120986012 120987774 1 1763, 1, 120986012,
4144 0 0 0 0 0 0 0 + PIN_02485 4144 1 4144 chr11 134452384 122433837 122437980 1 4144, 1, 122433837,
493 0 0 0 0 0 0 0 + PIN_02486 493 1 493 chr11 134452384 122459436 122459928 1 493, 1, 122459436,
702 0 0 0 0 0 0 0 - PIN_02487 702 1 702 chr11 134452384 123499371 123500072 1 702, 1, 123499371,
3459 0 0 0 0 0 0 0 - PIN_02488 3459 1 3459 chr11 134452384 123998339 124001797 1 3459, 1, 123998339,
2488 0 0 0 0 0 0 0 - PIN_02489 2488 1 2488 chr11 134452384 124003642 124006129 1 2488, 1, 124003642,
549 0 0 0 0 0 0 0 + PIN_02490 549 1 549 chr11 134452384 124014481 124015029 1 549, 1, 124014481,
1256 0 0 0 0 0 0 0 - PIN_02491 1256 1 1256 chr11 134452384 124120180 124121435 1 1256, 1, 124120180,
774 0 0 0 0 0 0 0 + PIN_02492 774 1 774 chr11 134452384 124124545 124125318 1 774, 1, 124124545,
646 0 0 0 0 0 0 0 + PIN_02493 646 1 646 chr11 134452384 124828817 124829462 1 646, 1, 124828817,
475 0 0 0 0 0 0 0 + PIN_02494 475 1 475 chr11 134452384 124835346 124835820 1 475, 1, 124835346,
590 0 0 0 0 0 0 0 - PIN_02495 590 1 590 chr11 134452384 124954886 124955475 1 590, 1, 124954886,
656 0 0 0 0 0 0 0 - PIN_02496 656 1 656 chr11 134452384 124955885 124956540 1 656, 1, 124955885,
1673 0 0 0 0 0 0 0 - PIN_02497 1673 1 1673 chr11 134452384 124994056 124995728 1 1673, 1, 124994056,
470 0 0 0 0 0 0 0 - PIN_02498 470 1 470 chr11 134452384 125001382 125001851 1 470, 1, 125001382,
520 0 0 0 0 0 0 0 - PIN_02499 520 1 520 chr11 134452384 125012268 125012787 1 520, 1, 125012268,
1405 0 0 0 0 0 0 0 - PIN_02500 1405 1 1405 chr11 134452384 125030847 125032251 1 1405, 1, 125030847,
602 0 0 0 0 0 0 0 - PIN_02501 602 1 602 chr11 134452384 125122516 125123117 1 602, 1, 125122516,
1783 0 0 0 0 0 0 0 + PIN_02502 1783 1 1783 chr11 134452384 125583129 125584911 1 1783, 1, 125583129,
212 0 0 0 0 0 0 0 - PIN_02503 212 1 212 chr11 134452384 125629363 125629574 1 212, 1, 125629363,
1313 0 0 0 0 0 0 0 - PIN_02504 1313 1 1313 chr11 134452384 125635503 125636815 1 1313, 1, 125635503,
320 0 0 0 0 0 0 0 + PIN_02505 320 1 320 chr11 134452384 125641186 125641505 1 320, 1, 125641186,
919 0 0 0 0 0 0 0 + PIN_02506 919 1 919 chr11 134452384 125641734 125642652 1 919, 1, 125641734,
885 0 0 0 0 0 0 0 + PIN_02507 885 1 885 chr11 134452384 125642907 125643791 1 885, 1, 125642907,
834 0 0 0 0 0 0 0 - PIN_02508 834 1 834 chr11 134452384 125648184 125649017 1 834, 1, 125648184,
529 0 0 0 0 0 0 0 - PIN_02509 529 1 529 chr11 134452384 125652010 125652538 1 529, 1, 125652010,
800 0 0 0 0 0 0 0 - PIN_02510 800 1 800 chr11 134452384 125664593 125665392 1 800, 1, 125664593,
920 0 0 0 0 0 0 0 - PIN_02511 920 1 920 chr11 134452384 129230231 129231150 1 920, 1, 129230231,
1675 0 0 0 0 0 0 0 + PIN_02512 1675 1 1675 chr11 134452384 129244281 129245955 1 1675, 1, 129244281,
806 0 0 0 0 0 0 0 + PIN_02513 806 1 806 chr11 134452384 129258796 129259601 1 806, 1, 129258796,
1929 0 0 0 0 0 0 0 - PIN_02514 1929 1 1929 chr11 134452384 129444941 129446869 1 1929, 1, 129444941,
663 0 0 0 0 0 0 0 - PIN_02515 663 1 663 chr11 134452384 129484265 129484927 1 663, 1, 129484265,
380 0 0 0 0 0 0 0 + PIN_02516 380 1 380 chr11 134452384 129783813 129784192 1 380, 1, 129783813,
735 0 0 0 0 0 0 0 - PIN_02517 735 1 735 chr11 134452384 133520947 133521681 1 735, 1, 133520947,
758 0 0 0 0 0 0 0 + PIN_02518 758 1 758 chr11 134452384 133534572 133535329 1 758, 1, 133534572,
479 0 0 0 0 0 0 0 + PIN_02519 479 1 479 chr11 134452384 133551061 133551539 1 479, 1, 133551061,
742 0 0 0 0 0 0 0 + PIN_02520 742 1 742 chr11 134452384 133623801 133624542 1 742, 1, 133623801,
398 0 0 0 0 0 0 0 - PIN_02521 398 1 398 chr11 134452384 133632018 133632415 1 398, 1, 133632018,
2335 0 0 0 0 0 0 0 - PIN_02522 2335 1 2335 chr11 134452384 133637288 133639622 1 2335, 1, 133637288,
1374 0 0 0 0 0 0 0 - PIN_02523 1374 1 1374 chr11 134452384 133681807 133683180 1 1374, 1, 133681807,
564 0 0 0 0 0 0 0 - PIN_02524 564 1 564 chr11 134452384 133719920 133720483 1 564, 1, 133719920,
738 0 0 0 0 0 0 0 - PIN_02525 738 1 738 chr11 134452384 133743200 133743937 1 738, 1, 133743200,
615 0 0 0 0 0 0 0 - PIN_02526 615 1 615 chr11 134452384 133744781 133745395 1 615, 1, 133744781,
694 0 0 0 0 0 0 0 - PIN_02527 694 1 694 chr11 134452384 133751793 133752486 1 694, 1, 133751793,
561 0 0 0 0 0 0 0 + PIN_02528 561 1 561 chr11 134452384 133756706 133757266 1 561, 1, 133756706,
359 0 0 0 0 0 0 0 + PIN_02529 359 1 359 chr12 132349534 203670 204028 1 359, 1, 203670,
1878 0 0 0 0 0 0 0 + PIN_02530 1878 1 1878 chr12 132349534 265089 266966 1 1878, 1, 265089,
1432 0 0 0 0 0 0 0 + PIN_02531 1432 1 1432 chr12 132349534 271343 272774 1 1432, 1, 271343,
364 0 0 0 0 0 0 0 + PIN_02532 364 1 364 chr12 132349534 290277 290640 1 364, 1, 290277,
662 0 0 0 0 0 0 0 - PIN_02533 662 1 662 chr12 132349534 412425 413086 1 662, 1, 412425,
394 0 0 0 0 0 0 0 - PIN_02534 394 1 394 chr12 132349534 531249 531642 1 394, 1, 531249,
647 0 0 0 0 0 0 0 - PIN_02535 647 1 647 chr12 132349534 850546 851192 1 647, 1, 850546,
1003 0 0 0 0 0 0 0 - PIN_02536 1003 1 1003 chr12 132349534 858940 859942 1 1003, 1, 858940,
2503 0 0 0 0 0 0 0 - PIN_02537 2503 1 2503 chr12 132349534 879857 882359 1 2503, 1, 879857,
482 0 0 0 0 0 0 0 - PIN_02538 482 1 482 chr12 132349534 887146 887627 1 482, 1, 887146,
574 0 0 0 0 0 0 0 + PIN_02539 574 1 574 chr12 132349534 904518 905091 1 574, 1, 904518,
578 0 0 0 0 0 0 0 - PIN_02540 578 1 578 chr12 132349534 1095050 1095627 1 578, 1, 1095050,
576 0 0 0 0 0 0 0 + PIN_02541 576 1 576 chr12 132349534 1892348 1892923 1 576, 1, 1892348,
2420 0 0 0 0 0 0 0 + PIN_02542 2420 1 2420 chr12 132349534 1970882 1973301 1 2420, 1, 1970882,
423 0 0 0 0 0 0 0 - PIN_02543 423 1 423 chr12 132349534 2545752 2546174 1 423, 1, 2545752,
916 0 0 0 0 0 0 0 - PIN_02544 916 1 916 chr12 132349534 2791645 2792560 1 916, 1, 2791645,
532 0 0 0 0 0 0 0 - PIN_02545 532 1 532 chr12 132349534 2800299 2800830 1 532, 1, 2800299,
230 0 0 0 0 0 0 0 - PIN_02546 230 1 230 chr12 132349534 2800888 2801117 1 230, 1, 2800888,
650 0 0 0 0 0 0 0 + PIN_02547 650 1 650 chr12 132349534 2844311 2844960 1 650, 1, 2844311,
607 0 0 0 0 0 0 0 - PIN_02548 607 1 607 chr12 132349534 2888809 2889415 1 607, 1, 2888809,
420 0 0 0 0 0 0 0 - PIN_02549 420 1 420 chr12 132349534 2912676 2913095 1 420, 1, 2912676,
563 0 0 0 0 0 0 0 - PIN_02550 563 1 563 chr12 132349534 2918576 2919138 1 563, 1, 2918576,
789 0 0 0 0 0 0 0 - PIN_02551 789 1 789 chr12 132349534 2938991 2939779 1 789, 1, 2938991,
690 0 0 0 0 0 0 0 + PIN_02552 690 1 690 chr12 132349534 4470311 4471000 1 690, 1, 4470311,
543 0 0 0 0 0 0 0 - PIN_02553 543 1 543 chr12 132349534 4532149 4532691 1 543, 1, 4532149,
763 0 0 0 0 0 0 0 - PIN_02554 763 1 763 chr12 132349534 4589069 4589831 1 763, 1, 4589069,
666 0 0 0 0 0 0 0 - PIN_02555 666 1 666 chr12 132349534 4591764 4592429 1 666, 1, 4591764,
554 0 0 0 0 0 0 0 - PIN_02556 554 1 554 chr12 132349534 4647604 4648157 1 554, 1, 4647604,
647 0 0 0 0 0 0 0 + PIN_02557 647 1 647 chr12 132349534 6002718 6003364 1 647, 1, 6002718,
372 0 0 0 0 0 0 0 + PIN_02558 372 1 372 chr12 132349534 6031927 6032298 1 372, 1, 6031927,
379 0 0 0 0 0 0 0 + PIN_02559 379 1 379 chr12 132349534 6052863 6053241 1 379, 1, 6052863,
535 0 0 0 0 0 0 0 + PIN_02560 535 1 535 chr12 132349534 6102033 6102567 1 535, 1, 6102033,
386 0 0 0 0 0 0 0 - PIN_02561 386 1 386 chr12 132349534 6214494 6214879 1 386, 1, 6214494,
1980 0 0 0 0 0 0 0 + PIN_02562 1980 1 1980 chr12 132349534 6645903 6647882 1 1980, 1, 6645903,
454 0 0 0 0 0 0 0 + PIN_02563 454 1 454 chr12 132349534 6650030 6650483 1 454, 1, 6650030,
485 0 0 0 0 0 0 0 + PIN_02564 485 1 485 chr12 132349534 6657887 6658371 1 485, 1, 6657887,
424 0 0 0 0 0 0 0 - PIN_02565 424 1 424 chr12 132349534 6710002 6710425 1 424, 1, 6710002,
804 0 0 0 0 0 0 0 + PIN_02566 804 1 804 chr12 132349534 6729571 6730374 1 804, 1, 6729571,
365 0 0 0 0 0 0 0 - PIN_02567 365 1 365 chr12 132349534 6749453 6749817 1 365, 1, 6749453,
1240 0 0 0 0 0 0 0 - PIN_02568 1240 1 1240 chr12 132349534 6804192 6805431 1 1240, 1, 6804192,
547 0 0 0 0 0 0 0 - PIN_02569 547 1 547 chr12 132349534 6805531 6806077 1 547, 1, 6805531,
1636 0 0 0 0 0 0 0 - PIN_02570 1636 1 1636 chr12 132349534 6812613 6814248 1 1636, 1, 6812613,
912 0 0 0 0 0 0 0 + PIN_02571 912 1 912 chr12 132349534 6827835 6828746 1 912, 1, 6827835,
1023 0 0 0 0 0 0 0 + PIN_02572 1023 1 1023 chr12 132349534 6829623 6830645 1 1023, 1, 6829623,
657 0 0 0 0 0 0 0 - PIN_02573 657 1 657 chr12 132349534 6841759 6842415 1 657, 1, 6841759,
423 0 0 0 0 0 0 0 - PIN_02574 423 1 423 chr12 132349534 6843051 6843473 1 423, 1, 6843051,
2367 0 0 0 0 0 0 0 - PIN_02575 2367 1 2367 chr12 132349534 6847106 6849472 1 2367, 1, 6847106,
1786 0 0 0 0 0 0 0 + PIN_02576 1786 1 1786 chr12 132349534 6850853 6852638 1 1786, 1, 6850853,
810 0 0 0 0 0 0 0 - PIN_02577 810 1 810 chr12 132349534 6883865 6884674 1 810, 1, 6883865,
696 0 0 0 0 0 0 0 - PIN_02578 696 1 696 chr12 132349534 6901234 6901929 1 696, 1, 6901234,
2527 0 0 0 0 0 0 0 - PIN_02579 2527 1 2527 chr12 132349534 6914741 6917267 1 2527, 1, 6914741,
657 0 0 0 0 0 0 0 - PIN_02580 657 1 657 chr12 132349534 6920513 6921169 1 657, 1, 6920513,
1597 0 0 0 0 0 0 0 - PIN_02581 1597 1 1597 chr12 132349534 6923597 6925193 1 1597, 1, 6923597,
358 0 0 0 0 0 0 0 - PIN_02582 358 1 358 chr12 132349534 6930944 6931301 1 358, 1, 6930944,
2343 0 0 0 0 0 0 0 + PIN_02583 2343 1 2343 chr12 132349534 6945138 6947480 1 2343, 1, 6945138,
489 0 0 0 0 0 0 0 + PIN_02584 489 1 489 chr12 132349534 6949351 6949839 1 489, 1, 6949351,
1255 0 0 0 0 0 0 0 - PIN_02585 1255 1 1255 chr12 132349534 6953863 6955117 1 1255, 1, 6953863,
3244 0 0 0 0 0 0 0 + PIN_02586 3244 1 3244 chr12 132349534 6956314 6959557 1 3244, 1, 6956314,
1212 0 0 0 0 0 0 0 + PIN_02587 1212 1 1212 chr12 132349534 6961173 6962384 1 1212, 1, 6961173,
665 0 0 0 0 0 0 0 + PIN_02588 665 1 665 chr12 132349534 6962397 6963061 1 665, 1, 6962397,
739 0 0 0 0 0 0 0 - PIN_02589 739 1 739 chr12 132349534 7037895 7038633 1 739, 1, 7037895,
1584 0 0 0 0 0 0 0 - PIN_02590 1584 1 1584 chr12 132349534 7040247 7041830 1 1584, 1, 7040247,
720 0 0 0 0 0 0 0 - PIN_02591 720 1 720 chr12 132349534 7042237 7042956 1 720, 1, 7042237,
581 0 0 0 0 0 0 0 - PIN_02592 581 1 581 chr12 132349534 7043077 7043657 1 581, 1, 7043077,
577 0 0 0 0 0 0 0 + PIN_02593 577 1 577 chr12 132349534 7143365 7143941 1 577, 1, 7143365,
633 0 0 0 0 0 0 0 + PIN_02594 633 1 633 chr12 132349534 7168044 7168676 1 633, 1, 7168044,
796 0 0 0 0 0 0 0 - PIN_02595 796 1 796 chr12 132349534 7184929 7185724 1 796, 1, 7184929,
404 0 0 0 0 0 0 0 - PIN_02596 404 1 404 chr12 132349534 7186621 7187024 1 404, 1, 7186621,
729 0 0 0 0 0 0 0 + PIN_02597 729 1 729 chr12 132349534 7876239 7876967 1 729, 1, 7876239,
1716 0 0 0 0 0 0 0 + PIN_02598 1716 1 1716 chr12 132349534 7968464 7970179 1 1716, 1, 7968464,
1114 0 0 0 0 0 0 0 + PIN_02599 1114 1 1114 chr12 132349534 7974669 7975782 1 1114, 1, 7974669,
964 0 0 0 0 0 0 0 + PIN_02600 964 1 964 chr12 132349534 7976441 7977404 1 964, 1, 7976441,
570 0 0 0 0 0 0 0 - PIN_02601 570 1 570 chr12 132349534 8133899 8134468 1 570, 1, 8133899,
1296 0 0 0 0 0 0 0 + PIN_02602 1296 1 1296 chr12 132349534 8269371 8270666 1 1296, 1, 8269371,
724 0 0 0 0 0 0 0 + PIN_02603 724 1 724 chr12 132349534 8705397 8706120 1 724, 1, 8705397,
1814 0 0 0 0 0 0 0 - PIN_02604 1814 1 1814 chr12 132349534 8821079 8822892 1 1814, 1, 8821079,
314 0 0 0 0 0 0 0 - PIN_02605 314 1 314 chr12 132349534 8867517 8867830 1 314, 1, 8867517,
731 0 0 0 0 0 0 0 - PIN_02606 731 1 731 chr12 132349534 8879027 8879757 1 731, 1, 8879027,
283 0 0 0 0 0 0 0 - PIN_02607 283 1 283 chr12 132349534 8966417 8966699 1 283, 1, 8966417,
692 0 0 0 0 0 0 0 - PIN_02608 692 1 692 chr12 132349534 8977213 8977904 1 692, 1, 8977213,
552 0 0 0 0 0 0 0 - PIN_02609 552 1 552 chr12 132349534 8980338 8980889 1 552, 1, 8980338,
802 0 0 0 0 0 0 0 + PIN_02610 802 1 802 chr12 132349534 8986001 8986802 1 802, 1, 8986001,
843 0 0 0 0 0 0 0 + PIN_02611 843 1 843 chr12 132349534 9111702 9112544 1 843, 1, 9111702,
646 0 0 0 0 0 0 0 + PIN_02612 646 1 646 chr12 132349534 9113994 9114639 1 646, 1, 9113994,
395 0 0 0 0 0 0 0 + PIN_02613 395 1 395 chr12 132349534 9116120 9116514 1 395, 1, 9116120,
863 0 0 0 0 0 0 0 + PIN_02614 863 1 863 chr12 132349534 9120345 9121207 1 863, 1, 9120345,
894 0 0 0 0 0 0 0 + PIN_02615 894 1 894 chr12 132349534 9123233 9124126 1 894, 1, 9123233,
2270 0 0 0 0 0 0 0 + PIN_02616 2270 1 2270 chr12 132349534 9142244 9144513 1 2270, 1, 9142244,
671 0 0 0 0 0 0 0 + PIN_02617 671 1 671 chr12 132349534 9153505 9154175 1 671, 1, 9153505,
770 0 0 0 0 0 0 0 + PIN_02618 770 1 770 chr12 132349534 9155469 9156238 1 770, 1, 9155469,
804 0 0 0 0 0 0 0 + PIN_02619 804 1 804 chr12 132349534 9156972 9157775 1 804, 1, 9156972,
757 0 0 0 0 0 0 0 + PIN_02620 757 1 757 chr12 132349534 9192857 9193613 1 757, 1, 9192857,
463 0 0 0 0 0 0 0 + PIN_02621 463 1 463 chr12 132349534 9196814 9197276 1 463, 1, 9196814,
906 0 0 0 0 0 0 0 + PIN_02622 906 1 906 chr12 132349534 9642951 9643856 1 906, 1, 9642951,
767 0 0 0 0 0 0 0 - PIN_02623 767 1 767 chr12 132349534 9724180 9724946 1 767, 1, 9724180,
2026 0 0 0 0 0 0 0 - PIN_02624 2026 1 2026 chr12 132349534 9736596 9738621 1 2026, 1, 9736596,
520 0 0 0 0 0 0 0 + PIN_02625 520 1 520 chr12 132349534 9762450 9762969 1 520, 1, 9762450,
852 0 0 0 0 0 0 0 + PIN_02626 852 1 852 chr12 132349534 9798553 9799404 1 852, 1, 9798553,
1201 0 0 0 0 0 0 0 + PIN_02627 1201 1 1201 chr12 132349534 9897514 9898714 1 1201, 1, 9897514,
452 0 0 0 0 0 0 0 - PIN_02628 452 1 452 chr12 132349534 10024187 10024638 1 452, 1, 10024187,
1236 0 0 0 0 0 0 0 + PIN_02629 1236 1 1236 chr12 132349534 10212667 10213902 1 1236, 1, 10212667,
1716 0 0 0 0 0 0 0 - PIN_02630 1716 1 1716 chr12 132349534 10260673 10262388 1 1716, 1, 10260673,
405 0 0 0 0 0 0 0 + PIN_02631 405 1 405 chr12 132349534 10423348 10423752 1 405, 1, 10423348,
405 0 0 0 0 0 0 0 + PIN_02632 405 1 405 chr12 132349534 10423348 10423752 1 405, 1, 10423348,
1170 0 0 0 0 0 0 0 + PIN_02633 1170 1 1170 chr12 132349534 10653882 10655051 1 1170, 1, 10653882,
2087 0 0 0 0 0 0 0 + PIN_02634 2087 1 2087 chr12 132349534 10743520 10745606 1 2087, 1, 10743520,
1742 0 0 0 0 0 0 0 + PIN_02635 1742 1 1742 chr12 132349534 10760827 10762568 1 1742, 1, 10760827,
997 0 0 0 0 0 0 0 + PIN_02636 997 1 997 chr12 132349534 10762842 10763838 1 997, 1, 10762842,
3423 0 0 0 0 0 0 0 + PIN_02637 3423 1 3423 chr12 132349534 10889816 10893238 1 3423, 1, 10889816,
448 0 0 0 0 0 0 0 + PIN_02638 448 1 448 chr12 132349534 10926676 10927123 1 448, 1, 10926676,
561 0 0 0 0 0 0 0 - PIN_02639 561 1 561 chr12 132349534 11882998 11883558 1 561, 1, 11882998,
1397 0 0 0 0 0 0 0 - PIN_02640 1397 1 1397 chr12 132349534 12142859 12144255 1 1397, 1, 12142859,
3727 0 0 0 0 0 0 0 + PIN_02641 3727 1 3727 chr12 132349534 12523073 12526799 1 3727, 1, 12523073,
1572 0 0 0 0 0 0 0 - PIN_02642 1572 1 1572 chr12 132349534 12870271 12871842 1 1572, 1, 12870271,
2500 0 0 0 0 0 0 0 - PIN_02643 2500 1 2500 chr12 132349534 12951661 12954160 1 2500, 1, 12951661,
661 0 0 0 0 0 0 0 - PIN_02644 661 1 661 chr12 132349534 12955986 12956646 1 661, 1, 12955986,
958 0 0 0 0 0 0 0 - PIN_02645 958 1 958 chr12 132349534 13257776 13258733 1 958, 1, 13257776,
385 0 0 0 0 0 0 0 + PIN_02646 385 1 385 chr12 132349534 14551084 14551468 1 385, 1, 14551084,
450 0 0 0 0 0 0 0 + PIN_02647 450 1 450 chr12 132349534 14580725 14581174 1 450, 1, 14580725,
600 0 0 0 0 0 0 0 + PIN_02648 600 1 600 chr12 132349534 14597215 14597814 1 600, 1, 14597215,
1750 0 0 0 0 0 0 0 + PIN_02649 1750 1 1750 chr12 132349534 14664455 14666204 1 1750, 1, 14664455,
325 0 0 0 0 0 0 0 + PIN_02650 325 1 325 chr12 132349534 14669884 14670208 1 325, 1, 14669884,
427 0 0 0 0 0 0 0 + PIN_02651 427 1 427 chr12 132349534 14840906 14841332 1 427, 1, 14840906,
642 0 0 0 0 0 0 0 + PIN_02652 642 1 642 chr12 132349534 14978598 14979239 1 642, 1, 14978598,
704 0 0 0 0 0 0 0 + PIN_02653 704 1 704 chr12 132349534 15155136 15155839 1 704, 1, 15155136,
384 0 0 0 0 0 0 0 + PIN_02654 384 1 384 chr12 132349534 15165213 15165596 1 384, 1, 15165213,
790 0 0 0 0 0 0 0 - PIN_02655 790 1 790 chr12 132349534 15547514 15548303 1 790, 1, 15547514,
957 0 0 0 0 0 0 0 + PIN_02656 957 1 957 chr12 132349534 15675584 15676540 1 957, 1, 15675584,
624 0 0 0 0 0 0 0 + PIN_02657 624 1 624 chr12 132349534 15698006 15698629 1 624, 1, 15698006,
578 0 0 0 0 0 0 0 + PIN_02658 578 1 578 chr12 132349534 15709549 15710126 1 578, 1, 15709549,
946 0 0 0 0 0 0 0 - PIN_02659 946 1 946 chr12 132349534 15927605 15928550 1 946, 1, 15927605,
789 0 0 0 0 0 0 0 - PIN_02660 789 1 789 chr12 132349534 15945099 15945887 1 789, 1, 15945099,
451 0 0 0 0 0 0 0 - PIN_02661 451 1 451 chr12 132349534 16002128 16002578 1 451, 1, 16002128,
1498 0 0 0 0 0 0 0 - PIN_02662 1498 1 1498 chr12 132349534 16076039 16077536 1 1498, 1, 16076039,
696 0 0 0 0 0 0 0 - PIN_02663 696 1 696 chr12 132349534 16080194 16080889 1 696, 1, 16080194,
1218 0 0 0 0 0 0 0 - PIN_02664 1218 1 1218 chr12 132349534 16391804 16393021 1 1218, 1, 16391804,
545 0 0 0 0 0 0 0 - PIN_02665 545 1 545 chr12 132349534 16397197 16397741 1 545, 1, 16397197,
639 0 0 0 0 0 0 0 - PIN_02666 639 1 639 chr12 132349534 16398342 16398980 1 639, 1, 16398342,
502 0 0 0 0 0 0 0 - PIN_02667 502 1 502 chr12 132349534 16401482 16401983 1 502, 1, 16401482,
1253 0 0 0 0 0 0 0 - PIN_02668 1253 1 1253 chr12 132349534 16407414 16408666 1 1253, 1, 16407414,
1057 0 0 0 0 0 0 0 - PIN_02669 1057 1 1057 chr12 132349534 19309482 19310538 1 1057, 1, 19309482,
406 0 0 0 0 0 0 0 - PIN_02670 406 1 406 chr12 132349534 19544200 19544605 1 406, 1, 19544200,
1952 0 0 0 0 0 0 0 - PIN_02671 1952 1 1952 chr12 132349534 20742340 20744291 1 1952, 1, 20742340,
530 0 0 0 0 0 0 0 + PIN_02672 530 1 530 chr12 132349534 21341528 21342057 1 530, 1, 21341528,
794 0 0 0 0 0 0 0 + PIN_02673 794 1 794 chr12 132349534 21348070 21348863 1 794, 1, 21348070,
1017 0 0 0 0 0 0 0 - PIN_02674 1017 1 1017 chr12 132349534 21505660 21506676 1 1017, 1, 21505660,
1029 0 0 0 0 0 0 0 + PIN_02675 1029 1 1029 chr12 132349534 21514599 21515627 1 1029, 1, 21514599,
372 0 0 0 0 0 0 0 - PIN_02676 372 1 372 chr12 132349534 21556339 21556710 1 372, 1, 21556339,
514 0 0 0 0 0 0 0 + PIN_02677 514 1 514 chr12 132349534 21681061 21681574 1 514, 1, 21681061,
940 0 0 0 0 0 0 0 + PIN_02678 940 1 940 chr12 132349534 21685619 21686558 1 940, 1, 21685619,
745 0 0 0 0 0 0 0 + PIN_02679 745 1 745 chr12 132349534 21698580 21699324 1 745, 1, 21698580,
476 0 0 0 0 0 0 0 + PIN_02680 476 1 476 chr12 132349534 21938129 21938604 1 476, 1, 21938129,
987 0 0 0 0 0 0 0 + PIN_02681 987 1 987 chr12 132349534 22502605 22503591 1 987, 1, 22502605,
1774 0 0 0 0 0 0 0 + PIN_02682 1774 1 1774 chr12 132349534 22516654 22518427 1 1774, 1, 22516654,
677 0 0 0 0 0 0 0 + PIN_02683 677 1 677 chr12 132349534 22533831 22534507 1 677, 1, 22533831,
433 0 0 0 0 0 0 0 + PIN_02684 433 1 433 chr12 132349534 23587235 23587667 1 433, 1, 23587235,
578 0 0 0 0 0 0 0 + PIN_02685 578 1 578 chr12 132349534 23939848 23940425 1 578, 1, 23939848,
415 0 0 0 0 0 0 0 + PIN_02686 415 1 415 chr12 132349534 24321210 24321624 1 415, 1, 24321210,
928 0 0 0 0 0 0 0 - PIN_02687 928 1 928 chr12 132349534 25131933 25132860 1 928, 1, 25131933,
2074 0 0 0 0 0 0 0 - PIN_02688 2074 1 2074 chr12 132349534 25146442 25148515 1 2074, 1, 25146442,
312 0 0 0 0 0 0 0 - PIN_02689 312 1 312 chr12 132349534 25151000 25151311 1 312, 1, 25151000,
691 0 0 0 0 0 0 0 + PIN_02690 691 1 691 chr12 132349534 25155891 25156581 1 691, 1, 25155891,
1023 0 0 0 0 0 0 0 + PIN_02691 1023 1 1023 chr12 132349534 25158134 25159156 1 1023, 1, 25158134,
976 0 0 0 0 0 0 0 + PIN_02692 976 1 976 chr12 132349534 26167941 26168916 1 976, 1, 26167941,
885 0 0 0 0 0 0 0 + PIN_02693 885 1 885 chr12 132349534 26624027 26624911 1 885, 1, 26624027,
670 0 0 0 0 0 0 0 + PIN_02694 670 1 670 chr12 132349534 26667917 26668586 1 670, 1, 26667917,
632 0 0 0 0 0 0 0 + PIN_02695 632 1 632 chr12 132349534 26739283 26739914 1 632, 1, 26739283,
417 0 0 0 0 0 0 0 + PIN_02696 417 1 417 chr12 132349534 26765405 26765821 1 417, 1, 26765405,
550 0 0 0 0 0 0 0 + PIN_02697 550 1 550 chr12 132349534 26769522 26770071 1 550, 1, 26769522,
1783 0 0 0 0 0 0 0 - PIN_02698 1783 1 1783 chr12 132349534 27003412 27005194 1 1783, 1, 27003412,
405 0 0 0 0 0 0 0 + PIN_02699 405 1 405 chr12 132349534 27019570 27019974 1 405, 1, 27019570,
646 0 0 0 0 0 0 0 + PIN_02700 646 1 646 chr12 132349534 27024411 27025056 1 646, 1, 27024411,
816 0 0 0 0 0 0 0 + PIN_02701 816 1 816 chr12 132349534 27034193 27035008 1 816, 1, 27034193,
576 0 0 0 0 0 0 0 - PIN_02702 576 1 576 chr12 132349534 27346294 27346869 1 576, 1, 27346294,
593 0 0 0 0 0 0 0 - PIN_02703 593 1 593 chr12 132349534 27358621 27359213 1 593, 1, 27358621,
910 0 0 0 0 0 0 0 - PIN_02704 910 1 910 chr12 132349534 27361185 27362094 1 910, 1, 27361185,
602 0 0 0 0 0 0 0 - PIN_02705 602 1 602 chr12 132349534 27424335 27424936 1 602, 1, 27424335,
564 0 0 0 0 0 0 0 - PIN_02706 564 1 564 chr12 132349534 27677272 27677835 1 564, 1, 27677272,
923 0 0 0 0 0 0 0 - PIN_02707 923 1 923 chr12 132349534 27698585 27699507 1 923, 1, 27698585,
351 0 0 0 0 0 0 0 - PIN_02708 351 1 351 chr12 132349534 27700619 27700969 1 351, 1, 27700619,
1504 0 0 0 0 0 0 0 - PIN_02709 1504 1 1504 chr12 132349534 27835541 27837044 1 1504, 1, 27835541,
913 0 0 0 0 0 0 0 + PIN_02710 913 1 913 chr12 132349534 28013311 28014223 1 913, 1, 28013311,
908 0 0 0 0 0 0 0 - PIN_02711 908 1 908 chr12 132349534 29354634 29355541 1 908, 1, 29354634,
793 0 0 0 0 0 0 0 + PIN_02712 793 1 793 chr12 132349534 29400115 29400907 1 793, 1, 29400115,
526 0 0 0 0 0 0 0 + PIN_02713 526 1 526 chr12 132349534 29508604 29509129 1 526, 1, 29508604,
1033 0 0 0 0 0 0 0 + PIN_02714 1033 1 1033 chr12 132349534 29531085 29532117 1 1033, 1, 29531085,
344 0 0 0 0 0 0 0 + PIN_02715 344 1 344 chr12 132349534 29799827 29800170 1 344, 1, 29799827,
925 0 0 0 0 0 0 0 + PIN_02716 925 1 925 chr12 132349534 30728397 30729321 1 925, 1, 30728397,
1205 0 0 0 0 0 0 0 - PIN_02717 1205 1 1205 chr12 132349534 31143987 31145191 1 1205, 1, 31143987,
662 0 0 0 0 0 0 0 - PIN_02718 662 1 662 chr12 132349534 32411601 32412262 1 662, 1, 32411601,
811 0 0 0 0 0 0 0 - PIN_02719 811 1 811 chr12 132349534 32624693 32625503 1 811, 1, 32624693,
431 0 0 0 0 0 0 0 - PIN_02720 431 1 431 chr12 132349534 32669715 32670145 1 431, 1, 32669715,
302 0 0 0 0 0 0 0 - PIN_02721 302 1 302 chr12 132349534 32745509 32745810 1 302, 1, 32745509,
480 0 0 0 0 0 0 0 - PIN_02722 480 1 480 chr12 132349534 32775523 32776002 1 480, 1, 32775523,
1585 0 0 0 0 0 0 0 - PIN_02723 1585 1 1585 chr12 132349534 32781130 32782714 1 1585, 1, 32781130,
837 0 0 0 0 0 0 0 - PIN_02724 837 1 837 chr12 132349534 32784441 32785277 1 837, 1, 32784441,
389 0 0 0 0 0 0 0 + PIN_02725 389 1 389 chr12 132349534 32836693 32837081 1 389, 1, 32836693,
1678 0 0 0 0 0 0 0 + PIN_02726 1678 1 1678 chr12 132349534 32864348 32866025 1 1678, 1, 32864348,
509 0 0 0 0 0 0 0 + PIN_02727 509 1 509 chr12 132349534 40917360 40917868 1 509, 1, 40917360,
1003 0 0 0 0 0 0 0 - PIN_02728 1003 1 1003 chr12 132349534 41005364 41006366 1 1003, 1, 41005364,
440 0 0 0 0 0 0 0 - PIN_02729 440 1 440 chr12 132349534 41015770 41016209 1 440, 1, 41015770,
449 0 0 0 0 0 0 0 - PIN_02730 449 1 449 chr12 132349534 44571968 44572416 1 449, 1, 44571968,
1211 0 0 0 0 0 0 0 + PIN_02731 1211 1 1211 chr12 132349534 44602405 44603615 1 1211, 1, 44602405,
1496 0 0 0 0 0 0 0 + PIN_02732 1496 1 1496 chr12 132349534 44610495 44611990 1 1496, 1, 44610495,
716 0 0 0 0 0 0 0 + PIN_02733 716 1 716 chr12 132349534 44631646 44632361 1 716, 1, 44631646,
2292 0 0 0 0 0 0 0 + PIN_02734 2292 1 2292 chr12 132349534 44634293 44636584 1 2292, 1, 44634293,
368 0 0 0 0 0 0 0 + PIN_02735 368 1 368 chr12 132349534 44884198 44884565 1 368, 1, 44884198,
424 0 0 0 0 0 0 0 + PIN_02736 424 1 424 chr12 132349534 44887522 44887945 1 424, 1, 44887522,
1552 0 0 0 0 0 0 0 + PIN_02737 1552 1 1552 chr12 132349534 45041298 45042849 1 1552, 1, 45041298,
1031 0 0 0 0 0 0 0 + PIN_02738 1031 1 1031 chr12 132349534 45043271 45044301 1 1031, 1, 45043271,
1300 0 0 0 0 0 0 0 + PIN_02739 1300 1 1300 chr12 132349534 45044606 45045905 1 1300, 1, 45044606,
519 0 0 0 0 0 0 0 + PIN_02740 519 1 519 chr12 132349534 45448326 45448844 1 519, 1, 45448326,
1503 0 0 0 0 0 0 0 - PIN_02741 1503 1 1503 chr12 132349534 45895986 45897488 1 1503, 1, 45895986,
2469 0 0 0 0 0 0 0 + PIN_02742 2469 1 2469 chr12 132349534 46463936 46466404 1 2469, 1, 46463936,
2510 0 0 0 0 0 0 0 - PIN_02743 2510 1 2510 chr12 132349534 46645395 46647904 1 2510, 1, 46645395,
591 0 0 0 0 0 0 0 + PIN_02744 591 1 591 chr12 132349534 46679685 46680275 1 591, 1, 46679685,
786 0 0 0 0 0 0 0 + PIN_02745 786 1 786 chr12 132349534 46776150 46776935 1 786, 1, 46776150,
497 0 0 0 0 0 0 0 - PIN_02746 497 1 497 chr12 132349534 46805182 46805678 1 497, 1, 46805182,
368 0 0 0 0 0 0 0 - PIN_02747 368 1 368 chr12 132349534 46819186 46819553 1 368, 1, 46819186,
360 0 0 0 0 0 0 0 - PIN_02748 360 1 360 chr12 132349534 46819690 46820049 1 360, 1, 46819690,
552 0 0 0 0 0 0 0 + PIN_02749 552 1 552 chr12 132349534 46830967 46831518 1 552, 1, 46830967,
468 0 0 0 0 0 0 0 + PIN_02750 468 1 468 chr12 132349534 47024355 47024822 1 468, 1, 47024355,
836 0 0 0 0 0 0 0 + PIN_02751 836 1 836 chr12 132349534 47025196 47026031 1 836, 1, 47025196,
1120 0 0 0 0 0 0 0 + PIN_02752 1120 1 1120 chr12 132349534 47334712 47335831 1 1120, 1, 47334712,
603 0 0 0 0 0 0 0 + PIN_02753 603 1 603 chr12 132349534 47347500 47348102 1 603, 1, 47347500,
692 0 0 0 0 0 0 0 + PIN_02754 692 1 692 chr12 132349534 47453297 47453988 1 692, 1, 47453297,
980 0 0 0 0 0 0 0 + PIN_02755 980 1 980 chr12 132349534 47513830 47514809 1 980, 1, 47513830,
548 0 0 0 0 0 0 0 + PIN_02756 548 1 548 chr12 132349534 47517443 47517990 1 548, 1, 47517443,
536 0 0 0 0 0 0 0 - PIN_02757 536 1 536 chr12 132349534 47594154 47594689 1 536, 1, 47594154,
460 0 0 0 0 0 0 0 - PIN_02758 460 1 460 chr12 132349534 47596861 47597320 1 460, 1, 47596861,
894 0 0 0 0 0 0 0 + PIN_02759 894 1 894 chr12 132349534 47650045 47650938 1 894, 1, 47650045,
824 0 0 0 0 0 0 0 + PIN_02760 824 1 824 chr12 132349534 47683732 47684555 1 824, 1, 47683732,
351 0 0 0 0 0 0 0 + PIN_02761 351 1 351 chr12 132349534 47685441 47685791 1 351, 1, 47685441,
407 0 0 0 0 0 0 0 + PIN_02762 407 1 407 chr12 132349534 47701922 47702328 1 407, 1, 47701922,
686 0 0 0 0 0 0 0 + PIN_02763 686 1 686 chr12 132349534 47707372 47708057 1 686, 1, 47707372,
923 0 0 0 0 0 0 0 + PIN_02764 923 1 923 chr12 132349534 47709727 47710649 1 923, 1, 47709727,
1101 0 0 0 0 0 0 0 + PIN_02765 1101 1 1101 chr12 132349534 47728198 47729298 1 1101, 1, 47728198,
825 0 0 0 0 0 0 0 + PIN_02766 825 1 825 chr12 132349534 47777789 47778613 1 825, 1, 47777789,
375 0 0 0 0 0 0 0 + PIN_02767 375 1 375 chr12 132349534 47781967 47782341 1 375, 1, 47781967,
332 0 0 0 0 0 0 0 + PIN_02768 332 1 332 chr12 132349534 47782701 47783032 1 332, 1, 47782701,
2581 0 0 0 0 0 0 0 + PIN_02769 2581 1 2581 chr12 132349534 47784429 47787009 1 2581, 1, 47784429,
616 0 0 0 0 0 0 0 + PIN_02770 616 1 616 chr12 132349534 47866040 47866655 1 616, 1, 47866040,
1354 0 0 0 0 0 0 0 - PIN_02771 1354 1 1354 chr12 132349534 47944956 47946309 1 1354, 1, 47944956,
1014 0 0 0 0 0 0 0 - PIN_02772 1014 1 1014 chr12 132349534 47949737 47950750 1 1014, 1, 47949737,
1134 0 0 0 0 0 0 0 - PIN_02773 1134 1 1134 chr12 132349534 48003802 48004935 1 1134, 1, 48003802,
1919 0 0 0 0 0 0 0 - PIN_02774 1919 1 1919 chr12 132349534 48009703 48011621 1 1919, 1, 48009703,
2151 0 0 0 0 0 0 0 - PIN_02775 2151 1 2151 chr12 132349534 48191644 48193794 1 2151, 1, 48191644,
1209 0 0 0 0 0 0 0 + PIN_02776 1209 1 1209 chr12 132349534 48238779 48239987 1 1209, 1, 48238779,
749 0 0 0 0 0 0 0 + PIN_02777 749 1 749 chr12 132349534 48247348 48248096 1 749, 1, 48247348,
555 0 0 0 0 0 0 0 + PIN_02778 555 1 555 chr12 132349534 48284226 48284780 1 555, 1, 48284226,
444 0 0 0 0 0 0 0 - PIN_02779 444 1 444 chr12 132349534 48313032 48313475 1 444, 1, 48313032,
1235 0 0 0 0 0 0 0 - PIN_02780 1235 1 1235 chr12 132349534 48316547 48317781 1 1235, 1, 48316547,
674 0 0 0 0 0 0 0 - PIN_02781 674 1 674 chr12 132349534 48323066 48323739 1 674, 1, 48323066,
304 0 0 0 0 0 0 0 + PIN_02782 304 1 304 chr12 132349534 48336827 48337130 1 304, 1, 48336827,
1182 0 0 0 0 0 0 0 - PIN_02783 1182 1 1182 chr12 132349534 48643706 48644887 1 1182, 1, 48643706,
673 0 0 0 0 0 0 0 + PIN_02784 673 1 673 chr12 132349534 48670393 48671065 1 673, 1, 48670393,
364 0 0 0 0 0 0 0 + PIN_02785 364 1 364 chr12 132349534 48699701 48700064 1 364, 1, 48699701,
527 0 0 0 0 0 0 0 - PIN_02786 527 1 527 chr12 132349534 48758189 48758715 1 527, 1, 48758189,
555 0 0 0 0 0 0 0 - PIN_02787 555 1 555 chr12 132349534 48786299 48786853 1 555, 1, 48786299,
3045 0 0 0 0 0 0 0 + PIN_02788 3045 1 3045 chr12 132349534 48822160 48825204 1 3045, 1, 48822160,
1180 0 0 0 0 0 0 0 + PIN_02789 1180 1 1180 chr12 132349534 48861192 48862371 1 1180, 1, 48861192,
583 0 0 0 0 0 0 0 - PIN_02790 583 1 583 chr12 132349534 49092376 49092958 1 583, 1, 49092376,
495 0 0 0 0 0 0 0 - PIN_02791 495 1 495 chr12 132349534 49110178 49110672 1 495, 1, 49110178,
1749 0 0 0 0 0 0 0 - PIN_02792 1749 1 1749 chr12 132349534 49133263 49135011 1 1749, 1, 49133263,
1760 0 0 0 0 0 0 0 - PIN_02793 1760 1 1760 chr12 132349534 49140616 49142375 1 1760, 1, 49140616,
403 0 0 0 0 0 0 0 - PIN_02794 403 1 403 chr12 132349534 49153993 49154395 1 403, 1, 49153993,
371 0 0 0 0 0 0 0 - PIN_02795 371 1 371 chr12 132349534 49351179 49351549 1 371, 1, 49351179,
787 0 0 0 0 0 0 0 - PIN_02796 787 1 787 chr12 132349534 49366165 49366951 1 787, 1, 49366165,
656 0 0 0 0 0 0 0 - PIN_02797 656 1 656 chr12 132349534 49378631 49379286 1 656, 1, 49378631,
445 0 0 0 0 0 0 0 - PIN_02798 445 1 445 chr12 132349534 49398868 49399312 1 445, 1, 49398868,
1106 0 0 0 0 0 0 0 - PIN_02799 1106 1 1106 chr12 132349534 49407290 49408395 1 1106, 1, 49407290,
389 0 0 0 0 0 0 0 - PIN_02800 389 1 389 chr12 132349534 49411290 49411678 1 389, 1, 49411290,
370 0 0 0 0 0 0 0 - PIN_02801 370 1 370 chr12 132349534 49493959 49494328 1 370, 1, 49493959,
733 0 0 0 0 0 0 0 - PIN_02802 733 1 733 chr12 132349534 49538783 49539515 1 733, 1, 49538783,
2945 0 0 0 0 0 0 0 + PIN_02803 2945 1 2945 chr12 132349534 49665753 49668697 1 2945, 1, 49665753,
964 0 0 0 0 0 0 0 + PIN_02804 964 1 964 chr12 132349534 49670633 49671596 1 964, 1, 49670633,
943 0 0 0 0 0 0 0 + PIN_02805 943 1 943 chr12 132349534 49675142 49676084 1 943, 1, 49675142,
324 0 0 0 0 0 0 0 + PIN_02806 324 1 324 chr12 132349534 49679291 49679614 1 324, 1, 49679291,
910 0 0 0 0 0 0 0 + PIN_02807 910 1 910 chr12 132349534 49684161 49685070 1 910, 1, 49684161,
806 0 0 0 0 0 0 0 + PIN_02808 806 1 806 chr12 132349534 49685248 49686053 1 806, 1, 49685248,
842 0 0 0 0 0 0 0 - PIN_02809 842 1 842 chr12 132349534 49728528 49729369 1 842, 1, 49728528,
2053 0 0 0 0 0 0 0 - PIN_02810 2053 1 2053 chr12 132349534 49731184 49733236 1 2053, 1, 49731184,
3430 0 0 0 0 0 0 0 - PIN_02811 3430 1 3430 chr12 132349534 49733333 49736762 1 3430, 1, 49733333,
661 0 0 0 0 0 0 0 - PIN_02812 661 1 661 chr12 132349534 50379581 50380241 1 661, 1, 50379581,
381 0 0 0 0 0 0 0 - PIN_02813 381 1 381 chr12 132349534 50693546 50693926 1 381, 1, 50693546,
5371 0 0 0 0 0 0 0 - PIN_02814 5371 1 5371 chr12 132349534 50732031 50737401 1 5371, 1, 50732031,
1426 0 0 0 0 0 0 0 - PIN_02815 1426 1 1426 chr12 132349534 50925093 50926518 1 1426, 1, 50925093,
607 0 0 0 0 0 0 0 + PIN_02816 607 1 607 chr12 132349534 50967427 50968033 1 607, 1, 50967427,
200 0 0 0 0 0 0 0 + PIN_02817 200 1 200 chr12 132349534 51168006 51168205 1 200, 1, 51168006,
200 0 0 0 0 0 0 0 + PIN_02818 200 1 200 chr12 132349534 51168006 51168205 1 200, 1, 51168006,
923 0 0 0 0 0 0 0 + PIN_02819 923 1 923 chr12 132349534 51170330 51171252 1 923, 1, 51170330,
923 0 0 0 0 0 0 0 + PIN_02820 923 1 923 chr12 132349534 51170330 51171252 1 923, 1, 51170330,
2862 0 0 0 0 0 0 0 + PIN_02821 2862 1 2862 chr12 132349534 51195291 51198152 1 2862, 1, 51195291,
499 0 0 0 0 0 0 0 + PIN_02822 499 1 499 chr12 132349534 51293614 51294112 1 499, 1, 51293614,
2528 0 0 0 0 0 0 0 - PIN_02823 2528 1 2528 chr12 132349534 51629641 51632168 1 2528, 1, 51629641,
1301 0 0 0 0 0 0 0 - PIN_02824 1301 1 1301 chr12 132349534 51701142 51702442 1 1301, 1, 51701142,
652 0 0 0 0 0 0 0 - PIN_02825 652 1 652 chr12 132349534 51707970 51708621 1 652, 1, 51707970,
711 0 0 0 0 0 0 0 - PIN_02826 711 1 711 chr12 132349534 51717064 51717774 1 711, 1, 51717064,
715 0 0 0 0 0 0 0 - PIN_02827 715 1 715 chr12 132349534 51719478 51720192 1 715, 1, 51719478,
268 0 0 0 0 0 0 0 - PIN_02828 268 1 268 chr12 132349534 51738496 51738763 1 268, 1, 51738496,
1432 0 0 0 0 0 0 0 - PIN_02829 1432 1 1432 chr12 132349534 51742362 51743793 1 1432, 1, 51742362,
634 0 0 0 0 0 0 0 + PIN_02830 634 1 634 chr12 132349534 51857487 51858120 1 634, 1, 51857487,
944 0 0 0 0 0 0 0 + PIN_02831 944 1 944 chr12 132349534 51859766 51860709 1 944, 1, 51859766,
818 0 0 0 0 0 0 0 - PIN_02832 818 1 818 chr12 132349534 51865593 51866410 1 818, 1, 51865593,
660 0 0 0 0 0 0 0 + PIN_02833 660 1 660 chr12 132349534 51871687 51872346 1 660, 1, 51871687,
601 0 0 0 0 0 0 0 + PIN_02834 601 1 601 chr12 132349534 51872589 51873189 1 601, 1, 51872589,
1742 0 0 0 0 0 0 0 + PIN_02835 1742 1 1742 chr12 132349534 51873450 51875191 1 1742, 1, 51873450,
333 0 0 0 0 0 0 0 - PIN_02836 333 1 333 chr12 132349534 51972160 51972492 1 333, 1, 51972160,
790 0 0 0 0 0 0 0 - PIN_02837 790 1 790 chr12 132349534 51975690 51976479 1 790, 1, 51975690,
1344 0 0 0 0 0 0 0 - PIN_02838 1344 1 1344 chr12 132349534 51977975 51979318 1 1344, 1, 51977975,
441 0 0 0 0 0 0 0 - PIN_02839 441 1 441 chr12 132349534 51985746 51986186 1 441, 1, 51985746,
409 0 0 0 0 0 0 0 - PIN_02840 409 1 409 chr12 132349534 51986607 51987015 1 409, 1, 51986607,
338 0 0 0 0 0 0 0 + PIN_02841 338 1 338 chr12 132349534 51987764 51988101 1 338, 1, 51987764,
1076 0 0 0 0 0 0 0 + PIN_02842 1076 1 1076 chr12 132349534 51994492 51995567 1 1076, 1, 51994492,
1378 0 0 0 0 0 0 0 + PIN_02843 1378 1 1378 chr12 132349534 52354848 52356225 1 1378, 1, 52354848,
926 0 0 0 0 0 0 0 + PIN_02844 926 1 926 chr12 132349534 52393257 52394182 1 926, 1, 52393257,
1196 0 0 0 0 0 0 0 + PIN_02845 1196 1 1196 chr12 132349534 52400879 52402074 1 1196, 1, 52400879,
1212 0 0 0 0 0 0 0 + PIN_02846 1212 1 1212 chr12 132349534 52404317 52405528 1 1212, 1, 52404317,
317 0 0 0 0 0 0 0 + PIN_02847 317 1 317 chr12 132349534 52939320 52939636 1 317, 1, 52939320,
2972 0 0 0 0 0 0 0 - PIN_02848 2972 1 2972 chr12 132349534 52964031 52967002 1 2972, 1, 52964031,
703 0 0 0 0 0 0 0 + PIN_02849 703 1 703 chr12 132349534 52975355 52976057 1 703, 1, 52975355,
325 0 0 0 0 0 0 0 - PIN_02850 325 1 325 chr12 132349534 53023083 53023407 1 325, 1, 53023083,
589 0 0 0 0 0 0 0 + PIN_02851 589 1 589 chr12 132349534 53082634 53083222 1 589, 1, 53082634,
392 0 0 0 0 0 0 0 + PIN_02852 392 1 392 chr12 132349534 53084017 53084408 1 392, 1, 53084017,
551 0 0 0 0 0 0 0 + PIN_02853 551 1 551 chr12 132349534 53085126 53085676 1 551, 1, 53085126,
952 0 0 0 0 0 0 0 + PIN_02854 952 1 952 chr12 132349534 53091420 53092371 1 952, 1, 53091420,
705 0 0 0 0 0 0 0 - PIN_02855 705 1 705 chr12 132349534 53191902 53192606 1 705, 1, 53191902,
340 0 0 0 0 0 0 0 - PIN_02856 340 1 340 chr12 132349534 53198801 53199140 1 340, 1, 53198801,
299 0 0 0 0 0 0 0 + PIN_02857 299 1 299 chr12 132349534 54368147 54368445 1 299, 1, 54368147,
779 0 0 0 0 0 0 0 + PIN_02858 779 1 779 chr12 132349534 54374746 54375524 1 779, 1, 54374746,
453 0 0 0 0 0 0 0 + PIN_02859 453 1 453 chr12 132349534 54379859 54380311 1 453, 1, 54379859,
778 0 0 0 0 0 0 0 + PIN_02860 778 1 778 chr12 132349534 54380548 54381325 1 778, 1, 54380548,
776 0 0 0 0 0 0 0 - PIN_02861 776 1 776 chr12 132349534 54401545 54402320 1 776, 1, 54401545,
2041 0 0 0 0 0 0 0 - PIN_02862 2041 1 2041 chr12 132349534 54402331 54404371 1 2041, 1, 54402331,
799 0 0 0 0 0 0 0 + PIN_02863 799 1 799 chr12 132349534 54406312 54407110 1 799, 1, 54406312,
362 0 0 0 0 0 0 0 + PIN_02864 362 1 362 chr12 132349534 54440474 54440835 1 362, 1, 54440474,
279 0 0 0 0 0 0 0 + PIN_02865 279 1 279 chr12 132349534 54474194 54474472 1 279, 1, 54474194,
519 0 0 0 0 0 0 0 + PIN_02866 519 1 519 chr12 132349534 54483553 54484071 1 519, 1, 54483553,
216 0 0 0 0 0 0 0 - PIN_02867 216 1 216 chr12 132349534 54499362 54499577 1 216, 1, 54499362,
1225 0 0 0 0 0 0 0 + PIN_02868 1225 1 1225 chr12 132349534 54502526 54503750 1 1225, 1, 54502526,
593 0 0 0 0 0 0 0 + PIN_02869 593 1 593 chr12 132349534 54638135 54638727 1 593, 1, 54638135,
345 0 0 0 0 0 0 0 - PIN_02870 345 1 345 chr12 132349534 54670628 54670972 1 345, 1, 54670628,
618 0 0 0 0 0 0 0 - PIN_02871 618 1 618 chr12 132349534 54766128 54766745 1 618, 1, 54766128,
539 0 0 0 0 0 0 0 - PIN_02872 539 1 539 chr12 132349534 54768259 54768797 1 539, 1, 54768259,
1977 0 0 0 0 0 0 0 - PIN_02873 1977 1 1977 chr12 132349534 54773601 54775577 1 1977, 1, 54773601,
333 0 0 0 0 0 0 0 - PIN_02874 333 1 333 chr12 132349534 54776762 54777094 1 333, 1, 54776762,
428 0 0 0 0 0 0 0 - PIN_02875 428 1 428 chr12 132349534 54786809 54787236 1 428, 1, 54786809,
704 0 0 0 0 0 0 0 - PIN_02876 704 1 704 chr12 132349534 54790528 54791231 1 704, 1, 54790528,
682 0 0 0 0 0 0 0 - PIN_02877 682 1 682 chr12 132349534 54796850 54797531 1 682, 1, 54796850,
293 0 0 0 0 0 0 0 - PIN_02878 293 1 293 chr12 132349534 54811367 54811659 1 293, 1, 54811367,
326 0 0 0 0 0 0 0 - PIN_02879 326 1 326 chr12 132349534 54812145 54812470 1 326, 1, 54812145,
461 0 0 0 0 0 0 0 - PIN_02880 461 1 461 chr12 132349534 54812684 54813144 1 461, 1, 54812684,
649 0 0 0 0 0 0 0 - PIN_02881 649 1 649 chr12 132349534 54817424 54818072 1 649, 1, 54817424,
450 0 0 0 0 0 0 0 - PIN_02882 450 1 450 chr12 132349534 54823423 54823872 1 450, 1, 54823423,
1447 0 0 0 0 0 0 0 - PIN_02883 1447 1 1447 chr12 132349534 54836301 54837747 1 1447, 1, 54836301,
1827 0 0 0 0 0 0 0 - PIN_02884 1827 1 1827 chr12 132349534 54838466 54840292 1 1827, 1, 54838466,
779 0 0 0 0 0 0 0 + PIN_02885 779 1 779 chr12 132349534 54860753 54861531 1 779, 1, 54860753,
596 0 0 0 0 0 0 0 + PIN_02886 596 1 596 chr12 132349534 54887245 54887840 1 596, 1, 54887245,
264 0 0 0 0 0 0 0 - PIN_02887 264 1 264 chr12 132349534 54947303 54947566 1 264, 1, 54947303,
888 0 0 0 0 0 0 0 - PIN_02888 888 1 888 chr12 132349534 54948622 54949509 1 888, 1, 54948622,
674 0 0 0 0 0 0 0 + PIN_02889 674 1 674 chr12 132349534 54962236 54962909 1 674, 1, 54962236,
1929 0 0 0 0 0 0 0 + PIN_02890 1929 1 1929 chr12 132349534 54991152 54993080 1 1929, 1, 54991152,
867 0 0 0 0 0 0 0 + PIN_02891 867 1 867 chr12 132349534 54994313 54995179 1 867, 1, 54994313,
572 0 0 0 0 0 0 0 + PIN_02892 572 1 572 chr12 132349534 54998153 54998724 1 572, 1, 54998153,
446 0 0 0 0 0 0 0 + PIN_02893 446 1 446 chr12 132349534 55002219 55002664 1 446, 1, 55002219,
1321 0 0 0 0 0 0 0 + PIN_02894 1321 1 1321 chr12 132349534 55012194 55013514 1 1321, 1, 55012194,
2067 0 0 0 0 0 0 0 + PIN_02895 2067 1 2067 chr12 132349534 55027819 55029885 1 2067, 1, 55027819,
552 0 0 0 0 0 0 0 + PIN_02896 552 1 552 chr12 132349534 55029910 55030461 1 552, 1, 55029910,
701 0 0 0 0 0 0 0 + PIN_02897 701 1 701 chr12 132349534 55031241 55031941 1 701, 1, 55031241,
579 0 0 0 0 0 0 0 + PIN_02898 579 1 579 chr12 132349534 55034914 55035492 1 579, 1, 55034914,
425 0 0 0 0 0 0 0 + PIN_02899 425 1 425 chr12 132349534 55100562 55100986 1 425, 1, 55100562,
423 0 0 0 0 0 0 0 + PIN_02900 423 1 423 chr12 132349534 55157929 55158351 1 423, 1, 55157929,
690 0 0 0 0 0 0 0 + PIN_02901 690 1 690 chr12 132349534 55159068 55159757 1 690, 1, 55159068,
650 0 0 0 0 0 0 0 - PIN_02902 650 1 650 chr12 132349534 55261930 55262579 1 650, 1, 55261930,
833 0 0 0 0 0 0 0 - PIN_02903 833 1 833 chr12 132349534 55268028 55268860 1 833, 1, 55268028,
713 0 0 0 0 0 0 0 + PIN_02904 713 1 713 chr12 132349534 55280883 55281595 1 713, 1, 55280883,
318 0 0 0 0 0 0 0 + PIN_02905 318 1 318 chr12 132349534 55284120 55284437 1 318, 1, 55284120,
845 0 0 0 0 0 0 0 + PIN_02906 845 1 845 chr12 132349534 55285405 55286249 1 845, 1, 55285405,
1394 0 0 0 0 0 0 0 + PIN_02907 1394 1 1394 chr12 132349534 55318918 55320311 1 1394, 1, 55318918,
896 0 0 0 0 0 0 0 + PIN_02908 896 1 896 chr12 132349534 55322882 55323777 1 896, 1, 55322882,
709 0 0 0 0 0 0 0 + PIN_02909 709 1 709 chr12 132349534 55325178 55325886 1 709, 1, 55325178,
3247 0 0 0 0 0 0 0 + PIN_02910 3247 1 3247 chr12 132349534 55350236 55353482 1 3247, 1, 55350236,
1336 0 0 0 0 0 0 0 + PIN_02911 1336 1 1336 chr12 132349534 55393076 55394411 1 1336, 1, 55393076,
2156 0 0 0 0 0 0 0 + PIN_02912 2156 1 2156 chr12 132349534 55395198 55397353 1 2156, 1, 55395198,
309 0 0 0 0 0 0 0 + PIN_02913 309 1 309 chr12 132349534 55399467 55399775 1 309, 1, 55399467,
269 0 0 0 0 0 0 0 + PIN_02914 269 1 269 chr12 132349534 55426707 55426975 1 269, 1, 55426707,
678 0 0 0 0 0 0 0 + PIN_02915 678 1 678 chr12 132349534 55709088 55709765 1 678, 1, 55709088,
616 0 0 0 0 0 0 0 + PIN_02916 616 1 616 chr12 132349534 55742809 55743424 1 616, 1, 55742809,
1207 0 0 0 0 0 0 0 + PIN_02917 1207 1 1207 chr12 132349534 55743479 55744685 1 1207, 1, 55743479,
752 0 0 0 0 0 0 0 + PIN_02918 752 1 752 chr12 132349534 55748888 55749639 1 752, 1, 55748888,
918 0 0 0 0 0 0 0 - PIN_02919 918 1 918 chr12 132349534 55772048 55772965 1 918, 1, 55772048,
529 0 0 0 0 0 0 0 + PIN_02920 529 1 529 chr12 132349534 55776811 55777339 1 529, 1, 55776811,
382 0 0 0 0 0 0 0 + PIN_02921 382 1 382 chr12 132349534 55778308 55778689 1 382, 1, 55778308,
1015 0 0 0 0 0 0 0 + PIN_02922 1015 1 1015 chr12 132349534 55778801 55779815 1 1015, 1, 55778801,
228 0 0 0 0 0 0 0 + PIN_02923 228 1 228 chr12 132349534 55786514 55786741 1 228, 1, 55786514,
400 0 0 0 0 0 0 0 - PIN_02924 400 1 400 chr12 132349534 55859260 55859659 1 400, 1, 55859260,
431 0 0 0 0 0 0 0 - PIN_02925 431 1 431 chr12 132349534 55880978 55881408 1 431, 1, 55880978,
1822 0 0 0 0 0 0 0 + PIN_02926 1822 1 1822 chr12 132349534 55918906 55920727 1 1822, 1, 55918906,
444 0 0 0 0 0 0 0 + PIN_02927 444 1 444 chr12 132349534 55924521 55924964 1 444, 1, 55924521,
910 0 0 0 0 0 0 0 + PIN_02928 910 1 910 chr12 132349534 55977083 55977992 1 910, 1, 55977083,
385 0 0 0 0 0 0 0 + PIN_02929 385 1 385 chr12 132349534 55979925 55980309 1 385, 1, 55979925,
860 0 0 0 0 0 0 0 + PIN_02930 860 1 860 chr12 132349534 56154226 56155085 1 860, 1, 56154226,
374 0 0 0 0 0 0 0 + PIN_02931 374 1 374 chr12 132349534 56157013 56157386 1 374, 1, 56157013,
756 0 0 0 0 0 0 0 + PIN_02932 756 1 756 chr12 132349534 56158297 56159052 1 756, 1, 56158297,
527 0 0 0 0 0 0 0 - PIN_02933 527 1 527 chr12 132349534 56167954 56168480 1 527, 1, 56167954,
460 0 0 0 0 0 0 0 - PIN_02934 460 1 460 chr12 132349534 56169721 56170180 1 460, 1, 56169721,
647 0 0 0 0 0 0 0 - PIN_02935 647 1 647 chr12 132349534 56192153 56192799 1 647, 1, 56192153,
613 0 0 0 0 0 0 0 - PIN_02936 613 1 613 chr12 132349534 56203716 56204328 1 613, 1, 56203716,
454 0 0 0 0 0 0 0 + PIN_02937 454 1 454 chr12 132349534 56213003 56213456 1 454, 1, 56213003,
398 0 0 0 0 0 0 0 + PIN_02938 398 1 398 chr12 132349534 56215356 56215753 1 398, 1, 56215356,
645 0 0 0 0 0 0 0 + PIN_02939 645 1 645 chr12 132349534 56222587 56223231 1 645, 1, 56222587,
2082 0 0 0 0 0 0 0 + PIN_02940 2082 1 2082 chr12 132349534 56224995 56227076 1 2082, 1, 56224995,
521 0 0 0 0 0 0 0 - PIN_02941 521 1 521 chr12 132349534 56261618 56262138 1 521, 1, 56261618,
490 0 0 0 0 0 0 0 - PIN_02942 490 1 490 chr12 132349534 56288373 56288862 1 490, 1, 56288373,
371 0 0 0 0 0 0 0 - PIN_02943 371 1 371 chr12 132349534 56294831 56295201 1 371, 1, 56294831,
522 0 0 0 0 0 0 0 - PIN_02944 522 1 522 chr12 132349534 56295364 56295885 1 522, 1, 56295364,
809 0 0 0 0 0 0 0 - PIN_02945 809 1 809 chr12 132349534 56301151 56301959 1 809, 1, 56301151,
3100 0 0 0 0 0 0 0 - PIN_02946 3100 1 3100 chr12 132349534 56302531 56305630 1 3100, 1, 56302531,
725 0 0 0 0 0 0 0 - PIN_02947 725 1 725 chr12 132349534 56395736 56396460 1 725, 1, 56395736,
520 0 0 0 0 0 0 0 - PIN_02948 520 1 520 chr12 132349534 56400313 56400832 1 520, 1, 56400313,
1088 0 0 0 0 0 0 0 + PIN_02949 1088 1 1088 chr12 132349534 56407279 56408366 1 1088, 1, 56407279,
658 0 0 0 0 0 0 0 + PIN_02950 658 1 658 chr12 132349534 56410182 56410839 1 658, 1, 56410182,
240 0 0 0 0 0 0 0 - PIN_02951 240 1 240 chr12 132349534 56427025 56427264 1 240, 1, 56427025,
1364 0 0 0 0 0 0 0 - PIN_02952 1364 1 1364 chr12 132349534 56436273 56437636 1 1364, 1, 56436273,
939 0 0 0 0 0 0 0 - PIN_02953 939 1 939 chr12 132349534 56437673 56438611 1 939, 1, 56437673,
607 0 0 0 0 0 0 0 + PIN_02954 607 1 607 chr12 132349534 56450733 56451339 1 607, 1, 56450733,
760 0 0 0 0 0 0 0 + PIN_02955 760 1 760 chr12 132349534 56480707 56481466 1 760, 1, 56480707,
1494 0 0 0 0 0 0 0 + PIN_02956 1494 1 1494 chr12 132349534 56483096 56484589 1 1494, 1, 56483096,
531 0 0 0 0 0 0 0 + PIN_02957 531 1 531 chr12 132349534 56506116 56506646 1 531, 1, 56506116,
845 0 0 0 0 0 0 0 + PIN_02958 845 1 845 chr12 132349534 56506900 56507744 1 845, 1, 56506900,
1143 0 0 0 0 0 0 0 + PIN_02959 1143 1 1143 chr12 132349534 57553335 57554477 1 1143, 1, 57553335,
780 0 0 0 0 0 0 0 + PIN_02960 780 1 780 chr12 132349534 60938273 60939052 1 780, 1, 60938273,
1592 0 0 0 0 0 0 0 - PIN_02961 1592 1 1592 chr12 132349534 61005368 61006959 1 1592, 1, 61005368,
1230 0 0 0 0 0 0 0 - PIN_02962 1230 1 1230 chr12 132349534 61068421 61069650 1 1230, 1, 61068421,
485 0 0 0 0 0 0 0 - PIN_02963 485 1 485 chr12 132349534 61175005 61175489 1 485, 1, 61175005,
370 0 0 0 0 0 0 0 - PIN_02964 370 1 370 chr12 132349534 61245998 61246367 1 370, 1, 61245998,
638 0 0 0 0 0 0 0 - PIN_02965 638 1 638 chr12 132349534 61258040 61258677 1 638, 1, 61258040,
1270 0 0 0 0 0 0 0 - PIN_02966 1270 1 1270 chr12 132349534 61265186 61266455 1 1270, 1, 61265186,
676 0 0 0 0 0 0 0 - PIN_02967 676 1 676 chr12 132349534 62481889 62482564 1 676, 1, 62481889,
809 0 0 0 0 0 0 0 - PIN_02968 809 1 809 chr12 132349534 62696301 62697109 1 809, 1, 62696301,
334 0 0 0 0 0 0 0 - PIN_02969 334 1 334 chr12 132349534 62788809 62789142 1 334, 1, 62788809,
667 0 0 0 0 0 0 0 - PIN_02970 667 1 667 chr12 132349534 63089703 63090369 1 667, 1, 63089703,
328 0 0 0 0 0 0 0 - PIN_02971 328 1 328 chr12 132349534 63104597 63104924 1 328, 1, 63104597,
242 0 0 0 0 0 0 0 - PIN_02972 242 1 242 chr12 132349534 63125018 63125259 1 242, 1, 63125018,
329 0 0 0 0 0 0 0 - PIN_02973 329 1 329 chr12 132349534 63175651 63175979 1 329, 1, 63175651,
632 0 0 0 0 0 0 0 + PIN_02974 632 1 632 chr12 132349534 63399714 63400345 1 632, 1, 63399714,
162 0 0 0 0 0 0 0 - PIN_02975 162 1 162 chr12 132349534 63890901 63891062 1 162, 1, 63890901,
499 0 0 0 0 0 0 0 - PIN_02976 499 1 499 chr12 132349534 63895947 63896445 1 499, 1, 63895947,
424 0 0 0 0 0 0 0 - PIN_02977 424 1 424 chr12 132349534 63923322 63923745 1 424, 1, 63923322,
456 0 0 0 0 0 0 0 - PIN_02978 456 1 456 chr12 132349534 63986775 63987230 1 456, 1, 63986775,
611 0 0 0 0 0 0 0 - PIN_02979 611 1 611 chr12 132349534 64006507 64007117 1 611, 1, 64006507,
2047 0 0 0 0 0 0 0 - PIN_02980 2047 1 2047 chr12 132349534 64537171 64539217 1 2047, 1, 64537171,
288 0 0 0 0 0 0 0 - PIN_02981 288 1 288 chr12 132349534 64546548 64546835 1 288, 1, 64546548,
612 0 0 0 0 0 0 0 + PIN_02982 612 1 612 chr12 132349534 64825658 64826269 1 612, 1, 64825658,
1056 0 0 0 0 0 0 0 + PIN_02983 1056 1 1056 chr12 132349534 64827739 64828794 1 1056, 1, 64827739,
570 0 0 0 0 0 0 0 - PIN_02984 570 1 570 chr12 132349534 64891167 64891736 1 570, 1, 64891167,
1742 0 0 0 0 0 0 0 - PIN_02985 1742 1 1742 chr12 132349534 65972410 65974151 1 1742, 1, 65972410,
657 0 0 0 0 0 0 0 - PIN_02986 657 1 657 chr12 132349534 67337054 67337710 1 657, 1, 67337054,
1240 0 0 0 0 0 0 0 - PIN_02987 1240 1 1240 chr12 132349534 67400481 67401720 1 1240, 1, 67400481,
228 0 0 0 0 0 0 0 - PIN_02988 228 1 228 chr12 132349534 67412619 67412846 1 228, 1, 67412619,
662 0 0 0 0 0 0 0 - PIN_02989 662 1 662 chr12 132349534 67427585 67428246 1 662, 1, 67427585,
565 0 0 0 0 0 0 0 - PIN_02990 565 1 565 chr12 132349534 67504240 67504804 1 565, 1, 67504240,
746 0 0 0 0 0 0 0 - PIN_02991 746 1 746 chr12 132349534 67930986 67931731 1 746, 1, 67930986,
275 0 0 0 0 0 0 0 - PIN_02992 275 1 275 chr12 132349534 67937952 67938226 1 275, 1, 67937952,
684 0 0 0 0 0 0 0 - PIN_02993 684 1 684 chr12 132349534 68030112 68030795 1 684, 1, 68030112,
1443 0 0 0 0 0 0 0 - PIN_02994 1443 1 1443 chr12 132349534 68269163 68270605 1 1443, 1, 68269163,
499 0 0 0 0 0 0 0 - PIN_02995 499 1 499 chr12 132349534 68272040 68272538 1 499, 1, 68272040,
1477 0 0 0 0 0 0 0 - PIN_02996 1477 1 1477 chr12 132349534 68279133 68280609 1 1477, 1, 68279133,
549 0 0 0 0 0 0 0 + PIN_02997 549 1 549 chr12 132349534 68351225 68351773 1 549, 1, 68351225,
205 0 0 0 0 0 0 0 - PIN_02998 205 1 205 chr12 132349534 69022215 69022419 1 205, 1, 69022215,
560 0 0 0 0 0 0 0 - PIN_02999 560 1 560 chr12 132349534 69026113 69026672 1 560, 1, 69026113,
950 0 0 0 0 0 0 0 - PIN_03000 950 1 950 chr12 132349534 69033607 69034556 1 950, 1, 69033607,
1889 0 0 0 0 0 0 0 + PIN_03001 1889 1 1889 chr12 132349534 69218096 69219984 1 1889, 1, 69218096,
472 0 0 0 0 0 0 0 + PIN_03002 472 1 472 chr12 132349534 69251015 69251486 1 472, 1, 69251015,
994 0 0 0 0 0 0 0 + PIN_03003 994 1 994 chr12 132349534 69836946 69837939 1 994, 1, 69836946,
501 0 0 0 0 0 0 0 - PIN_03004 501 1 501 chr12 132349534 70247143 70247643 1 501, 1, 70247143,
688 0 0 0 0 0 0 0 - PIN_03005 688 1 688 chr12 132349534 70252383 70253070 1 688, 1, 70252383,
296 0 0 0 0 0 0 0 - PIN_03006 296 1 296 chr12 132349534 70262339 70262634 1 296, 1, 70262339,
492 0 0 0 0 0 0 0 + PIN_03007 492 1 492 chr12 132349534 70290612 70291103 1 492, 1, 70290612,
1732 0 0 0 0 0 0 0 + PIN_03008 1732 1 1732 chr12 132349534 70292063 70293794 1 1732, 1, 70292063,
373 0 0 0 0 0 0 0 + PIN_03009 373 1 373 chr12 132349534 70312765 70313137 1 373, 1, 70312765,
511 0 0 0 0 0 0 0 - PIN_03010 511 1 511 chr12 132349534 70453844 70454354 1 511, 1, 70453844,
585 0 0 0 0 0 0 0 - PIN_03011 585 1 585 chr12 132349534 70573210 70573794 1 585, 1, 70573210,
2189 0 0 0 0 0 0 0 - PIN_03012 2189 1 2189 chr12 132349534 70592140 70594328 1 2189, 1, 70592140,
1838 0 0 0 0 0 0 0 + PIN_03013 1838 1 1838 chr12 132349534 73721253 73723090 1 1838, 1, 73721253,
6628 0 0 0 0 0 0 0 - PIN_03014 6628 1 6628 chr12 132349534 74172033 74178660 1 6628, 1, 74172033,
1901 0 0 0 0 0 0 0 + PIN_03015 1901 1 1901 chr12 132349534 74179998 74181898 1 1901, 1, 74179998,
1901 0 0 0 0 0 0 0 - PIN_03016 1901 1 1901 chr12 132349534 74179998 74181898 1 1901, 1, 74179998,
661 0 0 0 0 0 0 0 + PIN_03017 661 1 661 chr12 132349534 74186167 74186827 1 661, 1, 74186167,
661 0 0 0 0 0 0 0 - PIN_03018 661 1 661 chr12 132349534 74186167 74186827 1 661, 1, 74186167,
969 0 0 0 0 0 0 0 + PIN_03019 969 1 969 chr12 132349534 74728511 74729479 1 969, 1, 74728511,
433 0 0 0 0 0 0 0 + PIN_03020 433 1 433 chr12 132349534 74740047 74740479 1 433, 1, 74740047,
957 0 0 0 0 0 0 0 + PIN_03021 957 1 957 chr12 132349534 74748820 74749776 1 957, 1, 74748820,
651 0 0 0 0 0 0 0 + PIN_03022 651 1 651 chr12 132349534 75267459 75268109 1 651, 1, 75267459,
710 0 0 0 0 0 0 0 + PIN_03023 710 1 710 chr12 132349534 75269246 75269955 1 710, 1, 75269246,
1539 0 0 0 0 0 0 0 - PIN_03024 1539 1 1539 chr12 132349534 75738439 75739977 1 1539, 1, 75738439,
895 0 0 0 0 0 0 0 - PIN_03025 895 1 895 chr12 132349534 75742263 75743157 1 895, 1, 75742263,
858 0 0 0 0 0 0 0 + PIN_03026 858 1 858 chr12 132349534 75755276 75756133 1 858, 1, 75755276,
543 0 0 0 0 0 0 0 + PIN_03027 543 1 543 chr12 132349534 75940781 75941323 1 543, 1, 75940781,
728 0 0 0 0 0 0 0 - PIN_03028 728 1 728 chr12 132349534 77096165 77096892 1 728, 1, 77096165,
2770 0 0 0 0 0 0 0 + PIN_03029 2770 1 2770 chr12 132349534 78492199 78494968 1 2770, 1, 78492199,
2384 0 0 0 0 0 0 0 + PIN_03030 2384 1 2384 chr12 132349534 78676993 78679376 1 2384, 1, 78676993,
653 0 0 0 0 0 0 0 + PIN_03031 653 1 653 chr12 132349534 78682371 78683023 1 653, 1, 78682371,
1184 0 0 0 0 0 0 0 + PIN_03032 1184 1 1184 chr12 132349534 78685709 78686892 1 1184, 1, 78685709,
690 0 0 0 0 0 0 0 + PIN_03033 690 1 690 chr12 132349534 78702016 78702705 1 690, 1, 78702016,
668 0 0 0 0 0 0 0 + PIN_03034 668 1 668 chr12 132349534 78703057 78703724 1 668, 1, 78703057,
752 0 0 0 0 0 0 0 + PIN_03035 752 1 752 chr12 132349534 78718279 78719030 1 752, 1, 78718279,
1255 0 0 0 0 0 0 0 + PIN_03036 1255 1 1255 chr12 132349534 78723826 78725080 1 1255, 1, 78723826,
517 0 0 0 0 0 0 0 + PIN_03037 517 1 517 chr12 132349534 78741306 78741822 1 517, 1, 78741306,
886 0 0 0 0 0 0 0 + PIN_03038 886 1 886 chr12 132349534 78830714 78831599 1 886, 1, 78830714,
577 0 0 0 0 0 0 0 - PIN_03039 577 1 577 chr12 132349534 81334757 81335333 1 577, 1, 81334757,
723 0 0 0 0 0 0 0 + PIN_03040 723 1 723 chr12 132349534 83769301 83770023 1 723, 1, 83769301,
453 0 0 0 0 0 0 0 + PIN_03041 453 1 453 chr12 132349534 86954853 86955305 1 453, 1, 86954853,
745 0 0 0 0 0 0 0 + PIN_03042 745 1 745 chr12 132349534 87014500 87015244 1 745, 1, 87014500,
553 0 0 0 0 0 0 0 + PIN_03043 553 1 553 chr12 132349534 87401232 87401784 1 553, 1, 87401232,
916 0 0 0 0 0 0 0 + PIN_03044 916 1 916 chr12 132349534 87416035 87416950 1 916, 1, 87416035,
1806 0 0 0 0 0 0 0 + PIN_03045 1806 1 1806 chr12 132349534 88245806 88247611 1 1806, 1, 88245806,
900 0 0 0 0 0 0 0 + PIN_03046 900 1 900 chr12 132349534 88499499 88500398 1 900, 1, 88499499,
907 0 0 0 0 0 0 0 + PIN_03047 907 1 907 chr12 132349534 90047756 90048662 1 907, 1, 90047756,
957 0 0 0 0 0 0 0 + PIN_03048 957 1 957 chr12 132349534 91753026 91753982 1 957, 1, 91753026,
515 0 0 0 0 0 0 0 + PIN_03049 515 1 515 chr12 132349534 92306781 92307295 1 515, 1, 92306781,
1497 0 0 0 0 0 0 0 - PIN_03050 1497 1 1497 chr12 132349534 92365970 92367466 1 1497, 1, 92365970,
1118 0 0 0 0 0 0 0 - PIN_03051 1118 1 1118 chr12 132349534 92467810 92468927 1 1118, 1, 92467810,
969 0 0 0 0 0 0 0 - PIN_03052 969 1 969 chr12 132349534 93077229 93078197 1 969, 1, 93077229,
301 0 0 0 0 0 0 0 - PIN_03053 301 1 301 chr12 132349534 93178438 93178738 1 301, 1, 93178438,
1487 0 0 0 0 0 0 0 - PIN_03054 1487 1 1487 chr12 132349534 93199937 93201423 1 1487, 1, 93199937,
307 0 0 0 0 0 0 0 + PIN_03055 307 1 307 chr12 132349534 93512075 93512381 1 307, 1, 93512075,
665 0 0 0 0 0 0 0 + PIN_03056 665 1 665 chr12 132349534 93936251 93936915 1 665, 1, 93936251,
1261 0 0 0 0 0 0 0 + PIN_03057 1261 1 1261 chr12 132349534 93947967 93949227 1 1261, 1, 93947967,
871 0 0 0 0 0 0 0 - PIN_03058 871 1 871 chr12 132349534 94152025 94152895 1 871, 1, 94152025,
981 0 0 0 0 0 0 0 - PIN_03059 981 1 981 chr12 132349534 94194356 94195336 1 981, 1, 94194356,
2734 0 0 0 0 0 0 0 - PIN_03060 2734 1 2734 chr12 132349534 94409351 94412084 1 2734, 1, 94409351,
2231 0 0 0 0 0 0 0 + PIN_03061 2231 1 2231 chr12 132349534 95178005 95180235 1 2231, 1, 95178005,
761 0 0 0 0 0 0 0 + PIN_03062 761 1 761 chr12 132349534 95184976 95185736 1 761, 1, 95184976,
461 0 0 0 0 0 0 0 + PIN_03063 461 1 461 chr12 132349534 95193632 95194092 1 461, 1, 95193632,
1246 0 0 0 0 0 0 0 + PIN_03064 1246 1 1246 chr12 132349534 95195897 95197142 1 1246, 1, 95195897,
541 0 0 0 0 0 0 0 - PIN_03065 541 1 541 chr12 132349534 97440884 97441424 1 541, 1, 97440884,
1391 0 0 0 0 0 0 0 - PIN_03066 1391 1 1391 chr12 132349534 97493608 97494998 1 1391, 1, 97493608,
303 0 0 0 0 0 0 0 - PIN_03067 303 1 303 chr12 132349534 97497310 97497612 1 303, 1, 97497310,
639 0 0 0 0 0 0 0 - PIN_03068 639 1 639 chr12 132349534 97576182 97576820 1 639, 1, 97576182,
682 0 0 0 0 0 0 0 - PIN_03069 682 1 682 chr12 132349534 97619405 97620086 1 682, 1, 97619405,
653 0 0 0 0 0 0 0 - PIN_03070 653 1 653 chr12 132349534 97623357 97624009 1 653, 1, 97623357,
454 0 0 0 0 0 0 0 + PIN_03071 454 1 454 chr12 132349534 97725376 97725829 1 454, 1, 97725376,
708 0 0 0 0 0 0 0 + PIN_03072 708 1 708 chr12 132349534 98988789 98989496 1 708, 1, 98988789,
1139 0 0 0 0 0 0 0 - PIN_03073 1139 1 1139 chr12 132349534 99105830 99106968 1 1139, 1, 99105830,
417 0 0 0 0 0 0 0 + PIN_03074 417 1 417 chr12 132349534 99133998 99134414 1 417, 1, 99133998,
707 0 0 0 0 0 0 0 - PIN_03075 707 1 707 chr12 132349534 99179136 99179842 1 707, 1, 99179136,
695 0 0 0 0 0 0 0 - PIN_03076 695 1 695 chr12 132349534 99224955 99225649 1 695, 1, 99224955,
1065 0 0 0 0 0 0 0 - PIN_03077 1065 1 1065 chr12 132349534 99229892 99230956 1 1065, 1, 99229892,
337 0 0 0 0 0 0 0 - PIN_03078 337 1 337 chr12 132349534 99231978 99232314 1 337, 1, 99231978,
764 0 0 0 0 0 0 0 - PIN_03079 764 1 764 chr12 132349534 99399542 99400305 1 764, 1, 99399542,
673 0 0 0 0 0 0 0 - PIN_03080 673 1 673 chr12 132349534 100182371 100183043 1 673, 1, 100182371,
633 0 0 0 0 0 0 0 - PIN_03081 633 1 633 chr12 132349534 100223041 100223673 1 633, 1, 100223041,
473 0 0 0 0 0 0 0 - PIN_03082 473 1 473 chr12 132349534 100262710 100263182 1 473, 1, 100262710,
1206 0 0 0 0 0 0 0 - PIN_03083 1206 1 1206 chr12 132349534 100279559 100280764 1 1206, 1, 100279559,
507 0 0 0 0 0 0 0 - PIN_03084 507 1 507 chr12 132349534 100281706 100282212 1 507, 1, 100281706,
788 0 0 0 0 0 0 0 + PIN_03085 788 1 788 chr12 132349534 100292261 100293048 1 788, 1, 100292261,
477 0 0 0 0 0 0 0 - PIN_03086 477 1 477 chr12 132349534 100542965 100543441 1 477, 1, 100542965,
358 0 0 0 0 0 0 0 - PIN_03087 358 1 358 chr12 132349534 100555858 100556215 1 358, 1, 100555858,
532 0 0 0 0 0 0 0 - PIN_03088 532 1 532 chr12 132349534 100615649 100616180 1 532, 1, 100615649,
662 0 0 0 0 0 0 0 + PIN_03089 662 1 662 chr12 132349534 100625226 100625887 1 662, 1, 100625226,
462 0 0 0 0 0 0 0 + PIN_03090 462 1 462 chr12 132349534 100630959 100631420 1 462, 1, 100630959,
800 0 0 0 0 0 0 0 + PIN_03091 800 1 800 chr12 132349534 100649324 100650123 1 800, 1, 100649324,
630 0 0 0 0 0 0 0 + PIN_03092 630 1 630 chr12 132349534 100653187 100653816 1 630, 1, 100653187,
877 0 0 0 0 0 0 0 + PIN_03093 877 1 877 chr12 132349534 100655603 100656479 1 877, 1, 100655603,
1477 0 0 0 0 0 0 0 + PIN_03094 1477 1 1477 chr12 132349534 100661550 100663026 1 1477, 1, 100661550,
640 0 0 0 0 0 0 0 + PIN_03095 640 1 640 chr12 132349534 100692673 100693312 1 640, 1, 100692673,
761 0 0 0 0 0 0 0 - PIN_03096 761 1 761 chr12 132349534 100804400 100805160 1 761, 1, 100804400,
781 0 0 0 0 0 0 0 + PIN_03097 781 1 781 chr12 132349534 100957375 100958155 1 781, 1, 100957375,
1185 0 0 0 0 0 0 0 + PIN_03098 1185 1 1185 chr12 132349534 100970712 100971896 1 1185, 1, 100970712,
653 0 0 0 0 0 0 0 - PIN_03099 653 1 653 chr12 132349534 101016531 101017183 1 653, 1, 101016531,
820 0 0 0 0 0 0 0 + PIN_03100 820 1 820 chr12 132349534 101092946 101093765 1 820, 1, 101092946,
312 0 0 0 0 0 0 0 + PIN_03101 312 1 312 chr12 132349534 101315653 101315964 1 312, 1, 101315653,
1348 0 0 0 0 0 0 0 + PIN_03102 1348 1 1348 chr12 132349534 101736534 101737881 1 1348, 1, 101736534,
1591 0 0 0 0 0 0 0 + PIN_03103 1591 1 1591 chr12 132349534 101748926 101750516 1 1591, 1, 101748926,
807 0 0 0 0 0 0 0 - PIN_03104 807 1 807 chr12 132349534 102486620 102487426 1 807, 1, 102486620,
260 0 0 0 0 0 0 0 - PIN_03105 260 1 260 chr12 132349534 102564832 102565091 1 260, 1, 102564832,
562 0 0 0 0 0 0 0 - PIN_03106 562 1 562 chr12 132349534 102571901 102572462 1 562, 1, 102571901,
337 0 0 0 0 0 0 0 - PIN_03107 337 1 337 chr12 132349534 102579239 102579575 1 337, 1, 102579239,
365 0 0 0 0 0 0 0 - PIN_03108 365 1 365 chr12 132349534 102604575 102604939 1 365, 1, 102604575,
444 0 0 0 0 0 0 0 - PIN_03109 444 1 444 chr12 132349534 102642559 102643002 1 444, 1, 102642559,
507 0 0 0 0 0 0 0 - PIN_03110 507 1 507 chr12 132349534 102659556 102660062 1 507, 1, 102659556,
1162 0 0 0 0 0 0 0 - PIN_03111 1162 1 1162 chr12 132349534 102827227 102828388 1 1162, 1, 102827227,
208 0 0 0 0 0 0 0 - PIN_03112 208 1 208 chr12 132349534 102837792 102837999 1 208, 1, 102837792,
1262 0 0 0 0 0 0 0 - PIN_03113 1262 1 1262 chr12 132349534 102842615 102843876 1 1262, 1, 102842615,
866 0 0 0 0 0 0 0 - PIN_03114 866 1 866 chr12 132349534 102975072 102975937 1 866, 1, 102975072,
345 0 0 0 0 0 0 0 - PIN_03115 345 1 345 chr12 132349534 103242124 103242468 1 345, 1, 103242124,
554 0 0 0 0 0 0 0 - PIN_03116 554 1 554 chr12 132349534 104010221 104010774 1 554, 1, 104010221,
619 0 0 0 0 0 0 0 - PIN_03117 619 1 619 chr12 132349534 104043752 104044370 1 619, 1, 104043752,
829 0 0 0 0 0 0 0 + PIN_03118 829 1 829 chr12 132349534 104071946 104072774 1 829, 1, 104071946,
1543 0 0 0 0 0 0 0 + PIN_03119 1543 1 1543 chr12 132349534 104084692 104086234 1 1543, 1, 104084692,
805 0 0 0 0 0 0 0 + PIN_03120 805 1 805 chr12 132349534 104091353 104092157 1 805, 1, 104091353,
1165 0 0 0 0 0 0 0 + PIN_03121 1165 1 1165 chr12 132349534 105002011 105003175 1 1165, 1, 105002011,
923 0 0 0 0 0 0 0 - PIN_03122 923 1 923 chr12 132349534 105275933 105276855 1 923, 1, 105275933,
376 0 0 0 0 0 0 0 - PIN_03123 376 1 376 chr12 132349534 106506277 106506652 1 376, 1, 106506277,
1045 0 0 0 0 0 0 0 + PIN_03124 1045 1 1045 chr12 132349534 106636748 106637792 1 1045, 1, 106636748,
1391 0 0 0 0 0 0 0 + PIN_03125 1391 1 1391 chr12 132349534 106638014 106639404 1 1391, 1, 106638014,
593 0 0 0 0 0 0 0 + PIN_03126 593 1 593 chr12 132349534 106656579 106657171 1 593, 1, 106656579,
1107 0 0 0 0 0 0 0 + PIN_03127 1107 1 1107 chr12 132349534 107427104 107428210 1 1107, 1, 107427104,
830 0 0 0 0 0 0 0 + PIN_03128 830 1 830 chr12 132349534 107428279 107429108 1 830, 1, 107428279,
1198 0 0 0 0 0 0 0 + PIN_03129 1198 1 1198 chr12 132349534 107433109 107434306 1 1198, 1, 107433109,
832 0 0 0 0 0 0 0 + PIN_03130 832 1 832 chr12 132349534 107434740 107435571 1 832, 1, 107434740,
952 0 0 0 0 0 0 0 + PIN_03131 952 1 952 chr12 132349534 107439994 107440945 1 952, 1, 107439994,
870 0 0 0 0 0 0 0 + PIN_03132 870 1 870 chr12 132349534 107703444 107704313 1 870, 1, 107703444,
725 0 0 0 0 0 0 0 + PIN_03133 725 1 725 chr12 132349534 107719326 107720050 1 725, 1, 107719326,
416 0 0 0 0 0 0 0 + PIN_03134 416 1 416 chr12 132349534 107748652 107749067 1 416, 1, 107748652,
1044 0 0 0 0 0 0 0 - PIN_03135 1044 1 1044 chr12 132349534 107952565 107953608 1 1044, 1, 107952565,
661 0 0 0 0 0 0 0 - PIN_03136 661 1 661 chr12 132349534 108002332 108002992 1 661, 1, 108002332,
901 0 0 0 0 0 0 0 - PIN_03137 901 1 901 chr12 132349534 108147707 108148607 1 901, 1, 108147707,
865 0 0 0 0 0 0 0 - PIN_03138 865 1 865 chr12 132349534 108152238 108153102 1 865, 1, 108152238,
361 0 0 0 0 0 0 0 - PIN_03139 361 1 361 chr12 132349534 108164713 108165073 1 361, 1, 108164713,
915 0 0 0 0 0 0 0 - PIN_03140 915 1 915 chr12 132349534 108345934 108346848 1 915, 1, 108345934,
431 0 0 0 0 0 0 0 - PIN_03141 431 1 431 chr12 132349534 108347591 108348021 1 431, 1, 108347591,
678 0 0 0 0 0 0 0 + PIN_03142 678 1 678 chr12 132349534 108357838 108358515 1 678, 1, 108357838,
673 0 0 0 0 0 0 0 - PIN_03143 673 1 673 chr12 132349534 108391245 108391917 1 673, 1, 108391245,
363 0 0 0 0 0 0 0 - PIN_03144 363 1 363 chr12 132349534 108421874 108422236 1 363, 1, 108421874,
274 0 0 0 0 0 0 0 - PIN_03145 274 1 274 chr12 132349534 108809223 108809496 1 274, 1, 108809223,
3772 0 0 0 0 0 0 0 - PIN_03146 3772 1 3772 chr12 132349534 108830316 108834087 1 3772, 1, 108830316,
2014 0 0 0 0 0 0 0 + PIN_03147 2014 1 2014 chr12 132349534 108839093 108841106 1 2014, 1, 108839093,
946 0 0 0 0 0 0 0 + PIN_03148 946 1 946 chr12 132349534 108865533 108866478 1 946, 1, 108865533,
230 0 0 0 0 0 0 0 + PIN_03149 230 1 230 chr12 132349534 108884094 108884323 1 230, 1, 108884094,
1976 0 0 0 0 0 0 0 - PIN_03150 1976 1 1976 chr12 132349534 108922971 108924946 1 1976, 1, 108922971,
871 0 0 0 0 0 0 0 - PIN_03151 871 1 871 chr12 132349534 108927552 108928422 1 871, 1, 108927552,
743 0 0 0 0 0 0 0 + PIN_03152 743 1 743 chr12 132349534 108957449 108958191 1 743, 1, 108957449,
560 0 0 0 0 0 0 0 - PIN_03153 560 1 560 chr12 132349534 109027603 109028162 1 560, 1, 109027603,
634 0 0 0 0 0 0 0 - PIN_03154 634 1 634 chr12 132349534 109192459 109193092 1 634, 1, 109192459,
239 0 0 0 0 0 0 0 - PIN_03155 239 1 239 chr12 132349534 109245722 109245960 1 239, 1, 109245722,
822 0 0 0 0 0 0 0 + PIN_03156 822 1 822 chr12 132349534 109277867 109278688 1 822, 1, 109277867,
637 0 0 0 0 0 0 0 + PIN_03157 637 1 637 chr12 132349534 109337224 109337860 1 637, 1, 109337224,
1948 0 0 0 0 0 0 0 - PIN_03158 1948 1 1948 chr12 132349534 109386741 109388688 1 1948, 1, 109386741,
1549 0 0 0 0 0 0 0 + PIN_03159 1549 1 1549 chr12 132349534 109393168 109394716 1 1549, 1, 109393168,
1574 0 0 0 0 0 0 0 + PIN_03160 1574 1 1574 chr12 132349534 109396136 109397709 1 1574, 1, 109396136,
1482 0 0 0 0 0 0 0 + PIN_03161 1482 1 1482 chr12 132349534 109398499 109399980 1 1482, 1, 109398499,
497 0 0 0 0 0 0 0 - PIN_03162 497 1 497 chr12 132349534 109534642 109535138 1 497, 1, 109534642,
593 0 0 0 0 0 0 0 - PIN_03163 593 1 593 chr12 132349534 109535160 109535752 1 593, 1, 109535160,
691 0 0 0 0 0 0 0 - PIN_03164 691 1 691 chr12 132349534 109542476 109543166 1 691, 1, 109542476,
1059 0 0 0 0 0 0 0 - PIN_03165 1059 1 1059 chr12 132349534 109547861 109548919 1 1059, 1, 109547861,
667 0 0 0 0 0 0 0 + PIN_03166 667 1 667 chr12 132349534 109622329 109622995 1 667, 1, 109622329,
1027 0 0 0 0 0 0 0 - PIN_03167 1027 1 1027 chr12 132349534 110318569 110319595 1 1027, 1, 110318569,
1223 0 0 0 0 0 0 0 + PIN_03168 1223 1 1223 chr12 132349534 110364996 110366218 1 1223, 1, 110364996,
468 0 0 0 0 0 0 0 + PIN_03169 468 1 468 chr12 132349534 110370374 110370841 1 468, 1, 110370374,
436 0 0 0 0 0 0 0 + PIN_03170 436 1 436 chr12 132349534 110416626 110417061 1 436, 1, 110416626,
678 0 0 0 0 0 0 0 + PIN_03171 678 1 678 chr12 132349534 110555882 110556559 1 678, 1, 110555882,
1064 0 0 0 0 0 0 0 + PIN_03172 1064 1 1064 chr12 132349534 110572847 110573910 1 1064, 1, 110572847,
637 0 0 0 0 0 0 0 - PIN_03173 637 1 637 chr12 132349534 110606077 110606713 1 637, 1, 110606077,
1408 0 0 0 0 0 0 0 - PIN_03174 1408 1 1408 chr12 132349534 110644658 110646065 1 1408, 1, 110644658,
645 0 0 0 0 0 0 0 - PIN_03175 645 1 645 chr12 132349534 110649656 110650300 1 645, 1, 110649656,
1095 0 0 0 0 0 0 0 - PIN_03176 1095 1 1095 chr12 132349534 110785962 110787056 1 1095, 1, 110785962,
427 0 0 0 0 0 0 0 + PIN_03177 427 1 427 chr12 132349534 110832858 110833284 1 427, 1, 110832858,
478 0 0 0 0 0 0 0 + PIN_03178 478 1 478 chr12 132349534 110949876 110950353 1 478, 1, 110949876,
632 0 0 0 0 0 0 0 + PIN_03179 632 1 632 chr12 132349534 110953579 110954210 1 632, 1, 110953579,
1186 0 0 0 0 0 0 0 - PIN_03180 1186 1 1186 chr12 132349534 111051981 111053166 1 1186, 1, 111051981,
709 0 0 0 0 0 0 0 + PIN_03181 709 1 709 chr12 132349534 111158901 111159609 1 709, 1, 111158901,
1277 0 0 0 0 0 0 0 + PIN_03182 1277 1 1277 chr12 132349534 111305900 111307176 1 1277, 1, 111305900,
2520 0 0 0 0 0 0 0 + PIN_03183 2520 1 2520 chr12 132349534 111307414 111309933 1 2520, 1, 111307414,
622 0 0 0 0 0 0 0 - PIN_03184 622 1 622 chr12 132349534 111808920 111809541 1 622, 1, 111808920,
1951 0 0 0 0 0 0 0 - PIN_03185 1951 1 1951 chr12 132349534 111817962 111819912 1 1951, 1, 111817962,
1064 0 0 0 0 0 0 0 - PIN_03186 1064 1 1064 chr12 132349534 112169034 112170097 1 1064, 1, 112169034,
779 0 0 0 0 0 0 0 - PIN_03187 779 1 779 chr12 132349534 112180612 112181390 1 779, 1, 112180612,
707 0 0 0 0 0 0 0 - PIN_03188 707 1 707 chr12 132349534 112191670 112192376 1 707, 1, 112191670,
582 0 0 0 0 0 0 0 + PIN_03189 582 1 582 chr12 132349534 112206787 112207368 1 582, 1, 112206787,
291 0 0 0 0 0 0 0 + PIN_03190 291 1 291 chr12 132349534 112221633 112221923 1 291, 1, 112221633,
635 0 0 0 0 0 0 0 + PIN_03191 635 1 635 chr12 132349534 112299001 112299635 1 635, 1, 112299001,
558 0 0 0 0 0 0 0 + PIN_03192 558 1 558 chr12 132349534 113579879 113580436 1 558, 1, 113579879,
983 0 0 0 0 0 0 0 + PIN_03193 983 1 983 chr12 132349534 114882406 114883388 1 983, 1, 114882406,
463 0 0 0 0 0 0 0 - PIN_03194 463 1 463 chr12 132349534 115654313 115654775 1 463, 1, 115654313,
641 0 0 0 0 0 0 0 + PIN_03195 641 1 641 chr12 132349534 116058039 116058679 1 641, 1, 116058039,
1579 0 0 0 0 0 0 0 - PIN_03196 1579 1 1579 chr12 132349534 116917417 116918995 1 1579, 1, 116917417,
706 0 0 0 0 0 0 0 - PIN_03197 706 1 706 chr12 132349534 116925337 116926042 1 706, 1, 116925337,
548 0 0 0 0 0 0 0 - PIN_03198 548 1 548 chr12 132349534 116928221 116928768 1 548, 1, 116928221,
2148 0 0 0 0 0 0 0 - PIN_03199 2148 1 2148 chr12 132349534 116929558 116931705 1 2148, 1, 116929558,
736 0 0 0 0 0 0 0 + PIN_03200 736 1 736 chr12 132349534 116938397 116939132 1 736, 1, 116938397,
3290 0 0 0 0 0 0 0 + PIN_03201 3290 1 3290 chr12 132349534 116964383 116967672 1 3290, 1, 116964383,
499 0 0 0 0 0 0 0 + PIN_03202 499 1 499 chr12 132349534 117155848 117156346 1 499, 1, 117155848,
880 0 0 0 0 0 0 0 + PIN_03203 880 1 880 chr12 132349534 117259365 117260244 1 880, 1, 117259365,
509 0 0 0 0 0 0 0 - PIN_03204 509 1 509 chr12 132349534 118576938 118577446 1 509, 1, 118576938,
316 0 0 0 0 0 0 0 + PIN_03205 316 1 316 chr12 132349534 118601220 118601535 1 316, 1, 118601220,
1280 0 0 0 0 0 0 0 + PIN_03206 1280 1 1280 chr12 132349534 118776492 118777771 1 1280, 1, 118776492,
1820 0 0 0 0 0 0 0 - PIN_03207 1820 1 1820 chr12 132349534 118992945 118994764 1 1820, 1, 118992945,
446 0 0 0 0 0 0 0 + PIN_03208 446 1 446 chr12 132349534 119045715 119046160 1 446, 1, 119045715,
503 0 0 0 0 0 0 0 + PIN_03209 503 1 503 chr12 132349534 119077829 119078331 1 503, 1, 119077829,
2375 0 0 0 0 0 0 0 + PIN_03210 2375 1 2375 chr12 132349534 119097457 119099831 1 2375, 1, 119097457,
855 0 0 0 0 0 0 0 + PIN_03211 855 1 855 chr12 132349534 119115940 119116794 1 855, 1, 119115940,
2638 0 0 0 0 0 0 0 + PIN_03212 2638 1 2638 chr12 132349534 119118002 119120639 1 2638, 1, 119118002,
319 0 0 0 0 0 0 0 + PIN_03213 319 1 319 chr12 132349534 119122069 119122387 1 319, 1, 119122069,
585 0 0 0 0 0 0 0 + PIN_03214 585 1 585 chr12 132349534 119226031 119226615 1 585, 1, 119226031,
404 0 0 0 0 0 0 0 - PIN_03215 404 1 404 chr12 132349534 119347099 119347502 1 404, 1, 119347099,
2288 0 0 0 0 0 0 0 + PIN_03216 2288 1 2288 chr12 132349534 119364296 119366583 1 2288, 1, 119364296,
469 0 0 0 0 0 0 0 - PIN_03217 469 1 469 chr12 132349534 119457989 119458457 1 469, 1, 119457989,
649 0 0 0 0 0 0 0 - PIN_03218 649 1 649 chr12 132349534 119463593 119464241 1 649, 1, 119463593,
629 0 0 0 0 0 0 0 - PIN_03219 629 1 629 chr12 132349534 119471289 119471917 1 629, 1, 119471289,
1928 0 0 0 0 0 0 0 + PIN_03220 1928 1 1928 chr12 132349534 119479935 119481862 1 1928, 1, 119479935,
612 0 0 0 0 0 0 0 - PIN_03221 612 1 612 chr12 132349534 119637658 119638269 1 612, 1, 119637658,
536 0 0 0 0 0 0 0 + PIN_03222 536 1 536 chr12 132349534 119683050 119683585 1 536, 1, 119683050,
933 0 0 0 0 0 0 0 + PIN_03223 933 1 933 chr12 132349534 119684753 119685685 1 933, 1, 119684753,
720 0 0 0 0 0 0 0 - PIN_03224 720 1 720 chr12 132349534 120117580 120118299 1 720, 1, 120117580,
127 0 0 0 0 0 0 0 + PIN_03225 127 1 127 chr12 132349534 120145045 120145171 1 127, 1, 120145045,
306 0 0 0 0 0 0 0 + PIN_03226 306 1 306 chr12 132349534 120210386 120210691 1 306, 1, 120210386,
1196 0 0 0 0 0 0 0 + PIN_03227 1196 1 1196 chr12 132349534 120230673 120231868 1 1196, 1, 120230673,
1224 0 0 0 0 0 0 0 + PIN_03228 1224 1 1224 chr12 132349534 120246754 120247977 1 1224, 1, 120246754,
2261 0 0 0 0 0 0 0 - PIN_03229 2261 1 2261 chr12 132349534 120319651 120321911 1 2261, 1, 120319651,
2270 0 0 0 0 0 0 0 - PIN_03230 2270 1 2270 chr12 132349534 120323254 120325523 1 2270, 1, 120323254,
2406 0 0 0 0 0 0 0 + PIN_03231 2406 1 2406 chr12 132349534 120680288 120682693 1 2406, 1, 120680288,
463 0 0 0 0 0 0 0 + PIN_03232 463 1 463 chr12 132349534 120693560 120694022 1 463, 1, 120693560,
1719 0 0 0 0 0 0 0 - PIN_03233 1719 1 1719 chr12 132349534 120870976 120872694 1 1719, 1, 120870976,
1113 0 0 0 0 0 0 0 - PIN_03234 1113 1 1113 chr12 132349534 120955192 120956304 1 1113, 1, 120955192,
1544 0 0 0 0 0 0 0 - PIN_03235 1544 1 1544 chr12 132349534 121144880 121146423 1 1544, 1, 121144880,
992 0 0 0 0 0 0 0 - PIN_03236 992 1 992 chr12 132349534 121199289 121200280 1 992, 1, 121199289,
792 0 0 0 0 0 0 0 + PIN_03237 792 1 792 chr12 132349534 121258948 121259739 1 792, 1, 121258948,
400 0 0 0 0 0 0 0 + PIN_03238 400 1 400 chr12 132349534 121288008 121288407 1 400, 1, 121288008,
881 0 0 0 0 0 0 0 + PIN_03239 881 1 881 chr12 132349534 121345434 121346314 1 881, 1, 121345434,
683 0 0 0 0 0 0 0 + PIN_03240 683 1 683 chr12 132349534 121356493 121357175 1 683, 1, 121356493,
845 0 0 0 0 0 0 0 + PIN_03241 845 1 845 chr12 132349534 121370143 121370987 1 845, 1, 121370143,
1149 0 0 0 0 0 0 0 + PIN_03242 1149 1 1149 chr12 132349534 121515527 121516675 1 1149, 1, 121515527,
1107 0 0 0 0 0 0 0 + PIN_03243 1107 1 1107 chr12 132349534 121523871 121524977 1 1107, 1, 121523871,
1313 0 0 0 0 0 0 0 - PIN_03244 1313 1 1313 chr12 132349534 121609892 121611204 1 1313, 1, 121609892,
428 0 0 0 0 0 0 0 - PIN_03245 428 1 428 chr12 132349534 121629701 121630128 1 428, 1, 121629701,
957 0 0 0 0 0 0 0 - PIN_03246 957 1 957 chr12 132349534 121771726 121772682 1 957, 1, 121771726,
1048 0 0 0 0 0 0 0 - PIN_03247 1048 1 1048 chr12 132349534 121776758 121777805 1 1048, 1, 121776758,
872 0 0 0 0 0 0 0 - PIN_03248 872 1 872 chr12 132349534 121862909 121863780 1 872, 1, 121862909,
252 0 0 0 0 0 0 0 - PIN_03249 252 1 252 chr12 132349534 121869504 121869755 1 252, 1, 121869504,
1130 0 0 0 0 0 0 0 + PIN_03250 1130 1 1130 chr12 132349534 121879467 121880596 1 1130, 1, 121879467,
1980 0 0 0 0 0 0 0 + PIN_03251 1980 1 1980 chr12 132349534 122164735 122166714 1 1980, 1, 122164735,
1017 0 0 0 0 0 0 0 + PIN_03252 1017 1 1017 chr12 132349534 122171810 122172826 1 1017, 1, 122171810,
615 0 0 0 0 0 0 0 + PIN_03253 615 1 615 chr12 132349534 122330724 122331338 1 615, 1, 122330724,
821 0 0 0 0 0 0 0 + PIN_03254 821 1 821 chr12 132349534 122335192 122336012 1 821, 1, 122335192,
699 0 0 0 0 0 0 0 - PIN_03255 699 1 699 chr12 132349534 122399764 122400462 1 699, 1, 122399764,
1263 0 0 0 0 0 0 0 - PIN_03256 1263 1 1263 chr12 132349534 122411837 122413099 1 1263, 1, 122411837,
957 0 0 0 0 0 0 0 - PIN_03257 957 1 957 chr12 132349534 122467643 122468599 1 957, 1, 122467643,
764 0 0 0 0 0 0 0 + PIN_03258 764 1 764 chr12 132349534 122484727 122485490 1 764, 1, 122484727,
1119 0 0 0 0 0 0 0 + PIN_03259 1119 1 1119 chr12 132349534 122528572 122529690 1 1119, 1, 122528572,
399 0 0 0 0 0 0 0 - PIN_03260 399 1 399 chr12 132349534 122622547 122622945 1 399, 1, 122622547,
1327 0 0 0 0 0 0 0 - PIN_03261 1327 1 1327 chr12 132349534 122624044 122625370 1 1327, 1, 122624044,
713 0 0 0 0 0 0 0 - PIN_03262 713 1 713 chr12 132349534 122625374 122626086 1 713, 1, 122625374,
937 0 0 0 0 0 0 0 - PIN_03263 937 1 937 chr12 132349534 122627564 122628500 1 937, 1, 122627564,
1828 0 0 0 0 0 0 0 + PIN_03264 1828 1 1828 chr12 132349534 122633359 122635186 1 1828, 1, 122633359,
1334 0 0 0 0 0 0 0 + PIN_03265 1334 1 1334 chr12 132349534 122635393 122636726 1 1334, 1, 122635393,
319 0 0 0 0 0 0 0 + PIN_03266 319 1 319 chr12 132349534 122639504 122639822 1 319, 1, 122639504,
606 0 0 0 0 0 0 0 - PIN_03267 606 1 606 chr12 132349534 122664953 122665558 1 606, 1, 122664953,
475 0 0 0 0 0 0 0 - PIN_03268 475 1 475 chr12 132349534 122704466 122704940 1 475, 1, 122704466,
388 0 0 0 0 0 0 0 - PIN_03269 388 1 388 chr12 132349534 122706302 122706689 1 388, 1, 122706302,
506 0 0 0 0 0 0 0 - PIN_03270 506 1 506 chr12 132349534 122733888 122734393 1 506, 1, 122733888,
840 0 0 0 0 0 0 0 - PIN_03271 840 1 840 chr12 132349534 122759930 122760769 1 840, 1, 122759930,
1137 0 0 0 0 0 0 0 - PIN_03272 1137 1 1137 chr12 132349534 122763084 122764220 1 1137, 1, 122763084,
1201 0 0 0 0 0 0 0 + PIN_03273 1201 1 1201 chr12 132349534 123340806 123342006 1 1201, 1, 123340806,
1139 0 0 0 0 0 0 0 + PIN_03274 1139 1 1139 chr12 132349534 123343769 123344907 1 1139, 1, 123343769,
573 0 0 0 0 0 0 0 + PIN_03275 573 1 573 chr12 132349534 123359844 123360416 1 573, 1, 123359844,
1390 0 0 0 0 0 0 0 + PIN_03276 1390 1 1390 chr12 132349534 123791513 123792902 1 1390, 1, 123791513,
812 0 0 0 0 0 0 0 + PIN_03277 812 1 812 chr12 132349534 123923200 123924011 1 812, 1, 123923200,
885 0 0 0 0 0 0 0 + PIN_03278 885 1 885 chr12 132349534 127818898 127819782 1 885, 1, 127818898,
522 0 0 0 0 0 0 0 - PIN_03279 522 1 522 chr12 132349534 129356201 129356722 1 522, 1, 129356201,
709 0 0 0 0 0 0 0 - PIN_03280 709 1 709 chr12 132349534 129881551 129882259 1 709, 1, 129881551,
801 0 0 0 0 0 0 0 - PIN_03281 801 1 801 chr12 132349534 130141119 130141919 1 801, 1, 130141119,
3374 0 0 0 0 0 0 0 - PIN_03282 3374 1 3374 chr12 132349534 130862222 130865595 1 3374, 1, 130862222,
933 0 0 0 0 0 0 0 - PIN_03283 933 1 933 chr12 132349534 130914918 130915850 1 933, 1, 130914918,
594 0 0 0 0 0 0 0 - PIN_03284 594 1 594 chr12 132349534 131070159 131070752 1 594, 1, 131070159,
533 0 0 0 0 0 0 0 - PIN_03285 533 1 533 chr12 132349534 131180678 131181210 1 533, 1, 131180678,
276 0 0 0 0 0 0 0 - PIN_03286 276 1 276 chr12 132349534 131205597 131205872 1 276, 1, 131205597,
759 0 0 0 0 0 0 0 - PIN_03287 759 1 759 chr12 132349534 131213181 131213939 1 759, 1, 131213181,
328 0 0 0 0 0 0 0 + PIN_03288 328 1 328 chr12 132349534 131290544 131290871 1 328, 1, 131290544,
477 0 0 0 0 0 0 0 + PIN_03289 477 1 477 chr12 132349534 131291795 131292271 1 477, 1, 131291795,
430 0 0 0 0 0 0 0 + PIN_03290 430 1 430 chr12 132349534 131356137 131356566 1 430, 1, 131356137,
622 0 0 0 0 0 0 0 + PIN_03291 622 1 622 chr12 132349534 131867158 131867779 1 622, 1, 131867158,
695 0 0 0 0 0 0 0 - PIN_03292 695 1 695 chr12 132349534 131905629 131906323 1 695, 1, 131905629,
1408 0 0 0 0 0 0 0 - PIN_03293 1408 1 1408 chr12 132349534 131908265 131909672 1 1408, 1, 131908265,
679 0 0 0 0 0 0 0 + PIN_03294 679 1 679 chr12 132349534 132003351 132004029 1 679, 1, 132003351,
599 0 0 0 0 0 0 0 + PIN_03295 599 1 599 chr12 132349534 132015139 132015737 1 599, 1, 132015139,
470 0 0 0 0 0 0 0 + PIN_03296 470 1 470 chr12 132349534 132029899 132030368 1 470, 1, 132029899,
866 0 0 0 0 0 0 0 + PIN_03297 866 1 866 chr12 132349534 132042852 132043717 1 866, 1, 132042852,
653 0 0 0 0 0 0 0 + PIN_03298 653 1 653 chr12 132349534 132073815 132074467 1 653, 1, 132073815,
749 0 0 0 0 0 0 0 - PIN_03299 749 1 749 chr12 132349534 132234560 132235308 1 749, 1, 132234560,
875 0 0 0 0 0 0 0 - PIN_03300 875 1 875 chr12 132349534 132287429 132288303 1 875, 1, 132287429,
1192 0 0 0 0 0 0 0 - PIN_03301 1192 1 1192 chr13 114142980 19137802 19138993 1 1192, 1, 19137802,
4628 0 0 0 0 0 0 0 - PIN_03302 4628 1 4628 chr13 114142980 19139345 19143972 1 4628, 1, 19139345,
585 0 0 0 0 0 0 0 + PIN_03303 585 1 585 chr13 114142980 19175006 19175590 1 585, 1, 19175006,
706 0 0 0 0 0 0 0 + PIN_03304 706 1 706 chr13 114142980 19309503 19310208 1 706, 1, 19309503,
941 0 0 0 0 0 0 0 + PIN_03305 941 1 941 chr13 114142980 19310605 19311545 1 941, 1, 19310605,
663 0 0 0 0 0 0 0 - PIN_03306 663 1 663 chr13 114142980 19499764 19500426 1 663, 1, 19499764,
816 0 0 0 0 0 0 0 - PIN_03307 816 1 816 chr13 114142980 19534750 19535565 1 816, 1, 19534750,
1131 0 0 0 0 0 0 0 - PIN_03308 1131 1 1131 chr13 114142980 19536237 19537367 1 1131, 1, 19536237,
930 0 0 0 0 0 0 0 - PIN_03309 930 1 930 chr13 114142980 19553921 19554850 1 930, 1, 19553921,
786 0 0 0 0 0 0 0 - PIN_03310 786 1 786 chr13 114142980 20039508 20040293 1 786, 1, 20039508,
1832 0 0 0 0 0 0 0 - PIN_03311 1832 1 1832 chr13 114142980 20161360 20163191 1 1832, 1, 20161360,
962 0 0 0 0 0 0 0 + PIN_03312 962 1 962 chr13 114142980 20199907 20200868 1 962, 1, 20199907,
757 0 0 0 0 0 0 0 + PIN_03313 757 1 757 chr13 114142980 20315504 20316260 1 757, 1, 20315504,
2223 0 0 0 0 0 0 0 + PIN_03314 2223 1 2223 chr13 114142980 20452171 20454393 1 2223, 1, 20452171,
3406 0 0 0 0 0 0 0 + PIN_03315 3406 1 3406 chr13 114142980 20965645 20969050 1 3406, 1, 20965645,
1191 0 0 0 0 0 0 0 - PIN_03316 1191 1 1191 chr13 114142980 23140428 23141618 1 1191, 1, 23140428,
411 0 0 0 0 0 0 0 - PIN_03317 411 1 411 chr13 114142980 23766813 23767223 1 411, 1, 23766813,
1753 0 0 0 0 0 0 0 + PIN_03318 1753 1 1753 chr13 114142980 23923017 23924769 1 1753, 1, 23923017,
239 0 0 0 0 0 0 0 + PIN_03319 239 1 239 chr13 114142980 24356221 24356459 1 239, 1, 24356221,
378 0 0 0 0 0 0 0 + PIN_03320 378 1 378 chr13 114142980 24383891 24384268 1 378, 1, 24383891,
1431 0 0 0 0 0 0 0 + PIN_03321 1431 1 1431 chr13 114142980 24642619 24644049 1 1431, 1, 24642619,
1350 0 0 0 0 0 0 0 - PIN_03322 1350 1 1350 chr13 114142980 24790234 24791583 1 1350, 1, 24790234,
299 0 0 0 0 0 0 0 + PIN_03323 299 1 299 chr13 114142980 25693840 25694138 1 299, 1, 25693840,
454 0 0 0 0 0 0 0 - PIN_03324 454 1 454 chr13 114142980 25873148 25873601 1 454, 1, 25873148,
2731 0 0 0 0 0 0 0 - PIN_03325 2731 1 2731 chr13 114142980 26725841 26728571 1 2731, 1, 26725841,
890 0 0 0 0 0 0 0 - PIN_03326 890 1 890 chr13 114142980 26901946 26902835 1 890, 1, 26901946,
1441 0 0 0 0 0 0 0 + PIN_03327 1441 1 1441 chr13 114142980 26908924 26910364 1 1441, 1, 26908924,
813 0 0 0 0 0 0 0 + PIN_03328 813 1 813 chr13 114142980 26921378 26922190 1 813, 1, 26921378,
445 0 0 0 0 0 0 0 + PIN_03329 445 1 445 chr13 114142980 26922200 26922644 1 445, 1, 26922200,
392 0 0 0 0 0 0 0 - PIN_03330 392 1 392 chr13 114142980 27648592 27648983 1 392, 1, 27648592,
820 0 0 0 0 0 0 0 + PIN_03331 820 1 820 chr13 114142980 27780725 27781544 1 820, 1, 27780725,
216 0 0 0 0 0 0 0 + PIN_03332 216 1 216 chr13 114142980 27783684 27783899 1 216, 1, 27783684,
4939 0 0 0 0 0 0 0 + PIN_03333 4939 1 4939 chr13 114142980 27857684 27862622 1 4939, 1, 27857684,
854 0 0 0 0 0 0 0 + PIN_03334 854 1 854 chr13 114142980 27899034 27899887 1 854, 1, 27899034,
724 0 0 0 0 0 0 0 + PIN_03335 724 1 724 chr13 114142980 27939390 27940113 1 724, 1, 27939390,
385 0 0 0 0 0 0 0 - PIN_03336 385 1 385 chr13 114142980 28144235 28144619 1 385, 1, 28144235,
982 0 0 0 0 0 0 0 + PIN_03337 982 1 982 chr13 114142980 29249052 29250033 1 982, 1, 29249052,
1004 0 0 0 0 0 0 0 + PIN_03338 1004 1 1004 chr13 114142980 29933670 29934673 1 1004, 1, 29933670,
1393 0 0 0 0 0 0 0 + PIN_03339 1393 1 1393 chr13 114142980 29935489 29936881 1 1393, 1, 29935489,
585 0 0 0 0 0 0 0 - PIN_03340 585 1 585 chr13 114142980 30124958 30125542 1 585, 1, 30124958,
525 0 0 0 0 0 0 0 - PIN_03341 525 1 525 chr13 114142980 30216092 30216616 1 525, 1, 30216092,
1658 0 0 0 0 0 0 0 + PIN_03342 1658 1 1658 chr13 114142980 30609661 30611318 1 1658, 1, 30609661,
1153 0 0 0 0 0 0 0 + PIN_03343 1153 1 1153 chr13 114142980 30621448 30622600 1 1153, 1, 30621448,
691 0 0 0 0 0 0 0 + PIN_03344 691 1 691 chr13 114142980 30624638 30625328 1 691, 1, 30624638,
593 0 0 0 0 0 0 0 + PIN_03345 593 1 593 chr13 114142980 30627587 30628179 1 593, 1, 30627587,
1741 0 0 0 0 0 0 0 - PIN_03346 1741 1 1741 chr13 114142980 31870004 31871744 1 1741, 1, 31870004,
1165 0 0 0 0 0 0 0 + PIN_03347 1165 1 1165 chr13 114142980 31876252 31877416 1 1165, 1, 31876252,
3903 0 0 0 0 0 0 0 + PIN_03348 3903 1 3903 chr13 114142980 31996005 31999907 1 3903, 1, 31996005,
1086 0 0 0 0 0 0 0 + PIN_03349 1086 1 1086 chr13 114142980 32578696 32579781 1 1086, 1, 32578696,
811 0 0 0 0 0 0 0 - PIN_03350 811 1 811 chr13 114142980 33307214 33308024 1 811, 1, 33307214,
479 0 0 0 0 0 0 0 - PIN_03351 479 1 479 chr13 114142980 34595396 34595874 1 479, 1, 34595396,
4037 0 0 0 0 0 0 0 - PIN_03352 4037 1 4037 chr13 114142980 34945925 34949961 1 4037, 1, 34945925,
396 0 0 0 0 0 0 0 + PIN_03353 396 1 396 chr13 114142980 35808389 35808784 1 396, 1, 35808389,
345 0 0 0 0 0 0 0 + PIN_03354 345 1 345 chr13 114142980 35818688 35819032 1 345, 1, 35818688,
1043 0 0 0 0 0 0 0 + PIN_03355 1043 1 1043 chr13 114142980 36481946 36482988 1 1043, 1, 36481946,
887 0 0 0 0 0 0 0 + PIN_03356 887 1 887 chr13 114142980 36488989 36489875 1 887, 1, 36488989,
1946 0 0 0 0 0 0 0 + PIN_03357 1946 1 1946 chr13 114142980 36493739 36495684 1 1946, 1, 36493739,
674 0 0 0 0 0 0 0 + PIN_03358 674 1 674 chr13 114142980 36497089 36497762 1 674, 1, 36497089,
420 0 0 0 0 0 0 0 + PIN_03359 420 1 420 chr13 114142980 36500248 36500667 1 420, 1, 36500248,
2074 0 0 0 0 0 0 0 + PIN_03360 2074 1 2074 chr13 114142980 37046306 37048379 1 2074, 1, 37046306,
305 0 0 0 0 0 0 0 - PIN_03361 305 1 305 chr13 114142980 37822074 37822378 1 305, 1, 37822074,
213 0 0 0 0 0 0 0 + PIN_03362 213 1 213 chr13 114142980 38501373 38501585 1 213, 1, 38501373,
735 0 0 0 0 0 0 0 + PIN_03363 735 1 735 chr13 114142980 38850036 38850770 1 735, 1, 38850036,
465 0 0 0 0 0 0 0 - PIN_03364 465 1 465 chr13 114142980 39171342 39171806 1 465, 1, 39171342,
619 0 0 0 0 0 0 0 - PIN_03365 619 1 619 chr13 114142980 39191765 39192383 1 619, 1, 39191765,
1892 0 0 0 0 0 0 0 + PIN_03366 1892 1 1892 chr13 114142980 40031171 40033062 1 1892, 1, 40031171,
858 0 0 0 0 0 0 0 - PIN_03367 858 1 858 chr13 114142980 40281624 40282481 1 858, 1, 40281624,
777 0 0 0 0 0 0 0 + PIN_03368 777 1 777 chr13 114142980 40430609 40431385 1 777, 1, 40430609,
1192 0 0 0 0 0 0 0 + PIN_03369 1192 1 1192 chr13 114142980 40490555 40491746 1 1192, 1, 40490555,
1844 0 0 0 0 0 0 0 - PIN_03370 1844 1 1844 chr13 114142980 40542993 40544836 1 1844, 1, 40542993,
638 0 0 0 0 0 0 0 - PIN_03371 638 1 638 chr13 114142980 40800615 40801252 1 638, 1, 40800615,
301 0 0 0 0 0 0 0 - PIN_03372 301 1 301 chr13 114142980 40845715 40846015 1 301, 1, 40845715,
862 0 0 0 0 0 0 0 - PIN_03373 862 1 862 chr13 114142980 40930128 40930989 1 862, 1, 40930128,
770 0 0 0 0 0 0 0 + PIN_03374 770 1 770 chr13 114142980 41062655 41063424 1 770, 1, 41062655,
502 0 0 0 0 0 0 0 + PIN_03375 502 1 502 chr13 114142980 41083510 41084011 1 502, 1, 41083510,
716 0 0 0 0 0 0 0 + PIN_03376 716 1 716 chr13 114142980 41199181 41199896 1 716, 1, 41199181,
785 0 0 0 0 0 0 0 - PIN_03377 785 1 785 chr13 114142980 41785595 41786379 1 785, 1, 41785595,
1321 0 0 0 0 0 0 0 - PIN_03378 1321 1 1321 chr13 114142980 41789524 41790844 1 1321, 1, 41789524,
167 0 0 0 0 0 0 0 - PIN_03379 167 1 167 chr13 114142980 42072851 42073017 1 167, 1, 42072851,
403 0 0 0 0 0 0 0 + PIN_03380 403 1 403 chr13 114142980 42389392 42389794 1 403, 1, 42389392,
930 0 0 0 0 0 0 0 + PIN_03381 930 1 930 chr13 114142980 43346888 43347817 1 930, 1, 43346888,
924 0 0 0 0 0 0 0 + PIN_03382 924 1 924 chr13 114142980 43907698 43908621 1 924, 1, 43907698,
1542 0 0 0 0 0 0 0 - PIN_03383 1542 1 1542 chr13 114142980 44503029 44504570 1 1542, 1, 44503029,
3653 0 0 0 0 0 0 0 + PIN_03384 3653 1 3653 chr13 114142980 44809523 44813175 1 3653, 1, 44809523,
341 0 0 0 0 0 0 0 - PIN_03385 341 1 341 chr13 114142980 44997044 44997384 1 341, 1, 44997044,
449 0 0 0 0 0 0 0 + PIN_03386 449 1 449 chr13 114142980 45482285 45482733 1 449, 1, 45482285,
591 0 0 0 0 0 0 0 + PIN_03387 591 1 591 chr13 114142980 45517200 45517790 1 591, 1, 45517200,
824 0 0 0 0 0 0 0 + PIN_03388 824 1 824 chr13 114142980 46367440 46368263 1 824, 1, 46367440,
1677 0 0 0 0 0 0 0 + PIN_03389 1677 1 1677 chr13 114142980 47547811 47549487 1 1677, 1, 47547811,
641 0 0 0 0 0 0 0 + PIN_03390 641 1 641 chr13 114142980 47551913 47552553 1 641, 1, 47551913,
711 0 0 0 0 0 0 0 - PIN_03391 711 1 711 chr13 114142980 47779128 47779838 1 711, 1, 47779128,
679 0 0 0 0 0 0 0 - PIN_03392 679 1 679 chr13 114142980 47839547 47840225 1 679, 1, 47839547,
399 0 0 0 0 0 0 0 + PIN_03393 399 1 399 chr13 114142980 48004976 48005374 1 399, 1, 48004976,
1351 0 0 0 0 0 0 0 - PIN_03394 1351 1 1351 chr13 114142980 48643477 48644827 1 1351, 1, 48643477,
701 0 0 0 0 0 0 0 - PIN_03395 701 1 701 chr13 114142980 48741412 48742112 1 701, 1, 48741412,
1846 0 0 0 0 0 0 0 + PIN_03396 1846 1 1846 chr13 114142980 48811434 48813279 1 1846, 1, 48811434,
2423 0 0 0 0 0 0 0 - PIN_03397 2423 1 2423 chr13 114142980 48991586 48994008 1 2423, 1, 48991586,
1010 0 0 0 0 0 0 0 - PIN_03398 1010 1 1010 chr13 114142980 48995211 48996220 1 1010, 1, 48995211,
881 0 0 0 0 0 0 0 - PIN_03399 881 1 881 chr13 114142980 48998325 48999205 1 881, 1, 48998325,
1069 0 0 0 0 0 0 0 + PIN_03400 1069 1 1069 chr13 114142980 49012743 49013811 1 1069, 1, 49012743,
2189 0 0 0 0 0 0 0 + PIN_03401 2189 1 2189 chr13 114142980 49017151 49019339 1 2189, 1, 49017151,
1329 0 0 0 0 0 0 0 + PIN_03402 1329 1 1329 chr13 114142980 49020930 49022258 1 1329, 1, 49020930,
613 0 0 0 0 0 0 0 + PIN_03403 613 1 613 chr13 114142980 49182632 49183244 1 613, 1, 49182632,
396 0 0 0 0 0 0 0 + PIN_03404 396 1 396 chr13 114142980 49204338 49204733 1 396, 1, 49204338,
301 0 0 0 0 0 0 0 + PIN_03405 301 1 301 chr13 114142980 49403015 49403315 1 301, 1, 49403015,
423 0 0 0 0 0 0 0 - PIN_03406 423 1 423 chr13 114142980 49473007 49473429 1 423, 1, 49473007,
1817 0 0 0 0 0 0 0 + PIN_03407 1817 1 1817 chr13 114142980 49515425 49517241 1 1817, 1, 49515425,
854 0 0 0 0 0 0 0 + PIN_03408 854 1 854 chr13 114142980 49552765 49553618 1 854, 1, 49552765,
742 0 0 0 0 0 0 0 - PIN_03409 742 1 742 chr13 114142980 49554694 49555435 1 742, 1, 49554694,
719 0 0 0 0 0 0 0 - PIN_03410 719 1 719 chr13 114142980 50425585 50426303 1 719, 1, 50425585,
532 0 0 0 0 0 0 0 + PIN_03411 532 1 532 chr13 114142980 50496087 50496618 1 532, 1, 50496087,
603 0 0 0 0 0 0 0 + PIN_03412 603 1 603 chr13 114142980 50846187 50846789 1 603, 1, 50846187,
634 0 0 0 0 0 0 0 + PIN_03413 634 1 634 chr13 114142980 50851272 50851905 1 634, 1, 50851272,
469 0 0 0 0 0 0 0 + PIN_03414 469 1 469 chr13 114142980 50853851 50854319 1 469, 1, 50853851,
724 0 0 0 0 0 0 0 + PIN_03415 724 1 724 chr13 114142980 50892987 50893710 1 724, 1, 50892987,
759 0 0 0 0 0 0 0 - PIN_03416 759 1 759 chr13 114142980 51229931 51230689 1 759, 1, 51229931,
512 0 0 0 0 0 0 0 + PIN_03417 512 1 512 chr13 114142980 51889823 51890334 1 512, 1, 51889823,
1750 0 0 0 0 0 0 0 + PIN_03418 1750 1 1750 chr13 114142980 51894297 51896046 1 1750, 1, 51894297,
413 0 0 0 0 0 0 0 + PIN_03419 413 1 413 chr13 114142980 52205162 52205574 1 413, 1, 52205162,
594 0 0 0 0 0 0 0 + PIN_03420 594 1 594 chr13 114142980 59452743 59453336 1 594, 1, 59452743,
531 0 0 0 0 0 0 0 - PIN_03421 531 1 531 chr13 114142980 60007030 60007560 1 531, 1, 60007030,
474 0 0 0 0 0 0 0 - PIN_03422 474 1 474 chr13 114142980 60039619 60040092 1 474, 1, 60039619,
870 0 0 0 0 0 0 0 + PIN_03423 870 1 870 chr13 114142980 71031851 71032720 1 870, 1, 71031851,
1071 0 0 0 0 0 0 0 - PIN_03424 1071 1 1071 chr13 114142980 72218215 72219285 1 1071, 1, 72218215,
483 0 0 0 0 0 0 0 - PIN_03425 483 1 483 chr13 114142980 72269736 72270218 1 483, 1, 72269736,
743 0 0 0 0 0 0 0 - PIN_03426 743 1 743 chr13 114142980 72299566 72300308 1 743, 1, 72299566,
1231 0 0 0 0 0 0 0 - PIN_03427 1231 1 1231 chr13 114142980 72533783 72535013 1 1231, 1, 72533783,
320 0 0 0 0 0 0 0 + PIN_03428 320 1 320 chr13 114142980 74821151 74821470 1 320, 1, 74821151,
910 0 0 0 0 0 0 0 + PIN_03429 910 1 910 chr13 114142980 75001976 75002885 1 910, 1, 75001976,
488 0 0 0 0 0 0 0 - PIN_03430 488 1 488 chr13 114142980 75076663 75077150 1 488, 1, 75076663,
309 0 0 0 0 0 0 0 - PIN_03431 309 1 309 chr13 114142980 75272760 75273068 1 309, 1, 75272760,
1988 0 0 0 0 0 0 0 - PIN_03432 1988 1 1988 chr13 114142980 75310233 75312220 1 1988, 1, 75310233,
621 0 0 0 0 0 0 0 - PIN_03433 621 1 621 chr13 114142980 75328293 75328913 1 621, 1, 75328293,
712 0 0 0 0 0 0 0 - PIN_03434 712 1 712 chr13 114142980 76467713 76468424 1 712, 1, 76467713,
2596 0 0 0 0 0 0 0 + PIN_03435 2596 1 2596 chr13 114142980 76492752 76495347 1 2596, 1, 76492752,
245 0 0 0 0 0 0 0 + PIN_03436 245 1 245 chr13 114142980 76538095 76538339 1 245, 1, 76538095,
429 0 0 0 0 0 0 0 - PIN_03437 429 1 429 chr13 114142980 77071729 77072157 1 429, 1, 77071729,
423 0 0 0 0 0 0 0 - PIN_03438 423 1 423 chr13 114142980 77089858 77090280 1 423, 1, 77089858,
481 0 0 0 0 0 0 0 - PIN_03439 481 1 481 chr13 114142980 77225295 77225775 1 481, 1, 77225295,
764 0 0 0 0 0 0 0 + PIN_03440 764 1 764 chr13 114142980 78130663 78131426 1 764, 1, 78130663,
386 0 0 0 0 0 0 0 + PIN_03441 386 1 386 chr13 114142980 78813152 78813537 1 386, 1, 78813152,
1410 0 0 0 0 0 0 0 + PIN_03442 1410 1 1410 chr13 114142980 78848352 78849761 1 1410, 1, 78848352,
543 0 0 0 0 0 0 0 - PIN_03443 543 1 543 chr13 114142980 79020105 79020647 1 543, 1, 79020105,
649 0 0 0 0 0 0 0 - PIN_03444 649 1 649 chr13 114142980 79022796 79023444 1 649, 1, 79022796,
837 0 0 0 0 0 0 0 + PIN_03445 837 1 837 chr13 114142980 94026001 94026837 1 837, 1, 94026001,
800 0 0 0 0 0 0 0 - PIN_03446 800 1 800 chr13 114142980 94073137 94073936 1 800, 1, 94073137,
1196 0 0 0 0 0 0 0 + PIN_03447 1196 1 1196 chr13 114142980 94525086 94526281 1 1196, 1, 94525086,
478 0 0 0 0 0 0 0 + PIN_03448 478 1 478 chr13 114142980 94533116 94533593 1 478, 1, 94533116,
369 0 0 0 0 0 0 0 + PIN_03449 369 1 369 chr13 114142980 94620697 94621065 1 369, 1, 94620697,
693 0 0 0 0 0 0 0 - PIN_03450 693 1 693 chr13 114142980 95027342 95028034 1 693, 1, 95027342,
741 0 0 0 0 0 0 0 + PIN_03451 741 1 741 chr13 114142980 95034545 95035285 1 741, 1, 95034545,
1702 0 0 0 0 0 0 0 + PIN_03452 1702 1 1702 chr13 114142980 95310859 95312560 1 1702, 1, 95310859,
809 0 0 0 0 0 0 0 + PIN_03453 809 1 809 chr13 114142980 95387098 95387906 1 809, 1, 95387098,
511 0 0 0 0 0 0 0 + PIN_03454 511 1 511 chr13 114142980 95433393 95433903 1 511, 1, 95433393,
2366 0 0 0 0 0 0 0 - PIN_03455 2366 1 2366 chr13 114142980 96672542 96674907 1 2366, 1, 96672542,
403 0 0 0 0 0 0 0 - PIN_03456 403 1 403 chr13 114142980 97464132 97464534 1 403, 1, 97464132,
577 0 0 0 0 0 0 0 - PIN_03457 577 1 577 chr13 114142980 97835660 97836236 1 577, 1, 97835660,
698 0 0 0 0 0 0 0 - PIN_03458 698 1 698 chr13 114142980 97885659 97886356 1 698, 1, 97885659,
1525 0 0 0 0 0 0 0 + PIN_03459 1525 1 1525 chr13 114142980 98245003 98246527 1 1525, 1, 98245003,
522 0 0 0 0 0 0 0 + PIN_03460 522 1 522 chr13 114142980 98281331 98281852 1 522, 1, 98281331,
629 0 0 0 0 0 0 0 + PIN_03461 629 1 629 chr13 114142980 98331495 98332123 1 629, 1, 98331495,
1080 0 0 0 0 0 0 0 - PIN_03462 1080 1 1080 chr13 114142980 98762772 98763851 1 1080, 1, 98762772,
877 0 0 0 0 0 0 0 - PIN_03463 877 1 877 chr13 114142980 98999023 98999899 1 877, 1, 98999023,
712 0 0 0 0 0 0 0 - PIN_03464 712 1 712 chr13 114142980 99314781 99315492 1 712, 1, 99314781,
1686 0 0 0 0 0 0 0 - PIN_03465 1686 1 1686 chr13 114142980 99341333 99343018 1 1686, 1, 99341333,
830 0 0 0 0 0 0 0 - PIN_03466 830 1 830 chr13 114142980 99434747 99435576 1 830, 1, 99434747,
545 0 0 0 0 0 0 0 - PIN_03467 545 1 545 chr13 114142980 99605062 99605606 1 545, 1, 99605062,
438 0 0 0 0 0 0 0 - PIN_03468 438 1 438 chr13 114142980 99723369 99723806 1 438, 1, 99723369,
663 0 0 0 0 0 0 0 - PIN_03469 663 1 663 chr13 114142980 99780743 99781405 1 663, 1, 99780743,
1321 0 0 0 0 0 0 0 - PIN_03470 1321 1 1321 chr13 114142980 99977016 99978336 1 1321, 1, 99977016,
450 0 0 0 0 0 0 0 + PIN_03471 450 1 450 chr13 114142980 100084828 100085277 1 450, 1, 100084828,
453 0 0 0 0 0 0 0 + PIN_03472 453 1 453 chr13 114142980 100120537 100120989 1 453, 1, 100120537,
1066 0 0 0 0 0 0 0 + PIN_03473 1066 1 1066 chr13 114142980 100511751 100512816 1 1066, 1, 100511751,
743 0 0 0 0 0 0 0 + PIN_03474 743 1 743 chr13 114142980 101318728 101319470 1 743, 1, 101318728,
411 0 0 0 0 0 0 0 - PIN_03475 411 1 411 chr13 114142980 102073171 102073581 1 411, 1, 102073171,
802 0 0 0 0 0 0 0 - PIN_03476 802 1 802 chr13 114142980 102077135 102077936 1 802, 1, 102077135,
954 0 0 0 0 0 0 0 - PIN_03477 954 1 954 chr13 114142980 102098804 102099757 1 954, 1, 102098804,
1625 0 0 0 0 0 0 0 - PIN_03478 1625 1 1625 chr13 114142980 102108914 102110538 1 1625, 1, 102108914,
792 0 0 0 0 0 0 0 - PIN_03479 792 1 792 chr13 114142980 102124186 102124977 1 792, 1, 102124186,
1178 0 0 0 0 0 0 0 + PIN_03480 1178 1 1178 chr13 114142980 102216931 102218108 1 1178, 1, 102216931,
455 0 0 0 0 0 0 0 + PIN_03481 455 1 455 chr13 114142980 102242175 102242629 1 455, 1, 102242175,
839 0 0 0 0 0 0 0 - PIN_03482 839 1 839 chr13 114142980 102302281 102303119 1 839, 1, 102302281,
865 0 0 0 0 0 0 0 - PIN_03483 865 1 865 chr13 114142980 102315747 102316611 1 865, 1, 102315747,
700 0 0 0 0 0 0 0 - PIN_03484 700 1 700 chr13 114142980 102322351 102323050 1 700, 1, 102322351,
759 0 0 0 0 0 0 0 + PIN_03485 759 1 759 chr13 114142980 105945733 105946491 1 759, 1, 105945733,
1418 0 0 0 0 0 0 0 - PIN_03486 1418 1 1418 chr13 114142980 109895936 109897353 1 1418, 1, 109895936,
1056 0 0 0 0 0 0 0 - PIN_03487 1056 1 1056 chr13 114142980 110084759 110085814 1 1056, 1, 110084759,
2247 0 0 0 0 0 0 0 - PIN_03488 2247 1 2247 chr13 114142980 110086315 110088561 1 2247, 1, 110086315,
882 0 0 0 0 0 0 0 + PIN_03489 882 1 882 chr13 114142980 110100699 110101580 1 882, 1, 110100699,
1277 0 0 0 0 0 0 0 + PIN_03490 1277 1 1277 chr13 114142980 110333430 110334706 1 1277, 1, 110333430,
948 0 0 0 0 0 0 0 + PIN_03491 948 1 948 chr13 114142980 110344239 110345186 1 948, 1, 110344239,
11041 0 0 0 0 0 0 0 + PIN_03492 11041 1 11041 chr13 114142980 110345339 110356379 1 11041, 1, 110345339,
699 0 0 0 0 0 0 0 - PIN_03493 699 1 699 chr13 114142980 110604003 110604701 1 699, 1, 110604003,
556 0 0 0 0 0 0 0 + PIN_03494 556 1 556 chr13 114142980 112247962 112248517 1 556, 1, 112247962,
408 0 0 0 0 0 0 0 - PIN_03495 408 1 408 chr13 114142980 112538336 112538743 1 408, 1, 112538336,
697 0 0 0 0 0 0 0 - PIN_03496 697 1 697 chr13 114142980 112703638 112704334 1 697, 1, 112703638,
502 0 0 0 0 0 0 0 - PIN_03497 502 1 502 chr13 114142980 112831611 112832112 1 502, 1, 112831611,
205 0 0 0 0 0 0 0 - PIN_03498 205 1 205 chr13 114142980 112867316 112867520 1 205, 1, 112867316,
597 0 0 0 0 0 0 0 + PIN_03499 597 1 597 chr13 114142980 112882357 112882953 1 597, 1, 112882357,
629 0 0 0 0 0 0 0 - PIN_03500 629 1 629 chr13 114142980 112912197 112912825 1 629, 1, 112912197,
616 0 0 0 0 0 0 0 - PIN_03501 616 1 616 chr13 114142980 112921025 112921640 1 616, 1, 112921025,
703 0 0 0 0 0 0 0 - PIN_03502 703 1 703 chr13 114142980 112931890 112932592 1 703, 1, 112931890,
994 0 0 0 0 0 0 0 - PIN_03503 994 1 994 chr13 114142980 112946163 112947156 1 994, 1, 112946163,
1174 0 0 0 0 0 0 0 - PIN_03504 1174 1 1174 chr13 114142980 112954866 112956039 1 1174, 1, 112954866,
583 0 0 0 0 0 0 0 - PIN_03505 583 1 583 chr13 114142980 112962535 112963117 1 583, 1, 112962535,
669 0 0 0 0 0 0 0 - PIN_03506 669 1 669 chr13 114142980 113023150 113023818 1 669, 1, 113023150,
849 0 0 0 0 0 0 0 + PIN_03507 849 1 849 chr13 114142980 113057481 113058329 1 849, 1, 113057481,
275 0 0 0 0 0 0 0 + PIN_03508 275 1 275 chr13 114142980 113176360 113176634 1 275, 1, 113176360,
502 0 0 0 0 0 0 0 - PIN_03509 502 1 502 chr13 114142980 113222861 113223362 1 502, 1, 113222861,
507 0 0 0 0 0 0 0 - PIN_03510 507 1 507 chr13 114142980 113338576 113339082 1 507, 1, 113338576,
2500 0 0 0 0 0 0 0 - PIN_03511 2500 1 2500 chr13 114142980 113339935 113342434 1 2500, 1, 113339935,
854 0 0 0 0 0 0 0 - PIN_03512 854 1 854 chr13 114142980 113564004 113564857 1 854, 1, 113564004,
2274 0 0 0 0 0 0 0 - PIN_03513 2274 1 2274 chr13 114142980 113582630 113584903 1 2274, 1, 113582630,
415 0 0 0 0 0 0 0 - PIN_03514 415 1 415 chr13 114142980 113587348 113587762 1 415, 1, 113587348,
1143 0 0 0 0 0 0 0 - PIN_03515 1143 1 1143 chr13 114142980 113588121 113589263 1 1143, 1, 113588121,
405 0 0 0 0 0 0 0 + PIN_03516 405 1 405 chr13 114142980 113780000 113780404 1 405, 1, 113780000,
718 0 0 0 0 0 0 0 + PIN_03517 718 1 718 chr13 114142980 113857095 113857812 1 718, 1, 113857095,
355 0 0 0 0 0 0 0 - PIN_03518 355 1 355 chr13 114142980 114022807 114023161 1 355, 1, 114022807,
1229 0 0 0 0 0 0 0 - PIN_03519 1229 1 1229 chr13 114142980 114025857 114027085 1 1229, 1, 114025857,
1574 0 0 0 0 0 0 0 - PIN_03520 1574 1 1574 chr13 114142980 114039832 114041405 1 1574, 1, 114039832,
372 0 0 0 0 0 0 0 - PIN_03521 372 1 372 chr13 114142980 114065484 114065855 1 372, 1, 114065484,
998 0 0 0 0 0 0 0 - PIN_03522 998 1 998 chr13 114142980 114074566 114075563 1 998, 1, 114074566,
928 0 0 0 0 0 0 0 - PIN_03523 928 1 928 chr13 114142980 114081967 114082894 1 928, 1, 114081967,
1039 0 0 0 0 0 0 0 + PIN_03524 1039 1 1039 chr14 106368585 19855594 19856632 1 1039, 1, 19855594,
756 0 0 0 0 0 0 0 + PIN_03525 756 1 756 chr14 106368585 19870496 19871251 1 756, 1, 19870496,
239 0 0 0 0 0 0 0 - PIN_03526 239 1 239 chr14 106368585 19888953 19889191 1 239, 1, 19888953,
487 0 0 0 0 0 0 0 - PIN_03527 487 1 487 chr14 106368585 19894270 19894756 1 487, 1, 19894270,
713 0 0 0 0 0 0 0 + PIN_03528 713 1 713 chr14 106368585 19938665 19939377 1 713, 1, 19938665,
561 0 0 0 0 0 0 0 + PIN_03529 561 1 561 chr14 106368585 19941160 19941720 1 561, 1, 19941160,
541 0 0 0 0 0 0 0 + PIN_03530 541 1 541 chr14 106368585 19985689 19986229 1 541, 1, 19985689,
2509 0 0 0 0 0 0 0 + PIN_03531 2509 1 2509 chr14 106368585 19986378 19988886 1 2509, 1, 19986378,
1495 0 0 0 0 0 0 0 + PIN_03532 1495 1 1495 chr14 106368585 19989255 19990749 1 1495, 1, 19989255,
758 0 0 0 0 0 0 0 - PIN_03533 758 1 758 chr14 106368585 20010006 20010763 1 758, 1, 20010006,
655 0 0 0 0 0 0 0 - PIN_03534 655 1 655 chr14 106368585 20528076 20528730 1 655, 1, 20528076,
714 0 0 0 0 0 0 0 - PIN_03535 714 1 714 chr14 106368585 20532062 20532775 1 714, 1, 20532062,
1176 0 0 0 0 0 0 0 + PIN_03536 1176 1 1176 chr14 106368585 20559926 20561101 1 1176, 1, 20559926,
858 0 0 0 0 0 0 0 + PIN_03537 858 1 858 chr14 106368585 20561126 20561983 1 858, 1, 20561126,
279 0 0 0 0 0 0 0 - PIN_03538 279 1 279 chr14 106368585 20613552 20613830 1 279, 1, 20613552,
608 0 0 0 0 0 0 0 - PIN_03539 608 1 608 chr14 106368585 20622531 20623138 1 608, 1, 20622531,
1208 0 0 0 0 0 0 0 - PIN_03540 1208 1 1208 chr14 106368585 20625462 20626669 1 1208, 1, 20625462,
653 0 0 0 0 0 0 0 + PIN_03541 653 1 653 chr14 106368585 20631398 20632050 1 653, 1, 20631398,
1762 0 0 0 0 0 0 0 + PIN_03542 1762 1 1762 chr14 106368585 20750545 20752306 1 1762, 1, 20750545,
500 0 0 0 0 0 0 0 - PIN_03543 500 1 500 chr14 106368585 20886085 20886584 1 500, 1, 20886085,
236 0 0 0 0 0 0 0 + PIN_03544 236 1 236 chr14 106368585 20891634 20891869 1 236, 1, 20891634,
919 0 0 0 0 0 0 0 + PIN_03545 919 1 919 chr14 106368585 20894996 20895914 1 919, 1, 20894996,
1070 0 0 0 0 0 0 0 + PIN_03546 1070 1 1070 chr14 106368585 20899323 20900392 1 1070, 1, 20899323,
743 0 0 0 0 0 0 0 + PIN_03547 743 1 743 chr14 106368585 20929062 20929804 1 743, 1, 20929062,
611 0 0 0 0 0 0 0 + PIN_03548 611 1 611 chr14 106368585 20930328 20930938 1 611, 1, 20930328,
923 0 0 0 0 0 0 0 + PIN_03549 923 1 923 chr14 106368585 20931352 20932274 1 923, 1, 20931352,
313 0 0 0 0 0 0 0 + PIN_03550 313 1 313 chr14 106368585 20938098 20938410 1 313, 1, 20938098,
289 0 0 0 0 0 0 0 + PIN_03551 289 1 289 chr14 106368585 21006230 21006518 1 289, 1, 21006230,
370 0 0 0 0 0 0 0 + PIN_03552 370 1 370 chr14 106368585 21014302 21014671 1 370, 1, 21014302,
1643 0 0 0 0 0 0 0 + PIN_03553 1643 1 1643 chr14 106368585 21036399 21038041 1 1643, 1, 21036399,
832 0 0 0 0 0 0 0 + PIN_03554 832 1 832 chr14 106368585 21039111 21039942 1 832, 1, 21039111,
423 0 0 0 0 0 0 0 - PIN_03555 423 1 423 chr14 106368585 22306100 22306522 1 423, 1, 22306100,
1730 0 0 0 0 0 0 0 - PIN_03556 1730 1 1730 chr14 106368585 22306644 22308373 1 1730, 1, 22306644,
1335 0 0 0 0 0 0 0 - PIN_03557 1335 1 1335 chr14 106368585 22308518 22309852 1 1335, 1, 22308518,
938 0 0 0 0 0 0 0 - PIN_03558 938 1 938 chr14 106368585 22424510 22425447 1 938, 1, 22424510,
226 0 0 0 0 0 0 0 + PIN_03559 226 1 226 chr14 106368585 22440782 22441007 1 226, 1, 22440782,
1658 0 0 0 0 0 0 0 + PIN_03560 1658 1 1658 chr14 106368585 22443585 22445242 1 1658, 1, 22443585,
1081 0 0 0 0 0 0 0 + PIN_03561 1081 1 1081 chr14 106368585 22449751 22450831 1 1081, 1, 22449751,
906 0 0 0 0 0 0 0 + PIN_03562 906 1 906 chr14 106368585 22460585 22461490 1 906, 1, 22460585,
568 0 0 0 0 0 0 0 + PIN_03563 568 1 568 chr14 106368585 22461884 22462451 1 568, 1, 22461884,
619 0 0 0 0 0 0 0 + PIN_03564 619 1 619 chr14 106368585 22465345 22465963 1 619, 1, 22465345,
955 0 0 0 0 0 0 0 + PIN_03565 955 1 955 chr14 106368585 22467260 22468214 1 955, 1, 22467260,
907 0 0 0 0 0 0 0 + PIN_03566 907 1 907 chr14 106368585 22486357 22487263 1 907, 1, 22486357,
514 0 0 0 0 0 0 0 + PIN_03567 514 1 514 chr14 106368585 22538859 22539372 1 514, 1, 22538859,
806 0 0 0 0 0 0 0 + PIN_03568 806 1 806 chr14 106368585 22588607 22589412 1 806, 1, 22588607,
912 0 0 0 0 0 0 0 + PIN_03569 912 1 912 chr14 106368585 22601572 22602483 1 912, 1, 22601572,
609 0 0 0 0 0 0 0 + PIN_03570 609 1 609 chr14 106368585 22603306 22603914 1 609, 1, 22603306,
4239 0 0 0 0 0 0 0 + PIN_03571 4239 1 4239 chr14 106368585 22604459 22608697 1 4239, 1, 22604459,
1395 0 0 0 0 0 0 0 + PIN_03572 1395 1 1395 chr14 106368585 22609271 22610665 1 1395, 1, 22609271,
1364 0 0 0 0 0 0 0 + PIN_03573 1364 1 1364 chr14 106368585 22666708 22668071 1 1364, 1, 22666708,
744 0 0 0 0 0 0 0 + PIN_03574 744 1 744 chr14 106368585 22824423 22825166 1 744, 1, 22824423,
2416 0 0 0 0 0 0 0 + PIN_03575 2416 1 2416 chr14 106368585 22838030 22840445 1 2416, 1, 22838030,
2317 0 0 0 0 0 0 0 - PIN_03576 2317 1 2317 chr14 106368585 22860869 22863185 1 2317, 1, 22860869,
593 0 0 0 0 0 0 0 + PIN_03577 593 1 593 chr14 106368585 22887355 22887947 1 593, 1, 22887355,
416 0 0 0 0 0 0 0 + PIN_03578 416 1 416 chr14 106368585 22964596 22965011 1 416, 1, 22964596,
864 0 0 0 0 0 0 0 + PIN_03579 864 1 864 chr14 106368585 23099085 23099948 1 864, 1, 23099085,
1591 0 0 0 0 0 0 0 + PIN_03580 1591 1 1591 chr14 106368585 23102687 23104277 1 1591, 1, 23102687,
694 0 0 0 0 0 0 0 + PIN_03581 694 1 694 chr14 106368585 23104619 23105312 1 694, 1, 23104619,
691 0 0 0 0 0 0 0 + PIN_03582 691 1 691 chr14 106368585 23105468 23106158 1 691, 1, 23105468,
796 0 0 0 0 0 0 0 - PIN_03583 796 1 796 chr14 106368585 23493796 23494591 1 796, 1, 23493796,
401 0 0 0 0 0 0 0 - PIN_03584 401 1 401 chr14 106368585 23498725 23499125 1 401, 1, 23498725,
1191 0 0 0 0 0 0 0 - PIN_03585 1191 1 1191 chr14 106368585 23504515 23505705 1 1191, 1, 23504515,
486 0 0 0 0 0 0 0 - PIN_03586 486 1 486 chr14 106368585 23656617 23657102 1 486, 1, 23656617,
979 0 0 0 0 0 0 0 - PIN_03587 979 1 979 chr14 106368585 23675390 23676368 1 979, 1, 23675390,
356 0 0 0 0 0 0 0 - PIN_03588 356 1 356 chr14 106368585 23677166 23677521 1 356, 1, 23677166,
395 0 0 0 0 0 0 0 + PIN_03589 395 1 395 chr14 106368585 23680091 23680485 1 395, 1, 23680091,
702 0 0 0 0 0 0 0 + PIN_03590 702 1 702 chr14 106368585 23682538 23683239 1 702, 1, 23682538,
1077 0 0 0 0 0 0 0 + PIN_03591 1077 1 1077 chr14 106368585 23684322 23685398 1 1077, 1, 23684322,
2556 0 0 0 0 0 0 0 - PIN_03592 2556 1 2556 chr14 106368585 23702557 23705112 1 2556, 1, 23702557,
1052 0 0 0 0 0 0 0 - PIN_03593 1052 1 1052 chr14 106368585 23711657 23712708 1 1052, 1, 23711657,
556 0 0 0 0 0 0 0 - PIN_03594 556 1 556 chr14 106368585 23714394 23714949 1 556, 1, 23714394,
292 0 0 0 0 0 0 0 - PIN_03595 292 1 292 chr14 106368585 23717962 23718253 1 292, 1, 23717962,
482 0 0 0 0 0 0 0 - PIN_03596 482 1 482 chr14 106368585 23718573 23719054 1 482, 1, 23718573,
351 0 0 0 0 0 0 0 + PIN_03597 351 1 351 chr14 106368585 23719618 23719968 1 351, 1, 23719618,
1048 0 0 0 0 0 0 0 + PIN_03598 1048 1 1048 chr14 106368585 23728854 23729901 1 1048, 1, 23728854,
1768 0 0 0 0 0 0 0 + PIN_03599 1768 1 1768 chr14 106368585 23729925 23731692 1 1768, 1, 23729925,
1734 0 0 0 0 0 0 0 - PIN_03600 1734 1 1734 chr14 106368585 23745194 23746927 1 1734, 1, 23745194,
626 0 0 0 0 0 0 0 + PIN_03601 626 1 626 chr14 106368585 23756761 23757386 1 626, 1, 23756761,
475 0 0 0 0 0 0 0 + PIN_03602 475 1 475 chr14 106368585 23770573 23771047 1 475, 1, 23770573,
847 0 0 0 0 0 0 0 - PIN_03603 847 1 847 chr14 106368585 23776444 23777290 1 847, 1, 23776444,
364 0 0 0 0 0 0 0 + PIN_03604 364 1 364 chr14 106368585 23780822 23781185 1 364, 1, 23780822,
291 0 0 0 0 0 0 0 + PIN_03605 291 1 291 chr14 106368585 23807665 23807955 1 291, 1, 23807665,
297 0 0 0 0 0 0 0 - PIN_03606 297 1 297 chr14 106368585 23840927 23841223 1 297, 1, 23840927,
608 0 0 0 0 0 0 0 + PIN_03607 608 1 608 chr14 106368585 23844811 23845418 1 608, 1, 23844811,
723 0 0 0 0 0 0 0 + PIN_03608 723 1 723 chr14 106368585 23846682 23847404 1 723, 1, 23846682,
3192 0 0 0 0 0 0 0 - PIN_03609 3192 1 3192 chr14 106368585 23851489 23854680 1 3192, 1, 23851489,
988 0 0 0 0 0 0 0 + PIN_03610 988 1 988 chr14 106368585 23857614 23858601 1 988, 1, 23857614,
303 0 0 0 0 0 0 0 - PIN_03611 303 1 303 chr14 106368585 23971656 23971958 1 303, 1, 23971656,
456 0 0 0 0 0 0 0 - PIN_03612 456 1 456 chr14 106368585 23975250 23975705 1 456, 1, 23975250,
385 0 0 0 0 0 0 0 - PIN_03613 385 1 385 chr14 106368585 30246750 30247134 1 385, 1, 30246750,
1755 0 0 0 0 0 0 0 - PIN_03614 1755 1 1755 chr14 106368585 30423613 30425367 1 1755, 1, 30423613,
353 0 0 0 0 0 0 0 + PIN_03615 353 1 353 chr14 106368585 30494540 30494892 1 353, 1, 30494540,
321 0 0 0 0 0 0 0 + PIN_03616 321 1 321 chr14 106368585 30494947 30495267 1 321, 1, 30494947,
597 0 0 0 0 0 0 0 + PIN_03617 597 1 597 chr14 106368585 30652590 30653186 1 597, 1, 30652590,
1245 0 0 0 0 0 0 0 + PIN_03618 1245 1 1245 chr14 106368585 30666323 30667567 1 1245, 1, 30666323,
505 0 0 0 0 0 0 0 + PIN_03619 505 1 505 chr14 106368585 30675290 30675794 1 505, 1, 30675290,
659 0 0 0 0 0 0 0 + PIN_03620 659 1 659 chr14 106368585 30678517 30679175 1 659, 1, 30678517,
741 0 0 0 0 0 0 0 + PIN_03621 741 1 741 chr14 106368585 30744662 30745402 1 741, 1, 30744662,
812 0 0 0 0 0 0 0 - PIN_03622 812 1 812 chr14 106368585 31972127 31972938 1 812, 1, 31972127,
930 0 0 0 0 0 0 0 - PIN_03623 930 1 930 chr14 106368585 32312028 32312957 1 930, 1, 32312028,
335 0 0 0 0 0 0 0 - PIN_03624 335 1 335 chr14 106368585 32594820 32595154 1 335, 1, 32594820,
573 0 0 0 0 0 0 0 - PIN_03625 573 1 573 chr14 106368585 33273983 33274555 1 573, 1, 33273983,
412 0 0 0 0 0 0 0 + PIN_03626 412 1 412 chr14 106368585 34068178 34068589 1 412, 1, 34068178,
323 0 0 0 0 0 0 0 + PIN_03627 323 1 323 chr14 106368585 34114550 34114872 1 323, 1, 34114550,
196 0 0 0 0 0 0 0 + PIN_03628 196 1 196 chr14 106368585 34148563 34148758 1 196, 1, 34148563,
530 0 0 0 0 0 0 0 + PIN_03629 530 1 530 chr14 106368585 34318983 34319512 1 530, 1, 34318983,
919 0 0 0 0 0 0 0 + PIN_03630 919 1 919 chr14 106368585 34338884 34339802 1 919, 1, 34338884,
767 0 0 0 0 0 0 0 + PIN_03631 767 1 767 chr14 106368585 34400806 34401572 1 767, 1, 34400806,
792 0 0 0 0 0 0 0 + PIN_03632 792 1 792 chr14 106368585 34413302 34414093 1 792, 1, 34413302,
804 0 0 0 0 0 0 0 - PIN_03633 804 1 804 chr14 106368585 34561524 34562327 1 804, 1, 34561524,
503 0 0 0 0 0 0 0 + PIN_03634 503 1 503 chr14 106368585 34626547 34627049 1 503, 1, 34626547,
1371 0 0 0 0 0 0 0 + PIN_03635 1371 1 1371 chr14 106368585 34637317 34638687 1 1371, 1, 34637317,
1434 0 0 0 0 0 0 0 + PIN_03636 1434 1 1434 chr14 106368585 34646596 34648029 1 1434, 1, 34646596,
1175 0 0 0 0 0 0 0 + PIN_03637 1175 1 1175 chr14 106368585 34648306 34649480 1 1175, 1, 34648306,
646 0 0 0 0 0 0 0 - PIN_03638 646 1 646 chr14 106368585 34847657 34848302 1 646, 1, 34847657,
2357 0 0 0 0 0 0 0 + PIN_03639 2357 1 2357 chr14 106368585 34941017 34943373 1 2357, 1, 34941017,
1993 0 0 0 0 0 0 0 + PIN_03640 1993 1 1993 chr14 106368585 35080013 35082005 1 1993, 1, 35080013,
1356 0 0 0 0 0 0 0 - PIN_03641 1356 1 1356 chr14 106368585 36201529 36202884 1 1356, 1, 36201529,
930 0 0 0 0 0 0 0 - PIN_03642 930 1 930 chr14 106368585 38716264 38717193 1 930, 1, 38716264,
628 0 0 0 0 0 0 0 + PIN_03643 628 1 628 chr14 106368585 44470165 44470792 1 628, 1, 44470165,
1361 0 0 0 0 0 0 0 - PIN_03644 1361 1 1361 chr14 106368585 44564426 44565786 1 1361, 1, 44564426,
949 0 0 0 0 0 0 0 - PIN_03645 949 1 949 chr14 106368585 44570914 44571862 1 949, 1, 44570914,
383 0 0 0 0 0 0 0 + PIN_03646 383 1 383 chr14 106368585 44743165 44743547 1 383, 1, 44743165,
2919 0 0 0 0 0 0 0 + PIN_03647 2919 1 2919 chr14 106368585 44743939 44746857 1 2919, 1, 44743939,
1604 0 0 0 0 0 0 0 + PIN_03648 1604 1 1604 chr14 106368585 44748023 44749626 1 1604, 1, 44748023,
515 0 0 0 0 0 0 0 + PIN_03649 515 1 515 chr14 106368585 44776244 44776758 1 515, 1, 44776244,
895 0 0 0 0 0 0 0 + PIN_03650 895 1 895 chr14 106368585 49121857 49122751 1 895, 1, 49121857,
1009 0 0 0 0 0 0 0 - PIN_03651 1009 1 1009 chr14 106368585 49137282 49138290 1 1009, 1, 49137282,
218 0 0 0 0 0 0 0 - PIN_03652 218 1 218 chr14 106368585 49138757 49138974 1 218, 1, 49138757,
1657 0 0 0 0 0 0 0 - PIN_03653 1657 1 1657 chr14 106368585 49148165 49149821 1 1657, 1, 49148165,
924 0 0 0 0 0 0 0 + PIN_03654 924 1 924 chr14 106368585 49183037 49183960 1 924, 1, 49183037,
489 0 0 0 0 0 0 0 + PIN_03655 489 1 489 chr14 106368585 49199407 49199895 1 489, 1, 49199407,
293 0 0 0 0 0 0 0 + PIN_03656 293 1 293 chr14 106368585 49205937 49206229 1 293, 1, 49205937,
372 0 0 0 0 0 0 0 + PIN_03657 372 1 372 chr14 106368585 49210701 49211072 1 372, 1, 49210701,
457 0 0 0 0 0 0 0 - PIN_03658 457 1 457 chr14 106368585 49245562 49246018 1 457, 1, 49245562,
655 0 0 0 0 0 0 0 - PIN_03659 655 1 655 chr14 106368585 49265302 49265956 1 655, 1, 49265302,
551 0 0 0 0 0 0 0 - PIN_03660 551 1 551 chr14 106368585 49307697 49308247 1 551, 1, 49307697,
1563 0 0 0 0 0 0 0 - PIN_03661 1563 1 1563 chr14 106368585 49316274 49317836 1 1563, 1, 49316274,
1117 0 0 0 0 0 0 0 - PIN_03662 1117 1 1117 chr14 106368585 49318180 49319296 1 1117, 1, 49318180,
2461 0 0 0 0 0 0 0 + PIN_03663 2461 1 2461 chr14 106368585 49321181 49323641 1 2461, 1, 49321181,
798 0 0 0 0 0 0 0 + PIN_03664 798 1 798 chr14 106368585 49325392 49326189 1 798, 1, 49325392,
481 0 0 0 0 0 0 0 + PIN_03665 481 1 481 chr14 106368585 49332412 49332892 1 481, 1, 49332412,
365 0 0 0 0 0 0 0 + PIN_03666 365 1 365 chr14 106368585 49338771 49339135 1 365, 1, 49338771,
515 0 0 0 0 0 0 0 + PIN_03667 515 1 515 chr14 106368585 49350237 49350751 1 515, 1, 49350237,
644 0 0 0 0 0 0 0 + PIN_03668 644 1 644 chr14 106368585 49350761 49351404 1 644, 1, 49350761,
771 0 0 0 0 0 0 0 + PIN_03669 771 1 771 chr14 106368585 49365045 49365815 1 771, 1, 49365045,
682 0 0 0 0 0 0 0 + PIN_03670 682 1 682 chr14 106368585 49367293 49367974 1 682, 1, 49367293,
830 0 0 0 0 0 0 0 + PIN_03671 830 1 830 chr14 106368585 49369282 49370111 1 830, 1, 49369282,
393 0 0 0 0 0 0 0 + PIN_03672 393 1 393 chr14 106368585 49370692 49371084 1 393, 1, 49370692,
1006 0 0 0 0 0 0 0 + PIN_03673 1006 1 1006 chr14 106368585 49650413 49651418 1 1006, 1, 49650413,
923 0 0 0 0 0 0 0 + PIN_03674 923 1 923 chr14 106368585 49651613 49652535 1 923, 1, 49651613,
994 0 0 0 0 0 0 0 + PIN_03675 994 1 994 chr14 106368585 49670258 49671251 1 994, 1, 49670258,
352 0 0 0 0 0 0 0 + PIN_03676 352 1 352 chr14 106368585 49689391 49689742 1 352, 1, 49689391,
706 0 0 0 0 0 0 0 + PIN_03677 706 1 706 chr14 106368585 49737172 49737877 1 706, 1, 49737172,
1347 0 0 0 0 0 0 0 + PIN_03678 1347 1 1347 chr14 106368585 49782768 49784114 1 1347, 1, 49782768,
960 0 0 0 0 0 0 0 - PIN_03679 960 1 960 chr14 106368585 49858573 49859532 1 960, 1, 49858573,
893 0 0 0 0 0 0 0 - PIN_03680 893 1 893 chr14 106368585 49859866 49860758 1 893, 1, 49859866,
507 0 0 0 0 0 0 0 - PIN_03681 507 1 507 chr14 106368585 49868393 49868899 1 507, 1, 49868393,
966 0 0 0 0 0 0 0 + PIN_03682 966 1 966 chr14 106368585 49870654 49871619 1 966, 1, 49870654,
472 0 0 0 0 0 0 0 + PIN_03683 472 1 472 chr14 106368585 49916333 49916804 1 472, 1, 49916333,
467 0 0 0 0 0 0 0 + PIN_03684 467 1 467 chr14 106368585 49979939 49980405 1 467, 1, 49979939,
461 0 0 0 0 0 0 0 + PIN_03685 461 1 461 chr14 106368585 49992749 49993209 1 461, 1, 49992749,
475 0 0 0 0 0 0 0 - PIN_03686 475 1 475 chr14 106368585 50164939 50165413 1 475, 1, 50164939,
1799 0 0 0 0 0 0 0 + PIN_03687 1799 1 1799 chr14 106368585 50200544 50202342 1 1799, 1, 50200544,
695 0 0 0 0 0 0 0 + PIN_03688 695 1 695 chr14 106368585 50299954 50300648 1 695, 1, 50299954,
502 0 0 0 0 0 0 0 + PIN_03689 502 1 502 chr14 106368585 50328903 50329404 1 502, 1, 50328903,
1173 0 0 0 0 0 0 0 - PIN_03690 1173 1 1173 chr14 106368585 50439633 50440805 1 1173, 1, 50439633,
585 0 0 0 0 0 0 0 + PIN_03691 585 1 585 chr14 106368585 50444569 50445153 1 585, 1, 50444569,
367 0 0 0 0 0 0 0 + PIN_03692 367 1 367 chr14 106368585 50448504 50448870 1 367, 1, 50448504,
745 0 0 0 0 0 0 0 + PIN_03693 745 1 745 chr14 106368585 50456646 50457390 1 745, 1, 50456646,
2510 0 0 0 0 0 0 0 + PIN_03694 2510 1 2510 chr14 106368585 50458537 50461046 1 2510, 1, 50458537,
402 0 0 0 0 0 0 0 + PIN_03695 402 1 402 chr14 106368585 50519332 50519733 1 402, 1, 50519332,
351 0 0 0 0 0 0 0 + PIN_03696 351 1 351 chr14 106368585 50519749 50520099 1 351, 1, 50519749,
703 0 0 0 0 0 0 0 - PIN_03697 703 1 703 chr14 106368585 51225933 51226635 1 703, 1, 51225933,
758 0 0 0 0 0 0 0 - PIN_03698 758 1 758 chr14 106368585 51253287 51254044 1 758, 1, 51253287,
2015 0 0 0 0 0 0 0 - PIN_03699 2015 1 2015 chr14 106368585 51537225 51539239 1 2015, 1, 51537225,
595 0 0 0 0 0 0 0 + PIN_03700 595 1 595 chr14 106368585 52018587 52019181 1 595, 1, 52018587,
837 0 0 0 0 0 0 0 + PIN_03701 837 1 837 chr14 106368585 52182755 52183591 1 837, 1, 52182755,
1108 0 0 0 0 0 0 0 + PIN_03702 1108 1 1108 chr14 106368585 52193902 52195009 1 1108, 1, 52193902,
377 0 0 0 0 0 0 0 - PIN_03703 377 1 377 chr14 106368585 52244990 52245366 1 377, 1, 52244990,
629 0 0 0 0 0 0 0 - PIN_03704 629 1 629 chr14 106368585 52286852 52287480 1 629, 1, 52286852,
1039 0 0 0 0 0 0 0 + PIN_03705 1039 1 1039 chr14 106368585 52397771 52398809 1 1039, 1, 52397771,
482 0 0 0 0 0 0 0 + PIN_03706 482 1 482 chr14 106368585 52411378 52411859 1 482, 1, 52411378,
966 0 0 0 0 0 0 0 + PIN_03707 966 1 966 chr14 106368585 52587522 52588487 1 966, 1, 52587522,
427 0 0 0 0 0 0 0 + PIN_03708 427 1 427 chr14 106368585 54381924 54382350 1 427, 1, 54381924,
381 0 0 0 0 0 0 0 + PIN_03709 381 1 381 chr14 106368585 54562942 54563322 1 381, 1, 54562942,
5779 0 0 0 0 0 0 0 - PIN_03710 5779 1 5779 chr14 106368585 54599796 54605574 1 5779, 1, 54599796,
656 0 0 0 0 0 0 0 + PIN_03711 656 1 656 chr14 106368585 54684944 54685599 1 656, 1, 54684944,
784 0 0 0 0 0 0 0 - PIN_03712 784 1 784 chr14 106368585 54891056 54891839 1 784, 1, 54891056,
371 0 0 0 0 0 0 0 - PIN_03713 371 1 371 chr14 106368585 55175409 55175779 1 371, 1, 55175409,
1088 0 0 0 0 0 0 0 - PIN_03714 1088 1 1088 chr14 106368585 55189049 55190136 1 1088, 1, 55189049,
561 0 0 0 0 0 0 0 - PIN_03715 561 1 561 chr14 106368585 55194637 55195197 1 561, 1, 55194637,
1054 0 0 0 0 0 0 0 - PIN_03716 1054 1 1054 chr14 106368585 55216875 55217928 1 1054, 1, 55216875,
1260 0 0 0 0 0 0 0 - PIN_03717 1260 1 1260 chr14 106368585 56154526 56155785 1 1260, 1, 56154526,
295 0 0 0 0 0 0 0 - PIN_03718 295 1 295 chr14 106368585 57755984 57756278 1 295, 1, 57755984,
425 0 0 0 0 0 0 0 - PIN_03719 425 1 425 chr14 106368585 57759963 57760387 1 425, 1, 57759963,
1331 0 0 0 0 0 0 0 - PIN_03720 1331 1 1331 chr14 106368585 57783106 57784436 1 1331, 1, 57783106,
1001 0 0 0 0 0 0 0 - PIN_03721 1001 1 1001 chr14 106368585 57794317 57795317 1 1001, 1, 57794317,
375 0 0 0 0 0 0 0 - PIN_03722 375 1 375 chr14 106368585 57797227 57797601 1 375, 1, 57797227,
7439 0 0 0 0 0 0 0 - PIN_03723 7439 1 7439 chr14 106368585 57800882 57808320 1 7439, 1, 57800882,
1054 0 0 0 0 0 0 0 + PIN_03724 1054 1 1054 chr14 106368585 57946539 57947592 1 1054, 1, 57946539,
917 0 0 0 0 0 0 0 - PIN_03725 917 1 917 chr14 106368585 57964156 57965072 1 917, 1, 57964156,
560 0 0 0 0 0 0 0 + PIN_03726 560 1 560 chr14 106368585 58991845 58992404 1 560, 1, 58991845,
909 0 0 0 0 0 0 0 + PIN_03727 909 1 909 chr14 106368585 58997234 58998142 1 909, 1, 58997234,
3001 0 0 0 0 0 0 0 + PIN_03728 3001 1 3001 chr14 106368585 59009561 59012561 1 3001, 1, 59009561,
1602 0 0 0 0 0 0 0 - PIN_03729 1602 1 1602 chr14 106368585 59037099 59038700 1 1602, 1, 59037099,
4587 0 0 0 0 0 0 0 - PIN_03730 4587 1 4587 chr14 106368585 59667250 59671836 1 4587, 1, 59667250,
629 0 0 0 0 0 0 0 + PIN_03731 629 1 629 chr14 106368585 59689194 59689822 1 629, 1, 59689194,
1047 0 0 0 0 0 0 0 + PIN_03732 1047 1 1047 chr14 106368585 59701244 59702290 1 1047, 1, 59701244,
1381 0 0 0 0 0 0 0 - PIN_03733 1381 1 1381 chr14 106368585 59827542 59828922 1 1381, 1, 59827542,
290 0 0 0 0 0 0 0 - PIN_03734 290 1 290 chr14 106368585 60586860 60587149 1 290, 1, 60586860,
284 0 0 0 0 0 0 0 - PIN_03735 284 1 284 chr14 106368585 60859005 60859288 1 284, 1, 60859005,
1182 0 0 0 0 0 0 0 - PIN_03736 1182 1 1182 chr14 106368585 61258176 61259357 1 1182, 1, 61258176,
561 0 0 0 0 0 0 0 - PIN_03737 561 1 561 chr14 106368585 61263735 61264295 1 561, 1, 61263735,
514 0 0 0 0 0 0 0 - PIN_03738 514 1 514 chr14 106368585 61273328 61273841 1 514, 1, 61273328,
2186 0 0 0 0 0 0 0 - PIN_03739 2186 1 2186 chr14 106368585 62827224 62829409 1 2186, 1, 62827224,
413 0 0 0 0 0 0 0 + PIN_03740 413 1 413 chr14 106368585 62918277 62918689 1 413, 1, 62918277,
534 0 0 0 0 0 0 0 + PIN_03741 534 1 534 chr14 106368585 63177631 63178164 1 534, 1, 63177631,
568 0 0 0 0 0 0 0 - PIN_03742 568 1 568 chr14 106368585 63538318 63538885 1 568, 1, 63538318,
622 0 0 0 0 0 0 0 - PIN_03743 622 1 622 chr14 106368585 63661445 63662066 1 622, 1, 63661445,
361 0 0 0 0 0 0 0 - PIN_03744 361 1 361 chr14 106368585 63722802 63723162 1 361, 1, 63722802,
423 0 0 0 0 0 0 0 - PIN_03745 423 1 423 chr14 106368585 63755589 63756011 1 423, 1, 63755589,
430 0 0 0 0 0 0 0 - PIN_03746 430 1 430 chr14 106368585 63757815 63758244 1 430, 1, 63757815,
388 0 0 0 0 0 0 0 - PIN_03747 388 1 388 chr14 106368585 63761401 63761788 1 388, 1, 63761401,
1787 0 0 0 0 0 0 0 - PIN_03748 1787 1 1787 chr14 106368585 63976737 63978523 1 1787, 1, 63976737,
1267 0 0 0 0 0 0 0 - PIN_03749 1267 1 1267 chr14 106368585 63983926 63985192 1 1267, 1, 63983926,
1232 0 0 0 0 0 0 0 - PIN_03750 1232 1 1232 chr14 106368585 64047061 64048292 1 1232, 1, 64047061,
218 0 0 0 0 0 0 0 - PIN_03751 218 1 218 chr14 106368585 64274477 64274694 1 218, 1, 64274477,
828 0 0 0 0 0 0 0 + PIN_03752 828 1 828 chr14 106368585 64286171 64286998 1 828, 1, 64286171,
952 0 0 0 0 0 0 0 - PIN_03753 952 1 952 chr14 106368585 64587329 64588280 1 952, 1, 64587329,
836 0 0 0 0 0 0 0 + PIN_03754 836 1 836 chr14 106368585 64629968 64630803 1 836, 1, 64629968,
928 0 0 0 0 0 0 0 - PIN_03755 928 1 928 chr14 106368585 64949225 64950152 1 928, 1, 64949225,
361 0 0 0 0 0 0 0 - PIN_03756 361 1 361 chr14 106368585 66027012 66027372 1 361, 1, 66027012,
266 0 0 0 0 0 0 0 - PIN_03757 266 1 266 chr14 106368585 66034533 66034798 1 266, 1, 66034533,
912 0 0 0 0 0 0 0 - PIN_03758 912 1 912 chr14 106368585 66312639 66313550 1 912, 1, 66312639,
583 0 0 0 0 0 0 0 - PIN_03759 583 1 583 chr14 106368585 66378708 66379290 1 583, 1, 66378708,
1115 0 0 0 0 0 0 0 - PIN_03760 1115 1 1115 chr14 106368585 66828202 66829316 1 1115, 1, 66828202,
596 0 0 0 0 0 0 0 - PIN_03761 596 1 596 chr14 106368585 66838823 66839418 1 596, 1, 66838823,
920 0 0 0 0 0 0 0 - PIN_03762 920 1 920 chr14 106368585 66852659 66853578 1 920, 1, 66852659,
5307 0 0 0 0 0 0 0 + PIN_03763 5307 1 5307 chr14 106368585 66868207 66873513 1 5307, 1, 66868207,
328 0 0 0 0 0 0 0 + PIN_03764 328 1 328 chr14 106368585 66879690 66880017 1 328, 1, 66879690,
538 0 0 0 0 0 0 0 - PIN_03765 538 1 538 chr14 106368585 66917750 66918287 1 538, 1, 66917750,
1286 0 0 0 0 0 0 0 - PIN_03766 1286 1 1286 chr14 106368585 66919704 66920989 1 1286, 1, 66919704,
676 0 0 0 0 0 0 0 + PIN_03767 676 1 676 chr14 106368585 66924590 66925265 1 676, 1, 66924590,
3736 0 0 0 0 0 0 0 + PIN_03768 3736 1 3736 chr14 106368585 67006735 67010470 1 3736, 1, 67006735,
692 0 0 0 0 0 0 0 - PIN_03769 692 1 692 chr14 106368585 67077923 67078614 1 692, 1, 67077923,
1319 0 0 0 0 0 0 0 - PIN_03770 1319 1 1319 chr14 106368585 67098505 67099823 1 1319, 1, 67098505,
953 0 0 0 0 0 0 0 - PIN_03771 953 1 953 chr14 106368585 67181647 67182599 1 953, 1, 67181647,
1982 0 0 0 0 0 0 0 - PIN_03772 1982 1 1982 chr14 106368585 67182799 67184780 1 1982, 1, 67182799,
1240 0 0 0 0 0 0 0 + PIN_03773 1240 1 1240 chr14 106368585 67227210 67228449 1 1240, 1, 67227210,
733 0 0 0 0 0 0 0 + PIN_03774 733 1 733 chr14 106368585 67229063 67229795 1 733, 1, 67229063,
410 0 0 0 0 0 0 0 - PIN_03775 410 1 410 chr14 106368585 67260879 67261288 1 410, 1, 67260879,
692 0 0 0 0 0 0 0 + PIN_03776 692 1 692 chr14 106368585 68446318 68447009 1 692, 1, 68446318,
824 0 0 0 0 0 0 0 + PIN_03777 824 1 824 chr14 106368585 68514378 68515201 1 824, 1, 68514378,
651 0 0 0 0 0 0 0 - PIN_03778 651 1 651 chr14 106368585 68728237 68728887 1 651, 1, 68728237,
370 0 0 0 0 0 0 0 - PIN_03779 370 1 370 chr14 106368585 68989627 68989996 1 370, 1, 68989627,
406 0 0 0 0 0 0 0 - PIN_03780 406 1 406 chr14 106368585 68992148 68992553 1 406, 1, 68992148,
3813 0 0 0 0 0 0 0 - PIN_03781 3813 1 3813 chr14 106368585 69303850 69307662 1 3813, 1, 69303850,
626 0 0 0 0 0 0 0 + PIN_03782 626 1 626 chr14 106368585 69865305 69865930 1 626, 1, 69865305,
743 0 0 0 0 0 0 0 + PIN_03783 743 1 743 chr14 106368585 70129458 70130200 1 743, 1, 70129458,
912 0 0 0 0 0 0 0 + PIN_03784 912 1 912 chr14 106368585 70275789 70276700 1 912, 1, 70275789,
682 0 0 0 0 0 0 0 - PIN_03785 682 1 682 chr14 106368585 70565090 70565771 1 682, 1, 70565090,
791 0 0 0 0 0 0 0 - PIN_03786 791 1 791 chr14 106368585 71155094 71155884 1 791, 1, 71155094,
473 0 0 0 0 0 0 0 - PIN_03787 473 1 473 chr14 106368585 71208697 71209169 1 473, 1, 71208697,
999 0 0 0 0 0 0 0 - PIN_03788 999 1 999 chr14 106368585 71221299 71222297 1 999, 1, 71221299,
658 0 0 0 0 0 0 0 - PIN_03789 658 1 658 chr14 106368585 71271400 71272057 1 658, 1, 71271400,
947 0 0 0 0 0 0 0 - PIN_03790 947 1 947 chr14 106368585 72478944 72479890 1 947, 1, 72478944,
541 0 0 0 0 0 0 0 + PIN_03791 541 1 541 chr14 106368585 72510501 72511041 1 541, 1, 72510501,
498 0 0 0 0 0 0 0 + PIN_03792 498 1 498 chr14 106368585 72511194 72511691 1 498, 1, 72511194,
333 0 0 0 0 0 0 0 + PIN_03793 333 1 333 chr14 106368585 72529528 72529860 1 333, 1, 72529528,
613 0 0 0 0 0 0 0 - PIN_03794 613 1 613 chr14 106368585 72612499 72613111 1 613, 1, 72612499,
1652 0 0 0 0 0 0 0 - PIN_03795 1652 1 1652 chr14 106368585 72623672 72625323 1 1652, 1, 72623672,
1461 0 0 0 0 0 0 0 - PIN_03796 1461 1 1461 chr14 106368585 72673044 72674504 1 1461, 1, 72673044,
634 0 0 0 0 0 0 0 - PIN_03797 634 1 634 chr14 106368585 72683793 72684426 1 634, 1, 72683793,
638 0 0 0 0 0 0 0 - PIN_03798 638 1 638 chr14 106368585 72742613 72743250 1 638, 1, 72742613,
1141 0 0 0 0 0 0 0 - PIN_03799 1141 1 1141 chr14 106368585 72780564 72781704 1 1141, 1, 72780564,
455 0 0 0 0 0 0 0 - PIN_03800 455 1 455 chr14 106368585 72781984 72782438 1 455, 1, 72781984,
328 0 0 0 0 0 0 0 - PIN_03801 328 1 328 chr14 106368585 72790921 72791248 1 328, 1, 72790921,
421 0 0 0 0 0 0 0 + PIN_03802 421 1 421 chr14 106368585 72815550 72815970 1 421, 1, 72815550,
2765 0 0 0 0 0 0 0 + PIN_03803 2765 1 2765 chr14 106368585 72816864 72819628 1 2765, 1, 72816864,
2575 0 0 0 0 0 0 0 + PIN_03804 2575 1 2575 chr14 106368585 73027283 73029857 1 2575, 1, 73027283,
447 0 0 0 0 0 0 0 + PIN_03805 447 1 447 chr14 106368585 73055396 73055842 1 447, 1, 73055396,
2309 0 0 0 0 0 0 0 + PIN_03806 2309 1 2309 chr14 106368585 73056419 73058727 1 2309, 1, 73056419,
1919 0 0 0 0 0 0 0 - PIN_03807 1919 1 1919 chr14 106368585 73104586 73106504 1 1919, 1, 73104586,
550 0 0 0 0 0 0 0 - PIN_03808 550 1 550 chr14 106368585 73207659 73208208 1 550, 1, 73207659,
493 0 0 0 0 0 0 0 + PIN_03809 493 1 493 chr14 106368585 73262396 73262888 1 493, 1, 73262396,
889 0 0 0 0 0 0 0 - PIN_03810 889 1 889 chr14 106368585 73432137 73433025 1 889, 1, 73432137,
410 0 0 0 0 0 0 0 - PIN_03811 410 1 410 chr14 106368585 73457373 73457782 1 410, 1, 73457373,
1054 0 0 0 0 0 0 0 + PIN_03812 1054 1 1054 chr14 106368585 73458248 73459301 1 1054, 1, 73458248,
1054 0 0 0 0 0 0 0 - PIN_03813 1054 1 1054 chr14 106368585 73458248 73459301 1 1054, 1, 73458248,
757 0 0 0 0 0 0 0 + PIN_03814 757 1 757 chr14 106368585 73478675 73479431 1 757, 1, 73478675,
1415 0 0 0 0 0 0 0 - PIN_03815 1415 1 1415 chr14 106368585 73491793 73493207 1 1415, 1, 73491793,
575 0 0 0 0 0 0 0 - PIN_03816 575 1 575 chr14 106368585 73494372 73494946 1 575, 1, 73494372,
361 0 0 0 0 0 0 0 - PIN_03817 361 1 361 chr14 106368585 73497831 73498191 1 361, 1, 73497831,
408 0 0 0 0 0 0 0 + PIN_03818 408 1 408 chr14 106368585 73513588 73513995 1 408, 1, 73513588,
922 0 0 0 0 0 0 0 + PIN_03819 922 1 922 chr14 106368585 73522679 73523600 1 922, 1, 73522679,
553 0 0 0 0 0 0 0 - PIN_03820 553 1 553 chr14 106368585 73584530 73585082 1 553, 1, 73584530,
1282 0 0 0 0 0 0 0 - PIN_03821 1282 1 1282 chr14 106368585 73586015 73587296 1 1282, 1, 73586015,
4372 0 0 0 0 0 0 0 - PIN_03822 4372 1 4372 chr14 106368585 73592832 73597203 1 4372, 1, 73592832,
379 0 0 0 0 0 0 0 - PIN_03823 379 1 379 chr14 106368585 73617302 73617680 1 379, 1, 73617302,
1242 0 0 0 0 0 0 0 + PIN_03824 1242 1 1242 chr14 106368585 73824342 73825583 1 1242, 1, 73824342,
421 0 0 0 0 0 0 0 + PIN_03825 421 1 421 chr14 106368585 73826612 73827032 1 421, 1, 73826612,
1781 0 0 0 0 0 0 0 + PIN_03826 1781 1 1781 chr14 106368585 73827141 73828921 1 1781, 1, 73827141,
2143 0 0 0 0 0 0 0 + PIN_03827 2143 1 2143 chr14 106368585 73829460 73831602 1 2143, 1, 73829460,
1247 0 0 0 0 0 0 0 + PIN_03828 1247 1 1247 chr14 106368585 73833871 73835117 1 1247, 1, 73833871,
442 0 0 0 0 0 0 0 + PIN_03829 442 1 442 chr14 106368585 74044200 74044641 1 442, 1, 74044200,
731 0 0 0 0 0 0 0 + PIN_03830 731 1 731 chr14 106368585 74206718 74207448 1 731, 1, 74206718,
777 0 0 0 0 0 0 0 + PIN_03831 777 1 777 chr14 106368585 74210032 74210808 1 777, 1, 74210032,
1223 0 0 0 0 0 0 0 + PIN_03832 1223 1 1223 chr14 106368585 74211630 74212852 1 1223, 1, 74211630,
1042 0 0 0 0 0 0 0 - PIN_03833 1042 1 1042 chr14 106368585 74249656 74250697 1 1042, 1, 74249656,
673 0 0 0 0 0 0 0 - PIN_03834 673 1 673 chr14 106368585 74425805 74426477 1 673, 1, 74425805,
911 0 0 0 0 0 0 0 - PIN_03835 911 1 911 chr14 106368585 74427431 74428341 1 911, 1, 74427431,
395 0 0 0 0 0 0 0 - PIN_03836 395 1 395 chr14 106368585 74539609 74540003 1 395, 1, 74539609,
1676 0 0 0 0 0 0 0 - PIN_03837 1676 1 1676 chr14 106368585 74541356 74543031 1 1676, 1, 74541356,
350 0 0 0 0 0 0 0 - PIN_03838 350 1 350 chr14 106368585 74543978 74544327 1 350, 1, 74543978,
633 0 0 0 0 0 0 0 + PIN_03839 633 1 633 chr14 106368585 74639883 74640515 1 633, 1, 74639883,
1354 0 0 0 0 0 0 0 + PIN_03840 1354 1 1354 chr14 106368585 74659857 74661210 1 1354, 1, 74659857,
1659 0 0 0 0 0 0 0 - PIN_03841 1659 1 1659 chr14 106368585 74815579 74817237 1 1659, 1, 74815579,
475 0 0 0 0 0 0 0 + PIN_03842 475 1 475 chr14 106368585 75190844 75191318 1 475, 1, 75190844,
489 0 0 0 0 0 0 0 - PIN_03843 489 1 489 chr14 106368585 75355902 75356390 1 489, 1, 75355902,
488 0 0 0 0 0 0 0 - PIN_03844 488 1 488 chr14 106368585 75399507 75399994 1 488, 1, 75399507,
1186 0 0 0 0 0 0 0 - PIN_03845 1186 1 1186 chr14 106368585 75437760 75438945 1 1186, 1, 75437760,
1112 0 0 0 0 0 0 0 + PIN_03846 1112 1 1112 chr14 106368585 75496522 75497633 1 1112, 1, 75496522,
539 0 0 0 0 0 0 0 - PIN_03847 539 1 539 chr14 106368585 75716753 75717291 1 539, 1, 75716753,
578 0 0 0 0 0 0 0 - PIN_03848 578 1 578 chr14 106368585 76018636 76019213 1 578, 1, 76018636,
1478 0 0 0 0 0 0 0 - PIN_03849 1478 1 1478 chr14 106368585 76035312 76036789 1 1478, 1, 76035312,
590 0 0 0 0 0 0 0 - PIN_03850 590 1 590 chr14 106368585 76305983 76306572 1 590, 1, 76305983,
1815 0 0 0 0 0 0 0 - PIN_03851 1815 1 1815 chr14 106368585 76309196 76311010 1 1815, 1, 76309196,
1085 0 0 0 0 0 0 0 + PIN_03852 1085 1 1085 chr14 106368585 76815290 76816374 1 1085, 1, 76815290,
700 0 0 0 0 0 0 0 - PIN_03853 700 1 700 chr14 106368585 76857279 76857978 1 700, 1, 76857279,
529 0 0 0 0 0 0 0 + PIN_03854 529 1 529 chr14 106368585 76879579 76880107 1 529, 1, 76879579,
625 0 0 0 0 0 0 0 + PIN_03855 625 1 625 chr14 106368585 76965574 76966198 1 625, 1, 76965574,
1150 0 0 0 0 0 0 0 - PIN_03856 1150 1 1150 chr14 106368585 76998541 76999690 1 1150, 1, 76998541,
495 0 0 0 0 0 0 0 + PIN_03857 495 1 495 chr14 106368585 77087978 77088472 1 495, 1, 77087978,
534 0 0 0 0 0 0 0 + PIN_03858 534 1 534 chr14 106368585 77114861 77115394 1 534, 1, 77114861,
589 0 0 0 0 0 0 0 + PIN_03859 589 1 589 chr14 106368585 77256611 77257199 1 589, 1, 77256611,
1918 0 0 0 0 0 0 0 + PIN_03860 1918 1 1918 chr14 106368585 77257854 77259771 1 1918, 1, 77257854,
512 0 0 0 0 0 0 0 + PIN_03861 512 1 512 chr14 106368585 81015361 81015872 1 512, 1, 81015361,
1199 0 0 0 0 0 0 0 + PIN_03862 1199 1 1199 chr14 106368585 81023087 81024285 1 1199, 1, 81023087,
407 0 0 0 0 0 0 0 + PIN_03863 407 1 407 chr14 106368585 81034454 81034860 1 407, 1, 81034454,
1053 0 0 0 0 0 0 0 + PIN_03864 1053 1 1053 chr14 106368585 87523859 87524911 1 1053, 1, 87523859,
1079 0 0 0 0 0 0 0 + PIN_03865 1079 1 1079 chr14 106368585 87723524 87724602 1 1079, 1, 87723524,
1188 0 0 0 0 0 0 0 + PIN_03866 1188 1 1188 chr14 106368585 88005259 88006446 1 1188, 1, 88005259,
653 0 0 0 0 0 0 0 + PIN_03867 653 1 653 chr14 106368585 88156556 88157208 1 653, 1, 88156556,
849 0 0 0 0 0 0 0 + PIN_03868 849 1 849 chr14 106368585 88158514 88159362 1 849, 1, 88158514,
677 0 0 0 0 0 0 0 + PIN_03869 677 1 677 chr14 106368585 88160871 88161547 1 677, 1, 88160871,
996 0 0 0 0 0 0 0 + PIN_03870 996 1 996 chr14 106368585 88162697 88163692 1 996, 1, 88162697,
595 0 0 0 0 0 0 0 - PIN_03871 595 1 595 chr14 106368585 88369621 88370215 1 595, 1, 88369621,
427 0 0 0 0 0 0 0 - PIN_03872 427 1 427 chr14 106368585 88377293 88377719 1 427, 1, 88377293,
692 0 0 0 0 0 0 0 - PIN_03873 692 1 692 chr14 106368585 88382772 88383463 1 692, 1, 88382772,
1241 0 0 0 0 0 0 0 + PIN_03874 1241 1 1241 chr14 106368585 88716392 88717632 1 1241, 1, 88716392,
665 0 0 0 0 0 0 0 - PIN_03875 665 1 665 chr14 106368585 89492619 89493283 1 665, 1, 89492619,
1529 0 0 0 0 0 0 0 - PIN_03876 1529 1 1529 chr14 106368585 89499770 89501298 1 1529, 1, 89499770,
877 0 0 0 0 0 0 0 - PIN_03877 877 1 877 chr14 106368585 89555099 89555975 1 877, 1, 89555099,
377 0 0 0 0 0 0 0 - PIN_03878 377 1 377 chr14 106368585 89801062 89801438 1 377, 1, 89801062,
2044 0 0 0 0 0 0 0 - PIN_03879 2044 1 2044 chr14 106368585 89804510 89806553 1 2044, 1, 89804510,
822 0 0 0 0 0 0 0 + PIN_03880 822 1 822 chr14 106368585 89814558 89815379 1 822, 1, 89814558,
421 0 0 0 0 0 0 0 + PIN_03881 421 1 421 chr14 106368585 89852553 89852973 1 421, 1, 89852553,
318 0 0 0 0 0 0 0 + PIN_03882 318 1 318 chr14 106368585 90483496 90483813 1 318, 1, 90483496,
503 0 0 0 0 0 0 0 - PIN_03883 503 1 503 chr14 106368585 90696037 90696539 1 503, 1, 90696037,
457 0 0 0 0 0 0 0 - PIN_03884 457 1 457 chr14 106368585 90751433 90751889 1 457, 1, 90751433,
1515 0 0 0 0 0 0 0 - PIN_03885 1515 1 1515 chr14 106368585 90759265 90760779 1 1515, 1, 90759265,
210 0 0 0 0 0 0 0 + PIN_03886 210 1 210 chr14 106368585 91372436 91372645 1 210, 1, 91372436,
1368 0 0 0 0 0 0 0 + PIN_03887 1368 1 1368 chr14 106368585 91605968 91607335 1 1368, 1, 91605968,
584 0 0 0 0 0 0 0 + PIN_03888 584 1 584 chr14 106368585 91629131 91629714 1 584, 1, 91629131,
1768 0 0 0 0 0 0 0 + PIN_03889 1768 1 1768 chr14 106368585 91654824 91656591 1 1768, 1, 91654824,
746 0 0 0 0 0 0 0 - PIN_03890 746 1 746 chr14 106368585 91697002 91697747 1 746, 1, 91697002,
678 0 0 0 0 0 0 0 - PIN_03891 678 1 678 chr14 106368585 92111843 92112520 1 678, 1, 92111843,
326 0 0 0 0 0 0 0 - PIN_03892 326 1 326 chr14 106368585 92113392 92113717 1 326, 1, 92113392,
646 0 0 0 0 0 0 0 + PIN_03893 646 1 646 chr14 106368585 92240459 92241104 1 646, 1, 92240459,
921 0 0 0 0 0 0 0 + PIN_03894 921 1 921 chr14 106368585 92242341 92243261 1 921, 1, 92242341,
836 0 0 0 0 0 0 0 + PIN_03895 836 1 836 chr14 106368585 92249339 92250174 1 836, 1, 92249339,
1063 0 0 0 0 0 0 0 - PIN_03896 1063 1 1063 chr14 106368585 92369172 92370234 1 1063, 1, 92369172,
1663 0 0 0 0 0 0 0 - PIN_03897 1663 1 1663 chr14 106368585 92463214 92464876 1 1663, 1, 92463214,
2922 0 0 0 0 0 0 0 + PIN_03898 2922 1 2922 chr14 106368585 92475481 92478402 1 2922, 1, 92475481,
984 0 0 0 0 0 0 0 - PIN_03899 984 1 984 chr14 106368585 93460708 93461691 1 984, 1, 93460708,
604 0 0 0 0 0 0 0 + PIN_03900 604 1 604 chr14 106368585 93486906 93487509 1 604, 1, 93486906,
626 0 0 0 0 0 0 0 - PIN_03901 626 1 626 chr14 106368585 93533810 93534435 1 626, 1, 93533810,
636 0 0 0 0 0 0 0 - PIN_03902 636 1 636 chr14 106368585 93573062 93573697 1 636, 1, 93573062,
844 0 0 0 0 0 0 0 - PIN_03903 844 1 844 chr14 106368585 93579466 93580309 1 844, 1, 93579466,
1338 0 0 0 0 0 0 0 + PIN_03904 1338 1 1338 chr14 106368585 93588163 93589500 1 1338, 1, 93588163,
1774 0 0 0 0 0 0 0 - PIN_03905 1774 1 1774 chr14 106368585 93636801 93638574 1 1774, 1, 93636801,
1151 0 0 0 0 0 0 0 + PIN_03906 1151 1 1151 chr14 106368585 93664340 93665490 1 1151, 1, 93664340,
1376 0 0 0 0 0 0 0 + PIN_03907 1376 1 1376 chr14 106368585 93918480 93919855 1 1376, 1, 93918480,
2213 0 0 0 0 0 0 0 + PIN_03908 2213 1 2213 chr14 106368585 93924333 93926545 1 2213, 1, 93924333,
911 0 0 0 0 0 0 0 - PIN_03909 911 1 911 chr14 106368585 94132223 94133133 1 911, 1, 94132223,
340 0 0 0 0 0 0 0 + PIN_03910 340 1 340 chr14 106368585 94644363 94644702 1 340, 1, 94644363,
681 0 0 0 0 0 0 0 + PIN_03911 681 1 681 chr14 106368585 94677298 94677978 1 681, 1, 94677298,
738 0 0 0 0 0 0 0 + PIN_03912 738 1 738 chr14 106368585 94693282 94694019 1 738, 1, 94693282,
168 0 0 0 0 0 0 0 + PIN_03913 168 1 168 chr14 106368585 94751693 94751860 1 168, 1, 94751693,
1425 0 0 0 0 0 0 0 + PIN_03914 1425 1 1425 chr14 106368585 94979750 94981174 1 1425, 1, 94979750,
2390 0 0 0 0 0 0 0 - PIN_03915 2390 1 2390 chr14 106368585 95212013 95214402 1 2390, 1, 95212013,
1354 0 0 0 0 0 0 0 + PIN_03916 1354 1 1354 chr14 106368585 95247536 95248889 1 1354, 1, 95247536,
505 0 0 0 0 0 0 0 + PIN_03917 505 1 505 chr14 106368585 95847819 95848323 1 505, 1, 95847819,
3692 0 0 0 0 0 0 0 - PIN_03918 3692 1 3692 chr14 106368585 96067290 96070981 1 3692, 1, 96067290,
697 0 0 0 0 0 0 0 - PIN_03919 697 1 697 chr14 106368585 96079939 96080635 1 697, 1, 96079939,
616 0 0 0 0 0 0 0 - PIN_03920 616 1 616 chr14 106368585 96091648 96092263 1 616, 1, 96091648,
1506 0 0 0 0 0 0 0 + PIN_03921 1506 1 1506 chr14 106368585 98945862 98947367 1 1506, 1, 98945862,
1335 0 0 0 0 0 0 0 - PIN_03922 1335 1 1335 chr14 106368585 99036961 99038295 1 1335, 1, 99036961,
594 0 0 0 0 0 0 0 - PIN_03923 594 1 594 chr14 106368585 99042768 99043361 1 594, 1, 99042768,
639 0 0 0 0 0 0 0 - PIN_03924 639 1 639 chr14 106368585 99433881 99434519 1 639, 1, 99433881,
1386 0 0 0 0 0 0 0 - PIN_03925 1386 1 1386 chr14 106368585 99671841 99673226 1 1386, 1, 99671841,
832 0 0 0 0 0 0 0 - PIN_03926 832 1 832 chr14 106368585 99810720 99811551 1 832, 1, 99810720,
1888 0 0 0 0 0 0 0 - PIN_03927 1888 1 1888 chr14 106368585 99811619 99813506 1 1888, 1, 99811619,
1260 0 0 0 0 0 0 0 + PIN_03928 1260 1 1260 chr14 106368585 99904500 99905759 1 1260, 1, 99904500,
613 0 0 0 0 0 0 0 - PIN_03929 613 1 613 chr14 106368585 100264711 100265323 1 613, 1, 100264711,
732 0 0 0 0 0 0 0 - PIN_03930 732 1 732 chr14 106368585 101345679 101346410 1 732, 1, 101345679,
499 0 0 0 0 0 0 0 - PIN_03931 499 1 499 chr14 106368585 101418076 101418574 1 499, 1, 101418076,
805 0 0 0 0 0 0 0 - PIN_03932 805 1 805 chr14 106368585 101445214 101446018 1 805, 1, 101445214,
312 0 0 0 0 0 0 0 - PIN_03933 312 1 312 chr14 106368585 101537566 101537877 1 312, 1, 101537566,
295 0 0 0 0 0 0 0 - PIN_03934 295 1 295 chr14 106368585 101565552 101565846 1 295, 1, 101565552,
525 0 0 0 0 0 0 0 - PIN_03935 525 1 525 chr14 106368585 101572404 101572928 1 525, 1, 101572404,
320 0 0 0 0 0 0 0 - PIN_03936 320 1 320 chr14 106368585 101574467 101574786 1 320, 1, 101574467,
1105 0 0 0 0 0 0 0 - PIN_03937 1105 1 1105 chr14 106368585 101580290 101581394 1 1105, 1, 101580290,
3876 0 0 0 0 0 0 0 + PIN_03938 3876 1 3876 chr14 106368585 101617911 101621786 1 3876, 1, 101617911,
293 0 0 0 0 0 0 0 + PIN_03939 293 1 293 chr14 106368585 101622974 101623266 1 293, 1, 101622974,
639 0 0 0 0 0 0 0 - PIN_03940 639 1 639 chr14 106368585 101729424 101730062 1 639, 1, 101729424,
692 0 0 0 0 0 0 0 + PIN_03941 692 1 692 chr14 106368585 101801444 101802135 1 692, 1, 101801444,
723 0 0 0 0 0 0 0 - PIN_03942 723 1 723 chr14 106368585 101874807 101875529 1 723, 1, 101874807,
2309 0 0 0 0 0 0 0 + PIN_03943 2309 1 2309 chr14 106368585 101878816 101881124 1 2309, 1, 101878816,
2002 0 0 0 0 0 0 0 + PIN_03944 2002 1 2002 chr14 106368585 101882997 101884998 1 2002, 1, 101882997,
552 0 0 0 0 0 0 0 - PIN_03945 552 1 552 chr14 106368585 102001191 102001742 1 552, 1, 102001191,
720 0 0 0 0 0 0 0 - PIN_03946 720 1 720 chr14 106368585 102257015 102257734 1 720, 1, 102257015,
666 0 0 0 0 0 0 0 - PIN_03947 666 1 666 chr14 106368585 102258084 102258749 1 666, 1, 102258084,
384 0 0 0 0 0 0 0 - PIN_03948 384 1 384 chr14 106368585 102427244 102427627 1 384, 1, 102427244,
1094 0 0 0 0 0 0 0 - PIN_03949 1094 1 1094 chr14 106368585 102466583 102467676 1 1094, 1, 102466583,
598 0 0 0 0 0 0 0 - PIN_03950 598 1 598 chr14 106368585 102468504 102469101 1 598, 1, 102468504,
1549 0 0 0 0 0 0 0 + PIN_03951 1549 1 1549 chr14 106368585 102476220 102477768 1 1549, 1, 102476220,
430 0 0 0 0 0 0 0 + PIN_03952 430 1 430 chr14 106368585 102481665 102482094 1 430, 1, 102481665,
375 0 0 0 0 0 0 0 - PIN_03953 375 1 375 chr14 106368585 102870350 102870724 1 375, 1, 102870350,
669 0 0 0 0 0 0 0 - PIN_03954 669 1 669 chr14 106368585 102875423 102876091 1 669, 1, 102875423,
598 0 0 0 0 0 0 0 - PIN_03955 598 1 598 chr14 106368585 102984919 102985516 1 598, 1, 102984919,
1006 0 0 0 0 0 0 0 - PIN_03956 1006 1 1006 chr14 106368585 103001561 103002566 1 1006, 1, 103001561,
896 0 0 0 0 0 0 0 - PIN_03957 896 1 896 chr14 106368585 103034058 103034953 1 896, 1, 103034058,
2258 0 0 0 0 0 0 0 + PIN_03958 2258 1 2258 chr14 106368585 103056132 103058389 1 2258, 1, 103056132,
227 0 0 0 0 0 0 0 - PIN_03959 227 1 227 chr14 106368585 103123287 103123513 1 227, 1, 103123287,
203 0 0 0 0 0 0 0 - PIN_03960 203 1 203 chr14 106368585 103211575 103211777 1 203, 1, 103211575,
924 0 0 0 0 0 0 0 - PIN_03961 924 1 924 chr14 106368585 103215396 103216319 1 924, 1, 103215396,
4520 0 0 0 0 0 0 0 - PIN_03962 4520 1 4520 chr14 106368585 103219697 103224216 1 4520, 1, 103219697,
682 0 0 0 0 0 0 0 - PIN_03963 682 1 682 chr14 106368585 103229598 103230279 1 682, 1, 103229598,
6602 0 0 0 0 0 0 0 - PIN_03964 6602 1 6602 chr14 106368585 103230355 103236956 1 6602, 1, 103230355,
1850 0 0 0 0 0 0 0 + PIN_03965 1850 1 1850 chr14 106368585 103235107 103236956 1 1850, 1, 103235107,
939 0 0 0 0 0 0 0 + PIN_03966 939 1 939 chr14 106368585 103248194 103249132 1 939, 1, 103248194,
669 0 0 0 0 0 0 0 + PIN_03967 669 1 669 chr14 106368585 103382484 103383152 1 669, 1, 103382484,
997 0 0 0 0 0 0 0 + PIN_03968 997 1 997 chr14 106368585 103456562 103457558 1 997, 1, 103456562,
724 0 0 0 0 0 0 0 - PIN_03969 724 1 724 chr14 106368585 103530544 103531267 1 724, 1, 103530544,
492 0 0 0 0 0 0 0 + PIN_03970 492 1 492 chr14 106368585 104594434 104594925 1 492, 1, 104594434,
485 0 0 0 0 0 0 0 + PIN_03971 485 1 485 chr14 106368585 104684396 104684880 1 485, 1, 104684396,
410 0 0 0 0 0 0 0 + PIN_03972 410 1 410 chr14 106368585 104714272 104714681 1 410, 1, 104714272,
848 0 0 0 0 0 0 0 + PIN_03973 848 1 848 chr14 106368585 104754636 104755483 1 848, 1, 104754636,
696 0 0 0 0 0 0 0 + PIN_03974 696 1 696 chr14 106368585 104763110 104763805 1 696, 1, 104763110,
577 0 0 0 0 0 0 0 + PIN_03975 577 1 577 chr14 106368585 104765891 104766467 1 577, 1, 104765891,
174 0 0 0 0 0 0 0 + PIN_03976 174 1 174 chr14 106368585 104789853 104790026 1 174, 1, 104789853,
676 0 0 0 0 0 0 0 - PIN_03977 676 1 676 chr14 106368585 104982900 104983575 1 676, 1, 104982900,
3161 0 0 0 0 0 0 0 - PIN_03978 3161 1 3161 chr14 106368585 105004285 105007445 1 3161, 1, 105004285,
323 0 0 0 0 0 0 0 - PIN_03979 323 1 323 chr15 100338915 20387410 20387732 1 323, 1, 20387410,
892 0 0 0 0 0 0 0 - PIN_03980 892 1 892 chr15 100338915 20391198 20392089 1 892, 1, 20391198,
482 0 0 0 0 0 0 0 - PIN_03981 482 1 482 chr15 100338915 20399474 20399955 1 482, 1, 20399474,
317 0 0 0 0 0 0 0 - PIN_03982 317 1 317 chr15 100338915 20418241 20418557 1 317, 1, 20418241,
920 0 0 0 0 0 0 0 - PIN_03983 920 1 920 chr15 100338915 20419945 20420864 1 920, 1, 20419945,
1834 0 0 0 0 0 0 0 - PIN_03984 1834 1 1834 chr15 100338915 20497618 20499451 1 1834, 1, 20497618,
669 0 0 0 0 0 0 0 - PIN_03985 669 1 669 chr15 100338915 20509411 20510079 1 669, 1, 20509411,
419 0 0 0 0 0 0 0 - PIN_03986 419 1 419 chr15 100338915 20541282 20541700 1 419, 1, 20541282,
307 0 0 0 0 0 0 0 - PIN_03987 307 1 307 chr15 100338915 22763174 22763480 1 307, 1, 22763174,
1141 0 0 0 0 0 0 0 - PIN_03988 1141 1 1141 chr15 100338915 22764100 22765240 1 1141, 1, 22764100,
1141 0 0 0 0 0 0 0 - PIN_03989 1141 1 1141 chr15 100338915 22764100 22765240 1 1141, 1, 22764100,
7441 0 0 0 0 0 0 0 - PIN_03990 7441 1 7441 chr15 100338915 22787385 22794825 1 7441, 1, 22787385,
1432 0 0 0 0 0 0 0 - PIN_03991 1432 1 1432 chr15 100338915 22797248 22798679 1 1432, 1, 22797248,
756 0 0 0 0 0 0 0 + PIN_03992 756 1 756 chr15 100338915 23152766 23153521 1 756, 1, 23152766,
721 0 0 0 0 0 0 0 + PIN_03993 721 1 721 chr15 100338915 24411236 24411956 1 721, 1, 24411236,
662 0 0 0 0 0 0 0 + PIN_03994 662 1 662 chr15 100338915 26048521 26049182 1 662, 1, 26048521,
564 0 0 0 0 0 0 0 + PIN_03995 564 1 564 chr15 100338915 26193454 26194017 1 564, 1, 26193454,
911 0 0 0 0 0 0 0 - PIN_03996 911 1 911 chr15 100338915 27000470 27001380 1 911, 1, 27000470,
679 0 0 0 0 0 0 0 + PIN_03997 679 1 679 chr15 100338915 27784600 27785278 1 679, 1, 27784600,
573 0 0 0 0 0 0 0 + PIN_03998 573 1 573 chr15 100338915 27798973 27799545 1 573, 1, 27798973,
868 0 0 0 0 0 0 0 + PIN_03999 868 1 868 chr15 100338915 27811561 27812428 1 868, 1, 27811561,
959 0 0 0 0 0 0 0 + PIN_04000 959 1 959 chr15 100338915 27821566 27822524 1 959, 1, 27821566,
810 0 0 0 0 0 0 0 + PIN_04001 810 1 810 chr15 100338915 28452132 28452941 1 810, 1, 28452132,
740 0 0 0 0 0 0 0 - PIN_04002 740 1 740 chr15 100338915 29007957 29008696 1 740, 1, 29007957,
402 0 0 0 0 0 0 0 - PIN_04003 402 1 402 chr15 100338915 29016460 29016861 1 402, 1, 29016460,
1032 0 0 0 0 0 0 0 + PIN_04004 1032 1 1032 chr15 100338915 29025419 29026450 1 1032, 1, 29025419,
2377 0 0 0 0 0 0 0 + PIN_04005 2377 1 2377 chr15 100338915 29111180 29113556 1 2377, 1, 29111180,
791 0 0 0 0 0 0 0 + PIN_04006 791 1 791 chr15 100338915 29125504 29126294 1 791, 1, 29125504,
762 0 0 0 0 0 0 0 - PIN_04007 762 1 762 chr15 100338915 30704474 30705235 1 762, 1, 30704474,
511 0 0 0 0 0 0 0 - PIN_04008 511 1 511 chr15 100338915 30715238 30715748 1 511, 1, 30715238,
846 0 0 0 0 0 0 0 - PIN_04009 846 1 846 chr15 100338915 31939989 31940834 1 846, 1, 31939989,
3140 0 0 0 0 0 0 0 + PIN_04010 3140 1 3140 chr15 100338915 32224984 32228123 1 3140, 1, 32224984,
914 0 0 0 0 0 0 0 + PIN_04011 914 1 914 chr15 100338915 32231947 32232860 1 914, 1, 32231947,
858 0 0 0 0 0 0 0 - PIN_04012 858 1 858 chr15 100338915 32307339 32308196 1 858, 1, 32307339,
620 0 0 0 0 0 0 0 + PIN_04013 620 1 620 chr15 100338915 32317583 32318202 1 620, 1, 32317583,
261 0 0 0 0 0 0 0 + PIN_04014 261 1 261 chr15 100338915 32337064 32337324 1 261, 1, 32337064,
531 0 0 0 0 0 0 0 + PIN_04015 531 1 531 chr15 100338915 32338024 32338554 1 531, 1, 32338024,
1532 0 0 0 0 0 0 0 + PIN_04016 1532 1 1532 chr15 100338915 32441197 32442728 1 1532, 1, 32441197,
738 0 0 0 0 0 0 0 + PIN_04017 738 1 738 chr15 100338915 32442767 32443504 1 738, 1, 32442767,
2237 0 0 0 0 0 0 0 + PIN_04018 2237 1 2237 chr15 100338915 32444093 32446329 1 2237, 1, 32444093,
595 0 0 0 0 0 0 0 + PIN_04019 595 1 595 chr15 100338915 32949894 32950488 1 595, 1, 32949894,
262 0 0 0 0 0 0 0 + PIN_04020 262 1 262 chr15 100338915 33018140 33018401 1 262, 1, 33018140,
394 0 0 0 0 0 0 0 + PIN_04021 394 1 394 chr15 100338915 33021429 33021822 1 394, 1, 33021429,
945 0 0 0 0 0 0 0 + PIN_04022 945 1 945 chr15 100338915 34973843 34974787 1 945, 1, 34973843,
1339 0 0 0 0 0 0 0 + PIN_04023 1339 1 1339 chr15 100338915 35172214 35173552 1 1339, 1, 35172214,
820 0 0 0 0 0 0 0 + PIN_04024 820 1 820 chr15 100338915 35178102 35178921 1 820, 1, 35178102,
784 0 0 0 0 0 0 0 - PIN_04025 784 1 784 chr15 100338915 36428580 36429363 1 784, 1, 36428580,
313 0 0 0 0 0 0 0 + PIN_04026 313 1 313 chr15 100338915 36581738 36582050 1 313, 1, 36581738,
1858 0 0 0 0 0 0 0 - PIN_04027 1858 1 1858 chr15 100338915 37661200 37663057 1 1858, 1, 37661200,
570 0 0 0 0 0 0 0 - PIN_04028 570 1 570 chr15 100338915 37663376 37663945 1 570, 1, 37663376,
2266 0 0 0 0 0 0 0 - PIN_04029 2266 1 2266 chr15 100338915 37665127 37667392 1 2266, 1, 37665127,
740 0 0 0 0 0 0 0 - PIN_04030 740 1 740 chr15 100338915 37667711 37668450 1 740, 1, 37667711,
1283 0 0 0 0 0 0 0 - PIN_04031 1283 1 1283 chr15 100338915 37669698 37670980 1 1283, 1, 37669698,
1460 0 0 0 0 0 0 0 - PIN_04032 1460 1 1460 chr15 100338915 37672333 37673792 1 1460, 1, 37672333,
818 0 0 0 0 0 0 0 + PIN_04033 818 1 818 chr15 100338915 38117725 38118542 1 818, 1, 38117725,
499 0 0 0 0 0 0 0 - PIN_04034 499 1 499 chr15 100338915 38264872 38265370 1 499, 1, 38264872,
300 0 0 0 0 0 0 0 + PIN_04035 300 1 300 chr15 100338915 38371256 38371555 1 300, 1, 38371256,
451 0 0 0 0 0 0 0 - PIN_04036 451 1 451 chr15 100338915 38444499 38444949 1 451, 1, 38444499,
618 0 0 0 0 0 0 0 - PIN_04037 618 1 618 chr15 100338915 38462537 38463154 1 618, 1, 38462537,
1368 0 0 0 0 0 0 0 - PIN_04038 1368 1 1368 chr15 100338915 38490288 38491655 1 1368, 1, 38490288,
934 0 0 0 0 0 0 0 - PIN_04039 934 1 934 chr15 100338915 38493702 38494635 1 934, 1, 38493702,
1143 0 0 0 0 0 0 0 - PIN_04040 1143 1 1143 chr15 100338915 38543682 38544824 1 1143, 1, 38543682,
1505 0 0 0 0 0 0 0 + PIN_04041 1505 1 1505 chr15 100338915 38632296 38633800 1 1505, 1, 38632296,
1129 0 0 0 0 0 0 0 + PIN_04042 1129 1 1129 chr15 100338915 38636381 38637509 1 1129, 1, 38636381,
812 0 0 0 0 0 0 0 - PIN_04043 812 1 812 chr15 100338915 38650657 38651468 1 812, 1, 38650657,
1285 0 0 0 0 0 0 0 - PIN_04044 1285 1 1285 chr15 100338915 38736776 38738060 1 1285, 1, 38736776,
691 0 0 0 0 0 0 0 + PIN_04045 691 1 691 chr15 100338915 38816694 38817384 1 691, 1, 38816694,
145 0 0 0 0 0 0 0 + PIN_04046 145 1 145 chr15 100338915 38817421 38817565 1 145, 1, 38817421,
1107 0 0 0 0 0 0 0 + PIN_04047 1107 1 1107 chr15 100338915 38830053 38831159 1 1107, 1, 38830053,
1919 0 0 0 0 0 0 0 - PIN_04048 1919 1 1919 chr15 100338915 38843773 38845691 1 1919, 1, 38843773,
586 0 0 0 0 0 0 0 + PIN_04049 586 1 586 chr15 100338915 38854382 38854967 1 586, 1, 38854382,
1246 0 0 0 0 0 0 0 - PIN_04050 1246 1 1246 chr15 100338915 38887362 38888607 1 1246, 1, 38887362,
1104 0 0 0 0 0 0 0 - PIN_04051 1104 1 1104 chr15 100338915 38889460 38890563 1 1104, 1, 38889460,
742 0 0 0 0 0 0 0 + PIN_04052 742 1 742 chr15 100338915 38895484 38896225 1 742, 1, 38895484,
429 0 0 0 0 0 0 0 - PIN_04053 429 1 429 chr15 100338915 38933699 38934127 1 429, 1, 38933699,
1084 0 0 0 0 0 0 0 + PIN_04054 1084 1 1084 chr15 100338915 39061623 39062706 1 1084, 1, 39061623,
670 0 0 0 0 0 0 0 + PIN_04055 670 1 670 chr15 100338915 39076689 39077358 1 670, 1, 39076689,
616 0 0 0 0 0 0 0 + PIN_04056 616 1 616 chr15 100338915 39139135 39139750 1 616, 1, 39139135,
1041 0 0 0 0 0 0 0 + PIN_04057 1041 1 1041 chr15 100338915 39171375 39172415 1 1041, 1, 39171375,
419 0 0 0 0 0 0 0 - PIN_04058 419 1 419 chr15 100338915 39322881 39323299 1 419, 1, 39322881,
484 0 0 0 0 0 0 0 - PIN_04059 484 1 484 chr15 100338915 39555131 39555614 1 484, 1, 39555131,
473 0 0 0 0 0 0 0 - PIN_04060 473 1 473 chr15 100338915 39558449 39558921 1 473, 1, 39558449,
811 0 0 0 0 0 0 0 - PIN_04061 811 1 811 chr15 100338915 39647976 39648786 1 811, 1, 39647976,
414 0 0 0 0 0 0 0 - PIN_04062 414 1 414 chr15 100338915 39898072 39898485 1 414, 1, 39898072,
431 0 0 0 0 0 0 0 - PIN_04063 431 1 431 chr15 100338915 39916041 39916471 1 431, 1, 39916041,
508 0 0 0 0 0 0 0 + PIN_04064 508 1 508 chr15 100338915 39972263 39972770 1 508, 1, 39972263,
844 0 0 0 0 0 0 0 + PIN_04065 844 1 844 chr15 100338915 40066095 40066938 1 844, 1, 40066095,
320 0 0 0 0 0 0 0 + PIN_04066 320 1 320 chr15 100338915 40243030 40243349 1 320, 1, 40243030,
979 0 0 0 0 0 0 0 + PIN_04067 979 1 979 chr15 100338915 40252442 40253420 1 979, 1, 40252442,
342 0 0 0 0 0 0 0 + PIN_04068 342 1 342 chr15 100338915 40270750 40271091 1 342, 1, 40270750,
543 0 0 0 0 0 0 0 + PIN_04069 543 1 543 chr15 100338915 40297198 40297740 1 543, 1, 40297198,
667 0 0 0 0 0 0 0 + PIN_04070 667 1 667 chr15 100338915 40305816 40306482 1 667, 1, 40305816,
754 0 0 0 0 0 0 0 + PIN_04071 754 1 754 chr15 100338915 40307134 40307887 1 754, 1, 40307134,
979 0 0 0 0 0 0 0 + PIN_04072 979 1 979 chr15 100338915 40318894 40319872 1 979, 1, 40318894,
1018 0 0 0 0 0 0 0 - PIN_04073 1018 1 1018 chr15 100338915 40393371 40394388 1 1018, 1, 40393371,
394 0 0 0 0 0 0 0 - PIN_04074 394 1 394 chr15 100338915 40473477 40473870 1 394, 1, 40473477,
1096 0 0 0 0 0 0 0 - PIN_04075 1096 1 1096 chr15 100338915 40484221 40485316 1 1096, 1, 40484221,
426 0 0 0 0 0 0 0 + PIN_04076 426 1 426 chr15 100338915 40497247 40497672 1 426, 1, 40497247,
1066 0 0 0 0 0 0 0 + PIN_04077 1066 1 1066 chr15 100338915 40514488 40515553 1 1066, 1, 40514488,
869 0 0 0 0 0 0 0 + PIN_04078 869 1 869 chr15 100338915 40624070 40624938 1 869, 1, 40624070,
685 0 0 0 0 0 0 0 + PIN_04079 685 1 685 chr15 100338915 40627155 40627839 1 685, 1, 40627155,
328 0 0 0 0 0 0 0 + PIN_04080 328 1 328 chr15 100338915 40813387 40813714 1 328, 1, 40813387,
924 0 0 0 0 0 0 0 + PIN_04081 924 1 924 chr15 100338915 40855887 40856810 1 924, 1, 40855887,
490 0 0 0 0 0 0 0 + PIN_04082 490 1 490 chr15 100338915 41039841 41040330 1 490, 1, 41039841,
652 0 0 0 0 0 0 0 + PIN_04083 652 1 652 chr15 100338915 41049916 41050567 1 652, 1, 41049916,
334 0 0 0 0 0 0 0 - PIN_04084 334 1 334 chr15 100338915 41228369 41228702 1 334, 1, 41228369,
334 0 0 0 0 0 0 0 - PIN_04085 334 1 334 chr15 100338915 41249009 41249342 1 334, 1, 41249009,
1203 0 0 0 0 0 0 0 - PIN_04086 1203 1 1203 chr15 100338915 41265197 41266399 1 1203, 1, 41265197,
523 0 0 0 0 0 0 0 + PIN_04087 523 1 523 chr15 100338915 41288686 41289208 1 523, 1, 41288686,
551 0 0 0 0 0 0 0 - PIN_04088 551 1 551 chr15 100338915 41455716 41456266 1 551, 1, 41455716,
678 0 0 0 0 0 0 0 - PIN_04089 678 1 678 chr15 100338915 41459448 41460125 1 678, 1, 41459448,
388 0 0 0 0 0 0 0 - PIN_04090 388 1 388 chr15 100338915 41477485 41477872 1 388, 1, 41477485,
1402 0 0 0 0 0 0 0 - PIN_04091 1402 1 1402 chr15 100338915 41483289 41484690 1 1402, 1, 41483289,
2201 0 0 0 0 0 0 0 + PIN_04092 2201 1 2201 chr15 100338915 41487060 41489260 1 2201, 1, 41487060,
647 0 0 0 0 0 0 0 + PIN_04093 647 1 647 chr15 100338915 41492310 41492956 1 647, 1, 41492310,
1271 0 0 0 0 0 0 0 + PIN_04094 1271 1 1271 chr15 100338915 41500664 41501934 1 1271, 1, 41500664,
479 0 0 0 0 0 0 0 + PIN_04095 479 1 479 chr15 100338915 41520748 41521226 1 479, 1, 41520748,
1630 0 0 0 0 0 0 0 - PIN_04096 1630 1 1630 chr15 100338915 41833160 41834789 1 1630, 1, 41833160,
306 0 0 0 0 0 0 0 - PIN_04097 306 1 306 chr15 100338915 41845318 41845623 1 306, 1, 41845318,
272 0 0 0 0 0 0 0 - PIN_04098 272 1 272 chr15 100338915 41847940 41848211 1 272, 1, 41847940,
663 0 0 0 0 0 0 0 + PIN_04099 663 1 663 chr15 100338915 41853302 41853964 1 663, 1, 41853302,
4818 0 0 0 0 0 0 0 - PIN_04100 4818 1 4818 chr15 100338915 41870752 41875569 1 4818, 1, 41870752,
4818 0 0 0 0 0 0 0 + PIN_04101 4818 1 4818 chr15 100338915 41870752 41875569 1 4818, 1, 41870752,
374 0 0 0 0 0 0 0 + PIN_04102 374 1 374 chr15 100338915 41876256 41876629 1 374, 1, 41876256,
741 0 0 0 0 0 0 0 + PIN_04103 741 1 741 chr15 100338915 41877346 41878086 1 741, 1, 41877346,
523 0 0 0 0 0 0 0 - PIN_04104 523 1 523 chr15 100338915 41880677 41881199 1 523, 1, 41880677,
342 0 0 0 0 0 0 0 + PIN_04105 342 1 342 chr15 100338915 41884766 41885107 1 342, 1, 41884766,
667 0 0 0 0 0 0 0 + PIN_04106 667 1 667 chr15 100338915 41888952 41889618 1 667, 1, 41888952,
568 0 0 0 0 0 0 0 - PIN_04107 568 1 568 chr15 100338915 41915544 41916111 1 568, 1, 41915544,
323 0 0 0 0 0 0 0 + PIN_04108 323 1 323 chr15 100338915 41963997 41964319 1 323, 1, 41963997,
552 0 0 0 0 0 0 0 - PIN_04109 552 1 552 chr15 100338915 42407793 42408344 1 552, 1, 42407793,
298 0 0 0 0 0 0 0 - PIN_04110 298 1 298 chr15 100338915 42417597 42417894 1 298, 1, 42417597,
2026 0 0 0 0 0 0 0 + PIN_04111 2026 1 2026 chr15 100338915 42642791 42644816 1 2026, 1, 42642791,
1420 0 0 0 0 0 0 0 + PIN_04112 1420 1 1420 chr15 100338915 42644895 42646314 1 1420, 1, 42644895,
1066 0 0 0 0 0 0 0 + PIN_04113 1066 1 1066 chr15 100338915 42646727 42647792 1 1066, 1, 42646727,
268 0 0 0 0 0 0 0 + PIN_04114 268 1 268 chr15 100338915 42652103 42652370 1 268, 1, 42652103,
1159 0 0 0 0 0 0 0 + PIN_04115 1159 1 1159 chr15 100338915 42676194 42677352 1 1159, 1, 42676194,
846 0 0 0 0 0 0 0 + PIN_04116 846 1 846 chr15 100338915 42677617 42678462 1 846, 1, 42677617,
653 0 0 0 0 0 0 0 + PIN_04117 653 1 653 chr15 100338915 42679749 42680401 1 653, 1, 42679749,
982 0 0 0 0 0 0 0 + PIN_04118 982 1 982 chr15 100338915 42692139 42693120 1 982, 1, 42692139,
938 0 0 0 0 0 0 0 + PIN_04119 938 1 938 chr15 100338915 42701030 42701967 1 938, 1, 42701030,
1904 0 0 0 0 0 0 0 - PIN_04120 1904 1 1904 chr15 100338915 42795192 42797095 1 1904, 1, 42795192,
556 0 0 0 0 0 0 0 + PIN_04121 556 1 556 chr15 100338915 43174181 43174736 1 556, 1, 43174181,
1204 0 0 0 0 0 0 0 + PIN_04122 1204 1 1204 chr15 100338915 43184287 43185490 1 1204, 1, 43184287,
326 0 0 0 0 0 0 0 + PIN_04123 326 1 326 chr15 100338915 43199560 43199885 1 326, 1, 43199560,
596 0 0 0 0 0 0 0 - PIN_04124 596 1 596 chr15 100338915 43231179 43231774 1 596, 1, 43231179,
949 0 0 0 0 0 0 0 + PIN_04125 949 1 949 chr15 100338915 43278006 43278954 1 949, 1, 43278006,
534 0 0 0 0 0 0 0 - PIN_04126 534 1 534 chr15 100338915 43349373 43349906 1 534, 1, 43349373,
860 0 0 0 0 0 0 0 + PIN_04127 860 1 860 chr15 100338915 43443041 43443900 1 860, 1, 43443041,
1522 0 0 0 0 0 0 0 + PIN_04128 1522 1 1522 chr15 100338915 43600538 43602059 1 1522, 1, 43600538,
1184 0 0 0 0 0 0 0 - PIN_04129 1184 1 1184 chr15 100338915 43714261 43715444 1 1184, 1, 43714261,
2574 0 0 0 0 0 0 0 - PIN_04130 2574 1 2574 chr15 100338915 46214117 46216690 1 2574, 1, 46214117,
1982 0 0 0 0 0 0 0 - PIN_04131 1982 1 1982 chr15 100338915 46218756 46220737 1 1982, 1, 46218756,
649 0 0 0 0 0 0 0 - PIN_04132 649 1 649 chr15 100338915 46326009 46326657 1 649, 1, 46326009,
515 0 0 0 0 0 0 0 - PIN_04133 515 1 515 chr15 100338915 46328728 46329242 1 515, 1, 46328728,
942 0 0 0 0 0 0 0 - PIN_04134 942 1 942 chr15 100338915 46411284 46412225 1 942, 1, 46411284,
744 0 0 0 0 0 0 0 + PIN_04135 744 1 744 chr15 100338915 46500571 46501314 1 744, 1, 46500571,
275 0 0 0 0 0 0 0 + PIN_04136 275 1 275 chr15 100338915 46531984 46532258 1 275, 1, 46531984,
817 0 0 0 0 0 0 0 + PIN_04137 817 1 817 chr15 100338915 46723843 46724659 1 817, 1, 46723843,
752 0 0 0 0 0 0 0 + PIN_04138 752 1 752 chr15 100338915 47091035 47091786 1 752, 1, 47091035,
696 0 0 0 0 0 0 0 + PIN_04139 696 1 696 chr15 100338915 47091934 47092629 1 696, 1, 47091934,
598 0 0 0 0 0 0 0 + PIN_04140 598 1 598 chr15 100338915 47098610 47099207 1 598, 1, 47098610,
611 0 0 0 0 0 0 0 + PIN_04141 611 1 611 chr15 100338915 47107212 47107822 1 611, 1, 47107212,
478 0 0 0 0 0 0 0 + PIN_04142 478 1 478 chr15 100338915 47210162 47210639 1 478, 1, 47210162,
293 0 0 0 0 0 0 0 + PIN_04143 293 1 293 chr15 100338915 47411078 47411370 1 293, 1, 47411078,
2205 0 0 0 0 0 0 0 + PIN_04144 2205 1 2205 chr15 100338915 47413130 47415334 1 2205, 1, 47413130,
618 0 0 0 0 0 0 0 - PIN_04145 618 1 618 chr15 100338915 47702923 47703540 1 618, 1, 47702923,
640 0 0 0 0 0 0 0 - PIN_04146 640 1 640 chr15 100338915 47713899 47714538 1 640, 1, 47713899,
1266 0 0 0 0 0 0 0 + PIN_04147 1266 1 1266 chr15 100338915 47958695 47959960 1 1266, 1, 47958695,
418 0 0 0 0 0 0 0 + PIN_04148 418 1 418 chr15 100338915 48002792 48003209 1 418, 1, 48002792,
563 0 0 0 0 0 0 0 + PIN_04149 563 1 563 chr15 100338915 48058901 48059463 1 563, 1, 48058901,
410 0 0 0 0 0 0 0 + PIN_04150 410 1 410 chr15 100338915 48198447 48198856 1 410, 1, 48198447,
890 0 0 0 0 0 0 0 - PIN_04151 890 1 890 chr15 100338915 48577501 48578390 1 890, 1, 48577501,
674 0 0 0 0 0 0 0 + PIN_04152 674 1 674 chr15 100338915 48653666 48654339 1 674, 1, 48653666,
713 0 0 0 0 0 0 0 + PIN_04153 713 1 713 chr15 100338915 48661601 48662313 1 713, 1, 48661601,
1047 0 0 0 0 0 0 0 + PIN_04154 1047 1 1047 chr15 100338915 48699044 48700090 1 1047, 1, 48699044,
1804 0 0 0 0 0 0 0 + PIN_04155 1804 1 1804 chr15 100338915 49300271 49302074 1 1804, 1, 49300271,
694 0 0 0 0 0 0 0 + PIN_04156 694 1 694 chr15 100338915 49334910 49335603 1 694, 1, 49334910,
884 0 0 0 0 0 0 0 + PIN_04157 884 1 884 chr15 100338915 49402984 49403867 1 884, 1, 49402984,
748 0 0 0 0 0 0 0 + PIN_04158 748 1 748 chr15 100338915 49417235 49417982 1 748, 1, 49417235,
905 0 0 0 0 0 0 0 + PIN_04159 905 1 905 chr15 100338915 49530963 49531867 1 905, 1, 49530963,
381 0 0 0 0 0 0 0 + PIN_04160 381 1 381 chr15 100338915 49532820 49533200 1 381, 1, 49532820,
768 0 0 0 0 0 0 0 + PIN_04161 768 1 768 chr15 100338915 49536774 49537541 1 768, 1, 49536774,
656 0 0 0 0 0 0 0 + PIN_04162 656 1 656 chr15 100338915 49538116 49538771 1 656, 1, 49538116,
1100 0 0 0 0 0 0 0 - PIN_04163 1100 1 1100 chr15 100338915 49942245 49943344 1 1100, 1, 49942245,
924 0 0 0 0 0 0 0 + PIN_04164 924 1 924 chr15 100338915 50039860 50040783 1 924, 1, 50039860,
649 0 0 0 0 0 0 0 + PIN_04165 649 1 649 chr15 100338915 50203856 50204504 1 649, 1, 50203856,
1145 0 0 0 0 0 0 0 + PIN_04166 1145 1 1145 chr15 100338915 50216361 50217505 1 1145, 1, 50216361,
643 0 0 0 0 0 0 0 + PIN_04167 643 1 643 chr15 100338915 50219092 50219734 1 643, 1, 50219092,
426 0 0 0 0 0 0 0 + PIN_04168 426 1 426 chr15 100338915 50275676 50276101 1 426, 1, 50275676,
1161 0 0 0 0 0 0 0 + PIN_04169 1161 1 1161 chr15 100338915 50284143 50285303 1 1161, 1, 50284143,
573 0 0 0 0 0 0 0 + PIN_04170 573 1 573 chr15 100338915 50439081 50439653 1 573, 1, 50439081,
620 0 0 0 0 0 0 0 + PIN_04171 620 1 620 chr15 100338915 50487240 50487859 1 620, 1, 50487240,
407 0 0 0 0 0 0 0 + PIN_04172 407 1 407 chr15 100338915 50507828 50508234 1 407, 1, 50507828,
1613 0 0 0 0 0 0 0 + PIN_04173 1613 1 1613 chr15 100338915 50666067 50667679 1 1613, 1, 50666067,
409 0 0 0 0 0 0 0 + PIN_04174 409 1 409 chr15 100338915 53264755 53265163 1 409, 1, 53264755,
628 0 0 0 0 0 0 0 + PIN_04175 628 1 628 chr15 100338915 53349960 53350587 1 628, 1, 53349960,
1187 0 0 0 0 0 0 0 - PIN_04176 1187 1 1187 chr15 100338915 53398957 53400143 1 1187, 1, 53398957,
959 0 0 0 0 0 0 0 - PIN_04177 959 1 959 chr15 100338915 53420055 53421013 1 959, 1, 53420055,
701 0 0 0 0 0 0 0 - PIN_04178 701 1 701 chr15 100338915 53434074 53434774 1 701, 1, 53434074,
394 0 0 0 0 0 0 0 + PIN_04179 394 1 394 chr15 100338915 53926266 53926659 1 394, 1, 53926266,
550 0 0 0 0 0 0 0 - PIN_04180 550 1 550 chr15 100338915 54506987 54507536 1 550, 1, 54506987,
583 0 0 0 0 0 0 0 + PIN_04181 583 1 583 chr15 100338915 54510730 54511312 1 583, 1, 54510730,
931 0 0 0 0 0 0 0 + PIN_04182 931 1 931 chr15 100338915 54526258 54527188 1 931, 1, 54526258,
816 0 0 0 0 0 0 0 + PIN_04183 816 1 816 chr15 100338915 54737438 54738253 1 816, 1, 54737438,
432 0 0 0 0 0 0 0 + PIN_04184 432 1 432 chr15 100338915 54756048 54756479 1 432, 1, 54756048,
2047 0 0 0 0 0 0 0 - PIN_04185 2047 1 2047 chr15 100338915 55360595 55362641 1 2047, 1, 55360595,
[truncated: 796,024 more chars]
