# Supplementary material for: Genome mapping and expression analyses of human intronic noncoding RNAs reveal tissue-specific patterns and enrichment in genes related to regulation of transcription
Source: Genome Biol. 2007 Mar 26;8(3):R43. doi: 10.1186/gb-2007-8-3-r43 (PMC1868932; doi:10.1186/gb-2007-8-3-r43)
Supplement: Additional data file 15 — Design of the 44 K platform [file gb-2007-8-3-r43-S15.xls]

## Sheet: Additional_data_file_15
Spot ID	Probe Type	Probe Sequence	PIN contig ID	TIN contig ID	Locus Gene ID	Locus Gene Symbol	Locus Gene Annotation	Probe Name
1	Control	NULL	NULL	NULL	NULL	NULL	NULL	NULL
2	Control	NULL	NULL	NULL	NULL	NULL	NULL	NULL
3	Control	NULL	NULL	NULL	NULL	NULL	NULL	NULL
4	Deleted	NULL	NULL	NULL	NULL	NULL	NULL	NULL
5	Reserved	NULL	NULL	NULL	NULL	NULL	NULL	NULL
6	Reserved	NULL	NULL	NULL	NULL	NULL	NULL	NULL
7	Reserved	NULL	NULL	NULL	NULL	NULL	NULL	NULL
8	Exonic	GCCGAGGTTCCTGCCACAGAAACCGTCCTTGCCTGTGCTCTGCCAGCGTTGCTGTCTGTA	NULL	NULL	284001	CCDC57	coiled-coil domain containing 57	Exonic_probe_0001
9	Exonic	TTCAGGTTGGCCTTCATTCCACGATGTGATCAATTCTGAGGCAATCACATTCACAGATGA	NULL	NULL	253827	MSRB3	methionine sulfoxide reductase B3	Exonic_probe_0002
10	Exonic	GAACAGGGAAAGAGGGAAATGTTGTATTATGTGGGTCTTGGGGCCTCTAACCATCAGTAT	NULL	NULL	219333	USP12	ubiquitin specific peptidase 12	Exonic_probe_0003
11	Reserved	NULL	NULL	NULL	NULL	NULL	NULL	NULL
12	Exonic-PIN_target	GTAGTGGAGGTATATGGCCTTCTCGCCTTGGGAATGTCCCTGTGGAATCAACTGGTAGTC	PIN_10132	NULL	153830	FLJ31951	hypothetical protein FLJ31951	Exonic-PIN_target_probe_3572
13	Control	NULL	NULL	NULL	NULL	NULL	NULL	NULL
14	AS-PIN	TAATTCTCTAAAACCCTCCTTTGACACAAAAGTGTATGGATGCTTAGTCTCTCTCAGACC	PIN_09285	NULL	133015	C4orf28	chromosome 4 open reading frame 28	AS-PIN_probe_3231
15	Exonic	TTAGATCGGGTGTCAGAGGACGACCAATCTTAGGGAATTTCCAGACCAATGAGCAAAATG	NULL	NULL	124359	CDYL2	chromodomain protein, Y-like 2	Exonic_probe_0004
16	Deleted	NULL	NULL	NULL	NULL	NULL	NULL	NULL
17	AS-PIN	CATCATCTGGCTCAATGTGACACATTACAGAAGCAGCTGCTCTTGAGCCCATTGAACGAC	PIN_03480	NULL	93081	C13orf27	chromosome 13 open reading frame 27	AS-PIN_probe_1237
18	Reserved	NULL	NULL	NULL	NULL	NULL	NULL	NULL
19	Exonic	AGGTCACAGAGGTCAGTTTCTCTTTGGTTTTCCAGATTTTCTTTAGAACGGTGACTGACC	NULL	NULL	84901	NFATC2IP	nuclear factor of activated T-cells, cytoplasmic, calcineurin-dependent 2 interacting protein	Exonic_probe_0005
20	AS-TIN	ATGCTCCCGGAATTGTAGTAGGTTTTAGGTATTAGAGGTTAATAAAAAGATAGGCTGGGC	NULL	TIN_10054	84441	MAML2	mastermind-like 2 (Drosophila)	AS-TIN_probe_1331
21	Deleted	NULL	NULL	NULL	NULL	NULL	NULL	NULL
22	Control	NULL	NULL	NULL	NULL	NULL	NULL	NULL
23	AS-PIN	CAAAGGAATGCATGACCGGGATGAAAGGACACTCGTTAGTCTCCGAAACATGTAATTCCT	PIN_07658	NULL	80303	EFHD1	EF-hand domain family, member D1	AS-PIN_probe_2628
24	AS-PIN	ACAATACTTACCATCTATGATCTCTGATCTAGTCACTGAAGTCATCCTAGGTGGTAAACT	PIN_07877	NULL	79980	DSN1	DSN1, MIND kinetochore complex component, homolog (S. cerevisiae)	AS-PIN_probe_2704
25	Reserved	NULL	NULL	NULL	NULL	NULL	NULL	NULL
26	S-TIN	CCCAGCAGCATTGCCAGCCAGGCAGGCATCCGCTGAGTGTGTAAAAATAGACCTGTCAGA	NULL	TIN_30113	79083	MLPH	melanophilin	S-TIN_probe_3897
27	Reserved	NULL	NULL	NULL	NULL	NULL	NULL	NULL
28	AS-TIN	ACAAAATGAGGGAACCTGATGGTCAGGAAGAGAGCTTCAGCTTCAATCCACCACTTCTGG	NULL	TIN_15242	64067	NPAS3	neuronal PAS domain protein 3	AS-TIN_probe_2039
29	S-TIN	AAATTATATGTTAGTTTTGTTCCTTTTAATACCTTCAGCTTCTCTTCCATGCCACTCTCC	NULL	TIN_02394	58155	PTBP2	polypyrimidine tract binding protein 2	S-TIN_probe_0327
30	Exonic-PIN_target	ATTATATTCTATTCACAGGGCTTCATTATTTCAAAAATGTTGTGCTAGTGGGATCCCTAC	PIN_10571	NULL	57579	KIAA1411	KIAA1411	Exonic-PIN_target_probe_3732
31	Exonic	GGTATTTCAATTGACTTAAGCCAACTATCCCTTCAGTTACAATAGGAAAGTGCCTCTAAT	NULL	NULL	57291	KIAA0114	KIAA0114	Exonic_probe_0006
32	Reserved	NULL	NULL	NULL	NULL	NULL	NULL	NULL
33	Exonic	AGCTGTGTAATCCTATGTCAGCTCTCTTAGGAAGCCCCAGTACTTATATTTGGGCATGCA	NULL	NULL	55902	ACSS2	acyl-CoA synthetase short-chain family member 2	Exonic_probe_0007
34	S-TIN	AGGTATCTGTAGAATAAGGCTGTGAAACTGAGAGGTTGTGACCAGAGATTAGATTATTAA	NULL	TIN_46625	9263	STK17A	serine/threonine kinase 17a (apoptosis-inducing)	S-TIN_probe_6007
35	Deleted	NULL	NULL	NULL	NULL	NULL	NULL	NULL
36	Exonic	TATACAAAGAAGTTACAGTCCATATTTCTCACCTATTACCCCAGTGAAGTGAGGCAGAAA	NULL	NULL	55314	TMEM144	transmembrane protein 144	Exonic_probe_0008
37	Control	NULL	NULL	NULL	NULL	NULL	NULL	NULL
38	Exonic	AACAAACAATGAGGGCGAACCAGTTTCTTACATGTTCTAACGTTTGACTTTGAAAACAGT	NULL	NULL	54915	YTHDF1	YTH domain family, member 1	Exonic_probe_0009
39	Control	NULL	NULL	NULL	NULL	NULL	NULL	NULL
40	Exonic	AGTCACAGATCCTACGTATGTGCTCTTCAGTAGAGGATTTTCTGTGATCCTACAATGAAG	NULL	NULL	54014	BRWD1	bromodomain and WD repeat domain containing 1	Exonic_probe_0010
41	Exonic	TCAAGCTTGTACTCACGGTTTAGTTTTTTCTAGTTGTTAGTGATTGCAATTATCAGGATG	NULL	NULL	51585	PCF11	PCF11, cleavage and polyadenylation factor subunit, homolog (S. cerevisiae)	Exonic_probe_0011
42	Exonic-PIN_target	CACAGTGAACACTAGTCTGAATGTATACCGAAATAAAGATGCCTTAAGCCATTTTGTAAT	PIN_08910	NULL	51300	C3orf1	chromosome 3 open reading frame 1	Exonic-PIN_target_probe_3071
43	Reserved	NULL	NULL	NULL	NULL	NULL	NULL	NULL
44	S-TIN	CACTGTGATCTTTGTATGGAAGAAATACACTCTAGCCAAGTGCAGTTTAGCTTGGAGCCA	NULL	TIN_18927	29855	UBN1	ubinuclein 1	S-TIN_probe_2494
45	AS-PIN	CTTCAGTCTTCTTGCGTTTTCGCTCTGGTTCTGAATCCTTTAATCCAGATTCCTCATCAA	PIN_07039	NULL	27332	ZNF638	zinc finger protein 638	AS-PIN_probe_2415
46	Reserved	NULL	NULL	NULL	NULL	NULL	NULL	NULL
47	AS-TIN	CGTTTTGCAAAGCTAGAAAAAGTAATTTTATCTCTCACTGCCATACCTACAGTCAAACTA	NULL	TIN_46979	26053	AUTS2	autism susceptibility candidate 2	AS-TIN_probe_6035
48	AS-PIN	GCTCCGTTCTACTAGAATCCACACAAGTCGACCCTAGCTATCTCACAAAGCCCCAAGGCC	PIN_06406	NULL	25850	ZNF345	zinc finger protein 345	AS-PIN_probe_2200
49	Exonic	AATCTCTTGTACGGCTAAGCTTAGAAGCAGTCATTTGCTTTAAAGAAATGTTAGCCAACT	NULL	NULL	23588	KLHDC2	kelch domain containing 2	Exonic_probe_0012
50	AS-PIN	GCATGGCTGTCTGCAGAGTCAGGCTCCGTGGGAATTCCTATTCTCTCCCTTTCTGTAACA	PIN_03193	NULL	23389	THRAP2	thyroid hormone receptor associated protein 2	AS-PIN_probe_1122
51	AS-TIN	CTTCAGAACAGCAAAGCTTTGGGGCAATACAGACTATTTTATGCATATGAGTCAAATTAT	NULL	TIN_38247	23284	LPHN3	latrophilin 3	AS-TIN_probe_4927
52	AS-TIN	AAGATATAAAAAATATAGTTAAAGATACCCCTGGGAAAAATTCGAGGTGAATGGCCAGGC	NULL	TIN_52774	23196	FAM120A	family with sequence similarity 120A	AS-TIN_probe_6814
53	AS-TIN	GCAATGATCTGCACACTTTGAAACAGTAATTTAAACTTTACAGATTCCTTGTGGTTTAGC	NULL	TIN_10865	23085	ERC1	ELKS/RAB6-interacting/CAST family member 1	AS-TIN_probe_1428
54	Exonic	CAAGGCAGCTCCCTGCATCTATTGGCTCCCACTGACTGACAGCCAGATCGTTCAGAAAGA	NULL	NULL	22985	ACIN1	apoptotic chromatin condensation inducer 1	Exonic_probe_0013
55	Exonic-PIN_target	GTATGCCCAACCATATACACATGGGAGCAGGACCTCCACCTCAGTTTAACCGGATGGAAG	PIN_05383	NULL	22794	CASC3	cancer susceptibility candidate 3	Exonic-PIN_target_probe_1888
56	AS-PIN	CAACACCGTCCTGAGCTCATATTTAGGATTTTAGCCAGTAGTTTTGGGTCAAGCCCTAAC	PIN_10912	NULL	11112	HIBADH	3-hydroxyisobutyrate dehydrogenase	AS-PIN_probe_3864
57	S-TIN	ACAAATACATTTGAAGACAGGAATAGGTGGTTGGGTGGGTTTAGACTTAGCAGGTAAATG	NULL	TIN_02722	10905	MAN1A2	mannosidase, alpha, class 1A, member 2	S-TIN_probe_0377
58	AS-TIN	GAATACAAAAGAATACCCACTGCACTGTGAATTTTGAGGTAAAAACCGTGGAGACTGCCC	NULL	TIN_46171	10643	IGF2BP3	insulin-like growth factor 2 mRNA binding protein 3	AS-TIN_probe_5940
59	Control	NULL	NULL	NULL	NULL	NULL	NULL	NULL
60	Exonic	AGACTTTTTGTATTACTGCTCCCTACTTAACATACTTGAATTCTCAAATTTCCTTTGGGG	NULL	NULL	10277	UBE4B	ubiquitination factor E4B (UFD2 homolog, yeast)	Exonic_probe_0014
61	Exonic	AGAGAAAGATGTCACATCTGCTAAAGCACTGTATGAACATTTGACTGCAAAGAATACAAA	NULL	NULL	10128	LRPPRC	leucine-rich PPR-motif containing	Exonic_probe_0015
62	S-TIN	GCCCAGCCTAATGCTAGTTTCTTTAGGTAAGCCTGTATATTAATATTTCATGGTAGTTTA	NULL	TIN_01064	9967	THRAP3	thyroid hormone receptor associated protein 3	S-TIN_probe_0165
63	S-TIN	TAAGACCCTCACCCCCAAGACTCCAGGGTGAAAATAACTAACCTGGAACTAGAGGTGCTG	NULL	TIN_46487	9844	ELMO1	engulfment and cell motility 1	S-TIN_probe_5989
64	AS-TIN	TCAGCAGTACATAAATTATACCTGAAAATCTATGTGCTTTTTCTCATTTTTCCCCCTTCC	NULL	TIN_00863	9698	PUM1	pumilio homolog 1 (Drosophila)	AS-TIN_probe_0137
65	AS-TIN	AAAACAGTATGGCTGATGGGCCATTATCTCTCAGAAAAATGTATTATAGCTCCATATGGT	NULL	TIN_21939	9570	GOSR2	golgi SNAP receptor complex member 2	AS-TIN_probe_2865
66	Exonic	TCTGGCTTGGCTCAGAATATCCTTAACAATTACATGAGAGAGGTCTGGATTCTTATTTTT	NULL	NULL	9358	ITGBL1	integrin, beta-like 1 (with EGF-like repeat domains)	Exonic_probe_0016
67	Reserved	NULL	NULL	NULL	NULL	NULL	NULL	NULL
68	Exonic	GGTTAGGGTGCAAGAAGCCATTTAGGGCAGCAAAACAAGTGACATGAAGGGAGGGTCCCT	NULL	NULL	8878	SQSTM1	sequestosome 1	Exonic_probe_0017
69	AS-TIN	GGCTCCACTGAGATAGGGAAAGTATTTCTTCAACTTCTATTTGAGAATCTGAATATAGTT	NULL	TIN_00528	8672	EIF4G3	eukaryotic translation initiation factor 4 gamma, 3	AS-TIN_probe_0082
70	AS-TIN	TGATTTACAGAAAAGGAAGCGATCCCGGTCAATGACGGGCACAGGACAAACCCCAAGGCT	NULL	TIN_30013	8527	DGKD	diacylglycerol kinase, delta 130kDa	AS-TIN_probe_3881
71	S-TIN	GGAAATGGAAATTCAGCCACATACCCAGATAAGAATCTTTTGGAATTTTGACTCTACTTG	NULL	TIN_00750	8289	ARID1A	AT rich interactive domain 1A (SWI-like)	S-TIN_probe_0112
72	Exonic	TTCCTCAGAGCCTTGGAATTCTATTTTATGAACCTAGAGAAGCAGAATCCTTACTTTTGT	NULL	NULL	7840	ALMS1	Alstrom syndrome 1	Exonic_probe_0018
73	Reserved	NULL	NULL	NULL	NULL	NULL	NULL	NULL
74	AS-PIN	GTTGTTCTCTAGAAACCTCCTGAGAAAAAGAAGATTCTGCAGCACCTGTATTTCCTTCAC	PIN_01035	NULL	7175	TPR	translocated promoter region (to activated MET oncogene)	AS-PIN_probe_0382
75	S-TIN	ACACACACTGCTGCTGCTTCACCACTACTCATTTCCTACCCCAAACACTGCCCACCTTGA	NULL	TIN_11936	7024	TFCP2	transcription factor CP2	S-TIN_probe_1595
76	Exonic	TTCCTCCTGAGATTCAGTGACTCAGAAATTGGCGGCATCACCATTGCTTGGAAGTTTGAT	NULL	NULL	6777	STAT5B	signal transducer and activator of transcription 5B	Exonic_probe_0019
77	Reserved	NULL	NULL	NULL	NULL	NULL	NULL	NULL
78	AS-TIN	AGAGCCGTGGTTGAAGGTACAGGAAGTGGACTGTTAGGGCCCAGGTTCCCCTTAACCATG	NULL	TIN_43218	6310	ATXN1	ataxin 1	AS-TIN_probe_5587
79	AS-TIN	GGTGGTAAAACATGTATTTAGAGATTCCGGGGCTTATAAACAAACCACTGAATATAGTTT	NULL	TIN_44683	5980	REV3L	REV3-like, catalytic subunit of DNA polymerase zeta (yeast)	AS-TIN_probe_5754
80	Exonic	CGTGCCCAAGACAGGCGAGGGATTCATTGACTTCATCGGGCAGGTGCATAAGACCAAGGA	NULL	NULL	5792	PTPRF	protein tyrosine phosphatase, receptor type, F	Exonic_probe_0020
81	Exonic	ACGCGCACGCCTGGCTCGGGGACACCTGAGTTATTGTGATCACTCTAAGCCCTGCTCCTG	NULL	NULL	5609	MAP2K7	mitogen-activated protein kinase kinase 7	Exonic_probe_0021
82	Exonic	CATTGACCCAGAAATGTATGGCATGTGTAGTTAATTTTATTCCAGTAAGGAACGGCCCTT	NULL	NULL	5445	PON2	paraoxonase 2	Exonic_probe_0022
83	AS-TIN	GTCATTTTTGTTCTGCAGTTCAAGTCCTGGCAAATAATTTATTTACTCTGTGATGTATGC	NULL	TIN_47420	5218	PFTK1	PFTAIRE protein kinase 1	AS-TIN_probe_6085
84	AS-TIN	TTGGGTCAGTTTGCCAAGAGTATTTTGTTGGCCCTTGAAGAGCATCCCATTCAGGGAGGT	NULL	TIN_53305	5069	PAPPA	pregnancy-associated plasma protein A, pappalysin 1	AS-TIN_probe_6889
85	Exonic	TACGTGTTCAAGTGATCAAGGGGTTTCATTTGCTCTTGGGGGATTAGGTATCATTTGGGG	NULL	NULL	4809	NHP2L1	NHP2 non-histone chromosome protein 2-like 1 (S. cerevisiae)	Exonic_probe_0023
86	S-TIN	AACAATTTCTTCCTGAGTGGGGGTCCCTGAGCCCCTCAATCCTACATGTCCCGAGGGGAT	NULL	TIN_19213	4629	MYH11	myosin, heavy chain 11, smooth muscle	S-TIN_probe_2524
87	Reserved	NULL	NULL	NULL	NULL	NULL	NULL	NULL
88	AS-PIN	CTCCTCCTCCTCTTCTTCAGGTATGGTTGTTTTAAAGACTGTACTTCTTTGAGCAACCTC	PIN_09959	NULL	4001	LMNB1	lamin B1	AS-PIN_probe_3500
89	AS-TIN	TAAAAATAGAAAGCACAGCTAGAGAGGCGAAGCGAAAAATCCATGGACAAAATTTACAAC	NULL	TIN_20148	3735	KARS	lysyl-tRNA synthetase	AS-TIN_probe_2635
90	S-TIN	GCCCGGCCTAAGATTTCTTATTGTGGTATTCTGCAGTGGAGAATGGGAGTTGGAAAGAAA	NULL	TIN_18644	3480	IGF1R	insulin-like growth factor 1 receptor	S-TIN_probe_2458
91	S-TIN	ATTGGTAGGTGATGGTATCATAGAATGATAGGTTTGTAGGATTTATGATACTGCATTCAG	NULL	TIN_37903	6133	RPL9	ribosomal protein L9	S-TIN_probe_4876
92	S-TIN	ACTCCGTAGACCCTGCCTCGAATCCTGCATCAGTCGCCCATACAAGGCCAGCTTTGCTTT	NULL	TIN_07650	2869	GRK5	G protein-coupled receptor kinase 5	S-TIN_probe_0984
93	Exonic-PIN_target	TGGAAGAAGTTGTTCCGAATGTAATTGAACCTTCCTTCGGCCTGGGTAGGATCATGTATA	PIN_10922	NULL	2617	GARS	glycyl-tRNA synthetase	Exonic-PIN_target_probe_3869
94	AS-TIN	GGTAACTTTGCCGGTGTGCAACAACCTCTGAATGGCACGCCAGATGGTAGCAGTAGTTGT	NULL	TIN_39962	2195	FAT	FAT tumor suppressor homolog 1 (Drosophila)	AS-TIN_probe_5140
95	AS-TIN	TTCCTAGTGTCTGAAACTTTCCAAGTACCAATTAGAAAATTTTCTAATCACCAGCCGGGT	NULL	TIN_44944	2037	EPB41L2	erythrocyte membrane protein band 4.1-like 2	AS-TIN_probe_5783
96	Reserved	NULL	NULL	NULL	NULL	NULL	NULL	NULL
97	AS-TIN	ACCTGACACCATCGCGAGATCATCACAATCACCCACAAAGGGGCTTTTGGCCAAAAACTT	NULL	TIN_47792	1523	CUTL1	cut-like 1, CCAAT displacement protein (Drosophila)	AS-TIN_probe_6127
98	Exonic	TCCTAAAAGTTCAACCTGTTCATCTTGAACTTGGCCTGAGAACATTTTCTGGGAAGAGGT	NULL	NULL	1286	COL4A4	collagen, type IV, alpha 4	Exonic_probe_0024
99	Reserved	NULL	NULL	NULL	NULL	NULL	NULL	NULL
100	Exonic	TCCTTAACCGCGACACCATCACTCGCATCTCCTACAAGAATGATGCCTACTTTCTTCAAG	NULL	NULL	770	CA11	carbonic anhydrase XI	Exonic_probe_0025
101	Reserved	NULL	NULL	NULL	NULL	NULL	NULL	NULL
102	Control	NULL	NULL	NULL	NULL	NULL	NULL	NULL
103	Control	NULL	NULL	NULL	NULL	NULL	NULL	NULL
104	Control	NULL	NULL	NULL	NULL	NULL	NULL	NULL
105	Control	NULL	NULL	NULL	NULL	NULL	NULL	NULL
106	Reserved	NULL	NULL	NULL	NULL	NULL	NULL	NULL
107	Control	NULL	NULL	NULL	NULL	NULL	NULL	NULL
108	Reserved	NULL	NULL	NULL	NULL	NULL	NULL	NULL
109	Reserved	NULL	NULL	NULL	NULL	NULL	NULL	NULL
110	Reserved	NULL	NULL	NULL	NULL	NULL	NULL	NULL
111	Exonic	CTCAGGCTGTAGAAATCTTATTTTGTGGAAAGATTTTAGAGAATCATCAAAATAAACTTT	NULL	NULL	284001	CCDC57	coiled-coil domain containing 57	Exonic_probe_0026
112	Exonic	AATGTATTGATACTCTCAGGGCAAATTCACTATATTGCTATACAGTTGAGATCAGTGTTG	NULL	NULL	253827	MSRB3	methionine sulfoxide reductase B3	Exonic_probe_0027
113	S-TIN	AGGTCTTTGGTATCCCGCCCCCACCCCAGGGTCTTACTCTTTCTCCTGTCTCACTCTCAT	NULL	TIN_13685	219333	USP12	ubiquitin specific peptidase 12	S-TIN_probe_1836
114	Exonic-PIN_target	TGTTCTGCAACCTGTGGTTTGGGTGTGAGGAAGAGGGAGATGAAGTGCAGCGAGAAGGGC	PIN_04950	NULL	170692	ADAMTS18	ADAM metallopeptidase with thrombospondin type 1 motif, 18	Exonic-PIN_target_probe_1745
115	AS-PIN	GACTACCAGTTGATTCCACAGGGACATTCCCAAGGCGAGAAGGCCATATACCTCCACTAC	PIN_10132	NULL	153830	FLJ31951	hypothetical protein FLJ31951	AS-PIN_probe_3572
116	Reserved	NULL	NULL	NULL	NULL	NULL	NULL	NULL
117	Reserved	NULL	NULL	NULL	NULL	NULL	NULL	NULL
118	S-TIN	GGTGATATAATCTATTCACAGATTTCTTAATGCTAACCTTCTGTGTCTTAGAGTAAGTCC	NULL	TIN_20253	124359	CDYL2	chromodomain protein, Y-like 2	S-TIN_probe_2652
119	Exonic	GTTTCCTCTGCATTGGGTTTGAAGTAGTTTAGTTATGTCTTTTTCTCTGTATGTAAGTAG	NULL	NULL	114908	TMEM123	transmembrane protein 123	Exonic_probe_0028
120	Exonic	AGGGGACGATAGTAACTTTTCTAAGGATTGAATAAATTGAGCTTTTCTTCTGGCACAGAG	NULL	NULL	93058	COQ10A	coenzyme Q10 homolog A (S. cerevisiae)	Exonic_probe_0029
121	Reserved	NULL	NULL	NULL	NULL	NULL	NULL	NULL
122	Reserved	NULL	NULL	NULL	NULL	NULL	NULL	NULL
123	S-TIN	TTTTTTGCATCACTTCTTGACTTATTCTGTTCCTTTCCTCCCTTCAAGACCTAAATCAGA	NULL	TIN_10047	84441	MAML2	mastermind-like 2 (Drosophila)	S-TIN_probe_1330
124	Exonic	GTCACCTCGCCTTTCTTGTTGGAGACTTCAGAGGAAGGATCTGGCCCTCTCATCTCAGGC	NULL	NULL	84067	C11orf56	chromosome 11 open reading frame 56	Exonic_probe_0030
125	AS-TIN	TTCCGATTATATCCTCACTACCCATATATTCAGGTTTTACAGTGCTTCAAAAGGCCAGGC	NULL	TIN_43358	81688	C6orf62	chromosome 6 open reading frame 62	AS-TIN_probe_5608
126	Exonic	TGTGGAAAAATATAAACGAGCTTTGGCAGACACTGAGAACTTACGGCAGAGGAGCCAGAA	NULL	NULL	80273	GRPEL1	GrpE-like 1, mitochondrial (E. coli)	Exonic_probe_0031
127	Reserved	NULL	NULL	NULL	NULL	NULL	NULL	NULL
128	Reserved	NULL	NULL	NULL	NULL	NULL	NULL	NULL
129	AS-TIN	TCTGACAGGTCTATTTTTACACACTCAGCGGATGCCTGCCTGGCTGGCAATGCTGCTGGG	NULL	TIN_30113	79083	MLPH	melanophilin	AS-TIN_probe_3897
130	Exonic-PIN_target	AAGATCACCCTTAGTTCTTCCTCGGAAGAGTATCAGAAGGTCTGGAACCTCTTTAACCGC	PIN_11318	NULL	64761	PARP12	poly (ADP-ribose) polymerase family, member 12	Exonic-PIN_target_probe_3986
131	S-TIN	GAGAAATAAGTGTCAACTATGGAAGCAGCACCACAGAGGGGCCATTTTTAATAGTGCAGG	NULL	TIN_15239	64067	NPAS3	neuronal PAS domain protein 3	S-TIN_probe_2038
132	AS-TIN	GGAGAGTGGCATGGAAGAGAAGCTGAAGGTATTAAAAGGAACAAAACTAACATATAATTT	NULL	TIN_02394	58155	PTBP2	polypyrimidine tract binding protein 2	AS-TIN_probe_0327
133	AS-PIN	GTAGGGATCCCACTAGCACAACATTTTTGAAATAATGAAGCCCTGTGAATAGAATATAAT	PIN_10571	NULL	57579	KIAA1411	KIAA1411	AS-PIN_probe_3732
134	Reserved	NULL	NULL	NULL	NULL	NULL	NULL	NULL
135	Control	NULL	NULL	NULL	NULL	NULL	NULL	NULL
136	S-TIN	ACCTGGCCCATTAACTGCCTTTTGAAGACTGGCCGGTACAGTCCTGGCTCCCTCAATAGG	NULL	TIN_30864	55902	ACSS2	acyl-CoA synthetase short-chain family member 2	S-TIN_probe_3985
137	Reserved	NULL	NULL	NULL	NULL	NULL	NULL	NULL
138	Exonic	ATAACAATGGCATCTTAAATGGGGGTCATCAGAATGTATTTCCTAATCATATTAGTGTGG	NULL	NULL	55608	ANKRD10	ankyrin repeat domain 10	Exonic_probe_0032
139	Deleted	NULL	NULL	NULL	NULL	NULL	NULL	NULL
140	Deleted	NULL	NULL	NULL	NULL	NULL	NULL	NULL
141	S-TIN	CGGCCGAGTCAGTGCAGTTTTAAGAACAAAGTAGTGTGCCGAGGAGAGGGTTGTGCGCCT	NULL	TIN_31579	54915	YTHDF1	YTH domain family, member 1	S-TIN_probe_4079
142	Reserved	NULL	NULL	NULL	NULL	NULL	NULL	NULL
143	Exonic	TTGTGATGAGCTAGATTAGTTGTAGTTCCAGAATAAGAACAAAAATTCAGAGTTGTGTGG	NULL	NULL	54014	BRWD1	bromodomain and WD repeat domain containing 1	Exonic_probe_0033
144	Exonic	TTTAGCATCTGGTGAAATTACACAGGATGACTTCCTTGTTGTTGTGCATCAAATTCGACA	NULL	NULL	51585	PCF11	PCF11, cleavage and polyadenylation factor subunit, homolog (S. cerevisiae)	Exonic_probe_0034
145	AS-PIN	ATTACAAAATGGCTTAAGGCATCTTTATTTCGGTATACATTCAGACTAGTGTTCACTGTG	PIN_08910	NULL	51300	C3orf1	chromosome 3 open reading frame 1	AS-PIN_probe_3071
146	Exonic	GCGGATCATTTCTTTTCTTCCATAACTCTGCCGTATGCATGAAAATAATTCTATTGGGGG	NULL	NULL	51029	C1orf121	chromosome 1 open reading frame 121	Exonic_probe_0035
147	AS-TIN	TGGCTCCAAGCTAAACTGCACTTGGCTAGAGTGTATTTCTTCCATACAAAGATCACAGTG	NULL	TIN_18927	29855	UBN1	ubinuclein 1	AS-TIN_probe_2494
148	Control	NULL	NULL	NULL	NULL	NULL	NULL	NULL
149	Reserved	NULL	NULL	NULL	NULL	NULL	NULL	NULL
150	Control	NULL	NULL	NULL	NULL	NULL	NULL	NULL
151	Exonic	AGACCGTTTGCTTTATACCCACACAGCAACTGGTCCACTGCTTTACTGTCTGTTGGATAA	NULL	NULL	25849	DKFZP564O0823	DKFZP564O0823 protein	Exonic_probe_0036
152	S-TIN	GTATTTGGTGGGATGAGGGAACAGAACAAGGAAAATCTTGACCGAAGAGGTGATGCTTGA	NULL	TIN_15372	23588	KLHDC2	kelch domain containing 2	S-TIN_probe_2060
153	Exonic	CAGCATTTAAACTCCTCTTGCTATCCATCTACGTGTATTACAGACATTCTGCTCAGCTAC	NULL	NULL	23387	KIAA0999	KIAA0999 protein	Exonic_probe_0037
154	S-TIN	AATGTCACATTCTAACTGGCTACAGCTAATCAGCTTGCCTACTCTGAATATCAAATAACT	NULL	TIN_38245	23284	LPHN3	latrophilin 3	S-TIN_probe_4926
155	Exonic	CAAATATCTTTGTCATCTTTGTTGTATTGGACAATCCCAGTTCACGGGATTCTATCTTGG	NULL	NULL	23195	MDN1	MDN1, midasin homolog (yeast)	Exonic_probe_0038
156	Reserved	NULL	NULL	NULL	NULL	NULL	NULL	NULL
157	S-TIN	AAGAAAGATATTGAGACCCAAATTACTTAAGTGATTTACCCAGTTACCTTCCTTCATGGA	NULL	TIN_15078	22985	ACIN1	apoptotic chromatin condensation inducer 1	S-TIN_probe_2021
158	AS-PIN	CTTCCATCCGGTTAAACTGAGGTGGAGGTCCTGCTCCCATGTGTATATGGTTGGGCATAC	PIN_05383	NULL	22794	CASC3	cancer susceptibility candidate 3	AS-PIN_probe_1888
159	Reserved	NULL	NULL	NULL	NULL	NULL	NULL	NULL
160	AS-TIN	CATTTACCTGCTAAGTCTAAACCCACCCAACCACCTATTCCTGTCTTCAAATGTATTTGT	NULL	TIN_02722	10905	MAN1A2	mannosidase, alpha, class 1A, member 2	AS-TIN_probe_0377
161	S-TIN	TTCTAGGATTCTCTAGCCTTTGCATTTTGTTTTAGCGGCGAAAAGCCTAGAAGGGGGCCT	NULL	TIN_46169	10643	IGF2BP3	insulin-like growth factor 2 mRNA binding protein 3	S-TIN_probe_5939
162	AS-TIN	AGCTGGATAATGGTGTACCCACAAACGAGTGAACTGGTATCTCCACTGAACAGATGGATA	NULL	TIN_30596	10483	SEC23B	Sec23 homolog B (S. cerevisiae)	AS-TIN_probe_3952
163	S-TIN	GTTTGGCCAATATCATACCTGTATTCCAAGGTCAATTATGTGTAGTTTTCCAAAGTCTAA	NULL	TIN_00262	10277	UBE4B	ubiquitination factor E4B (UFD2 homolog, yeast)	S-TIN_probe_0039
164	S-TIN	GGCAGCGAGTTTCGCTGAAATGATTAAAGACAAATCTTTCTGTGCAGATAGATAATGCAA	NULL	TIN_26672	10128	LRPPRC	leucine-rich PPR-motif containing	S-TIN_probe_3459
165	AS-TIN	TAAACTACCATGAAATATTAATATACAGGCTTACCTAAAGAAACTAGCATTAGGCTGGGC	NULL	TIN_01064	9967	THRAP3	thyroid hormone receptor associated protein 3	AS-TIN_probe_0165
166	AS-TIN	CAGCACCTCTAGTTCCAGGTTAGTTATTTTCACCCTGGAGTCTTGGGGGTGAGGGTCTTA	NULL	TIN_46487	9844	ELMO1	engulfment and cell motility 1	AS-TIN_probe_5989
167	S-TIN	TTATAACATGTCACAGCATGGAAAAACAGAGAAAAGAAATGAAAGTACCTGTAGATCCAG	NULL	TIN_00862	9698	PUM1	pumilio homolog 1 (Drosophila)	S-TIN_probe_0136
168	Exonic	CGGAGGATTCTGGTTATGGGATGGAGATGCTGACAGACAAAGGTCTGAGTGAGGACGCGC	NULL	NULL	9569	GTF2IRD1	GTF2I repeat domain containing 1	Exonic_probe_0039
169	S-TIN	TTAGTGGTGCTGTGGTGATGAACTATCTGCCCTAAAACTCCTGCCAAGATCAGCCAGCTG	NULL	TIN_14828	9358	ITGBL1	integrin, beta-like 1 (with EGF-like repeat domains)	S-TIN_probe_1974
170	Exonic-PIN_target	GTGGGTTTTATCAACAGCCTCAAGTTCTCCAGCTCTGGGGACTTCCTGGTGGCTGGGGTA	PIN_08759	NULL	9136	RRP9	RRP9, small subunit (SSU) processome component, homolog (yeast)	Exonic-PIN_target_probe_3009
171	S-TIN	AAATAAAATATAACCTTTTGGGCAGGCATGGAAAGGGGCTGGAGAGAATAAGAGGAAACA	NULL	TIN_42783	8878	SQSTM1	sequestosome 1	S-TIN_probe_5531
172	S-TIN	AGTGCATTTCAGAGGTTATAACTAATGCTCTGGAATTACTGTTATCTTCCTTTTAGTACC	NULL	TIN_00524	8672	EIF4G3	eukaryotic translation initiation factor 4 gamma, 3	S-TIN_probe_0081
173	Exonic-PIN_target	GGTTCTGGAAGGCCAGCTGTCCTCCTTCTTGCACAAGCCCACTGTTGGTCTTCGTCAATT	PIN_07668	NULL	8527	DGKD	diacylglycerol kinase, delta 130kDa	Exonic-PIN_target_probe_2632
174	AS-TIN	CAAGTAGAGTCAAAATTCCAAAAGATTCTTATCTGGGTATGTGGCTGAATTTCCATTTCC	NULL	TIN_00750	8289	ARID1A	AT rich interactive domain 1A (SWI-like)	AS-TIN_probe_0112
175	S-TIN	AAGTAGATGTCTATGTTCCAAATCAGGGTTGAGTATACGAAATTAGCAAAGTAACAGAAC	NULL	TIN_27423	7840	ALMS1	Alstrom syndrome 1	S-TIN_probe_3560
176	Reserved	NULL	NULL	NULL	NULL	NULL	NULL	NULL
177	Exonic	TGGCTCCCCATCATGTATCCTCCCGATTATTGCGTATTCTAAAATAGGAAACAAGACTTT	NULL	NULL	7174	TPP2	tripeptidyl peptidase II	Exonic_probe_0040
178	AS-TIN	TCAAGGTGGGCAGTGTTTGGGGTAGGAAATGAGTAGTGGTGAAGCAGCAGCAGTGTGTGT	NULL	TIN_11936	7024	TFCP2	transcription factor CP2	AS-TIN_probe_1595
179	S-TIN	TCTAAAAATAATCATCATCATCCAAAACCAAGACTGGCTCCTATTGGAAAGGTGGAAATG	NULL	TIN_21756	6777	STAT5B	signal transducer and activator of transcription 5B	S-TIN_probe_2845
180	Control	NULL	NULL	NULL	NULL	NULL	NULL	NULL
181	S-TIN	CCTCGTTGATTTCATGATGATATTCTCAGCATGAGCCTGGCAGCCTTGCCTTTTTACCTC	NULL	TIN_43216	6310	ATXN1	ataxin 1	S-TIN_probe_5586
182	S-TIN	TATGTTATCATTATACAATAGCACGCTCGATAGCTACAAAACATAAATATGGGGAGTCAG	NULL	TIN_44682	5980	REV3L	REV3-like, catalytic subunit of DNA polymerase zeta (yeast)	S-TIN_probe_5753
183	Reserved	NULL	NULL	NULL	NULL	NULL	NULL	NULL
184	Exonic	TAATAAGCTACTTGAACACAGCTTCATCAAGCGCTACGAGACGCTGGAGGTGGACGTGGC	NULL	NULL	5609	MAP2K7	mitogen-activated protein kinase kinase 7	Exonic_probe_0041
185	S-TIN	GAAGAAGTAACCAACTCTGACACCTGACTGTAATTATTCCATTTCCTCTCAACATCCATT	NULL	TIN_47513	5445	PON2	paraoxonase 2	S-TIN_probe_6095
186	S-TIN	CAGCAGTGATACATGCACCCTCCCATCCCACCTTAGTGCCAGTGTTACTGACTCTCCACT	NULL	TIN_47416	5218	PFTK1	PFTAIRE protein kinase 1	S-TIN_probe_6084
187	S-TIN	GAAAATTATTGCCATAAGATAATGTGAGATTTAACCCCATTTCTAGCAAGTTGGATGTGC	NULL	TIN_53303	5069	PAPPA	pregnancy-associated plasma protein A, pappalysin 1	S-TIN_probe_6888
188	S-TIN	GCATTGTAGGGTGACCCACCAGCTCTCCTGGGAGGTCTCTCTTCTCACTTGATGCACTCA	NULL	TIN_32962	4809	NHP2L1	NHP2 non-histone chromosome protein 2-like 1 (S. cerevisiae)	S-TIN_probe_4265
189	AS-TIN	ATCCCCTCGGGACATGTAGGATTGAGGGGCTCAGGGACCCCCACTCAGGAAGAAATTGTT	NULL	TIN_19213	4629	MYH11	myosin, heavy chain 11, smooth muscle	AS-TIN_probe_2524
190	Control	NULL	NULL	NULL	NULL	NULL	NULL	NULL
191	Exonic	TTCCCACCAAAGTTCACCCTGAAGGCTGGGCAGGTGGTGACGATCTGGGCTGCAGGAGCT	NULL	NULL	4000	LMNA	lamin A/C	Exonic_probe_0042
192	Exonic	GGGTGCCAACTCATGCTAACGCAGCAGTTGCAAACATTTTGAAGAGAGACCGTCGGGGGC	NULL	NULL	3725	JUN	jun oncogene	Exonic_probe_0043
193	AS-TIN	TTTCTTTCCAACTCCCATTCTCCACTGCAGAATACCACAATAAGAAATCTTAGGCCGGGC	NULL	TIN_18644	3480	IGF1R	insulin-like growth factor 1 receptor	AS-TIN_probe_2458
194	AS-TIN	CTGAATGCAGTATCATAAATCCTACAAACCTATCATTCTATGATACCATCACCTACCAAT	NULL	TIN_37903	6133	RPL9	ribosomal protein L9	AS-TIN_probe_4876
195	Control	NULL	NULL	NULL	NULL	NULL	NULL	NULL
196	AS-PIN	TATACATGATCCTACCCAGGCCGAAGGAAGGTTCAATTACATTCGGAACAACTTCTTCCA	PIN_10922	NULL	2617	GARS	glycyl-tRNA synthetase	AS-PIN_probe_3869
197	Reserved	NULL	NULL	NULL	NULL	NULL	NULL	NULL
198	Reserved	NULL	NULL	NULL	NULL	NULL	NULL	NULL
199	Exonic-PIN_target	AAAAGACACAGTTAACAGGCAAGCAGCCATCTTATCTCCTGTCTGAGCCACTCTTTCTTC	PIN_10145	NULL	1794	DOCK2	dedicator of cytokinesis 2	Exonic-PIN_target_probe_3579
200	S-TIN	CGCCTGACATTCTTTTTTCTTTAGTTAAAAACATAGCTCCTTCTCAGATGGTCACCCTGT	NULL	TIN_47790	1523	CUTL1	cut-like 1, CCAAT displacement protein (Drosophila)	S-TIN_probe_6126
201	S-TIN	TGTAACCACTGCCTGTCACCCCACGTCTAGACACTAGCAAACAGAACACTCAAGTTTCTG	NULL	TIN_29840	1286	COL4A4	collagen, type IV, alpha 4	S-TIN_probe_3859
202	Deleted	NULL	NULL	NULL	NULL	NULL	NULL	NULL
203	Reserved	NULL	NULL	NULL	NULL	NULL	NULL	NULL
204	Reserved	NULL	NULL	NULL	NULL	NULL	NULL	NULL
205	Control	NULL	NULL	NULL	NULL	NULL	NULL	NULL
206	Control	NULL	NULL	NULL	NULL	NULL	NULL	NULL
207	Control	NULL	NULL	NULL	NULL	NULL	NULL	NULL
208	Control	NULL	NULL	NULL	NULL	NULL	NULL	NULL
209	Control	NULL	NULL	NULL	NULL	NULL	NULL	NULL
210	Deleted	NULL	NULL	NULL	NULL	NULL	NULL	NULL
211	Reserved	NULL	NULL	NULL	NULL	NULL	NULL	NULL
212	Reserved	NULL	NULL	NULL	NULL	NULL	NULL	NULL
213	Reserved	NULL	NULL	NULL	NULL	NULL	NULL	NULL
214	AS-TIN	ATGAAATATTATGGAACAGTGTTTCCTGCTGGGTGGGCCTGTGTGTCTGGAGCACCTTCA	NULL	TIN_22962	284004	HEXDC	hexosaminidase (glycosyl hydrolase family 20, catalytic domain) containing	AS-TIN_probe_3027
215	AS-TIN	TGAGTCCCTCTTTAGCCAGAGTAGATCACTCCTTTATATCACCACTGATCACTCTTCCAT	NULL	TIN_13584	253832	ZDHHC20	zinc finger, DHHC-type containing 20	AS-TIN_probe_1830
216	Exonic	GGGTGCAGTAGAAAGAATCGGAATCTGTGCCGTATTGATAAGGAGATGATGTTGAACACA	NULL	NULL	219333	USP12	ubiquitin specific peptidase 12	Exonic_probe_0044
217	Control	NULL	NULL	NULL	NULL	NULL	NULL	NULL
218	Reserved	NULL	NULL	NULL	NULL	NULL	NULL	NULL
219	Exonic	AACATAATATGGTCCTGAATGAGGCTGAGTCTTTGGGCGCAGAAGACCCGGGTTAATAAA	NULL	NULL	145837	LOC145837	hypothetical protein LOC145837	Exonic_probe_0045
220	Exonic-PIN_target	GGTCTGAGAGAGACTAAGCATCCATACACTTTTGTGTCAAAGGAGGGTTTTAGAGAATTA	PIN_09285	NULL	133015	C4orf28	chromosome 4 open reading frame 28	Exonic-PIN_target_probe_3231
221	AS-PIN	TCTGCACCTTGCTTCAAGAGAACACAGAACGTGCGTTACGGCCTCATCTCCTCTGCGTGG	PIN_04569	NULL	124401	ANKS3	ankyrin repeat and sterile alpha motif domain containing 3	AS-PIN_probe_1620
222	Deleted	NULL	NULL	NULL	NULL	NULL	NULL	NULL
223	Exonic-PIN_target	GTCGTTCAATGGGCTCAAGAGCAGCTGCTTCTGTAATGTGTCACATTGAGCCAGATGATG	PIN_03480	NULL	93081	C13orf27	chromosome 13 open reading frame 27	Exonic-PIN_target_probe_1237
224	Exonic	TGCTCTGGCAACCCCATAAATGACACCTGAGCTCCGTAGAAGCTAAGCTCCTGAGACCCA	NULL	NULL	9537	TP53I11	tumor protein p53 inducible protein 11	Exonic_probe_0046
225	AS-PIN	AAGAACAGTGTAGAAACCCGCGCTGTGTGAAGCGAGGTTGGGCGCAAGAGAAGCAGGCAT	PIN_07032	NULL	84908	FLJ14668	hypothetical protein FLJ14668	AS-PIN_probe_2411
226	S-TIN	GCCCAGCCTATCTTTTTATTAACCTCTAATACCTAAAACCTACTACAATTCCGGGAGCAT	NULL	TIN_10054	84441	MAML2	mastermind-like 2 (Drosophila)	S-TIN_probe_1331
227	Deleted	NULL	NULL	NULL	NULL	NULL	NULL	NULL
228	S-TIN	GCCTGGCCTTTTGAAGCACTGTAAAACCTGAATATATGGGTAGTGAGGATATAATCGGAA	NULL	TIN_43358	81688	C6orf62	chromosome 6 open reading frame 62	S-TIN_probe_5608
229	Exonic-PIN_target	AGGAATTACATGTTTCGGAGACTAACGAGTGTCCTTTCATCCCGGTCATGCATTCCTTTG	PIN_07658	NULL	80303	EFHD1	EF-hand domain family, member D1	Exonic-PIN_target_probe_2628
230	Exonic-PIN_target	AGTTTACCACCTAGGATGACTTCAGTGACTAGATCAGAGATCATAGATGGTAAGTATTGT	PIN_07877	NULL	79980	DSN1	DSN1, MIND kinetochore complex component, homolog (S. cerevisiae)	Exonic-PIN_target_probe_2704
231	Reserved	NULL	NULL	NULL	NULL	NULL	NULL	NULL
232	AS-TIN	TTCAGGCTAGGAGACTAGGAGATGCTCAGCCAGCCAAGGATGTCCCATGGGTCTCTACCT	NULL	TIN_30114	79083	MLPH	melanophilin	AS-TIN_probe_3898
233	AS-PIN	ATTTGGGTCTGCGGCAAACCTTTTTAGTTGTGCCATAGACCAGGTTTTTCTGAACGAAGG	PIN_11319	NULL	64761	PARP12	poly (ADP-ribose) polymerase family, member 12	AS-PIN_probe_3987
234	S-TIN	CCAGAAGTGGTGGATTGAAGCTGAAGCTCTCTTCCTGACCATCAGGTTCCCTCATTTTGT	NULL	TIN_15242	64067	NPAS3	neuronal PAS domain protein 3	S-TIN_probe_2039
235	AS-TIN	CTAAATTTTAATTAATTTTGTTTAGTCCTTTATCCACCCCACCCCCTTCCTTTTTTGGGC	NULL	TIN_02395	58155	PTBP2	polypyrimidine tract binding protein 2	AS-TIN_probe_0328
236	Reserved	NULL	NULL	NULL	NULL	NULL	NULL	NULL
237	AS-PIN	TTGCTCGTTTTCTAAGTCCCTCAACAGTAATGATGGGATCTAAAGTTGGTTTTGAGGCTG	PIN_07796	NULL	57325	CSRP2BP	CSRP2 binding protein	AS-PIN_probe_2674
238	Reserved	NULL	NULL	NULL	NULL	NULL	NULL	NULL
239	Reserved	NULL	NULL	NULL	NULL	NULL	NULL	NULL
240	AS-TIN	TTAATAATCTAATCTCTGGTCACAACCTCTCAGTTTCACAGCCTTATTCTACAGATACCT	NULL	TIN_46625	9263	STK17A	serine/threonine kinase 17a (apoptosis-inducing)	AS-TIN_probe_6007
241	Deleted	NULL	NULL	NULL	NULL	NULL	NULL	NULL
242	AS-PIN	ATGGCCAAACAGCATCACCTCCTTCATCCAGTTGTCAGGCTCCAGTGTCTGGATCCGAGC	PIN_05548	NULL	55316	RSAD1	radical S-adenosyl methionine domain containing 1	AS-PIN_probe_1942
243	Reserved	NULL	NULL	NULL	NULL	NULL	NULL	NULL
244	AS-PIN	CAAACCAATGCCAGCGAGGACGGCCACTACTGCATTGCTCTGCATCCAGAATCGTTCCAC	PIN_03717	NULL	54916	C14orf101	chromosome 14 open reading frame 101	AS-PIN_probe_1323
245	Reserved	NULL	NULL	NULL	NULL	NULL	NULL	NULL
246	AS-PIN	CGAGATAAGTGAAAACTTGCATACAGCAGAAATGTCAAAATAAAAATGAAGGCTCTGTAC	PIN_08142	NULL	54020	SLC37A1	solute carrier family 37 (glycerol-3-phosphate transporter), member 1	AS-PIN_probe_2815
247	AS-TIN	GAGGAGAAGCAGTTTTAGCAGACAAGAGTGCAGAACCCAAAGGGGTCTAGTCAAGGAGAC	NULL	TIN_32403	51586	PCQAP	PC2 (positive cofactor 2, multiprotein complex) glutamine/Q-rich-associated protein	AS-TIN_probe_4196
248	Reserved	NULL	NULL	NULL	NULL	NULL	NULL	NULL
249	Reserved	NULL	NULL	NULL	NULL	NULL	NULL	NULL
250	Exonic	TCTTGCCTCAGGGAAACGTTTCTTTGATGGGGAGTTTGAGATTTCTTTTCCTTGTTTATG	NULL	NULL	29855	UBN1	ubinuclein 1	Exonic_probe_0047
251	Exonic-PIN_target	TTGATGAGGAATCTGGATTAAAGGATTCAGAACCAGAGCGAAAACGCAAGAAGACTGAAG	PIN_07039	NULL	27332	ZNF638	zinc finger protein 638	Exonic-PIN_target_probe_2415
252	Reserved	NULL	NULL	NULL	NULL	NULL	NULL	NULL
253	S-TIN	TAGTTTGACTGTAGGTATGGCAGTGAGAGATAAAATTACTTTTTCTAGCTTTGCAAAACG	NULL	TIN_46979	26053	AUTS2	autism susceptibility candidate 2	S-TIN_probe_6035
254	Exonic-PIN_target	GGCCTTGGGGCTTTGTGAGATAGCTAGGGTCGACTTGTGTGGATTCTAGTAGAACGGAGC	PIN_06406	NULL	25850	ZNF345	zinc finger protein 345	Exonic-PIN_target_probe_2200
255	AS-PIN	CCGAATCTTTAGACACGGTGTCAAACTATTTGGTGGTGAATTTCTTCTATCTAAATGAAA	PIN_02977	NULL	23592	LEMD3	LEM domain containing 3	AS-PIN_probe_1037
256	Exonic-PIN_target	TGTTACAGAAAGGGAGAGAATAGGAATTCCCACGGAGCCTGACTCTGCAGACAGCCATGC	PIN_03193	NULL	23389	THRAP2	thyroid hormone receptor associated protein 2	Exonic-PIN_target_probe_1122
257	S-TIN	ATAATTTGACTCATATGCATAAAATAGTCTGTATTGCCCCAAAGCTTTGCTGTTCTGAAG	NULL	TIN_38247	23284	LPHN3	latrophilin 3	S-TIN_probe_4927
258	S-TIN	GCCTGGCCATTCACCTCGAATTTTTCCCAGGGGTATCTTTAACTATATTTTTTATATCTT	NULL	TIN_52774	23196	FAM120A	family with sequence similarity 120A	S-TIN_probe_6814
259	S-TIN	GCTAAACCACAAGGAATCTGTAAAGTTTAAATTACTGTTTCAAAGTGTGCAGATCATTGC	NULL	TIN_10865	23085	ERC1	ELKS/RAB6-interacting/CAST family member 1	S-TIN_probe_1428
260	AS-PIN	GGTGTCGGTTCCTTCTGCAAGGAATGTGAAGGAAATGCTGCTGTCCAAAGTGATGAGAGG	PIN_01657	NULL	22986	SORCS3	sortilin-related VPS10 domain containing receptor 3	AS-PIN_probe_0613
261	Reserved	NULL	NULL	NULL	NULL	NULL	NULL	NULL
262	Control	NULL	NULL	NULL	NULL	NULL	NULL	NULL
263	Exonic	AATGGAAGGGTCTTCTTCACCACTCCTTACCTTCTATGTGATGGAAAGACTAGAGCTTAT	NULL	NULL	10905	MAN1A2	mannosidase, alpha, class 1A, member 2	Exonic_probe_0048
264	S-TIN	GGGCAGTCTCCACGGTTTTTACCTCAAAATTCACAGTGCAGTGGGTATTCTTTTGTATTC	NULL	TIN_46171	10643	IGF2BP3	insulin-like growth factor 2 mRNA binding protein 3	S-TIN_probe_5940
265	S-TIN	TATCCATCTGTTCAGTGGAGATACCAGTTCACTCGTTTGTGGGTACACCATTATCCAGCT	NULL	TIN_30596	10483	SEC23B	Sec23 homolog B (S. cerevisiae)	S-TIN_probe_3952
266	Exonic	ATTTGAAGAATGCTTGAAGTCAGCGTCTTCCATTCCAGAAAGACCCCCATTCTTCCTTTG	NULL	NULL	10280	OPRS1	opioid receptor, sigma 1	Exonic_probe_0049
267	AS-PIN	ATCCTTCACGAGCTGGCGCAGAGCACTCAGCGCAGCATCTACAATGGCTTCACCAGTTCT	PIN_06752	NULL	10130	PDIA6	protein disulfide isomerase family A, member 6	AS-PIN_probe_2303
268	AS-TIN	CCCTACCTGACATTTACATGGATTAAAAGAAGAAACAGGTTGCTATAATTACTAACCCTA	NULL	TIN_01067	9967	THRAP3	thyroid hormone receptor associated protein 3	AS-TIN_probe_0166
269	AS-TIN	AAGGAGTAGCAGTTGAGGTTTCTGAATTTATTTTAGGACAATGAGGCTTAGACAGGGGTT	NULL	TIN_46489	9844	ELMO1	engulfment and cell motility 1	AS-TIN_probe_5990
270	S-TIN	GGAAGGGGGAAAAATGAGAAAAAGCACATAGATTTTCAGGTATAATTTATGTACTGCTGA	NULL	TIN_00863	9698	PUM1	pumilio homolog 1 (Drosophila)	S-TIN_probe_0137
271	S-TIN	ACCATATGGAGCTATAATACATTTTTCTGAGAGATAATGGCCCATCAGCCATACTGTTTT	NULL	TIN_21939	9570	GOSR2	golgi SNAP receptor complex member 2	S-TIN_probe_2865
272	AS-PIN	TCCCTCTGTTGGCCATTGACAAGAGAAATTCTTTGTTGTGTTTAACAGCGAAACTCTCGT	PIN_07323	NULL	9360	PPIG	peptidylprolyl isomerase G (cyclophilin G)	AS-PIN_probe_2520
273	Exonic	CCGATGGTGGAGAATCAAAGAGGCTCGGAATTCTGTCTGCATCATCCCACTCCGCAGGGT	NULL	NULL	9136	RRP9	RRP9, small subunit (SSU) processome component, homolog (yeast)	Exonic_probe_0050
274	AS-PIN	AAACTGTGGGGTAGAACAGACGAGCATGGCAGTGTTCCTGGAGATAGCTCTTCTCATTGC	PIN_01461	NULL	8879	SGPL1	sphingosine-1-phosphate lyase 1	AS-PIN_probe_0531
275	S-TIN	AACTATATTCAGATTCTCAAATAGAAGTTGAAGAAATACTTTCCCTATCTCAGTGGAGCC	NULL	TIN_00528	8672	EIF4G3	eukaryotic translation initiation factor 4 gamma, 3	S-TIN_probe_0082
276	S-TIN	AGCCTTGGGGTTTGTCCTGTGCCCGTCATTGACCGGGATCGCTTCCTTTTCTGTAAATCA	NULL	TIN_30013	8527	DGKD	diacylglycerol kinase, delta 130kDa	S-TIN_probe_3881
277	AS-TIN	GTCTCAAGAAGCACTCGTTAGGCCCTACAGTCTATATAGCAAATTCCACAGCTCAATGCT	NULL	TIN_00754	8289	ARID1A	AT rich interactive domain 1A (SWI-like)	AS-TIN_probe_0113
278	Control	NULL	NULL	NULL	NULL	NULL	NULL	NULL
279	Reserved	NULL	NULL	NULL	NULL	NULL	NULL	NULL
280	Exonic-PIN_target	GTGAAGGAAATACAGGTGCTGCAGAATCTTCTTTTTCTCAGGAGGTTTCTAGAGAACAAC	PIN_01035	NULL	7175	TPR	translocated promoter region (to activated MET oncogene)	Exonic-PIN_target_probe_0382
281	Exonic	TCATCAGTGATGAGATGATACAGAACTTTCAGGAAGAAGCATGTTTTATTCTGGACACAA	NULL	NULL	7024	TFCP2	transcription factor CP2	Exonic_probe_0051
282	Exonic	TAATTGTGCAGCTTCCTCTCATTCCCTGCTACTTGTCTCATGTCCTGGCAACAGGAAAAA	NULL	NULL	6777	STAT5B	signal transducer and activator of transcription 5B	Exonic_probe_0052
283	AS-PIN	GAGCCCTAATTCAACATACAGACGGCTCCCATGCTCAACTGCCTCTAGATTTAATGAAGT	PIN_11809	NULL	6595	SMARCA2	SWI/SNF related, matrix associated, actin dependent regulator of chromatin, subfamily a, member 2	AS-PIN_probe_4163
284	S-TIN	CATGGTTAAGGGGAACCTGGGCCCTAACAGTCCACTTCCTGTACCTTCAACCACGGCTCT	NULL	TIN_43218	6310	ATXN1	ataxin 1	S-TIN_probe_5587
285	S-TIN	AAACTATATTCAGTGGTTTGTTTATAAGCCCCGGAATCTCTAAATACATGTTTTACCACC	NULL	TIN_44683	5980	REV3L	REV3-like, catalytic subunit of DNA polymerase zeta (yeast)	S-TIN_probe_5754
286	AS-PIN	TTCTGGATGATTGGAATGCTCTGCAGTGATGTTCATATCAGCAGTACAGCGCTGGACTTC	PIN_08832	NULL	5793	PTPRG	protein tyrosine phosphatase, receptor type, G	AS-PIN_probe_3041
287	Reserved	NULL	NULL	NULL	NULL	NULL	NULL	NULL
288	AS-TIN	TGGTTTACTAACTGGGCCTTTGGAGCTGTTCTCCTGACCAAGCCAACCCCATAACCACTC	NULL	TIN_47190	5447	POR	P450 (cytochrome) oxidoreductase	AS-TIN_probe_6059
289	S-TIN	GCATACATCACAGAGTAAATAAATTATTTGCCAGGACTTGAACTGCAGAACAAAAATGAC	NULL	TIN_47420	5218	PFTK1	PFTAIRE protein kinase 1	S-TIN_probe_6085
290	S-TIN	ACCTCCCTGAATGGGATGCTCTTCAAGGGCCAACAAAATACTCTTGGCAAACTGACCCAA	NULL	TIN_53305	5069	PAPPA	pregnancy-associated plasma protein A, pappalysin 1	S-TIN_probe_6889
291	Exonic	GTGAAGAACATCAATCCGAACTTTTCTTCTGTTGTTTGCACTGATGCGATTTTTTGTTCT	NULL	NULL	4810	NHS	Nance-Horan syndrome (congenital cataracts and dental anomalies)	Exonic_probe_0053
292	AS-TIN	CAGGTCCAGAACTCATAACTTCCTACTGGAGTTTGGTATACAGTGTATTATATTTACATA	NULL	TIN_19215	4629	MYH11	myosin, heavy chain 11, smooth muscle	AS-TIN_probe_2525
293	AS-TIN	AAGCTGCTTATTCGTAAAAACTGCATCATCCGTTTTTTCACAGGTTTTTTCCCTTTCCTA	NULL	TIN_16913	4212	MEIS2	Meis1, myeloid ecotropic viral integration site 1 homolog 2 (mouse)	AS-TIN_probe_2236
294	Exonic-PIN_target	GAGGTTGCTCAAAGAAGTACAGTCTTTAAAACAACCATACCTGAAGAAGAGGAGGAGGAG	PIN_09959	NULL	4001	LMNB1	lamin B1	Exonic-PIN_target_probe_3500
295	S-TIN	GTTGTAAATTTTGTCCATGGATTTTTCGCTTCGCCTCTCTAGCTGTGCTTTCTATTTTTA	NULL	TIN_20148	3735	KARS	lysyl-tRNA synthetase	S-TIN_probe_2635
296	AS-TIN	AATTACCAGAGTTATCATGATCCAACACATAAGTTCATTTGAGGACCCTGACTATGCAAG	NULL	TIN_18645	3480	IGF1R	insulin-like growth factor 1 receptor	AS-TIN_probe_2459
297	Exonic	AGTAATAGTGGCCTTGTCTTCAAAATCATGGGATGTAGAGACTGCAACAGAATTGCTTCT	NULL	NULL	6133	RPL9	ribosomal protein L9	Exonic_probe_0054
298	AS-TIN	TCCTGCTTATCAGGATGGAATGCAGCACGGCACCAGGTGTGCTGTGAGGGTTCCGCAAAT	NULL	TIN_07653	2869	GRK5	G protein-coupled receptor kinase 5	AS-TIN_probe_0985
299	Reserved	NULL	NULL	NULL	NULL	NULL	NULL	NULL
300	S-TIN	ACAACTACTGCTACCATCTGGCGTGCCATTCAGAGGTTGTTGCACACCGGCAAAGTTACC	NULL	TIN_39962	2195	FAT	FAT tumor suppressor homolog 1 (Drosophila)	S-TIN_probe_5140
301	S-TIN	ACCCGGCTGGTGATTAGAAAATTTTCTAATTGGTACTTGGAAAGTTTCAGACACTAGGAA	NULL	TIN_44944	2037	EPB41L2	erythrocyte membrane protein band 4.1-like 2	S-TIN_probe_5783
302	AS-TIN	TTCTCCACAAACATGACATTCGTGTGTGGGTACAGCACAACAGCAAGAACCTCAGCTTGA	NULL	TIN_42551	1794	DOCK2	dedicator of cytokinesis 2	AS-TIN_probe_5493
303	S-TIN	AAGTTTTTGGCCAAAAGCCCCTTTGTGGGTGATTGTGATGATCTCGCGATGGTGTCAGGT	NULL	TIN_47792	1523	CUTL1	cut-like 1, CCAAT displacement protein (Drosophila)	S-TIN_probe_6127
304	AS-PIN	GAGGCCTGGTAAACCTGGGTTCCCAGGGGGACCTCTTTCACCCTTAAAAGTAATTCCACC	PIN_12505	NULL	1287	COL4A5	collagen, type IV, alpha 5 (Alport syndrome)	AS-PIN_probe_4408
305	AS-PIN	ACATAGGTCAGCACCAAGCTCCGATCGTCGAAGATGAACAGGCCAAAGACCCAGGTGCAG	PIN_06251	NULL	976	CD97	CD97 molecule	AS-PIN_probe_2159
306	AS-TIN	TTCATCCTTGCTGATGTACAAGTTAAGCATTCCACTAAAAGGCTTATCAAGAGTGGGAGA	NULL	TIN_17734	771	CA12	carbonic anhydrase XII	AS-TIN_probe_2339
307	Exonic	GAAGAGGAGAGGAGGATAGCAGCAGAAGAGAAGAAGAAGCAGGATGAACTGAAACGGATT	NULL	NULL	170960	ZNF721	zinc finger protein 721	Exonic_probe_0055
308	Exonic-PIN_target	GGAGCTGGGACAGATGATCATACCCTCATCAGAGTCATGGTTTCCAGGAGTGAGATTGAT	PIN_09545	NULL	308	ANXA5	annexin A5	Exonic-PIN_target_probe_3339
309	Control	NULL	NULL	NULL	NULL	NULL	NULL	NULL
310	Control	NULL	NULL	NULL	NULL	NULL	NULL	NULL
311	Control	NULL	NULL	NULL	NULL	NULL	NULL	NULL
312	Reserved	NULL	NULL	NULL	NULL	NULL	NULL	NULL
313	Deleted	NULL	NULL	NULL	NULL	NULL	NULL	NULL
314	Reserved	NULL	NULL	NULL	NULL	NULL	NULL	NULL
315	Exonic	AACCTGCAGCTGAAATCCAAGCTTCACGACCTGGAATTGGACCGGGACACAGATAAGAAA	NULL	NULL	440193	KIAA1509	KIAA1509	Exonic_probe_0056
316	Reserved	NULL	NULL	NULL	NULL	NULL	NULL	NULL
317	S-TIN	ACAAAGAATCTCCTCGTCTGTCTTGTCTGATTGTTCATGTCCTCATGTGTTTCTTATCCG	NULL	TIN_22945	284001	CCDC57	coiled-coil domain containing 57	S-TIN_probe_3020
318	S-TIN	AACAATAATACTCATTGGAGATGGTCCTGTGTGTGGCCTTATACTTTCTATTCCAGTTTT	NULL	TIN_12164	253827	MSRB3	methionine sulfoxide reductase B3	S-TIN_probe_1632
319	AS-TIN	ATGAGAGTGAGACAGGAGAAAGAGTAAGACCCTGGGGTGGGGGCGGGATACCAAAGACCT	NULL	TIN_13685	219333	USP12	ubiquitin specific peptidase 12	AS-TIN_probe_1836
320	AS-PIN	GCCCTTCTCGCTGCACTTCATCTCCCTCTTCCTCACACCCAAACCACAGGTTGCAGAACA	PIN_04950	NULL	170692	ADAMTS18	ADAM metallopeptidase with thrombospondin type 1 motif, 18	AS-PIN_probe_1745
321	Exonic	CCCACCATCCATCCTGGTGAAACCAGAAAACTCAAGAAATGGCATCGAAAAGCAAGTCAA	NULL	NULL	153769	SH3RF2	SH3 domain containing ring finger 2	Exonic_probe_0057
322	Reserved	NULL	NULL	NULL	NULL	NULL	NULL	NULL
323	Exonic-PIN_target	TTTGGTGAACAGTCACGAGTGCCTTCTGCATTTGCAGCTATTTACTCTAAAGGAGGTATT	PIN_09284	NULL	133015	C4orf28	chromosome 4 open reading frame 28	Exonic-PIN_target_probe_3230
324	AS-TIN	GGACTTACTCTAAGACACAGAAGGTTAGCATTAAGAAATCTGTGAATAGATTATATCACC	NULL	TIN_20253	124359	CDYL2	chromodomain protein, Y-like 2	AS-TIN_probe_2652
325	S-TIN	TTAACCTACCCTGAAATTTTCACTTACTCATACCAATAATCGTAAGAAATACCAGTTCCC	NULL	TIN_10156	114908	TMEM123	transmembrane protein 123	S-TIN_probe_1354
326	Reserved	NULL	NULL	NULL	NULL	NULL	NULL	NULL
327	Reserved	NULL	NULL	NULL	NULL	NULL	NULL	NULL
328	Exonic-PIN_target	AGATTCGAGTGGTCTCTACCATGAGGGCTCCCCATCACCAGGCTCTCCCTGGAAGACAAA	PIN_04732	NULL	84901	NFATC2IP	nuclear factor of activated T-cells, cytoplasmic, calcineurin-dependent 2 interacting protein	Exonic-PIN_target_probe_1682
329	AS-TIN	TCTGATTTAGGTCTTGAAGGGAGGAAAGGAACAGAATAAGTCAAGAAGTGATGCAAAAAA	NULL	TIN_10047	84441	MAML2	mastermind-like 2 (Drosophila)	AS-TIN_probe_1330
330	S-TIN	CATTCATTATTTACTAATCGAAGTAGAAGGCAAAATGATATGCTGAAAGCAGAGATGGAG	NULL	TIN_08223	84067	C11orf56	chromosome 11 open reading frame 56	S-TIN_probe_1075
331	Exonic	AAAGAGTGGCATTTCTCCTGTTTCAGGTTTTGTCTGAGTTCAAACTAGTGCCTGTGTTGT	NULL	NULL	81631	MAP1LC3B	microtubule-associated protein 1 light chain 3 beta	Exonic_probe_0058
332	Exonic	TTCCACCTTTAAGATGCCTTAAGTTAATTTGGTCAGAAACAACTAAAGGCAGCATCGTGT	NULL	NULL	80273	GRPEL1	GrpE-like 1, mitochondrial (E. coli)	Exonic_probe_0059
333	Exonic-PIN_target	AGCTCAGCCGGTCTATCAGTGTCGATTTAGCAGAAAGCAAACGGCTTGGCTGTCTCCTGC	PIN_07876	NULL	79980	DSN1	DSN1, MIND kinetochore complex component, homolog (S. cerevisiae)	Exonic-PIN_target_probe_2703
334	Reserved	NULL	NULL	NULL	NULL	NULL	NULL	NULL
335	S-TIN	ACTGATAACATGCTGCAACAACAGATGTGACTAGGAACGGCCGGTGACATGGGGAGGGCC	NULL	TIN_30112	79083	MLPH	melanophilin	S-TIN_probe_3896
336	AS-PIN	GCGGTTAAAGAGGTTCCAGACCTTCTGATACTCTTCCGAGGAAGAACTAAGGGTGATCTT	PIN_11318	NULL	64761	PARP12	poly (ADP-ribose) polymerase family, member 12	AS-PIN_probe_3986
337	AS-TIN	CCTGCACTATTAAAAATGGCCCCTCTGTGGTGCTGCTTCCATAGTTGACACTTATTTCTC	NULL	TIN_15239	64067	NPAS3	neuronal PAS domain protein 3	AS-TIN_probe_2038
338	S-TIN	GCTCCAACAAGATCACCACATTCCTGATTGCTGAACCACAGGACTGGTTTGTGTGCTACT	NULL	TIN_02393	58155	PTBP2	polypyrimidine tract binding protein 2	S-TIN_probe_0326
339	S-TIN	CTTGGTGTCTCTTTCTATTGGCTGATTTTATCTCGATTGTAGATTATATTTTCCTGATGC	NULL	TIN_44182	57579	KIAA1411	KIAA1411	S-TIN_probe_5703
340	Reserved	NULL	NULL	NULL	NULL	NULL	NULL	NULL
341	Reserved	NULL	NULL	NULL	NULL	NULL	NULL	NULL
342	Control	NULL	NULL	NULL	NULL	NULL	NULL	NULL
343	Reserved	NULL	NULL	NULL	NULL	NULL	NULL	NULL
344	Reserved	NULL	NULL	NULL	NULL	NULL	NULL	NULL
345	Exonic-PIN_target	GGAACATTGCTGTTGTCCCAATTATCAAAACCATTGGTTTAGGCCTTGGAATCTTAATCT	PIN_09612	NULL	55314	TMEM144	transmembrane protein 144	Exonic-PIN_target_probe_3364
346	Deleted	NULL	NULL	NULL	NULL	NULL	NULL	NULL
347	AS-TIN	AGGCGCACAACCCTCTCCTCGGCACACTACTTTGTTCTTAAAACTGCACTGACTCGGCCG	NULL	TIN_31579	54915	YTHDF1	YTH domain family, member 1	AS-TIN_probe_4079
348	Reserved	NULL	NULL	NULL	NULL	NULL	NULL	NULL
349	Exonic	AAATCAGGCATTTTTCCAAAGGAAGTGCTAATGGGCCTATTTGACTTCTGAGTGAAGCAA	NULL	NULL	54014	BRWD1	bromodomain and WD repeat domain containing 1	Exonic_probe_0060
350	S-TIN	ACAGTGATGAAAATAGATGAGCTCTTTGCTGGTAAAAGACAGCTGAAATTTTGGGGGCAC	NULL	TIN_09836	51585	PCF11	PCF11, cleavage and polyadenylation factor subunit, homolog (S. cerevisiae)	S-TIN_probe_1296
351	Exonic	CAGCCTCACAGGGATCTTGAATAAAGTCCTGCCTGAGTTGGTTCAGGGCAACGTGTGCCC	NULL	NULL	51297	PLUNC	palate, lung and nasal epithelium carcinoma associated	Exonic_probe_0061
352	Exonic	CGGGTAGAAACACATTCACTGCTTCAGGGTTCTAATCTGTGTGTCTCCTTATGACTCCAT	NULL	NULL	51029	C1orf121	chromosome 1 open reading frame 121	Exonic_probe_0062
353	S-TIN	GCCTGTGTTCCTGTTTTGTATTCTGCCACAGTACATAGCAGATTCTTATCCCATGTGTAT	NULL	TIN_18925	29855	UBN1	ubinuclein 1	S-TIN_probe_2493
354	Reserved	NULL	NULL	NULL	NULL	NULL	NULL	NULL
355	Reserved	NULL	NULL	NULL	NULL	NULL	NULL	NULL
356	Reserved	NULL	NULL	NULL	NULL	NULL	NULL	NULL
357	Exonic	CCAGATGCAGATGCAGTAGGCGTAACTGTTGTGCTAATTACTTGTACCTATCGAGGACAA	NULL	NULL	25842	ASF1A	ASF1 anti-silencing function 1 homolog A (S. cerevisiae)	Exonic_probe_0063
358	AS-TIN	TCAAGCATCACCTCTTCGGTCAAGATTTTCCTTGTTCTGTTCCCTCATCCCACCAAATAC	NULL	TIN_15372	23588	KLHDC2	kelch domain containing 2	AS-TIN_probe_2060
359	Control	NULL	NULL	NULL	NULL	NULL	NULL	NULL
360	AS-TIN	AGTTATTTGATATTCAGAGTAGGCAAGCTGATTAGCTGTAGCCAGTTAGAATGTGACATT	NULL	TIN_38245	23284	LPHN3	latrophilin 3	AS-TIN_probe_4926
361	S-TIN	AAACCCTGCCCCAGACTGGTTGTTTACTTTCTGCTCAGGGCTTGCTATTTCAGCAACACT	NULL	TIN_44396	23195	MDN1	MDN1, midasin homolog (yeast)	S-TIN_probe_5719
362	Exonic-PIN_target	ATTGGCCAGGTGAAACAGGAGCTGTCCAGAAAGGACACAGAACTACTCGCCCTGCAGACA	PIN_02540	NULL	23085	ERC1	ELKS/RAB6-interacting/CAST family member 1	Exonic-PIN_target_probe_0890
363	AS-TIN	TCCATGAAGGAAGGTAACTGGGTAAATCACTTAAGTAATTTGGGTCTCAATATCTTTCTT	NULL	TIN_15078	22985	ACIN1	apoptotic chromatin condensation inducer 1	AS-TIN_probe_2021
364	Exonic	CTCGCCCGCCAAGCCCAGCTCCTTGGACCTGGTGCCCAACCTGCCCAAGGGGGCTCTCCC	NULL	NULL	11346	SYNPO	synaptopodin	Exonic_probe_0064
365	Exonic-PIN_target	TGTGTTCTAGGTCAGTGGCTTCAAAGACTCCAGTTGGATTCATTGGACTGGGCAACATGG	PIN_10913	NULL	11112	HIBADH	3-hydroxyisobutyrate dehydrogenase	Exonic-PIN_target_probe_3865
366	Exonic	TTTTGAGGTTTAGCAATAGCTAGCTATATATGGTAGGTGCCGCTACAGTTTTTATTTAGC	NULL	NULL	10904	BLCAP	bladder cancer associated protein	Exonic_probe_0065
367	AS-TIN	AGGCCCCCTTCTAGGCTTTTCGCCGCTAAAACAAAATGCAAAGGCTAGAGAATCCTAGAA	NULL	TIN_46169	10643	IGF2BP3	insulin-like growth factor 2 mRNA binding protein 3	AS-TIN_probe_5939
368	S-TIN	TTTTAAAGCCATGGAATCCTTTCTTTGAGAGGAGCTGCCCTTAAAAGCCAGCACATAAAG	NULL	TIN_30594	10483	SEC23B	Sec23 homolog B (S. cerevisiae)	S-TIN_probe_3951
369	AS-TIN	TTAGACTTTGGAAAACTACACATAATTGACCTTGGAATACAGGTATGATATTGGCCAAAC	NULL	TIN_00262	10277	UBE4B	ubiquitination factor E4B (UFD2 homolog, yeast)	AS-TIN_probe_0039
370	AS-TIN	TTGCATTATCTATCTGCACAGAAAGATTTGTCTTTAATCATTTCAGCGAAACTCGCTGCC	NULL	TIN_26672	10128	LRPPRC	leucine-rich PPR-motif containing	AS-TIN_probe_3459
371	Reserved	NULL	NULL	NULL	NULL	NULL	NULL	NULL
372	Reserved	NULL	NULL	NULL	NULL	NULL	NULL	NULL
373	AS-TIN	CTGGATCTACAGGTACTTTCATTTCTTTTCTCTGTTTTTCCATGCTGTGACATGTTATAA	NULL	TIN_00862	9698	PUM1	pumilio homolog 1 (Drosophila)	AS-TIN_probe_0136
374	Exonic	TCGGATATGTATCGATGCCTTTTAGTTTTTCCAATGATTTTTACACTATATTCCTGCCAC	NULL	NULL	9569	GTF2IRD1	GTF2I repeat domain containing 1	Exonic_probe_0066
375	AS-TIN	CAGCTGGCTGATCTTGGCAGGAGTTTTAGGGCAGATAGTTCATCACCACAGCACCACTAA	NULL	TIN_14828	9358	ITGBL1	integrin, beta-like 1 (with EGF-like repeat domains)	AS-TIN_probe_1974
376	AS-PIN	TACCCCAGCCACCAGGAAGTCCCCAGAGCTGGAGAACTTGAGGCTGTTGATAAAACCCAC	PIN_08759	NULL	9136	RRP9	RRP9, small subunit (SSU) processome component, homolog (yeast)	AS-PIN_probe_3009
377	AS-TIN	TGTTTCCTCTTATTCTCTCCAGCCCCTTTCCATGCCTGCCCAAAAGGTTATATTTTATTT	NULL	TIN_42783	8878	SQSTM1	sequestosome 1	AS-TIN_probe_5531
378	AS-TIN	GGTACTAAAAGGAAGATAACAGTAATTCCAGAGCATTAGTTATAACCTCTGAAATGCACT	NULL	TIN_00524	8672	EIF4G3	eukaryotic translation initiation factor 4 gamma, 3	AS-TIN_probe_0081
379	AS-PIN	AATTGACGAAGACCAACAGTGGGCTTGTGCAAGAAGGAGGACAGCTGGCCTTCCAGAACC	PIN_07668	NULL	8527	DGKD	diacylglycerol kinase, delta 130kDa	AS-PIN_probe_2632
380	S-TIN	CCCCAAGCTCTTTACAGGGGAGAATGGTGATGTTTTGGCTCCATTGCCAGGTGTATTGGG	NULL	TIN_00749	8289	ARID1A	AT rich interactive domain 1A (SWI-like)	S-TIN_probe_0111
381	AS-TIN	GTTCTGTTACTTTGCTAATTTCGTATACTCAACCCTGATTTGGAACATAGACATCTACTT	NULL	TIN_27423	7840	ALMS1	Alstrom syndrome 1	AS-TIN_probe_3560
382	Exonic	AGTTGAAAGAGCTTACAGCTCGAGTCACCTTTTAGCTATTTGTCTGCTTTTTATTTACCC	NULL	NULL	7405	UVRAG	UV radiation resistance associated gene	Exonic_probe_0067
383	Control	NULL	NULL	NULL	NULL	NULL	NULL	NULL
384	S-TIN	ATATATTATGACTCCACACTCATTTTGATTCCAGGAGTAACTGATGAAATCCCCAAATTC	NULL	TIN_11935	7024	TFCP2	transcription factor CP2	S-TIN_probe_1594
385	AS-TIN	CATTTCCACCTTTCCAATAGGAGCCAGTCTTGGTTTTGGATGATGATGATTATTTTTAGA	NULL	TIN_21756	6777	STAT5B	signal transducer and activator of transcription 5B	AS-TIN_probe_2845
386	Exonic-PIN_target	GCTGAAGATGAGGAGGGTTATAGAAAACTGATTGATCAAAAGAAAGACAGGCGTTTAGCT	PIN_11806	NULL	6595	SMARCA2	SWI/SNF related, matrix associated, actin dependent regulator of chromatin, subfamily a, member 2	Exonic-PIN_target_probe_4162
387	AS-TIN	GAGGTAAAAAGGCAAGGCTGCCAGGCTCATGCTGAGAATATCATCATGAAATCAACGAGG	NULL	TIN_43216	6310	ATXN1	ataxin 1	AS-TIN_probe_5586
388	AS-TIN	CTGACTCCCCATATTTATGTTTTGTAGCTATCGAGCGTGCTATTGTATAATGATAACATA	NULL	TIN_44682	5980	REV3L	REV3-like, catalytic subunit of DNA polymerase zeta (yeast)	AS-TIN_probe_5753
389	Exonic-PIN_target	GGTCAGTGCTTCGGATCCAGCCATTGCGGGTGCAGCGAGATGAAGCCATCTATGAGTGTA	PIN_00372	NULL	5792	PTPRF	protein tyrosine phosphatase, receptor type, F	Exonic-PIN_target_probe_0139
390	Exonic-PIN_target	GAACAAGGAGGAGAACAAGCGCATCCTCATGGACCTGGATGTGGTGCTGAAGAGCCACGA	PIN_06131	NULL	5609	MAP2K7	mitogen-activated protein kinase kinase 7	Exonic-PIN_target_probe_2118
391	AS-TIN	AATGGATGTTGAGAGGAAATGGAATAATTACAGTCAGGTGTCAGAGTTGGTTACTTCTTC	NULL	TIN_47513	5445	PON2	paraoxonase 2	AS-TIN_probe_6095
392	AS-TIN	AGTGGAGAGTCAGTAACACTGGCACTAAGGTGGGATGGGAGGGTGCATGTATCACTGCTG	NULL	TIN_47416	5218	PFTK1	PFTAIRE protein kinase 1	AS-TIN_probe_6084
393	AS-TIN	GCACATCCAACTTGCTAGAAATGGGGTTAAATCTCACATTATCTTATGGCAATAATTTTC	NULL	TIN_53303	5069	PAPPA	pregnancy-associated plasma protein A, pappalysin 1	AS-TIN_probe_6888
394	AS-TIN	TGAGTGCATCAAGTGAGAAGAGAGACCTCCCAGGAGAGCTGGTGGGTCACCCTACAATGC	NULL	TIN_32962	4809	NHP2L1	NHP2 non-histone chromosome protein 2-like 1 (S. cerevisiae)	AS-TIN_probe_4265
395	S-TIN	GCCCAGTGATTCTTTAGCACACACTGGACACCTCCTGTGGGTTCTGCCCCAGACACTTGA	NULL	TIN_19212	4629	MYH11	myosin, heavy chain 11, smooth muscle	S-TIN_probe_2522
396	Exonic-PIN_target	GTTTTCTTCTTGATCCTTCAGTGAGCCAAGGAGCAGCATATAGTCCAGAGGGTCAGCCCA	PIN_04022	NULL	4212	MEIS2	Meis1, myeloid ecotropic viral integration site 1 homolog 2 (mouse)	Exonic-PIN_target_probe_1419
397	Reserved	NULL	NULL	NULL	NULL	NULL	NULL	NULL
398	Exonic	TTGCCCTTCTCCGGTTGTGTGTACAGTATGTGTGGAATAAAAAAGGGAAACTGTTTTCAC	NULL	NULL	3720	JARID2	jumonji, AT rich interactive domain 2	Exonic_probe_0068
399	Control	NULL	NULL	NULL	NULL	NULL	NULL	NULL
400	S-TIN	AAAAAAGGTACCTGAAAGAAAATCAAATAGGAATGACAGTATTTAGTGTATGGCCAGTGG	NULL	TIN_37897	6133	RPL9	ribosomal protein L9	S-TIN_probe_4874
401	AS-TIN	AAAGCAAAGCTGGCCTTGTATGGGCGACTGATGCAGGATTCGAGGCAGGGTCTACGGAGT	NULL	TIN_07650	2869	GRK5	G protein-coupled receptor kinase 5	AS-TIN_probe_0984
402	Exonic	GCCTTCCGTGTCCCAACTGCCAACGTGTCAGTGTTGGACCTGACCTGCCGTCTAGAAAAA	NULL	NULL	171017	ZNF384	zinc finger protein 384	Exonic_probe_0069
403	Control	NULL	NULL	NULL	NULL	NULL	NULL	NULL
404	Exonic-PIN_target	ATTGATGGCGGGGCTGGTGGTGATTCGGGCACGTTACTGACCGCACAAACCATCACATCT	PIN_10712	NULL	2037	EPB41L2	erythrocyte membrane protein band 4.1-like 2	Exonic-PIN_target_probe_3782
405	AS-PIN	GAAGAAAGAGTGGCTCAGACAGGAGATAAGATGGCTGCTTGCCTGTTAACTGTGTCTTTT	PIN_10145	NULL	1794	DOCK2	dedicator of cytokinesis 2	AS-PIN_probe_3579
406	AS-TIN	ACAGGGTGACCATCTGAGAAGGAGCTATGTTTTTAACTAAAGAAAAAAGAATGTCAGGCG	NULL	TIN_47790	1523	CUTL1	cut-like 1, CCAAT displacement protein (Drosophila)	AS-TIN_probe_6126
407	AS-TIN	CAGAAACTTGAGTGTTCTGTTTGCTAGTGTCTAGACGTGGGGTGACAGGCAGTGGTTACA	NULL	TIN_29840	1286	COL4A4	collagen, type IV, alpha 4	AS-TIN_probe_3859
408	Deleted	NULL	NULL	NULL	NULL	NULL	NULL	NULL
409	Exonic-PIN_target	ATGCACTCCCTGAGACTCCTGAGCCAGAATCCTCCATCTCAGATCTTCCAGAGCCTCAGC	PIN_06589	NULL	770	CA11	carbonic anhydrase XI	Exonic-PIN_target_probe_2248
410	Reserved	NULL	NULL	NULL	NULL	NULL	NULL	NULL
411	Control	NULL	NULL	NULL	NULL	NULL	NULL	NULL
412	Control	NULL	NULL	NULL	NULL	NULL	NULL	NULL
413	Control	NULL	NULL	NULL	NULL	NULL	NULL	NULL
414	Control	NULL	NULL	NULL	NULL	NULL	NULL	NULL
415	Reserved	NULL	NULL	NULL	NULL	NULL	NULL	NULL
416	Deleted	NULL	NULL	NULL	NULL	NULL	NULL	NULL
417	Reserved	NULL	NULL	NULL	NULL	NULL	NULL	NULL
418	Reserved	NULL	NULL	NULL	NULL	NULL	NULL	NULL
419	Reserved	NULL	NULL	NULL	NULL	NULL	NULL	NULL
420	S-TIN	TGAAGGTGCTCCAGACACACAGGCCCACCCAGCAGGAAACACTGTTCCATAATATTTCAT	NULL	TIN_22962	284004	HEXDC	hexosaminidase (glycosyl hydrolase family 20, catalytic domain) containing	S-TIN_probe_3027
421	S-TIN	ATGGAAGAGTGATCAGTGGTGATATAAAGGAGTGATCTACTCTGGCTAAAGAGGGACTCA	NULL	TIN_13584	253832	ZDHHC20	zinc finger, DHHC-type containing 20	S-TIN_probe_1830
422	Deleted	NULL	NULL	NULL	NULL	NULL	NULL	NULL
423	Exonic	AAAGATCCAGTGTGTGCAAAAGAAGCCCTTCCAAAAGGAGGAAGCAGTGTTGCATTCTCT	NULL	NULL	170692	ADAMTS18	ADAM metallopeptidase with thrombospondin type 1 motif, 18	Exonic_probe_0070
424	AS-TIN	AAGGTGAATGGTTCTTTACCAGGCTAAGAAGAAAAGGAAACATTCTAGGAAAAGAGAACA	NULL	TIN_42474	153830	FLJ31951	hypothetical protein FLJ31951	AS-TIN_probe_5486
425	AS-PIN	GCTTGGAGCATTGAGAAGACCATTTGCCTGGCCATGGCTGTTCTCCTCTTCAGTAGCAGC	PIN_04081	NULL	146057	TTBK2	tau tubulin kinase 2	AS-PIN_probe_1435
426	Control	NULL	NULL	NULL	NULL	NULL	NULL	NULL
427	Exonic-PIN_target	CCACGCAGAGGAGATGAGGCCGTAACGCACGTTCTGTGTTCTCTTGAAGCAAGGTGCAGA	PIN_04569	NULL	124401	ANKS3	ankyrin repeat and sterile alpha motif domain containing 3	Exonic-PIN_target_probe_1620
428	Exonic	TGGCGGCTATCCTTCTCTCACATCGAAAAGGAAATTTTGAACAATCATGGAAAATCTAAA	NULL	NULL	115004	C6orf150	chromosome 6 open reading frame 150	Exonic_probe_0071
429	Reserved	NULL	NULL	NULL	NULL	NULL	NULL	NULL
430	AS-TIN	CCAAAGTTTTCATTTTGGTAACAGGGCGGACATGATACTCCATATTTAGCATGAAAGTTT	NULL	TIN_16365	90141	C14orf143	chromosome 14 open reading frame 143	AS-TIN_probe_2174
431	Exonic-PIN_target	ATGCCTGCTTCTCTTGCGCCCAACCTCGCTTCACACAGCGCGGGTTTCTACACTGTTCTT	PIN_07032	NULL	84908	FLJ14668	hypothetical protein FLJ14668	Exonic-PIN_target_probe_2411
432	AS-TIN	GAGTCCCTAGAAAGAACAGATACACAAAAGTGTACTATAAAAGTGGGATGAAGGCCGGGT	NULL	TIN_10062	84441	MAML2	mastermind-like 2 (Drosophila)	AS-TIN_probe_1332
433	Exonic	GGAAGCAGATGGAGGCTGTCTGGAAGACCGAGGTGGCCTCCTCCAGTTACGCAATAGAAA	NULL	NULL	84070	C12orf25	chromosome 12 open reading frame 25	Exonic_probe_0072
434	Exonic	AAATATCCTGAAAGGTGTGCGAGATTCCAGCTATTCCTTGGAAAGTTCCCTAGAGCTTTT	NULL	NULL	81688	C6orf62	chromosome 6 open reading frame 62	Exonic_probe_0073
435	Reserved	NULL	NULL	NULL	NULL	NULL	NULL	NULL
436	Reserved	NULL	NULL	NULL	NULL	NULL	NULL	NULL
437	AS-TIN	CTACACAGGATCTTGTTGTGAACAGAATCTGGGTCTTACTTATTTCATATTTCATTTCAC	NULL	TIN_26346	79745	CLIP4	CAP-GLY domain containing linker protein family, member 4	AS-TIN_probe_3422
438	S-TIN	AGGTAGAGACCCATGGGACATCCTTGGCTGGCTGAGCATCTCCTAGTCTCCTAGCCTGAA	NULL	TIN_30114	79083	MLPH	melanophilin	S-TIN_probe_3898
439	Exonic-PIN_target	CCTTCGTTCAGAAAAACCTGGTCTATGGCACAACTAAAAAGGTTTGCCGCAGACCCAAAT	PIN_11319	NULL	64761	PARP12	poly (ADP-ribose) polymerase family, member 12	Exonic-PIN_target_probe_3987
440	AS-TIN	CCTAGGCAAGTGAGCCTACACTTATTCTGTGAAGTTGATGCTGACAGCAATAAGCAGCTC	NULL	TIN_15245	64067	NPAS3	neuronal PAS domain protein 3	AS-TIN_probe_2040
441	S-TIN	GCCCAAAAAAGGAAGGGGGTGGGGTGGATAAAGGACTAAACAAAATTAATTAAAATTTAG	NULL	TIN_02395	58155	PTBP2	polypyrimidine tract binding protein 2	S-TIN_probe_0328
442	Exonic	AGCACCATACTTTGAGGGTACGCAGATTTTCTGAGGCATTCTTTTGTTTTGAGCATCCAA	NULL	NULL	57579	KIAA1411	KIAA1411	Exonic_probe_0074
443	Exonic-PIN_target	CAGCCTCAAAACCAACTTTAGATCCCATCATTACTGTTGAGGGACTTAGAAAACGAGCAA	PIN_07796	NULL	57325	CSRP2BP	CSRP2 binding protein	Exonic-PIN_target_probe_2674
444	Reserved	NULL	NULL	NULL	NULL	NULL	NULL	NULL
445	Reserved	NULL	NULL	NULL	NULL	NULL	NULL	NULL
446	AS-TIN	AAACAAGGCTAGTTTTTCTAGCAGTGAAAACTAGCTCACTAGTTAGTGAGCAGTGGCTCA	NULL	TIN_46627	55744	C7orf44	chromosome 7 open reading frame 44	AS-TIN_probe_6009
447	Reserved	NULL	NULL	NULL	NULL	NULL	NULL	NULL
448	Exonic-PIN_target	GCTCGGATCCAGACACTGGAGCCTGACAACTGGATGAAGGAGGTGATGCTGTTTGGCCAT	PIN_05548	NULL	55316	RSAD1	radical S-adenosyl methionine domain containing 1	Exonic-PIN_target_probe_1942
449	Exonic	TGGAAACGCGCCAGGAAAAGCTTCCGTGCCAGTGATTCGTTGCCTCAGAAACTGCATGAC	NULL	NULL	55138	FAM90A1	family with sequence similarity 90, member A1	Exonic_probe_0075
450	Exonic-PIN_target	GTGGAACGATTCTGGATGCAGAGCAATGCAGTAGTGGCCGTCCTCGCTGGCATTGGTTTG	PIN_03717	NULL	54916	C14orf101	chromosome 14 open reading frame 101	Exonic-PIN_target_probe_1323
451	Exonic	GAATTCCAACGAAGCATACCTAGGGGTAACAGTGAACCTACCTGGGTTTGTTTTGTTTTG	NULL	NULL	54762	GRAMD1C	GRAM domain containing 1C	Exonic_probe_0076
452	Exonic-PIN_target	GTACAGAGCCTTCATTTTTATTTTGACATTTCTGCTGTATGCAAGTTTTCACTTATCTCG	PIN_08142	NULL	54020	SLC37A1	solute carrier family 37 (glycerol-3-phosphate transporter), member 1	Exonic-PIN_target_probe_2815
453	S-TIN	GTCTCCTTGACTAGACCCCTTTGGGTTCTGCACTCTTGTCTGCTAAAACTGCTTCTCCTC	NULL	TIN_32403	51586	PCQAP	PC2 (positive cofactor 2, multiprotein complex) glutamine/Q-rich-associated protein	S-TIN_probe_4196
454	AS-TIN	CATTTTCCTTTCACTATGCACAATGCAACTAATGCCATCTAAGGTGGTAACACTTTTTAA	NULL	TIN_35577	51300	C3orf1	chromosome 3 open reading frame 1	AS-TIN_probe_4600
455	Reserved	NULL	NULL	NULL	NULL	NULL	NULL	NULL
456	AS-TIN	GACACAGGTGGGGCTGCAAGTAGGACTCACTGAACATCTAAGATTTTCCTTCCCTTCATG	NULL	TIN_13919	29880	ALG5	asparagine-linked glycosylation 5 homolog (S. cerevisiae, dolichyl-phosphate beta-glucosyltransferase)	AS-TIN_probe_1861
457	Reserved	NULL	NULL	NULL	NULL	NULL	NULL	NULL
458	Reserved	NULL	NULL	NULL	NULL	NULL	NULL	NULL
459	AS-TIN	TGATAACCTCACACCTAAACTCTGCATTGCTCTCCTATTGAAAGACATTTCTGGCCGGGC	NULL	TIN_46989	26053	AUTS2	autism susceptibility candidate 2	AS-TIN_probe_6036
460	Reserved	NULL	NULL	NULL	NULL	NULL	NULL	NULL
461	Exonic-PIN_target	TTTCATTTAGATAGAAGAAATTCACCACCAAATAGTTTGACACCGTGTCTAAAGATTCGG	PIN_02977	NULL	23592	LEMD3	LEM domain containing 3	Exonic-PIN_target_probe_1037
462	Reserved	NULL	NULL	NULL	NULL	NULL	NULL	NULL
463	Exonic	CTAATGGCAGAAAAAGAAGTTGAGCAATTTCTATGTAATGTACAGATACTAGCATTGCAC	NULL	NULL	23284	LPHN3	latrophilin 3	Exonic_probe_0077
464	AS-TIN	GGAAGATCAAAAAGATACTAGAGGAGACACAATCAGCCAAAGCAAGATACAAATAAACTA	NULL	TIN_52778	23196	FAM120A	family with sequence similarity 120A	AS-TIN_probe_6815
465	Exonic	ACTCACTTGACTAATCTTCGGGCAGAGAGAAGGAAACACTTAGAGGAAGTTCTGGAGATG	NULL	NULL	23085	ERC1	ELKS/RAB6-interacting/CAST family member 1	Exonic_probe_0078
466	Exonic-PIN_target	CCTCTCATCACTTTGGACAGCAGCATTTCCTTCACATTCCTTGCAGAAGGAACCGACACC	PIN_01657	NULL	22986	SORCS3	sortilin-related VPS10 domain containing receptor 3	Exonic-PIN_target_probe_0613
467	AS-TIN	CTCTAGAAGATTAAGGAAATAAGGGAGGCTTGCCTTTCAAATATATTAGAGAAGATCTTG	NULL	TIN_21705	22794	CASC3	cancer susceptibility candidate 3	AS-TIN_probe_2832
468	Exonic-PIN_target	GTTAGGGCTTGACCCAAAACTACTGGCTAAAATCCTAAATATGAGCTCAGGACGGTGTTG	PIN_10912	NULL	11112	HIBADH	3-hydroxyisobutyrate dehydrogenase	Exonic-PIN_target_probe_3864
469	AS-PIN	AGGTGGGCCCATTAGCTGTTTCCTGCTTAGTATCATCCAGGTAACCAGAAGACAGGTCTC	PIN_03180	NULL	10906	TRAFD1	TRAF-type zinc finger domain containing 1	AS-PIN_probe_1120
470	AS-TIN	GGTCTTACTGATTTCACTTATAATCCAACCAACAGCATAACCATACCAAATAACTTCACA	NULL	TIN_46176	10643	IGF2BP3	insulin-like growth factor 2 mRNA binding protein 3	AS-TIN_probe_5941
471	Exonic	TTAGGTTATCAGATTCCTTTTCTCTATATCCTCAGTTTATGTTCCATCTGAGAAGATCTC	NULL	NULL	10483	SEC23B	Sec23 homolog B (S. cerevisiae)	Exonic_probe_0079
472	Reserved	NULL	NULL	NULL	NULL	NULL	NULL	NULL
473	Exonic-PIN_target	AGAACTGGTGAAGCCATTGTAGATGCTGCGCTGAGTGCTCTGCGCCAGCTCGTGAAGGAT	PIN_06752	NULL	10130	PDIA6	protein disulfide isomerase family A, member 6	Exonic-PIN_target_probe_2303
474	S-TIN	TAGGGTTAGTAATTATAGCAACCTGTTTCTTCTTTTAATCCATGTAAATGTCAGGTAGGG	NULL	TIN_01067	9967	THRAP3	thyroid hormone receptor associated protein 3	S-TIN_probe_0166
475	S-TIN	AACCCCTGTCTAAGCCTCATTGTCCTAAAATAAATTCAGAAACCTCAACTGCTACTCCTT	NULL	TIN_46489	9844	ELMO1	engulfment and cell motility 1	S-TIN_probe_5990
476	AS-TIN	TAGCACACCTCTACTTTCTCGAGGAAACAGACTGAGCTGAGGCAAAGCTGTACTGAGACA	NULL	TIN_00864	9698	PUM1	pumilio homolog 1 (Drosophila)	AS-TIN_probe_0138
477	Exonic	CTAACAAAAGGCAAAATGCCAGACTTCGGGTTGACCAGTTAAAGTATGATGTCCAGCACC	NULL	NULL	9570	GOSR2	golgi SNAP receptor complex member 2	Exonic_probe_0080
478	Exonic-PIN_target	ACGAGAGTTTCGCTGTTAAACACAACAAAGAATTTCTCTTGTCAATGGCCAACAGAGGGA	PIN_07323	NULL	9360	PPIG	peptidylprolyl isomerase G (cyclophilin G)	Exonic-PIN_target_probe_2520
479	AS-TIN	AATTAGTCTGACTAATGCCACGGAGCCCGTGTCAGGTGGGAAGGAGCTGTGGAAAGAGGG	NULL	TIN_25301	9138	ARHGEF1	Rho guanine nucleotide exchange factor (GEF) 1	AS-TIN_probe_3307
480	Exonic-PIN_target	GCAATGAGAAGAGCTATCTCCAGGAACACTGCCATGCTCGTCTGTTCTACCCCACAGTTT	PIN_01461	NULL	8879	SGPL1	sphingosine-1-phosphate lyase 1	Exonic-PIN_target_probe_0531
481	AS-TIN	GTTTTACACCACGTGGGCTACTGTACTCTATACAATATATTGCTAAAATTTCTTTCAGCA	NULL	TIN_00538	8672	EIF4G3	eukaryotic translation initiation factor 4 gamma, 3	AS-TIN_probe_0083
482	AS-TIN	GAAATATGAAGCATGAATATGAGAGTCTGGCAGCACTATGTTAAAACAGTGTTAGAAATG	NULL	TIN_30015	8527	DGKD	diacylglycerol kinase, delta 130kDa	AS-TIN_probe_3882
483	S-TIN	AGCATTGAGCTGTGGAATTTGCTATATAGACTGTAGGGCCTAACGAGTGCTTCTTGAGAC	NULL	TIN_00754	8289	ARID1A	AT rich interactive domain 1A (SWI-like)	S-TIN_probe_0113
484	AS-PIN	TTTCGGGGTCCGCTGCTGCTGCTCTGTGAGTCAATGCTTAGTCGGCAGCTATCCTGATCA	PIN_07194	NULL	7849	PAX8	paired box gene 8	AS-PIN_probe_2471
485	Reserved	NULL	NULL	NULL	NULL	NULL	NULL	NULL
486	Reserved	NULL	NULL	NULL	NULL	NULL	NULL	NULL
487	AS-TIN	CTCCACACAGGCCTCCACATTTTGCAAATAGTCATAAATTAAACTGTTAACGACAGTATC	NULL	TIN_18611	7026	NR2F2	nuclear receptor subfamily 2, group F, member 2	AS-TIN_probe_2449
488	AS-PIN	ACGTTGACTGATTCTTCTGGGGAGAGGCCTTGATACGGGGGGATGGAGTGAGAGTGTGGT	PIN_02921	NULL	6778	STAT6	signal transducer and activator of transcription 6, interleukin-4 induced	AS-PIN_probe_1023
489	Exonic-PIN_target	ACTTCATTAAATCTAGAGGCAGTTGAGCATGGGAGCCGTCTGTATGTTGAATTAGGGCTC	PIN_11809	NULL	6595	SMARCA2	SWI/SNF related, matrix associated, actin dependent regulator of chromatin, subfamily a, member 2	Exonic-PIN_target_probe_4163
490	AS-TIN	CATTTTCCTTATGTTACTAACCATTTTATTCCTTATCCTACAATAGGTGTCATCTCCCCA	NULL	TIN_43226	6310	ATXN1	ataxin 1	AS-TIN_probe_5588
491	AS-TIN	GGGATAGTTCATTGAAATTACTCTACTAAAAAATCCTTATCTGAGCTCCCAAAGCCTTAA	NULL	TIN_44684	5980	REV3L	REV3-like, catalytic subunit of DNA polymerase zeta (yeast)	AS-TIN_probe_5755
492	Exonic-PIN_target	GAAGTCCAGCGCTGTACTGCTGATATGAACATCACTGCAGAGCATTCCAATCATCCAGAA	PIN_08832	NULL	5793	PTPRG	protein tyrosine phosphatase, receptor type, G	Exonic-PIN_target_probe_3041
493	Reserved	NULL	NULL	NULL	NULL	NULL	NULL	NULL
494	S-TIN	GAGTGGTTATGGGGTTGGCTTGGTCAGGAGAACAGCTCCAAAGGCCCAGTTAGTAAACCA	NULL	TIN_47190	5447	POR	P450 (cytochrome) oxidoreductase	S-TIN_probe_6059
495	Exonic	TGTGTATATGACAGCCAGTATAATCAATACCCTAGGTTATGCGTCTATATGATACTCATC	NULL	NULL	5218	PFTK1	PFTAIRE protein kinase 1	Exonic_probe_0081
496	AS-TIN	TGTAGTTTAGTAGGGATGTGAACTGACAAGAATTAGATGCCTCGCAAGACGTAGCCACGT	NULL	TIN_53312	5069	PAPPA	pregnancy-associated plasma protein A, pappalysin 1	AS-TIN_probe_6890
497	AS-TIN	CCGGACTCAGGAAGGAGAAGAGCCTGATTCTGACATGAGAGGTGTCAAAGTACTCCATGC	NULL	TIN_52763	4814	NINJ1	ninjurin 1	AS-TIN_probe_6812
498	S-TIN	TATGTAAATATAATACACTGTATACCAAACTCCAGTAGGAAGTTATGAGTTCTGGACCTG	NULL	TIN_19215	4629	MYH11	myosin, heavy chain 11, smooth muscle	S-TIN_probe_2525
499	S-TIN	TAGGAAAGGGAAAAAACCTGTGAAAAAACGGATGATGCAGTTTTTACGAATAAGCAGCTT	NULL	TIN_16913	4212	MEIS2	Meis1, myeloid ecotropic viral integration site 1 homolog 2 (mouse)	S-TIN_probe_2236
500	Reserved	NULL	NULL	NULL	NULL	NULL	NULL	NULL
501	Exonic	CTGAATGACTTTGTGAGGCAGAAATTTATCATCCGCTCTAAGATCATCACATATATAAGA	NULL	NULL	3735	KARS	lysyl-tRNA synthetase	Exonic_probe_0082
502	S-TIN	CTTGCATAGTCAGGGTCCTCAAATGAACTTATGTGTTGGATCATGATAACTCTGGTAATT	NULL	TIN_18645	3480	IGF1R	insulin-like growth factor 1 receptor	S-TIN_probe_2459
503	AS-TIN	GTGTAAAGGTGAAGAGCGATCAATGTTAAGTAGGCAGGAAATTCAAGCATGAGGGTAGGT	NULL	TIN_43099	3096	HIVEP1	human immunodeficiency virus type I enhancer binding protein 1	AS-TIN_probe_5571
504	S-TIN	ATTTGCGGAACCCTCACAGCACACCTGGTGCCGTGCTGCATTCCATCCTGATAAGCAGGA	NULL	TIN_07653	2869	GRK5	G protein-coupled receptor kinase 5	S-TIN_probe_0985
505	Exonic	CAAAAGACATGATCAATGTGAAGAGATTCCAGAAAACACTATATGTGGAAGAAGTTGTTC	NULL	NULL	2617	GARS	glycyl-tRNA synthetase	Exonic_probe_0083
506	Exonic	AACTACTGTCATCGTGAGGTTTTCATCGGCTGTGCCATTTCCCAACGTCTTTTGGGATTT	NULL	NULL	2195	FAT	FAT tumor suppressor homolog 1 (Drosophila)	Exonic_probe_0084
507	AS-TIN	GATGTGGATGACAATGAATGGAGAAATGTATTGAGAATATATCCTGAAGGCAATATGTAC	NULL	TIN_44945	2037	EPB41L2	erythrocyte membrane protein band 4.1-like 2	AS-TIN_probe_5784
508	S-TIN	TCAAGCTGAGGTTCTTGCTGTTGTGCTGTACCCACACACGAATGTCATGTTTGTGGAGAA	NULL	TIN_42551	1794	DOCK2	dedicator of cytokinesis 2	S-TIN_probe_5493
509	AS-TIN	CAGCCTGACATTGGTCTAAAATCATTTATTTTCCAAAGTCTGTAATAACCGCACATATTG	NULL	TIN_47793	1523	CUTL1	cut-like 1, CCAAT displacement protein (Drosophila)	AS-TIN_probe_6128
510	Exonic-PIN_target	GGTGGAATTACTTTTAAGGGTGAAAGAGGTCCCCCTGGGAACCCAGGTTTACCAGGCCTC	PIN_12505	NULL	1287	COL4A5	collagen, type IV, alpha 5 (Alport syndrome)	Exonic-PIN_target_probe_4408
511	Exonic-PIN_target	CTGCACCTGGGTCTTTGGCCTGTTCATCTTCGACGATCGGAGCTTGGTGCTGACCTATGT	PIN_06251	NULL	976	CD97	CD97 molecule	Exonic-PIN_target_probe_2159
512	Control	NULL	NULL	NULL	NULL	NULL	NULL	NULL
513	AS-TIN	GGTTACAGAGAGGCTTAAGCCAAAAATAGACATCAGTTGAAAGCTACAGATATTGGAGTA	NULL	TIN_35431	523	ATP6V1A	ATPase, H+ transporting, lysosomal 70kDa, V1 subunit A	AS-TIN_probe_4585
514	Reserved	NULL	NULL	NULL	NULL	NULL	NULL	NULL
515	Control	NULL	NULL	NULL	NULL	NULL	NULL	NULL
516	Exonic	CTGAGTTGGGCAAAACCCAGGACATCTCCTGGCTAAGCCTCTGCTTCCGTACTATGGCTC	NULL	NULL	5081	PAX7	paired box gene 7	Exonic_probe_0085
517	Exonic	CTGTGTTTATATGGAAGAAAGTAAGGTGCTTGGAGTTTACCTGGCTTATTTAATATGCTT	NULL	NULL	1545	CYP1B1	cytochrome P450, family 1, subfamily B, polypeptide 1	Exonic_probe_0086
518	Reserved	NULL	NULL	NULL	NULL	NULL	NULL	NULL
519	Deleted	NULL	NULL	NULL	NULL	NULL	NULL	NULL
520	Reserved	NULL	NULL	NULL	NULL	NULL	NULL	NULL
521	Exonic	TACTGAGAAAGAAATGGGAGACTTTTGAATGTTAACAAGATCCATTTTAGGAGTGTTTGG	NULL	NULL	440193	KIAA1509	KIAA1509	Exonic_probe_0087
522	Reserved	NULL	NULL	NULL	NULL	NULL	NULL	NULL
523	AS-TIN	CGGATAAGAAACACATGAGGACATGAACAATCAGACAAGACAGACGAGGAGATTCTTTGT	NULL	TIN_22945	284001	CCDC57	coiled-coil domain containing 57	AS-TIN_probe_3020
524	AS-TIN	AAAACTGGAATAGAAAGTATAAGGCCACACACAGGACCATCTCCAATGAGTATTATTGTT	NULL	TIN_12164	253827	MSRB3	methionine sulfoxide reductase B3	AS-TIN_probe_1632
525	Exonic	CATTGATATCCACTGGTCACATCATAACTGTCTATAGGGCAATAAAATCTGTGTTAAACT	NULL	NULL	219285	SAMD9L	sterile alpha motif domain containing 9-like	Exonic_probe_0088
526	Exonic	CCTACAGACAGTGCTACCAGGAGGTCTGCAACGACAGGATCAACGCCAACACCATCACCT	NULL	NULL	170691	ADAMTS17	ADAM metallopeptidase with thrombospondin type 1 motif, 17	Exonic_probe_0089
527	S-TIN	TTCTGAGTGCTCAGTAAACAAAGAATTATTACCTGCCTAATCCCAAAACCCCTGGCCTGT	NULL	TIN_42196	153769	SH3RF2	SH3 domain containing ring finger 2	S-TIN_probe_5443
528	Reserved	NULL	NULL	NULL	NULL	NULL	NULL	NULL
529	AS-PIN	AATACCTCCTTTAGAGTAAATAGCTGCAAATGCAGAAGGCACTCGTGACTGTTCACCAAA	PIN_09284	NULL	133015	C4orf28	chromosome 4 open reading frame 28	AS-PIN_probe_3230
530	S-TIN	TTCTCTATTGACACTGTTTTTAATGAGCCAGAGGCAGTGAACTTTCTCAAGTGTGTAACA	NULL	TIN_20252	124359	CDYL2	chromodomain protein, Y-like 2	S-TIN_probe_2651
531	AS-TIN	GGGAACTGGTATTTCTTACGATTATTGGTATGAGTAAGTGAAAATTTCAGGGTAGGTTAA	NULL	TIN_10156	114908	TMEM123	transmembrane protein 123	AS-TIN_probe_1354
532	Exonic-PIN_target	GTACTCAATGCAGGAGATGTATGAGGTGGTGTCCAACGTCCAGGAGTATCGTGAGTTTGT	PIN_02888	NULL	93058	COQ10A	coenzyme Q10 homolog A (S. cerevisiae)	Exonic-PIN_target_probe_1005
533	Exonic	GGCTCACCTACCGCAACCCGCAGCCGCAGCCGGTGGACGGCGTGTTCGTGTACCCGCTGG	NULL	NULL	90113	LOC90113	hypothetical protein BC009862	Exonic_probe_0090
534	AS-PIN	TTTGTCTTCCAGGGAGAGCCTGGTGATGGGGAGCCCTCATGGTAGAGACCACTCGAATCT	PIN_04732	NULL	84901	NFATC2IP	nuclear factor of activated T-cells, cytoplasmic, calcineurin-dependent 2 interacting protein	AS-PIN_probe_1682
535	S-TIN	TAAACAGAAAACAACATGACAATAGTTTCTGGGTAACTCTTTGAACTTGTTAGGTACAGC	NULL	TIN_10045	84441	MAML2	mastermind-like 2 (Drosophila)	S-TIN_probe_1329
536	AS-TIN	CTCCATCTCTGCTTTCAGCATATCATTTTGCCTTCTACTTCGATTAGTAAATAATGAATG	NULL	TIN_08223	84067	C11orf56	chromosome 11 open reading frame 56	AS-TIN_probe_1075
537	Reserved	NULL	NULL	NULL	NULL	NULL	NULL	NULL
538	Reserved	NULL	NULL	NULL	NULL	NULL	NULL	NULL
539	AS-PIN	GCAGGAGACAGCCAAGCCGTTTGCTTTCTGCTAAATCGACACTGATAGACCGGCTGAGCT	PIN_07876	NULL	79980	DSN1	DSN1, MIND kinetochore complex component, homolog (S. cerevisiae)	AS-PIN_probe_2703
540	Reserved	NULL	NULL	NULL	NULL	NULL	NULL	NULL
541	AS-TIN	GGCCCTCCCCATGTCACCGGCCGTTCCTAGTCACATCTGTTGTTGCAGCATGTTATCAGT	NULL	TIN_30112	79083	MLPH	melanophilin	AS-TIN_probe_3896
542	Exonic	CCATGCCGCTTCTAGAAGCCAGGCACAGGTTGCCAAGAGGTGACACGAAACAGGAGGAAA	NULL	NULL	64760	RAI16	retinoic acid induced 16	Exonic_probe_0091
543	S-TIN	ACCATATTTATGCAAACTGTGCGGAACTCTCAACCTCCTGATTACTTAAGTTAAAAAAGT	NULL	TIN_15232	64067	NPAS3	neuronal PAS domain protein 3	S-TIN_probe_2037
544	AS-TIN	AGTAGCACACAAACCAGTCCTGTGGTTCAGCAATCAGGAATGTGGTGATCTTGTTGGAGC	NULL	TIN_02393	58155	PTBP2	polypyrimidine tract binding protein 2	AS-TIN_probe_0326
545	AS-TIN	GCATCAGGAAAATATAATCTACAATCGAGATAAAATCAGCCAATAGAAAGAGACACCAAG	NULL	TIN_44182	57579	KIAA1411	KIAA1411	AS-TIN_probe_5703
546	Reserved	NULL	NULL	NULL	NULL	NULL	NULL	NULL
547	Reserved	NULL	NULL	NULL	NULL	NULL	NULL	NULL
548	AS-TIN	CCTATTGAGGGAGCCAGGACTGTACCGGCCAGTCTTCAAAAGGCAGTTAATGGGCCAGGT	NULL	TIN_30864	55902	ACSS2	acyl-CoA synthetase short-chain family member 2	AS-TIN_probe_3985
549	Reserved	NULL	NULL	NULL	NULL	NULL	NULL	NULL
550	Exonic-PIN_target	GTTGCATCTGTAAGATAACGCATTTCAGCTGCTGTGCATCGTATTAAATTTTCTAGCACC	PIN_03492	NULL	55608	ANKRD10	ankyrin repeat domain 10	Exonic-PIN_target_probe_1241
551	AS-PIN	AGATTAAGATTCCAAGGCCTAAACCAATGGTTTTGATAATTGGGACAACAGCAATGTTCC	PIN_09612	NULL	55314	TMEM144	transmembrane protein 144	AS-PIN_probe_3364
552	Exonic	TCTACCTCAGTTTTGTTACATTTCTCTTGGAAAGTAAAGTAGAAAATTGGAAGTGGACAC	NULL	NULL	55137	FIGN	fidgetin	Exonic_probe_0092
553	Exonic	GAGTGCATTGCTTTAGTACCCGGGCCAGTTGAGACTGAAACAGGAACTTGGATTTTCTTT	NULL	NULL	54914	KIAA1797	KIAA1797	Exonic_probe_0093
554	Exonic	TGTTTCCTGCTCACAGGTACCGTTTTGTGTCATGCAGTTACTGGAATGTACAAAAGCAGC	NULL	NULL	54758	KLHDC4	kelch domain containing 4	Exonic_probe_0094
555	S-TIN	GCCCGGCCTTACCACATATTATAAAAGTTTCAAGATGTTGTTACTGTTGTTTTAAAGTCA	NULL	TIN_32063	54014	BRWD1	bromodomain and WD repeat domain containing 1	S-TIN_probe_4148
556	AS-TIN	GTGCCCCCAAAATTTCAGCTGTCTTTTACCAGCAAAGAGCTCATCTATTTTCATCACTGT	NULL	TIN_09836	51585	PCF11	PCF11, cleavage and polyadenylation factor subunit, homolog (S. cerevisiae)	AS-TIN_probe_1296
557	Reserved	NULL	NULL	NULL	NULL	NULL	NULL	NULL
558	S-TIN	CCTTCCCCGAAGAGATTATCTAGAATTGGCTCGTGTGCAACTGTGATGAAGCTGAGTAAG	NULL	TIN_04940	51029	C1orf121	chromosome 1 open reading frame 121	S-TIN_probe_0632
559	AS-TIN	ATACACATGGGATAAGAATCTGCTATGTACTGTGGCAGAATACAAAACAGGAACACAGGC	NULL	TIN_18925	29855	UBN1	ubinuclein 1	AS-TIN_probe_2493
560	Exonic-PIN_target	ACTTTGGCTGAGCAAAACACTAAGAATCCTAAAAGCACTACTGGTAGAAGTTCCAAATCT	PIN_07038	NULL	27332	ZNF638	zinc finger protein 638	Exonic-PIN_target_probe_2414
561	Exonic	CATTTGGTGTTGCAGATGAGTTGTAAAGCCAACTGAAAGAGTTCCTTCAAGAAGTTCCTC	NULL	NULL	26750	RPS6KC1	ribosomal protein S6 kinase, 52kDa, polypeptide 1	Exonic_probe_0095
562	Deleted	NULL	NULL	NULL	NULL	NULL	NULL	NULL
563	Reserved	NULL	NULL	NULL	NULL	NULL	NULL	NULL
564	Reserved	NULL	NULL	NULL	NULL	NULL	NULL	NULL
565	Exonic	GTTATACTTAGAAAATATAGTTCCATTAGCATCACGGCATTCATCCTAGACAAAATCAGG	NULL	NULL	23387	KIAA0999	KIAA0999 protein	Exonic_probe_0096
566	Control	NULL	NULL	NULL	NULL	NULL	NULL	NULL
567	AS-TIN	AGTGTTGCTGAAATAGCAAGCCCTGAGCAGAAAGTAAACAACCAGTCTGGGGCAGGGTTT	NULL	TIN_44396	23195	MDN1	MDN1, midasin homolog (yeast)	AS-TIN_probe_5719
568	AS-PIN	TGTCTGCAGGGCGAGTAGTTCTGTGTCCTTTCTGGACAGCTCCTGTTTCACCTGGCCAAT	PIN_02540	NULL	23085	ERC1	ELKS/RAB6-interacting/CAST family member 1	AS-PIN_probe_0890
569	S-TIN	TTTTCAATAAGAAAACTTTTAGGTTAGCAAGCATTTAGTAAGTGTCCACTTGGTACCCAC	NULL	TIN_15075	22985	ACIN1	apoptotic chromatin condensation inducer 1	S-TIN_probe_2020
570	Exonic	TCCTGCTGCTGTGAAGATGAGAAGGTGCTCTTACTCAGTTAATGATGAGTGACTATATTT	NULL	NULL	11346	SYNPO	synaptopodin	Exonic_probe_0097
571	AS-PIN	CCATGTTGCCCAGTCCAATGAATCCAACTGGAGTCTTTGAAGCCACTGACCTAGAACACA	PIN_10913	NULL	11112	HIBADH	3-hydroxyisobutyrate dehydrogenase	AS-PIN_probe_3865
572	S-TIN	TGCTCTTTCCATACCGACCCCCGCCTCCTGAGTTCCATCTTAGCCCCCTTCCAGAAGATT	NULL	TIN_30982	10904	BLCAP	bladder cancer associated protein	S-TIN_probe_3995
573	Exonic	TGAAGTGTCCTTATGAAGAATTATTAAATAGTAGCTGGATGGATCTTTAGATGGATGACC	NULL	NULL	10640	EXOC5	exocyst complex component 5	Exonic_probe_0098
574	AS-TIN	CTTTATGTGCTGGCTTTTAAGGGCAGCTCCTCTCAAAGAAAGGATTCCATGGCTTTAAAA	NULL	TIN_30594	10483	SEC23B	Sec23 homolog B (S. cerevisiae)	AS-TIN_probe_3951
575	Control	NULL	NULL	NULL	NULL	NULL	NULL	NULL
576	Deleted	NULL	NULL	NULL	NULL	NULL	NULL	NULL
577	Exonic-PIN_target	AGAAGTGTATGCTGACTTGTAAAGTGAAGAAGCCAGTGGTGCTGCGGGTGTTCTTTTGGG	PIN_00292	NULL	9967	THRAP3	thyroid hormone receptor associated protein 3	Exonic-PIN_target_probe_0111
578	Exonic-PIN_target	GTGGTCTCTTGCCAACCATGAATATTTTGCACTCCAGCATGCCGATAGTTCAAACTTCTA	PIN_10946	NULL	9844	ELMO1	engulfment and cell motility 1	Exonic-PIN_target_probe_3873
579	Exonic	GTCTCAAACAGCCGAAACCTGTCTTGCAATGGGGGGAGGGGGCGTTTCGCTTTCCTTCTT	NULL	NULL	9697	TRAM2	translocation associated membrane protein 2	Exonic_probe_0099
580	S-TIN	ACGGCCCAGTATGGCTGCTCAACAGGGACAGTGATAGGATTCAGCAAGTCCACGCCACAA	NULL	TIN_47153	9569	GTF2IRD1	GTF2I repeat domain containing 1	S-TIN_probe_6053
581	Exonic	CATCTGCATCCTGCTCAATGGGGTGATACCCCAGGACCAGTCCATTGTCCGAACCTCTCT	NULL	NULL	9356	SLC22A6	solute carrier family 22 (organic anion transporter), member 6	Exonic_probe_0100
582	Exonic	AGGCTTACGTACTACTTGTTTCAAATGTGTCAAATACAAAAATGGTAACTAGGTTGACAG	NULL	NULL	9135	RABEP1	rabaptin, RAB GTPase binding effector protein 1	Exonic_probe_0101
583	Exonic	TACCATAGTGCTTTACATTTTTAAAGTAATGTTACAAGGTCTGGAATCCATTTGGAGCAG	NULL	NULL	8871	SYNJ2	synaptojanin 2	Exonic_probe_0102
584	Deleted	NULL	NULL	NULL	NULL	NULL	NULL	NULL
585	Exonic	CCCCCCAGAGATCCTTGATGCGGTGGAGGAAAACGGGGAGACCTGTTTGCACCAAGCAGC	NULL	NULL	8525	DGKZ	diacylglycerol kinase, zeta 104kDa	Exonic_probe_0103
586	AS-TIN	CCCAATACACCTGGCAATGGAGCCAAAACATCACCATTCTCCCCTGTAAAGAGCTTGGGG	NULL	TIN_00749	8289	ARID1A	AT rich interactive domain 1A (SWI-like)	AS-TIN_probe_0111
587	Control	NULL	NULL	NULL	NULL	NULL	NULL	NULL
588	S-TIN	CAGAGATCCCCTTACTTCTATATACTTCACTGTTCTATATATTTCCATCCTTAAAGTGCA	NULL	TIN_09714	7405	UVRAG	UV radiation resistance associated gene	S-TIN_probe_1274
589	Reserved	NULL	NULL	NULL	NULL	NULL	NULL	NULL
590	AS-TIN	GAATTTGGGGATTTCATCAGTTACTCCTGGAATCAAAATGAGTGTGGAGTCATAATATAT	NULL	TIN_11935	7024	TFCP2	transcription factor CP2	AS-TIN_probe_1594
591	Reserved	NULL	NULL	NULL	NULL	NULL	NULL	NULL
592	AS-PIN	AGCTAAACGCCTGTCTTTCTTTTGATCAATCAGTTTTCTATAACCCTCCTCATCTTCAGC	PIN_11806	NULL	6595	SMARCA2	SWI/SNF related, matrix associated, actin dependent regulator of chromatin, subfamily a, member 2	AS-PIN_probe_4162
593	S-TIN	GACCCAGTCCATGAACATTAAAGTCAGTATCAGGTACATTTATCAACATAAAATCTGTTC	NULL	TIN_43214	6310	ATXN1	ataxin 1	S-TIN_probe_5585
594	S-TIN	GCCAAAGGATAGTAAAAAGAATAAAGATTAAAGCAGATATTTTTTAAGTGCCTGCCTCCC	NULL	TIN_44679	5980	REV3L	REV3-like, catalytic subunit of DNA polymerase zeta (yeast)	S-TIN_probe_5752
595	AS-PIN	TACACTCATAGATGGCTTCATCTCGCTGCACCCGCAATGGCTGGATCCGAAGCACTGACC	PIN_00372	NULL	5792	PTPRF	protein tyrosine phosphatase, receptor type, F	AS-PIN_probe_0139
596	AS-PIN	TCGTGGCTCTTCAGCACCACATCCAGGTCCATGAGGATGCGCTTGTTCTCCTCCTTGTTC	PIN_06131	NULL	5609	MAP2K7	mitogen-activated protein kinase kinase 7	AS-PIN_probe_2118
597	Exonic	CCTGACCTTCGTCTCTGTGCACGACTGTTACTGGACTCACGCAGCTGATGTCTCCGTCAT	NULL	NULL	5442	POLRMT	polymerase (RNA) mitochondrial (DNA directed)	Exonic_probe_0104
598	S-TIN	TAATGGGGGTGGCTATGGCTTCTGCTGAGGCTCTTCACACTCAGAACTGCAGCTTATGGT	NULL	TIN_47415	5218	PFTK1	PFTAIRE protein kinase 1	S-TIN_probe_6083
599	S-TIN	AGCCACTGCTCTAAATTATCTCCAAGGCCAGGAATCTCCAAATTCTCTTTCACTCATGCA	NULL	TIN_53297	5069	PAPPA	pregnancy-associated plasma protein A, pappalysin 1	S-TIN_probe_6887
600	Reserved	NULL	NULL	NULL	NULL	NULL	NULL	NULL
601	AS-TIN	TCAAGTGTCTGGGGCAGAACCCACAGGAGGTGTCCAGTGTGTGCTAAAGAATCACTGGGC	NULL	TIN_19212	4629	MYH11	myosin, heavy chain 11, smooth muscle	AS-TIN_probe_2522
602	AS-PIN	TGGGCTGACCCTCTGGACTATATGCTGCTCCTTGGCTCACTGAAGGATCAAGAAGAAAAC	PIN_04022	NULL	4212	MEIS2	Meis1, myeloid ecotropic viral integration site 1 homolog 2 (mouse)	AS-PIN_probe_1419
603	Exonic-PIN_target	CTCAGTGACTGTGGTTGAGGACGACGAGGATGAGGATGGAGATGACCTGCTCCATCACCA	PIN_00855	NULL	4000	LMNA	lamin A/C	Exonic-PIN_target_probe_0316
604	Control	NULL	NULL	NULL	NULL	NULL	NULL	NULL
605	S-TIN	CCACAAAACAGGAGTAATGGTTTAAGCTGTTTCCCTCTTCCCCTCCCACCACCAATCAGC	NULL	TIN_18642	3480	IGF1R	insulin-like growth factor 1 receptor	S-TIN_probe_2457
606	AS-TIN	CCACTGGCCATACACTAAATACTGTCATTCCTATTTGATTTTCTTTCAGGTACCTTTTTT	NULL	TIN_37897	6133	RPL9	ribosomal protein L9	AS-TIN_probe_4874
607	S-TIN	TGGCTGGTCATCCAGAGGCGAATGCGGAACATGGTGTCTGAGCTACTAACCTCCCACCTT	NULL	TIN_07643	2869	GRK5	G protein-coupled receptor kinase 5	S-TIN_probe_0983
608	Reserved	NULL	NULL	NULL	NULL	NULL	NULL	NULL
609	Exonic-PIN_target	ATTAAGGCAGTTGACAATGGTCGCCCTCAAAAGTCATCAACCACCAGACTCCATATTGAA	PIN_09661	NULL	2195	FAT	FAT tumor suppressor homolog 1 (Drosophila)	Exonic-PIN_target_probe_3382
610	AS-PIN	AGATGTGATGGTTTGTGCGGTCAGTAACGTGCCCGAATCACCACCAGCCCCGCCATCAAT	PIN_10712	NULL	2037	EPB41L2	erythrocyte membrane protein band 4.1-like 2	AS-PIN_probe_3782
611	Reserved	NULL	NULL	NULL	NULL	NULL	NULL	NULL
612	S-TIN	TGGAGGCTGAAAGCCTAGCTCTCGCAAACCCCAGAAAGTGTCTCTTAGCTTTTCCGTTTG	NULL	TIN_47758	1523	CUTL1	cut-like 1, CCAAT displacement protein (Drosophila)	S-TIN_probe_6125
613	Reserved	NULL	NULL	NULL	NULL	NULL	NULL	NULL
614	Exonic	TAACGTTTCCGGTATTACTCTGCTACACGTAGCCTTTTTACTTTTGGGGTTTTGTTTTTG	NULL	NULL	975	CD81	CD81 molecule	Exonic_probe_0105
615	AS-PIN	GCTGAGGCTCTGGAAGATCTGAGATGGAGGATTCTGGCTCAGGAGTCTCAGGGAGTGCAT	PIN_06589	NULL	770	CA11	carbonic anhydrase XI	AS-PIN_probe_2248
616	Exonic	ACGGCACCACCTCCAAATACTTTGTGAGCAGCGGTTCCATCGCAGTGAACGCCGACTCTT	NULL	NULL	513	ATP5D	ATP synthase, H+ transporting, mitochondrial F1 complex, delta subunit	Exonic_probe_0106
617	AS-PIN	ATCAATCTCACTCCTGGAAACCATGACTCTGATGAGGGTATGATCATCTGTCCCAGCTCC	PIN_09545	NULL	308	ANXA5	annexin A5	AS-PIN_probe_3339
618	Control	NULL	NULL	NULL	NULL	NULL	NULL	NULL
619	Exonic	TGAACTATGAATTGTCTCTAGTAGAGATAAATTTCTGCAAACATATCTCAGTCTTCCCTC	NULL	NULL	80195	C10orf57	chromosome 10 open reading frame 57	Exonic_probe_0107
620	Reserved	NULL	NULL	NULL	NULL	NULL	NULL	NULL
621	Control	NULL	NULL	NULL	NULL	NULL	NULL	NULL
622	Deleted	NULL	NULL	NULL	NULL	NULL	NULL	NULL
623	Reserved	NULL	NULL	NULL	NULL	NULL	NULL	NULL
624	Reserved	NULL	NULL	NULL	NULL	NULL	NULL	NULL
625	Reserved	NULL	NULL	NULL	NULL	NULL	NULL	NULL
626	Exonic	CCTTGTCACACAAGTCAGCCTCCATCTGCGCAGCTCTGTGGATGCGCTGCTGGAGGGCAA	NULL	NULL	284004	HEXDC	hexosaminidase (glycosyl hydrolase family 20, catalytic domain) containing	Exonic_probe_0108
627	Exonic	TGTGACTTAATGTTGATGCTTTGCTTTGTCTTTTGGCTGGCCTAACCTACATTGACATGT	NULL	NULL	253832	ZDHHC20	zinc finger, DHHC-type containing 20	Exonic_probe_0109
628	Deleted	NULL	NULL	NULL	NULL	NULL	NULL	NULL
629	Reserved	NULL	NULL	NULL	NULL	NULL	NULL	NULL
630	S-TIN	TGTTCTCTTTTCCTAGAATGTTTCCTTTTCTTCTTAGCCTGGTAAAGAACCATTCACCTT	NULL	TIN_42474	153830	FLJ31951	hypothetical protein FLJ31951	S-TIN_probe_5486
631	Exonic-PIN_target	GCTGCTACTGAAGAGGAGAACAGCCATGGCCAGGCAAATGGTCTTCTCAATGCTCCAAGC	PIN_04081	NULL	146057	TTBK2	tau tubulin kinase 2	Exonic-PIN_target_probe_1435
632	Reserved	NULL	NULL	NULL	NULL	NULL	NULL	NULL
633	Reserved	NULL	NULL	NULL	NULL	NULL	NULL	NULL
634	AS-TIN	CCAGCTACTTCACAGGCAGATGCCCCTTCAGTGTGTGTAGACACCAGCCATACTTCTGGG	NULL	TIN_54749	115201	ATG4A	ATG4 autophagy related 4 homolog A (S. cerevisiae)	AS-TIN_probe_7081
635	Exonic	ATTCCATGGCAGTGAAAGGACGGTCGACAAATGATGTTTTCAAAGAAATAAATACACAGA	NULL	NULL	93081	C13orf27	chromosome 13 open reading frame 27	Exonic_probe_0110
636	S-TIN	AAACTTTCATGCTAAATATGGAGTATCATGTCCGCCCTGTTACCAAAATGAAAACTTTGG	NULL	TIN_16365	90141	C14orf143	chromosome 14 open reading frame 143	S-TIN_probe_2174
637	Reserved	NULL	NULL	NULL	NULL	NULL	NULL	NULL
638	S-TIN	ACCCGGCCTTCATCCCACTTTTATAGTACACTTTTGTGTATCTGTTCTTTCTAGGGACTC	NULL	TIN_10062	84441	MAML2	mastermind-like 2 (Drosophila)	S-TIN_probe_1332
639	Deleted	NULL	NULL	NULL	NULL	NULL	NULL	NULL
640	AS-PIN	TTGGCCTGCTGCTTGTATTTCTTGGTGATTAGCTAGTGCTTCTAGATTTAGTTCTGCAAT	PIN_04670	NULL	81691	LOC81691	exonuclease NEF-sp	AS-PIN_probe_1661
641	Control	NULL	NULL	NULL	NULL	NULL	NULL	NULL
642	Exonic	GAATGATACTAATTTTCTAGCATGGCTCTGAAGGTGATTTTAGGTAGAAGAGTTTTGAGG	NULL	NULL	79980	DSN1	DSN1, MIND kinetochore complex component, homolog (S. cerevisiae)	Exonic_probe_0111
643	Control	NULL	NULL	NULL	NULL	NULL	NULL	NULL
644	Exonic	TCAGTAATTCCCTGAAAAGTCAAGGTAAAGATGATGATTCTTTTGATCGGAAATCAGTGT	NULL	NULL	79083	MLPH	melanophilin	Exonic_probe_0112
645	Reserved	NULL	NULL	NULL	NULL	NULL	NULL	NULL
646	S-TIN	GAGCTGCTTATTGCTGTCAGCATCAACTTCACAGAATAAGTGTAGGCTCACTTGCCTAGG	NULL	TIN_15245	64067	NPAS3	neuronal PAS domain protein 3	S-TIN_probe_2040
647	AS-TIN	TCTAAGCTCTGGTTCAAGAAACCCAAAAACTTAGAAGCAGCGTTCTTCTTTGTAGGATAC	NULL	TIN_02396	58155	PTBP2	polypyrimidine tract binding protein 2	AS-TIN_probe_0329
648	Control	NULL	NULL	NULL	NULL	NULL	NULL	NULL
649	Reserved	NULL	NULL	NULL	NULL	NULL	NULL	NULL
650	Exonic	AGGTTTGGTTTCTGACGAAAGTAGACTGGAGGGTAGCATTGTATGCCTCAAATGTCTCAG	NULL	NULL	56907	SPIRE1	spire homolog 1 (Drosophila)	Exonic_probe_0113
651	Reserved	NULL	NULL	NULL	NULL	NULL	NULL	NULL
652	S-TIN	TGAGCCACTGCTCACTAACTAGTGAGCTAGTTTTCACTGCTAGAAAAACTAGCCTTGTTT	NULL	TIN_46627	55744	C7orf44	chromosome 7 open reading frame 44	S-TIN_probe_6009
653	Exonic	ATACTTGTCCAGACCATTAGACATTATTACATGCTCTGTCTTGGGCCTATCATTAACATT	NULL	NULL	55609	SUHW3	suppressor of hairy wing homolog 3 (Drosophila)	Exonic_probe_0114
654	Control	NULL	NULL	NULL	NULL	NULL	NULL	NULL
655	AS-PIN	GCAAGTCCTCCTCACTGGCTGAGTCTGAGTCTTCTGATCCCGAGATGCTGGAAAGATCTC	PIN_07595	NULL	55139	ANKZF1	ankyrin repeat and zinc finger domain containing 1	AS-PIN_probe_2606
656	Reserved	NULL	NULL	NULL	NULL	NULL	NULL	NULL
657	Exonic	GGAGAGAGATGAAAAATTATCCAAGTCAATCAGTTTTACCAGTGAATCAATTAGTCGGGT	NULL	NULL	54762	GRAMD1C	GRAM domain containing 1C	Exonic_probe_0115
658	Reserved	NULL	NULL	NULL	NULL	NULL	NULL	NULL
659	Exonic	CCTATAGAACACAGAGGACATAGGAAACCCTTAAAACACACATGGGATTCTCTGGTCACA	NULL	NULL	51586	PCQAP	PC2 (positive cofactor 2, multiprotein complex) glutamine/Q-rich-associated protein	Exonic_probe_0116
660	S-TIN	TTAAAAAGTGTTACCACCTTAGATGGCATTAGTTGCATTGTGCATAGTGAAAGGAAAATG	NULL	TIN_35577	51300	C3orf1	chromosome 3 open reading frame 1	S-TIN_probe_4600
661	Control	NULL	NULL	NULL	NULL	NULL	NULL	NULL
662	S-TIN	CATGAAGGGAAGGAAAATCTTAGATGTTCAGTGAGTCCTACTTGCAGCCCCACCTGTGTC	NULL	TIN_13919	29880	ALG5	asparagine-linked glycosylation 5 homolog (S. cerevisiae, dolichyl-phosphate beta-glucosyltransferase)	S-TIN_probe_1861
663	AS-TIN	GCCAATGCAAAAGACAACAGCTAAGAAAGAAGTATTTCTGACACCAATTTTTATTTGAGC	NULL	TIN_27392	27332	ZNF638	zinc finger protein 638	AS-TIN_probe_3551
664	Control	NULL	NULL	NULL	NULL	NULL	NULL	NULL
665	S-TIN	GCCCGGCCAGAAATGTCTTTCAATAGGAGAGCAATGCAGAGTTTAGGTGTGAGGTTATCA	NULL	TIN_46989	26053	AUTS2	autism susceptibility candidate 2	S-TIN_probe_6036
666	Exonic	CATAGTGGTGAAAATCTCTACAAATAGAACTAAGGTACAAATGCCTTACTTATGCTTCAC	NULL	NULL	25850	ZNF345	zinc finger protein 345	Exonic_probe_0117
667	Reserved	NULL	NULL	NULL	NULL	NULL	NULL	NULL
668	AS-TIN	CTTCCCACACATGTTGTACTGACATAGATAGAAACCCACACCATGCTGGACTCTCTCTCT	NULL	TIN_13069	23389	THRAP2	thyroid hormone receptor associated protein 2	AS-TIN_probe_1754
669	AS-PIN	TCTCCTTCAGCAGCTCCTCCTTCTCGTTGATAAGGATCAGCCGGTCCCTCTCTGAGTCCA	PIN_10138	NULL	23286	WWC1	WW and C2 domain containing 1	AS-PIN_probe_3575
670	S-TIN	TAGTTTATTTGTATCTTGCTTTGGCTGATTGTGTCTCCTCTAGTATCTTTTTGATCTTCC	NULL	TIN_52778	23196	FAM120A	family with sequence similarity 120A	S-TIN_probe_6815
671	Exonic	GAATCATTGATGAGGTATCTCAATTGAGATTTGCAAGGACTTTGATACCATTTGAAATGG	NULL	NULL	23085	ERC1	ELKS/RAB6-interacting/CAST family member 1	Exonic_probe_0118
672	Reserved	NULL	NULL	NULL	NULL	NULL	NULL	NULL
673	S-TIN	CAAGATCTTCTCTAATATATTTGAAAGGCAAGCCTCCCTTATTTCCTTAATCTTCTAGAG	NULL	TIN_21705	22794	CASC3	cancer susceptibility candidate 3	S-TIN_probe_2832
674	Reserved	NULL	NULL	NULL	NULL	NULL	NULL	NULL
675	Exonic-PIN_target	GAGACCTGTCTTCTGGTTACCTGGATGATACTAAGCAGGAAACAGCTAATGGGCCCACCT	PIN_03180	NULL	10906	TRAFD1	TRAF-type zinc finger domain containing 1	Exonic-PIN_target_probe_1120
676	S-TIN	TGTGAAGTTATTTGGTATGGTTATGCTGTTGGTTGGATTATAAGTGAAATCAGTAAGACC	NULL	TIN_46176	10643	IGF2BP3	insulin-like growth factor 2 mRNA binding protein 3	S-TIN_probe_5941
677	Exonic	TACAAGTGTTTATGGATCACTTGAAGAAACTTGCTGTGTCCAGTGCTGCTTGAAGTGCTA	NULL	NULL	10484	SEC23A	Sec23 homolog A (S. cerevisiae)	Exonic_probe_0119
678	Reserved	NULL	NULL	NULL	NULL	NULL	NULL	NULL
679	Reserved	NULL	NULL	NULL	NULL	NULL	NULL	NULL
680	Exonic	CCCAGTACATTCAGAAAACATGGTTTGGCTCATGATGAAATGAAAAGTCCCCGGGAACCT	NULL	NULL	9967	THRAP3	thyroid hormone receptor associated protein 3	Exonic_probe_0120
681	Control	NULL	NULL	NULL	NULL	NULL	NULL	NULL
682	S-TIN	TGTCTCAGTACAGCTTTGCCTCAGCTCAGTCTGTTTCCTCGAGAAAGTAGAGGTGTGCTA	NULL	TIN_00864	9698	PUM1	pumilio homolog 1 (Drosophila)	S-TIN_probe_0138
683	AS-TIN	GCTACAATTCATCATGTGATTGCCTTTCCTGAAGTAATTTCTTCTTCATTTGAACTCTGT	NULL	TIN_26277	9577	BRE	brain and reproductive organ-expressed (TNFRSF1A modulator)	AS-TIN_probe_3415
684	Deleted	NULL	NULL	NULL	NULL	NULL	NULL	NULL
685	S-TIN	CCCTCTTTCCACAGCTCCTTCCCACCTGACACGGGCTCCGTGGCATTAGTCAGACTAATT	NULL	TIN_25301	9138	ARHGEF1	Rho guanine nucleotide exchange factor (GEF) 1	S-TIN_probe_3307
686	Reserved	NULL	NULL	NULL	NULL	NULL	NULL	NULL
687	S-TIN	TGCTGAAAGAAATTTTAGCAATATATTGTATAGAGTACAGTAGCCCACGTGGTGTAAAAC	NULL	TIN_00538	8672	EIF4G3	eukaryotic translation initiation factor 4 gamma, 3	S-TIN_probe_0083
688	S-TIN	CATTTCTAACACTGTTTTAACATAGTGCTGCCAGACTCTCATATTCATGCTTCATATTTC	NULL	TIN_30015	8527	DGKD	diacylglycerol kinase, delta 130kDa	S-TIN_probe_3882
689	Exonic	ATCACCGTTGATGAACTCATTGGTTTCACAAGTCATTTGTGATGTACTGTTTTTGATTGG	NULL	NULL	8289	ARID1A	AT rich interactive domain 1A (SWI-like)	Exonic_probe_0121
690	Exonic-PIN_target	TGATCAGGATAGCTGCCGACTAAGCATTGACTCACAGAGCAGCAGCAGCGGACCCCGAAA	PIN_07194	NULL	7849	PAX8	paired box gene 8	Exonic-PIN_target_probe_2471
691	Reserved	NULL	NULL	NULL	NULL	NULL	NULL	NULL
692	AS-PIN	TCCTCTTTCACCAGAAGCTGGAGTTGTTTTCAATGTGATCTGTCTCTGCTGTTCAGGGAC	PIN_01036	NULL	7175	TPR	translocated promoter region (to activated MET oncogene)	AS-PIN_probe_0383
693	S-TIN	GATACTGTCGTTAACAGTTTAATTTATGACTATTTGCAAAATGTGGAGGCCTGTGTGGAG	NULL	TIN_18611	7026	NR2F2	nuclear receptor subfamily 2, group F, member 2	S-TIN_probe_2449
694	Exonic-PIN_target	ACCACACTCTCACTCCATCCCCCCGTATCAAGGCCTCTCCCCAGAAGAATCAGTCAACGT	PIN_02921	NULL	6778	STAT6	signal transducer and activator of transcription 6, interleukin-4 induced	Exonic-PIN_target_probe_1023
695	Reserved	NULL	NULL	NULL	NULL	NULL	NULL	NULL
696	S-TIN	TGGGGAGATGACACCTATTGTAGGATAAGGAATAAAATGGTTAGTAACATAAGGAAAATG	NULL	TIN_43226	6310	ATXN1	ataxin 1	S-TIN_probe_5588
697	S-TIN	TTAAGGCTTTGGGAGCTCAGATAAGGATTTTTTAGTAGAGTAATTTCAATGAACTATCCC	NULL	TIN_44684	5980	REV3L	REV3-like, catalytic subunit of DNA polymerase zeta (yeast)	S-TIN_probe_5755
698	Reserved	NULL	NULL	NULL	NULL	NULL	NULL	NULL
699	Control	NULL	NULL	NULL	NULL	NULL	NULL	NULL
700	AS-TIN	AATTGAACGTGCTTTGCAAGATCTGAAGGGTGGAAGGGAGGCCAAGGCTTCCTGGCCCCT	NULL	TIN_47196	5447	POR	P450 (cytochrome) oxidoreductase	AS-TIN_probe_6060
701	AS-TIN	GATGATCTGTGCACTACAAAAGATGGAGAAAGCATTACAGAGCTCTAAATATAGAACAAA	NULL	TIN_10131	5241	PGR	progesterone receptor	AS-TIN_probe_1348
702	S-TIN	ACGTGGCTACGTCTTGCGAGGCATCTAATTCTTGTCAGTTCACATCCCTACTAAACTACA	NULL	TIN_53312	5069	PAPPA	pregnancy-associated plasma protein A, pappalysin 1	S-TIN_probe_6890
703	S-TIN	GCATGGAGTACTTTGACACCTCTCATGTCAGAATCAGGCTCTTCTCCTTCCTGAGTCCGG	NULL	TIN_52763	4814	NINJ1	ninjurin 1	S-TIN_probe_6812
704	Exonic	GCGAGGTGAACGCACTCAAGAGCAAGCTCAGGCGAGGAAACGAGACCTCTTTCGTTCCTT	NULL	NULL	4629	MYH11	myosin, heavy chain 11, smooth muscle	Exonic_probe_0122
705	Exonic	AAAGTTATTAATGGTCATTGAACCATAACTAGGACTTTATCAGAAACTCAAAGCTTGGGG	NULL	NULL	4212	MEIS2	Meis1, myeloid ecotropic viral integration site 1 homolog 2 (mouse)	Exonic_probe_0123
706	Exonic	AATATTAACCTAATCACCATGTAAGCACTCTGGATGATGGATTCCACAAAACTTGGTTTT	NULL	NULL	4001	LMNB1	lamin B1	Exonic_probe_0124
707	AS-TIN	GCAGACACCCCTGCACCACTTCAATTGCTCCAGATACAGTGAAAAATCCCTCCCACTCCC	NULL	TIN_02556	3737	KCNA2	potassium voltage-gated channel, shaker-related subfamily, member 2	AS-TIN_probe_0357
708	AS-TIN	CCAAGGAGTAGGTGAACTTCTTTGTAAGTGTATCAGCACAGGGGAGAGTGGTGCTCCATG	NULL	TIN_18646	3480	IGF1R	insulin-like growth factor 1 receptor	AS-TIN_probe_2460
709	S-TIN	ACCTACCCTCATGCTTGAATTTCCTGCCTACTTAACATTGATCGCTCTTCACCTTTACAC	NULL	TIN_43099	3096	HIVEP1	human immunodeficiency virus type I enhancer binding protein 1	S-TIN_probe_5571
710	Exonic	ATGAAGTGAGACTTTGAGGGTGTATATTTTCTGTGCAGCCACTGTTAAGCCATGTGTTCC	NULL	NULL	2869	GRK5	G protein-coupled receptor kinase 5	Exonic_probe_0125
711	AS-PIN	AATTAAACTCTAGAACTTTTGGGCCATTCTTGGTCAGCATTATTCCAGCATAGAGAATAC	PIN_08081	NULL	2618	GART	phosphoribosylglycinamide formyltransferase, phosphoribosylglycinamide synthetase, phosphoribosylaminoimidazole synthetase	AS-PIN_probe_2786
712	AS-PIN	AAGGTTTCCATAGAAACCACCCAGACAGTGGTATTCCAGCTGGGGCACTCCACTGGCCAG	PIN_10112	NULL	2196	FAT2	FAT tumor suppressor homolog 2 (Drosophila)	AS-PIN_probe_3563
713	S-TIN	GTACATATTGCCTTCAGGATATATTCTCAATACATTTCTCCATTCATTGTCATCCACATC	NULL	TIN_44945	2037	EPB41L2	erythrocyte membrane protein band 4.1-like 2	S-TIN_probe_5784
714	Exonic	TCTTTAAAAAGCAAGAATGCCGGGACATTCTGCTTCCTGTCATCACCAAAGAGCTGAAGG	NULL	NULL	1794	DOCK2	dedicator of cytokinesis 2	Exonic_probe_0126
715	S-TIN	CAATATGTGCGGTTATTACAGACTTTGGAAAATAAATGATTTTAGACCAATGTCAGGCTG	NULL	TIN_47793	1523	CUTL1	cut-like 1, CCAAT displacement protein (Drosophila)	S-TIN_probe_6128
716	Reserved	NULL	NULL	NULL	NULL	NULL	NULL	NULL
717	AS-PIN	CGCCAGGGCCTCTACGTCTCCAGGAGCTTCCATCAGTTCATCCACCAATTTGATGACATT	PIN_06248	NULL	976	CD97	CD97 molecule	AS-PIN_probe_2158
718	S-TIN	TCTCCCACTCTTGATAAGCCTTTTAGTGGAATGCTTAACTTGTACATCAGCAAGGATGAA	NULL	TIN_17734	771	CA12	carbonic anhydrase XII	S-TIN_probe_2339
719	S-TIN	TACTCCAATATCTGTAGCTTTCAACTGATGTCTATTTTTGGCTTAAGCCTCTCTGTAACC	NULL	TIN_35431	523	ATP6V1A	ATPase, H+ transporting, lysosomal 70kDa, V1 subunit A	S-TIN_probe_4585
720	AS-PIN	TCCGCTGGTAGTACCCTGAAGTGTCCCCCACCACGTCATCTTCCAGGCTTGAGCCATATT	PIN_09546	NULL	308	ANXA5	annexin A5	AS-PIN_probe_3340
721	AS-TIN	AAAGAAACTGACTGGGCCTCACAGGATTCCAGAGTCATCCCAGCCACTCCAAACCGCTGG	NULL	TIN_25172	81	ACTN4	actinin, alpha 4	AS-TIN_probe_3293
722	Reserved	NULL	NULL	NULL	NULL	NULL	NULL	NULL
723	Reserved	NULL	NULL	NULL	NULL	NULL	NULL	NULL
724	Reserved	NULL	NULL	NULL	NULL	NULL	NULL	NULL
725	Control	NULL	NULL	NULL	NULL	NULL	NULL	NULL
726	Reserved	NULL	NULL	NULL	NULL	NULL	NULL	NULL
727	Reserved	NULL	NULL	NULL	NULL	NULL	NULL	NULL
728	Exonic	AGGTGAAAAGTCAAATGAAACAGTACAATTCTTGATGAGTGAGGTGTCATCTTCCAACCA	NULL	NULL	342035	GLDN	gliomedin	Exonic_probe_0127
729	Control	NULL	NULL	NULL	NULL	NULL	NULL	NULL
730	S-TIN	TTTTTGTGGCTTTTTTGTTGGAAAACTACATTCTCTGCAATGTAAAGGCTTCAGTGGACA	NULL	TIN_12163	253827	MSRB3	methionine sulfoxide reductase B3	S-TIN_probe_1631
731	S-TIN	AACCCCTGTTCTAGGAGTCCAAAATAGGCAGCTCTTGCCATTCATCAAAGTACATAGTTG	NULL	TIN_47477	219285	SAMD9L	sterile alpha motif domain containing 9-like	S-TIN_probe_6089
732	S-TIN	GGAGCATGTCTGAATTTGGAGACAGAGGAGTAGACATCAGCCTGATGTAATAGAGGAGTG	NULL	TIN_18695	170691	ADAMTS17	ADAM metallopeptidase with thrombospondin type 1 motif, 17	S-TIN_probe_2466
733	AS-TIN	ACAGGCCAGGGGTTTTGGGATTAGGCAGGTAATAATTCTTTGTTTACTGAGCACTCAGAA	NULL	TIN_42196	153769	SH3RF2	SH3 domain containing ring finger 2	AS-TIN_probe_5443
734	Reserved	NULL	NULL	NULL	NULL	NULL	NULL	NULL
735	Reserved	NULL	NULL	NULL	NULL	NULL	NULL	NULL
736	AS-TIN	TGTTACACACTTGAGAAAGTTCACTGCCTCTGGCTCATTAAAAACAGTGTCAATAGAGAA	NULL	TIN_20252	124359	CDYL2	chromodomain protein, Y-like 2	AS-TIN_probe_2651
737	Exonic	AATTGTGATCAGGACCAAGATCCCTGTGGTAAACACTCTGATTGAATCTGGGGTTCCAGA	NULL	NULL	114905	C1QTNF7	C1q and tumor necrosis factor related protein 7	Exonic_probe_0128
738	AS-PIN	ACAAACTCACGATACTCCTGGACGTTGGACACCACCTCATACATCTCCTGCATTGAGTAC	PIN_02888	NULL	93058	COQ10A	coenzyme Q10 homolog A (S. cerevisiae)	AS-PIN_probe_1005
739	Exonic	GCCACTGCCGTAGCACTCGCCTGGCTGGAGCACCGATGCGCCGCTGCCTTCGACGAGTGG	NULL	NULL	90113	LOC90113	hypothetical protein BC009862	Exonic_probe_0129
740	Exonic	ACGGTTTGAAGCAGCAGAGCAAAGTTACCGGACAGCAATTAAACACAGAAGGAAATACCC	NULL	NULL	84899	TMTC4	transmembrane and tetratricopeptide repeat containing 4	Exonic_probe_0130
741	AS-TIN	GCTGTACCTAACAAGTTCAAAGAGTTACCCAGAAACTATTGTCATGTTGTTTTCTGTTTA	NULL	TIN_10045	84441	MAML2	mastermind-like 2 (Drosophila)	AS-TIN_probe_1329
742	Exonic	TGCATACTGTGATAATCCTGGGCCTTGCAATAGTTCTACAGGGCTCTTGGGCATTGAATT	NULL	NULL	84064	HDHD2	haloacid dehalogenase-like hydrolase domain containing 2	Exonic_probe_0131
743	Exonic-PIN_target	GGTGGAAGAATTACTGTATATAGAAAAGATGTCCGCAGCGTTCAGTAAACACAGACACTA	PIN_04983	NULL	81631	MAP1LC3B	microtubule-associated protein 1 light chain 3 beta	Exonic-PIN_target_probe_1757
744	Exonic-PIN_target	GCCATCTCCCCGGTTGTTGTGCACAGCCACGAAACAAAAGAACAGTGGCCAGAACCTGGA	PIN_09264	NULL	80273	GRPEL1	GrpE-like 1, mitochondrial (E. coli)	Exonic-PIN_target_probe_3218
745	Control	NULL	NULL	NULL	NULL	NULL	NULL	NULL
746	Reserved	NULL	NULL	NULL	NULL	NULL	NULL	NULL
747	Reserved	NULL	NULL	NULL	NULL	NULL	NULL	NULL
748	S-TIN	CATGAGTGGCTACTCAGTTCTGTGGTGCAGTAAAGTGTGAGGTCAGAGAGGTGTGGGCAG	NULL	TIN_49488	64760	RAI16	retinoic acid induced 16	S-TIN_probe_6383
749	AS-TIN	ACTTTTTTAACTTAAGTAATCAGGAGGTTGAGAGTTCCGCACAGTTTGCATAAATATGGT	NULL	TIN_15232	64067	NPAS3	neuronal PAS domain protein 3	AS-TIN_probe_2037
750	Exonic-PIN_target	TCCATCAGTAGCAGAAGAGGATCTACGAACACTGTTCGCTAACACTGGGGGCACTGTGAA	PIN_00578	NULL	58155	PTBP2	polypyrimidine tract binding protein 2	Exonic-PIN_target_probe_0223
751	Exonic	GACTTCTGCAAGAAATGTGAGGATGCGCTGCGGAAAAATAAGGCCCTGATTGGGCCGGAC	NULL	NULL	57572	DOCK6	dedicator of cytokinesis 6	Exonic_probe_0132
752	Exonic	GTGAAGAAAAGTTCCTCTTGTGATTAAACTAATGGGAGGAAATAAATCAACAAAGTCTCC	NULL	NULL	57282	SLC4A10	solute carrier family 4, sodium bicarbonate transporter-like, member 10	Exonic_probe_0133
753	Reserved	NULL	NULL	NULL	NULL	NULL	NULL	NULL
754	Reserved	NULL	NULL	NULL	NULL	NULL	NULL	NULL
755	Reserved	NULL	NULL	NULL	NULL	NULL	NULL	NULL
756	AS-PIN	GGTGCTAGAAAATTTAATACGATGCACAGCAGCTGAAATGCGTTATCTTACAGATGCAAC	PIN_03492	NULL	55608	ANKRD10	ankyrin repeat domain 10	AS-PIN_probe_1241
757	Exonic	GAAGCTGAACCCAGGGCCTGGCTGTGGTCTTCTTGGTCTTGCTGCCCCCTGTGACCCAAA	NULL	NULL	55311	ZNF444	zinc finger protein 444	Exonic_probe_0134
758	Exonic	AACCAGAAGAAATAGATGAATCCCTTCGGAGGTACTTCATGAAACGACTTTTAATCCCAC	NULL	NULL	55137	FIGN	fidgetin	Exonic_probe_0135
759	S-TIN	TCATTTAAAAGGCTAAATGTATTCCACAAGATGAATTTGCACTGGTACTCTAGGTCATTG	NULL	TIN_52023	54914	KIAA1797	KIAA1797	S-TIN_probe_6722
760	Exonic	TACATCTACTACAACGACGTGTATGCCTTTAATCTGGACACCTTCACATGGAGCAAGCTG	NULL	NULL	54758	KLHDC4	kelch domain containing 4	Exonic_probe_0136
761	AS-TIN	TGACTTTAAAACAACAGTAACAACATCTTGAAACTTTTATAATATGTGGTAAGGCCGGGC	NULL	TIN_32063	54014	BRWD1	bromodomain and WD repeat domain containing 1	AS-TIN_probe_4148
762	Reserved	NULL	NULL	NULL	NULL	NULL	NULL	NULL
763	Exonic-PIN_target	AGAGCCCTGATGGCCACCGTCTCTATGTCACCATCCCTCTCGGCATAAAGCTCCAAGTGA	PIN_07836	NULL	51297	PLUNC	palate, lung and nasal epithelium carcinoma associated	Exonic-PIN_target_probe_2689
764	AS-TIN	CTTACTCAGCTTCATCACAGTTGCACACGAGCCAATTCTAGATAATCTCTTCGGGGAAGG	NULL	TIN_04940	51029	C1orf121	chromosome 1 open reading frame 121	AS-TIN_probe_0632
765	Reserved	NULL	NULL	NULL	NULL	NULL	NULL	NULL
766	AS-PIN	AGATTTGGAACTTCTACCAGTAGTGCTTTTAGGATTCTTAGTGTTTTGCTCAGCCAAAGT	PIN_07038	NULL	27332	ZNF638	zinc finger protein 638	AS-PIN_probe_2414
767	S-TIN	TTATATGTTCAATTATATATTTAGTTCTCTTTGTACTCTCCTCCCACCTCCTGGTTTTGG	NULL	TIN_04329	26750	RPS6KC1	ribosomal protein S6 kinase, 52kDa, polypeptide 1	S-TIN_probe_0566
768	Deleted	NULL	NULL	NULL	NULL	NULL	NULL	NULL
769	Exonic-PIN_target	AGACTTGGAATGGAAAATTATCTATGTGGGCTCTGCAGAAAGTGAAGAATACGATCAAGT	PIN_10688	NULL	25842	ASF1A	ASF1 anti-silencing function 1 homolog A (S. cerevisiae)	Exonic-PIN_target_probe_3775
770	Exonic-PIN_target	AGTAATCAAGTCAGAGGATTATATGACTTTTATCTGCCTAGAGAAGAACTATGGATCTAC	PIN_03660	NULL	23588	KLHDC2	kelch domain containing 2	Exonic-PIN_target_probe_1299
771	S-TIN	TGTTCTCAAAGAGCATAATAGGGGTTTTGTGACTTTCAGACTTTCCTGAAAAAGCCTAAC	NULL	TIN_10419	23387	KIAA0999	KIAA0999 protein	S-TIN_probe_1389
772	S-TIN	CAGTCTGCACCCCAGATGAGAACTAAGGGACAGAGCTGTAACTATGACCAGCCAGAGTCT	NULL	TIN_38242	23284	LPHN3	latrophilin 3	S-TIN_probe_4925
773	S-TIN	AAGGCAGAATTACTTGCTGGAGACCCTTGGACTGCTCTGTGGCAAAGACAGGCCTAGGTC	NULL	TIN_44392	23195	MDN1	MDN1, midasin homolog (yeast)	S-TIN_probe_5718
774	Exonic	ACCGGGAAGACTTTGACCCAGCACCTGTAAAGAGCAAATTTGATTCTCTTGACTTTGACA	NULL	NULL	23082	PPRC1	peroxisome proliferator-activated receptor gamma, coactivator-related 1	Exonic_probe_0137
775	AS-TIN	GTGGGTACCAAGTGGACACTTACTAAATGCTTGCTAACCTAAAAGTTTTCTTATTGAAAA	NULL	TIN_15075	22985	ACIN1	apoptotic chromatin condensation inducer 1	AS-TIN_probe_2020
776	Exonic	TAGCTGTAACAATCTGTGAGGATTGAGAGGATAGGCTGGTGCTTTGAAGAAAGGCCTTGT	NULL	NULL	11346	SYNPO	synaptopodin	Exonic_probe_0138
777	Exonic	CAAAGTGCACATGGACAATATCCATGGTGTAGCTGACAGCTAATAGGGGCTGTAAAGGAA	NULL	NULL	11107	PRDM5	PR domain containing 5	Exonic_probe_0139
778	AS-TIN	AATCTTCTGGAAGGGGGCTAAGATGGAACTCAGGAGGCGGGGGTCGGTATGGAAAGAGCA	NULL	TIN_30982	10904	BLCAP	bladder cancer associated protein	AS-TIN_probe_3995
779	S-TIN	AGTTTAAAAAGTAAATTTCCAAACTACCAGCTGAATACAACTGTCCAGATTCTTGCAAGG	NULL	TIN_15593	10640	EXOC5	exocyst complex component 5	S-TIN_probe_2088
780	Exonic	CAGTCATAGCACACATCGGACATTTGGAAAACAGCAGTGGCAACAACTGTATGACACACT	NULL	NULL	7490	WT1	Wilms tumor 1	Exonic_probe_0140
781	S-TIN	AAGGCTTCTTCTACCCAGGAGAGCTGAGGGGTGGCAACTCTGGGGTCTTTGCTAGTGCTT	NULL	TIN_00256	10277	UBE4B	ubiquitination factor E4B (UFD2 homolog, yeast)	S-TIN_probe_0038
782	Control	NULL	NULL	NULL	NULL	NULL	NULL	NULL
783	AS-PIN	CCCAAAAGAACACCCGCAGCACCACTGGCTTCTTCACTTTACAAGTCAGCATACACTTCT	PIN_00292	NULL	9967	THRAP3	thyroid hormone receptor associated protein 3	AS-PIN_probe_0111
784	AS-PIN	TAGAAGTTTGAACTATCGGCATGCTGGAGTGCAAAATATTCATGGTTGGCAAGAGACCAC	PIN_10946	NULL	9844	ELMO1	engulfment and cell motility 1	AS-PIN_probe_3873
785	Reserved	NULL	NULL	NULL	NULL	NULL	NULL	NULL
786	AS-TIN	TTGTGGCGTGGACTTGCTGAATCCTATCACTGTCCCTGTTGAGCAGCCATACTGGGCCGT	NULL	TIN_47153	9569	GTF2IRD1	GTF2I repeat domain containing 1	AS-TIN_probe_6053
787	S-TIN	CAAGGGCATTCCTCAACCACAGAAGGGAATCCAGGGATTTGGGATTCTCTGGACTAGAGG	NULL	TIN_09219	9356	SLC22A6	solute carrier family 22 (organic anion transporter), member 6	S-TIN_probe_1213
788	S-TIN	GAAACAGTTTAACACTCAGAATACAGAGTTGACACACATAAACTTTTCCTTTGTGGTTTC	NULL	TIN_20844	9135	RABEP1	rabaptin, RAB GTPase binding effector protein 1	S-TIN_probe_2727
789	Control	NULL	NULL	NULL	NULL	NULL	NULL	NULL
790	Control	NULL	NULL	NULL	NULL	NULL	NULL	NULL
791	S-TIN	GAGAGCCAGACAGTGACTCTCCAGTTCCCTGAGACCTGGTCTCCCCTGAGCTACACATTA	NULL	TIN_08975	8525	DGKZ	diacylglycerol kinase, zeta 104kDa	S-TIN_probe_1184
792	Exonic	GAGCATATTCACTGGTTTATTTGCAGTAATTTGCAATTTGTCAGTGTATAAGACACATGC	NULL	NULL	8287	USP9Y	ubiquitin specific peptidase 9, Y-linked (fat facets-like, Drosophila)	Exonic_probe_0141
793	S-TIN	CAGAATGGTTAGATACCTCAAAAAAGAGGGATGCAAGCCAGTAACAGATATCCACACTTG	NULL	TIN_27419	7840	ALMS1	Alstrom syndrome 1	S-TIN_probe_3559
794	AS-TIN	TGCACTTTAAGGATGGAAATATATAGAACAGTGAAGTATATAGAAGTAAGGGGATCTCTG	NULL	TIN_09714	7405	UVRAG	UV radiation resistance associated gene	AS-TIN_probe_1274
795	Exonic-PIN_target	TGACATGGACAAACAAAAATCCACCCTCGTAGATGCCCTTTGTAGGAAAGGTTGTGCCCT	PIN_03479	NULL	7174	TPP2	tripeptidyl peptidase II	Exonic-PIN_target_probe_1236
796	S-TIN	AGCGTGGCCACCCTCTTGGTAGCCTGGCCAGTAAGAGGAGGACAGTTGTGTGCTGAATTA	NULL	TIN_11920	7024	TFCP2	transcription factor CP2	S-TIN_probe_1589
797	Deleted	NULL	NULL	NULL	NULL	NULL	NULL	NULL
798	Exonic	TCTCTGGGCTGGCCAAACACAAGCAGCTGCACTGTGATGACCAGTCTGGGAAATCGGTCA	NULL	NULL	6591	SNAI2	snail homolog 2 (Drosophila)	Exonic_probe_0142
799	AS-TIN	GAACAGATTTTATGTTGATAAATGTACCTGATACTGACTTTAATGTTCATGGACTGGGTC	NULL	TIN_43214	6310	ATXN1	ataxin 1	AS-TIN_probe_5585
800	AS-TIN	GGGAGGCAGGCACTTAAAAAATATCTGCTTTAATCTTTATTCTTTTTACTATCCTTTGGC	NULL	TIN_44679	5980	REV3L	REV3-like, catalytic subunit of DNA polymerase zeta (yeast)	AS-TIN_probe_5752
801	Control	NULL	NULL	NULL	NULL	NULL	NULL	NULL
802	Exonic	TGGGTAAATATACCCACAGGTTCTATGATTTGTAGCTCTAGGTTTCTTGATGATCAAGGA	NULL	NULL	5608	MAP2K6	mitogen-activated protein kinase kinase 6	Exonic_probe_0143
803	Reserved	NULL	NULL	NULL	NULL	NULL	NULL	NULL
804	AS-TIN	ACCATAAGCTGCAGTTCTGAGTGTGAAGAGCCTCAGCAGAAGCCATAGCCACCCCCATTA	NULL	TIN_47415	5218	PFTK1	PFTAIRE protein kinase 1	AS-TIN_probe_6083
805	AS-TIN	TGCATGAGTGAAAGAGAATTTGGAGATTCCTGGCCTTGGAGATAATTTAGAGCAGTGGCT	NULL	TIN_53297	5069	PAPPA	pregnancy-associated plasma protein A, pappalysin 1	AS-TIN_probe_6887
806	Exonic-PIN_target	CATAGACTGAGGCTGATGTGAATCCAAAGGCCTATCCCCTTGCCGATGCCCACCTCACCA	PIN_08412	NULL	4809	NHP2L1	NHP2 non-histone chromosome protein 2-like 1 (S. cerevisiae)	Exonic-PIN_target_probe_2891
807	Exonic	CTGTTCGTCAAGCAAAAGATGAACGTACTTTTCATATCTTTTACCAGTTGTTATCTGGAG	NULL	NULL	4628	MYH10	myosin, heavy chain 10, non-muscle	Exonic_probe_0144
808	Exonic	AGGAGGCATGGAAACCAAAAGGCCGTGTGTTTAGAAGCCTAATTGTCACATCAAGCATCA	NULL	NULL	4211	MEIS1	Meis1, myeloid ecotropic viral integration site 1 homolog (mouse)	Exonic_probe_0145
809	AS-PIN	TGGTGATGGAGCAGGTCATCTCCATCCTCATCCTCGTCGTCCTCAACCACAGTCACTGAG	PIN_00855	NULL	4000	LMNA	lamin A/C	AS-PIN_probe_0316
810	S-TIN	ATATCAGTGTGTACTTTATTCAGGCCTCAGCTTGATCCTTTGCAAAAATGAGGGAGTTCC	NULL	TIN_43168	3720	JARID2	jumonji, AT rich interactive domain 2	S-TIN_probe_5578
811	AS-TIN	GCTGATTGGTGGTGGGAGGGGAAGAGGGAAACAGCTTAAACCATTACTCCTGTTTTGTGG	NULL	TIN_18642	3480	IGF1R	insulin-like growth factor 1 receptor	AS-TIN_probe_2457
812	S-TIN	TATTGTTATATGTTCTGTGATTCAGGCATTTAGTTCAACTCATGCATGAATCACTATGGG	NULL	TIN_37893	6133	RPL9	ribosomal protein L9	S-TIN_probe_4872
813	AS-TIN	AAGGTGGGAGGTTAGTAGCTCAGACACCATGTTCCGCATTCGCCTCTGGATGACCAGCCA	NULL	TIN_07643	2869	GRK5	G protein-coupled receptor kinase 5	AS-TIN_probe_0983
814	Reserved	NULL	NULL	NULL	NULL	NULL	NULL	NULL
815	AS-PIN	TTCAATATGGAGTCTGGTGGTTGATGACTTTTGAGGGCGACCATTGTCAACTGCCTTAAT	PIN_09661	NULL	2195	FAT	FAT tumor suppressor homolog 1 (Drosophila)	AS-PIN_probe_3382
816	Reserved	NULL	NULL	NULL	NULL	NULL	NULL	NULL
817	Exonic-PIN_target	GTGGCTGTCCCTATTGAAGACATGCAGAGGATCCATCTGCGATTCATGTTTCGACATCGG	PIN_10146	NULL	1794	DOCK2	dedicator of cytokinesis 2	Exonic-PIN_target_probe_3580
818	AS-TIN	CAAACGGAAAAGCTAAGAGACACTTTCTGGGGTTTGCGAGAGCTAGGCTTTCAGCCTCCA	NULL	TIN_47758	1523	CUTL1	cut-like 1, CCAAT displacement protein (Drosophila)	AS-TIN_probe_6125
819	Exonic-PIN_target	TCTGGCAGGGTCTTGCCTTCCCGTATTTAGCACGCTGCCCTTTGCCTACTGCAACATCCA	PIN_07619	NULL	1286	COL4A4	collagen, type IV, alpha 4	Exonic-PIN_target_probe_2614
820	Reserved	NULL	NULL	NULL	NULL	NULL	NULL	NULL
821	Exonic	CCCCGACTTACGTTCTTAGTTAACTTCTGCTGTTTCTTTGATACGCAGTTGAAATCTTAT	NULL	NULL	767	CA8	carbonic anhydrase VIII	Exonic_probe_0146
822	Control	NULL	NULL	NULL	NULL	NULL	NULL	NULL
823	Exonic	AATTAAAACGCCTACAGCTGCCTCCTAGAATATAGACTGTCTGTATTATTATTCACCTAT	NULL	NULL	307	ANXA4	annexin A4	Exonic_probe_0147
824	S-TIN	TGGGAAAGTTCAGCTTTTACCTTGGAGCAATCCAGTCTTTCTCCTGTAGGAAAACAGAAT	NULL	TIN_25170	81	ACTN4	actinin, alpha 4	S-TIN_probe_3292
825	Reserved	NULL	NULL	NULL	NULL	NULL	NULL	NULL
826	Reserved	NULL	NULL	NULL	NULL	NULL	NULL	NULL
827	Reserved	NULL	NULL	NULL	NULL	NULL	NULL	NULL
828	Deleted	NULL	NULL	NULL	NULL	NULL	NULL	NULL
829	Control	NULL	NULL	NULL	NULL	NULL	NULL	NULL
830	Reserved	NULL	NULL	NULL	NULL	NULL	NULL	NULL
831	Reserved	NULL	NULL	NULL	NULL	NULL	NULL	NULL
832	Reserved	NULL	NULL	NULL	NULL	NULL	NULL	NULL
833	Exonic	GAGCAGAATGATGCCTTAATCTTAAGTGTCCATTTGTGCAGCATTGACTTAGAGCTACAA	NULL	NULL	253832	ZDHHC20	zinc finger, DHHC-type containing 20	Exonic_probe_0148
834	Reserved	NULL	NULL	NULL	NULL	NULL	NULL	NULL
835	Reserved	NULL	NULL	NULL	NULL	NULL	NULL	NULL
836	Exonic	TCTTTGGAGAATGGACAGTGATGGGCTCAATGATCATCATTCATTCCTACTATAACGTGT	NULL	NULL	153830	FLJ31951	hypothetical protein FLJ31951	Exonic_probe_0149
837	Reserved	NULL	NULL	NULL	NULL	NULL	NULL	NULL
838	AS-TIN	GCAATGATTCACTTGAAGCTAAGACTCCACCAACATTTTTCCTGACACAAATGTTAAATT	NULL	TIN_37685	133015	C4orf28	chromosome 4 open reading frame 28	AS-TIN_probe_4841
839	Exonic	AGTTCATGGGCTGCCCTGGCCCATACCAGGCAGGGCCCTGGGGGGAAAGTGTATCCATAT	NULL	NULL	124401	ANKS3	ankyrin repeat and sterile alpha motif domain containing 3	Exonic_probe_0150
840	S-TIN	CCCAGAAGTATGGCTGGTGTCTACACACACTGAAGGGGCATCTGCCTGTGAAGTAGCTGG	NULL	TIN_54749	115201	ATG4A	ATG4 autophagy related 4 homolog A (S. cerevisiae)	S-TIN_probe_7081
841	AS-PIN	TTGAGGACAGAGACTCACCTGATCGTCTCTGCCTGCACGTTTCTGCAGTGATGACGCGTC	PIN_06377	NULL	93099	DMKN	dermokine	AS-PIN_probe_2189
842	Exonic	AATATGGAAACATTAAGCGTCATTATCATACAAATTATTAGCAGATAACCTTAATAAAAA	NULL	NULL	90141	C14orf143	chromosome 14 open reading frame 143	Exonic_probe_0151
843	Exonic	ATTTTCACCAACTTATTACTTGAAATTATAATATAGCCTGTCCGTTTGCTGTTTCCAGGC	NULL	NULL	84908	FLJ14668	hypothetical protein FLJ14668	Exonic_probe_0152
844	Control	NULL	NULL	NULL	NULL	NULL	NULL	NULL
845	Deleted	NULL	NULL	NULL	NULL	NULL	NULL	NULL
846	Exonic-PIN_target	ATTGCAGAACTAAATCTAGAAGCACTAGCTAATCACCAAGAAATACAAGCAGCAGGCCAA	PIN_04670	NULL	81691	LOC81691	exonuclease NEF-sp	Exonic-PIN_target_probe_1661
847	Exonic	TTCTTTGAAGCCAAGGTCCAAGCCTTGTCATCGGCCAGTAAGTTTGAAGCAGAGTTGAAA	NULL	NULL	80303	EFHD1	EF-hand domain family, member D1	Exonic_probe_0153
848	Reserved	NULL	NULL	NULL	NULL	NULL	NULL	NULL
849	S-TIN	GTGAAATGAAATATGAAATAAGTAAGACCCAGATTCTGTTCACAACAAGATCCTGTGTAG	NULL	TIN_26346	79745	CLIP4	CAP-GLY domain containing linker protein family, member 4	S-TIN_probe_3422
850	AS-TIN	AAACACAACACGGCTGGGACACCAACGAATGAAAAAAGTCATTAACTGTGAACATTTTTT	NULL	TIN_24748	79086	C19orf42	chromosome 19 open reading frame 42	AS-TIN_probe_3247
851	Exonic	TGATTCGGTTTCTCAGAGTCTCATGGCATCATAGTTTTTCCAGAATGACACAGTAGCCAC	NULL	NULL	64761	PARP12	poly (ADP-ribose) polymerase family, member 12	Exonic_probe_0154
852	AS-TIN	GGACAAAGAGAACATACCAAATTTGGGATGTGAATACAGCACTAACTTTGCAAAGTTTAA	NULL	TIN_15248	64067	NPAS3	neuronal PAS domain protein 3	AS-TIN_probe_2041
853	S-TIN	GTATCCTACAAAGAAGAACGCTGCTTCTAAGTTTTTGGGTTTCTTGAACCAGAGCTTAGA	NULL	TIN_02396	58155	PTBP2	polypyrimidine tract binding protein 2	S-TIN_probe_0329
854	Exonic	CTGTTGCTTAAACATATTTCATGCCTATTAAAATATATTTTCTACTGGTGATTTCAACAT	NULL	NULL	57579	KIAA1411	KIAA1411	Exonic_probe_0155
855	AS-TIN	GGCAGTAAACAGACAGGCCCACAAGAATAAGAACAAAGAACAGGTGAATATTGGCCAGGC	NULL	TIN_30581	57325	CSRP2BP	CSRP2 binding protein	AS-TIN_probe_3948
856	Exonic	TGACTGCCTCTTTAACGGTACTGCTCATTGCCAGTTTTATTTGGGATAATAGATGCGGCT	NULL	NULL	56907	SPIRE1	spire homolog 1 (Drosophila)	Exonic_probe_0156
857	Reserved	NULL	NULL	NULL	NULL	NULL	NULL	NULL
858	Exonic	AAACTTCGTGGACATTGTTGATGCCAAGTTGAAGATTCCTGTCTCTGGATCCAAATCAGA	NULL	NULL	55744	C7orf44	chromosome 7 open reading frame 44	Exonic_probe_0157
859	AS-PIN	AATAAGCTCTTGTTCAGCTTGAGGGTCACTTGGCTGTTCTCGAAGTTCCCTGAATTCTTC	PIN_11105	NULL	55610	CCDC132	coiled-coil domain containing 132	AS-PIN_probe_3923
860	Reserved	NULL	NULL	NULL	NULL	NULL	NULL	NULL
861	Exonic-PIN_target	GAGATCTTTCCAGCATCTCGGGATCAGAAGACTCAGACTCAGCCAGTGAGGAGGACTTGC	PIN_07595	NULL	55139	ANKZF1	ankyrin repeat and zinc finger domain containing 1	Exonic-PIN_target_probe_2606
862	Exonic	CCAGCAGTACTGTTTAATGGGGTATTCAGTGACTAAGGTCTGCTATTTATGCAAAATTCT	NULL	NULL	54916	C14orf101	chromosome 14 open reading frame 101	Exonic_probe_0158
863	AS-PIN	TGTCCAAACGTGTAGCCAATTCCAAGGACCAGTTAATAATTGGAGATTCTTCTTCTAATT	PIN_01725	NULL	54764	ZRANB1	zinc finger, RAN-binding domain containing 1	AS-PIN_probe_0637
864	AS-TIN	GGGGGTCAAGTCCTTTGGGAAACGTCTGCTTTCATAAAAGCAGCTTTCTTTACACCTTTT	NULL	TIN_32155	54020	SLC37A1	solute carrier family 37 (glycerol-3-phosphate transporter), member 1	AS-TIN_probe_4162
865	AS-PIN	CTCCTGGAATTCAATACTTAATTCATGGCAATAGAGGTAAAGCAGAAGACGTTCACATTT	PIN_00659	NULL	51592	TRIM33	tripartite motif-containing 33	AS-PIN_probe_0250
866	Exonic	TGCTGACAAATTTAAGTGCTGGTACCTGTGGTGGCAGTGGCTTGCTCTTGTCTTTTTCTT	NULL	NULL	51300	C3orf1	chromosome 3 open reading frame 1	Exonic_probe_0159
867	AS-TIN	AGGAGCAGAGCTGACAGGCTCACCTGTTTTTAAGAAAACATGTTGCCACCTTAAAAATTC	NULL	TIN_20609	51031	C17orf25	chromosome 17 open reading frame 25	AS-TIN_probe_2695
868	Exonic	GGAGCTGGCTACAAATGGGTAAAGACCTACTTTTTATACGACTTCGATATTTGACTGGTG	NULL	NULL	29880	ALG5	asparagine-linked glycosylation 5 homolog (S. cerevisiae, dolichyl-phosphate beta-glucosyltransferase)	Exonic_probe_0160
869	S-TIN	GCTCAAATAAAAATTGGTGTCAGAAATACTTCTTTCTTAGCTGTTGTCTTTTGCATTGGC	NULL	TIN_27392	27332	ZNF638	zinc finger protein 638	S-TIN_probe_3551
870	Reserved	NULL	NULL	NULL	NULL	NULL	NULL	NULL
871	AS-TIN	CATCACTCACTTCAAGCAAAGCAGTGCACAGAATATCACAGTCTAAATACACAACGCCCT	NULL	TIN_46991	26053	AUTS2	autism susceptibility candidate 2	AS-TIN_probe_6037
872	AS-PIN	ACTCCTGGGTATAGCGGGACCTGCTAAGCAGTGCCATGAGGTGTGGTATCACTGTGGCAT	PIN_08995	NULL	25852	ARMC8	armadillo repeat containing 8	AS-PIN_probe_3109
873	Exonic	CCCCATCTTGTAACCTGTTGCAAGAGTGAATGTAAAAAATAGTTGTGGCATTTTAAAAGG	NULL	NULL	23592	LEMD3	LEM domain containing 3	Exonic_probe_0161
874	S-TIN	AGAGAGAGAGTCCAGCATGGTGTGGGTTTCTATCTATGTCAGTACAACATGTGTGGGAAG	NULL	TIN_13069	23389	THRAP2	thyroid hormone receptor associated protein 2	S-TIN_probe_1754
875	Exonic-PIN_target	TGGACTCAGAGAGGGACCGGCTGATCCTTATCAACGAGAAGGAGGAGCTGCTGAAGGAGA	PIN_10138	NULL	23286	WWC1	WW and C2 domain containing 1	Exonic-PIN_target_probe_3575
876	AS-TIN	GGAAATTTTTTCTCTCCATGTTCTTTTCCATGCAATCAAGCAGATTATGAACATGTCACT	NULL	TIN_52784	23196	FAM120A	family with sequence similarity 120A	AS-TIN_probe_6816
877	Exonic	TCCTGTTTGAGACTGTTGACGTTATCATACTGAGGTGTTAGATCAAATATCTCTAATTGA	NULL	NULL	23085	ERC1	ELKS/RAB6-interacting/CAST family member 1	Exonic_probe_0162
878	AS-TIN	CACAAACGACAGGCTCTTAAAAAAGATCCACAAAAGTACTGATGAAATTTCACATTGCCC	NULL	TIN_07411	22986	SORCS3	sortilin-related VPS10 domain containing receptor 3	AS-TIN_probe_0947
879	Exonic	AAAGATGGTGGCTGTGTCTCTCCCCGGTAATGTCACTGTTTTTATTCCTTCCATCTAGCA	NULL	NULL	22794	CASC3	cancer susceptibility candidate 3	Exonic_probe_0163
880	Exonic	ACACTGTTGGGAACCAAACTCTGTCTTGGAGCCTCCTTTTAGCTCACTCCACAAGTAAAT	NULL	NULL	11112	HIBADH	3-hydroxyisobutyrate dehydrogenase	Exonic_probe_0164
881	Reserved	NULL	NULL	NULL	NULL	NULL	NULL	NULL
882	AS-TIN	AAAACAACGTTTGAGCTTAGGCACCACAGTCTGTTTTAAAAGATCTTACTCTAAATTAGC	NULL	TIN_46182	10643	IGF2BP3	insulin-like growth factor 2 mRNA binding protein 3	AS-TIN_probe_5942
883	AS-PIN	TGTACACCTGGTGGAGATTCCACAATGGCTTGTGCTGCCTGGAGGACGAGGAGATGAAGG	PIN_00865	NULL	10485	C1orf61	chromosome 1 open reading frame 61	AS-PIN_probe_0320
884	Reserved	NULL	NULL	NULL	NULL	NULL	NULL	NULL
885	AS-PIN	ATACTGACCTCCTAGGGAATGATGCTTATCTGCATCAACTGCACCAACTTTGACAACATC	PIN_06753	NULL	10130	PDIA6	protein disulfide isomerase family A, member 6	AS-PIN_probe_2304
886	AS-PIN	TTCTAAACCCATGACGCCAGTCATGGTTGTGGGCAGCACTCCAGGGTAAGTTGGTCGGGT	PIN_12446	NULL	9968	MED12	mediator of RNA polymerase II transcription, subunit 12 homolog (S. cerevisiae)	AS-PIN_probe_4386
887	AS-TIN	TGAAAACAATGACCAGGAACTATCCTGAAAATGCACATCTGCCAGTTTTTCCAAGATGGT	NULL	TIN_46508	9844	ELMO1	engulfment and cell motility 1	AS-TIN_probe_5991
888	AS-TIN	GGGTTTTCTACTCTGAATAAGCTATTGATGCCTAACCAAAATGGTGGGCTCCTTCTTTTA	NULL	TIN_00867	9698	PUM1	pumilio homolog 1 (Drosophila)	AS-TIN_probe_0139
889	S-TIN	ACAGAGTTCAAATGAAGAAGAAATTACTTCAGGAAAGGCAATCACATGATGAATTGTAGC	NULL	TIN_26277	9577	BRE	brain and reproductive organ-expressed (TNFRSF1A modulator)	S-TIN_probe_3415
890	Deleted	NULL	NULL	NULL	NULL	NULL	NULL	NULL
891	AS-TIN	AAGCAATTAAGATCAAACTAGTAACAACAATCTCATTAAAATGCTCTTCCTTGACTGGGC	NULL	TIN_25305	9138	ARHGEF1	Rho guanine nucleotide exchange factor (GEF) 1	AS-TIN_probe_3308
892	AS-PIN	ATCAGAAGGTCTGTGCTAGGCATCTTCCTCTTCCAGCCTCCTCTCCGCGCTCCCCTTTTT	PIN_01460	NULL	8879	SGPL1	sphingosine-1-phosphate lyase 1	AS-PIN_probe_0530
893	AS-TIN	CCTAGTCCTCACTGACTTTCAAGGTTCTGATCTCGTACCTCCATTTGAGAGTACTGTTTT	NULL	TIN_00548	8672	EIF4G3	eukaryotic translation initiation factor 4 gamma, 3	AS-TIN_probe_0084
894	Exonic	CACCGTGGAAACAAACGCCTCTTGTATTGTCATGTACATAGTCCATACCTGAGTGCTGTA	NULL	NULL	8527	DGKD	diacylglycerol kinase, delta 130kDa	Exonic_probe_0165
895	AS-TIN	GGTTATAAATAGGCCTGGGACCAGACCTTCAGGGGAGAAGGAGGAGAGCCCTGCAGTACA	NULL	TIN_27403	8291	DYSF	dysferlin, limb girdle muscular dystrophy 2B (autosomal recessive)	AS-TIN_probe_3557
896	Reserved	NULL	NULL	NULL	NULL	NULL	NULL	NULL
897	Reserved	NULL	NULL	NULL	NULL	NULL	NULL	NULL
898	Control	NULL	NULL	NULL	NULL	NULL	NULL	NULL
899	Exonic	TGCCTCAAGGCCATAGTCCTGTTCACCTCAGATGCCTGTGGTCTCTCTGATGTAGCCCAT	NULL	NULL	7026	NR2F2	nuclear receptor subfamily 2, group F, member 2	Exonic_probe_0166
900	Reserved	NULL	NULL	NULL	NULL	NULL	NULL	NULL
901	AS-PIN	TTTTCGCTTCTTAAGCCGTACTTCCTCTTCCATTTCCTCCAAATTGCCGTCTTCGATGGC	PIN_11811	NULL	6595	SMARCA2	SWI/SNF related, matrix associated, actin dependent regulator of chromatin, subfamily a, member 2	AS-PIN_probe_4164
902	AS-TIN	AGATAGGTAAGAAGAGAGAGGAGGCCATCGTGAAGCGAACAAATGTGTAAAATGAAAAAA	NULL	TIN_43230	6310	ATXN1	ataxin 1	AS-TIN_probe_5589
903	AS-TIN	AAAATCAATGATTAGTTAACTACTAGTGTTCCTCAACCCATCCTGTCCTTCTTAACCAAC	NULL	TIN_44685	5980	REV3L	REV3-like, catalytic subunit of DNA polymerase zeta (yeast)	AS-TIN_probe_5756
904	AS-TIN	AGATGAGGGCAGATAAAACTTAGCAACTTCTTAGAAAGATATCTCAACAGATCATCAGGC	NULL	TIN_34754	5793	PTPRG	protein tyrosine phosphatase, receptor type, G	AS-TIN_probe_4506
905	Reserved	NULL	NULL	NULL	NULL	NULL	NULL	NULL
906	S-TIN	AGGGGCCAGGAAGCCTTGGCCTCCCTTCCACCCTTCAGATCTTGCAAAGCACGTTCAATT	NULL	TIN_47196	5447	POR	P450 (cytochrome) oxidoreductase	S-TIN_probe_6060
907	S-TIN	TTTGTTCTATATTTAGAGCTCTGTAATGCTTTCTCCATCTTTTGTAGTGCACAGATCATC	NULL	TIN_10131	5241	PGR	progesterone receptor	S-TIN_probe_1348
908	AS-TIN	TTTGGAAAAGGATTCTGGGGTGGGCAGGAGCCCCAGGGACAACTTTTTTGGACTGCCCTG	NULL	TIN_53313	5069	PAPPA	pregnancy-associated plasma protein A, pappalysin 1	AS-TIN_probe_6891
909	Exonic	AGGGAGCCAGTCAGGCCTGTGAGGGCCGTAGACCTTGTATATACCCTGCACCAGCAGTGA	NULL	NULL	4814	NINJ1	ninjurin 1	Exonic_probe_0167
910	Exonic	GACCTCTTTCGTTCCTTCTAGAAGGTCTGGAGGACGTAGAGTTATTGAAAATGCAGATGG	NULL	NULL	4629	MYH11	myosin, heavy chain 11, smooth muscle	Exonic_probe_0168
911	Exonic	GATGATGATCCGGATAAGGACAAAAAACGCCAGAAGAAAAGAGGCATTTTCCCCAAAGTA	NULL	NULL	4212	MEIS2	Meis1, myeloid ecotropic viral integration site 1 homolog 2 (mouse)	Exonic_probe_0169
912	AS-TIN	TCTAGGACACTTAACTGCAGGGCACTCCCTGCCAGTAAGGCTTTGGGGTCTATGGGACCA	NULL	TIN_08261	4004	LMO1	LIM domain only 1 (rhombotin 1)	AS-TIN_probe_1081
913	S-TIN	GGGAGTGGGAGGGATTTTTCACTGTATCTGGAGCAATTGAAGTGGTGCAGGGGTGTCTGC	NULL	TIN_02556	3737	KCNA2	potassium voltage-gated channel, shaker-related subfamily, member 2	S-TIN_probe_0357
914	S-TIN	CATGGAGCACCACTCTCCCCTGTGCTGATACACTTACAAAGAAGTTCACCTACTCCTTGG	NULL	TIN_18646	3480	IGF1R	insulin-like growth factor 1 receptor	S-TIN_probe_2460
915	Control	NULL	NULL	NULL	NULL	NULL	NULL	NULL
916	Control	NULL	NULL	NULL	NULL	NULL	NULL	NULL
917	Exonic-PIN_target	GTATTCTCTATGCTGGAATAATGCTGACCAAGAATGGCCCAAAAGTTCTAGAGTTTAATT	PIN_08081	NULL	2618	GART	phosphoribosylglycinamide formyltransferase, phosphoribosylglycinamide synthetase, phosphoribosylaminoimidazole synthetase	Exonic-PIN_target_probe_2786
918	Exonic-PIN_target	CTGGCCAGTGGAGTGCCCCAGCTGGAATACCACTGTCTGGGTGGTTTCTATGGAAACCTT	PIN_10112	NULL	2196	FAT2	FAT tumor suppressor homolog 2 (Drosophila)	Exonic-PIN_target_probe_3563
919	AS-TIN	CTGCAGATGCCAACAAATTGCAAAAAACTTCAACTTCTACTGAGTAATAACATCGAACAA	NULL	TIN_44958	2037	EPB41L2	erythrocyte membrane protein band 4.1-like 2	AS-TIN_probe_5785
920	AS-PIN	GTCACAAAGCTTATGGATGTAGCGGATATACATTTCTTCCTTGTTAATCTCAGATTTGTA	PIN_08756	NULL	1795	DOCK3	dedicator of cytokinesis 3	AS-PIN_probe_3007
921	AS-TIN	CTTGAGAAATAGGAATAGTGATCTATGATGAAGGTAACTCCTTCCAGTAACTGCTTTTTT	NULL	TIN_47794	1523	CUTL1	cut-like 1, CCAAT displacement protein (Drosophila)	AS-TIN_probe_6129
922	AS-PIN	ATACCTGGTTCTCCTTTGCTACCAGGTATCCCTGGCAAGCCTGGTTGCCCTGGAAGTCCA	PIN_12506	NULL	1287	COL4A5	collagen, type IV, alpha 5 (Alport syndrome)	AS-PIN_probe_4409
923	Exonic-PIN_target	AATGTCATCAAATTGGTGGATGAACTGATGGAAGCTCCTGGAGACGTAGAGGCCCTGGCG	PIN_06248	NULL	976	CD97	CD97 molecule	Exonic-PIN_target_probe_2158
924	Exonic	ACCTCATCTCAATCCAGCCAAATCAACCATCTAGAGCACACAGGCCGAGAGAAATGTAAT	NULL	NULL	771	CA12	carbonic anhydrase XII	Exonic_probe_0170
925	Exonic	TATGCTCAGATATTCATCGTAAGTCTCCCTTCACCTGTTACAGAGTTTCAGATCGGTCAC	NULL	NULL	523	ATP6V1A	ATPase, H+ transporting, lysosomal 70kDa, V1 subunit A	Exonic_probe_0171
926	Exonic-PIN_target	AATATGGCTCAAGCCTGGAAGATGACGTGGTGGGGGACACTTCAGGGTACTACCAGCGGA	PIN_09546	NULL	308	ANXA5	annexin A5	Exonic-PIN_target_probe_3340
927	S-TIN	CCAGCGGTTTGGAGTGGCTGGGATGACTCTGGAATCCTGTGAGGCCCAGTCAGTTTCTTT	NULL	TIN_25172	81	ACTN4	actinin, alpha 4	S-TIN_probe_3293
928	Exonic	TTCCACAGCCATGAATTTCACAGCCATGAAGATATGCTGGTTGTAGACCCCAAAAGTAAG	NULL	NULL	6696	SPP1	secreted phosphoprotein 1 (osteopontin, bone sialoprotein I, early T-lymphocyte activation 1)	Exonic_probe_0172
929	Reserved	NULL	NULL	NULL	NULL	NULL	NULL	NULL
930	Reserved	NULL	NULL	NULL	NULL	NULL	NULL	NULL
931	Deleted	NULL	NULL	NULL	NULL	NULL	NULL	NULL
932	Control	NULL	NULL	NULL	NULL	NULL	NULL	NULL
933	Reserved	NULL	NULL	NULL	NULL	NULL	NULL	NULL
934	Exonic	GTGGAAACATATGGAATCCTTTATGCTTTTTCTCAGGCTGCTTCTGTTACATGAAATAAA	NULL	NULL	340481	ZDHHC21	zinc finger, DHHC-type containing 21	Exonic_probe_0173
935	Exonic	GAACCAATGGGGAAAGAATAAGCTAAATGTGTTAACGGATTCCAAATTACTTAAAGCCTT	NULL	NULL	283989	TSEN54	tRNA splicing endonuclease 54 homolog (S. cerevisiae)	Exonic_probe_0174
936	AS-TIN	TGTCCACTGAAGCCTTTACATTGCAGAGAATGTAGTTTTCCAACAAAAAAGCCACAAAAA	NULL	TIN_12163	253827	MSRB3	methionine sulfoxide reductase B3	AS-TIN_probe_1631
937	AS-TIN	CAACTATGTACTTTGATGAATGGCAAGAGCTGCCTATTTTGGACTCCTAGAACAGGGGTT	NULL	TIN_47477	219285	SAMD9L	sterile alpha motif domain containing 9-like	AS-TIN_probe_6089
938	AS-TIN	CACTCCTCTATTACATCAGGCTGATGTCTACTCCTCTGTCTCCAAATTCAGACATGCTCC	NULL	TIN_18695	170691	ADAMTS17	ADAM metallopeptidase with thrombospondin type 1 motif, 17	AS-TIN_probe_2466
939	Reserved	NULL	NULL	NULL	NULL	NULL	NULL	NULL
940	Reserved	NULL	NULL	NULL	NULL	NULL	NULL	NULL
941	Reserved	NULL	NULL	NULL	NULL	NULL	NULL	NULL
942	Exonic	AGTTGACACTGTTGAATAAGGCGGCTGATAAAGGAAGCAGGAAGCGCTATGAACCATCAG	NULL	NULL	124245	NHN1	conserved nuclear protein NHN1	Exonic_probe_0175
943	S-TIN	ACAAACTAGGTTTGGGATAAAATTCAAGATGCCTTCCTTACTCCAAATTTGTTCTTAGTC	NULL	TIN_37592	114905	C1QTNF7	C1q and tumor necrosis factor related protein 7	S-TIN_probe_4832
944	Exonic	TATAAGATTGAATTTATACTGGATAATGTTGTTGGGGTAGAATCCAGAACTTTCAGCCTG	NULL	NULL	93035	PKHD1L1	polycystic kidney and hepatic disease 1 (autosomal recessive)-like 1	Exonic_probe_0176
945	Reserved	NULL	NULL	NULL	NULL	NULL	NULL	NULL
946	Reserved	NULL	NULL	NULL	NULL	NULL	NULL	NULL
947	Exonic	CATCGTGCTGCACTATTCTACACTGTCCACCATGCTGTGGATAGGAGTGACCGCCAGGAA	NULL	NULL	84435	GPR123	G protein-coupled receptor 123	Exonic_probe_0177
948	S-TIN	CTGGTACTTGGTTTAGAACCGAGTGCAGTGACCAGTCTTGAGGCCCCTTCCCAGCCAAGA	NULL	TIN_23718	84064	HDHD2	haloacid dehalogenase-like hydrolase domain containing 2	S-TIN_probe_3132
949	AS-PIN	TAGTGTCTGTGTTTACTGAACGCTGCGGACATCTTTTCTATATACAGTAATTCTTCCACC	PIN_04983	NULL	81631	MAP1LC3B	microtubule-associated protein 1 light chain 3 beta	AS-PIN_probe_1757
950	AS-PIN	TCCAGGTTCTGGCCACTGTTCTTTTGTTTCGTGGCTGTGCACAACAACCGGGGAGATGGC	PIN_09264	NULL	80273	GRPEL1	GrpE-like 1, mitochondrial (E. coli)	AS-PIN_probe_3218
951	Exonic	ACTGCATTACAAGGTGATTCAAGCCATTCGAAACTTCAGGGCCATCCACACGCTAGTTTT	NULL	NULL	79979	CXorf34	chromosome X open reading frame 34	Exonic_probe_0178
952	Control	NULL	NULL	NULL	NULL	NULL	NULL	NULL
953	Exonic-PIN_target	TCGAATGTCATCAGGAATGAGCAGCTGCCCCTGCAGTACTTGGCCGATGTGGACACCTCT	PIN_07683	NULL	79083	MLPH	melanophilin	Exonic-PIN_target_probe_2637
954	AS-TIN	CTGCCCACACCTCTCTGACCTCACACTTTACTGCACCACAGAACTGAGTAGCCACTCATG	NULL	TIN_49488	64760	RAI16	retinoic acid induced 16	AS-TIN_probe_6383
955	Exonic	GGGCCCCAGCGCTTTTGTGTATATAAATGTTAATGATTTTTATAGGTATTTGTAACCCTG	NULL	NULL	64063	PRSS22	protease, serine, 22	Exonic_probe_0179
956	AS-PIN	TTCACAGTGCCCCCAGTGTTAGCGAACAGTGTTCGTAGATCCTCTTCTGCTACTGATGGA	PIN_00578	NULL	58155	PTBP2	polypyrimidine tract binding protein 2	AS-PIN_probe_0223
957	Reserved	NULL	NULL	NULL	NULL	NULL	NULL	NULL
958	Exonic	AGGGCACAGTACAACTCCCATTGGAAGGGCACTATAGAGATGATCCATCTGTGATCAATA	NULL	NULL	57282	SLC4A10	solute carrier family 4, sodium bicarbonate transporter-like, member 10	Exonic_probe_0180
959	Exonic	TGGGCCTCATTTAAGGGATTCTGATGAGCCGATGGGCCCTGGAGGCAGCCCATTAAAGCA	NULL	NULL	56905	C15orf39	chromosome 15 open reading frame 39	Exonic_probe_0181
960	Exonic-PIN_target	ACTTTCCCATTCTTTGGTGTAGCTCCTGCAATCCTGAATGAGTCCGGGGAAGAGTTGGAA	PIN_07851	NULL	55902	ACSS2	acyl-CoA synthetase short-chain family member 2	Exonic-PIN_target_probe_2696
961	Exonic-PIN_target	TTAGCTGTCTGGACCCTGCTTCTGTCCCTTCTTTTCCTATCATAGCTGGCACCGTGTTCA	PIN_10956	NULL	55744	C7orf44	chromosome 7 open reading frame 44	Exonic-PIN_target_probe_3880
962	Control	NULL	NULL	NULL	NULL	NULL	NULL	NULL
963	S-TIN	CAGGTTTGGTTTCTTGACCACACAGCAGGCAAGGGCCGACTCACGTTCTGGGTGAAGTCT	NULL	TIN_25742	55311	ZNF444	zinc finger protein 444	S-TIN_probe_3350
964	Reserved	NULL	NULL	NULL	NULL	NULL	NULL	NULL
965	AS-TIN	CAATGACCTAGAGTACCAGTGCAAATTCATCTTGTGGAATACATTTAGCCTTTTAAATGA	NULL	TIN_52023	54914	KIAA1797	KIAA1797	AS-TIN_probe_6722
966	Reserved	NULL	NULL	NULL	NULL	NULL	NULL	NULL
967	Reserved	NULL	NULL	NULL	NULL	NULL	NULL	NULL
968	Control	NULL	NULL	NULL	NULL	NULL	NULL	NULL
969	AS-PIN	TCACTTGGAGCTTTATGCCGAGAGGGATGGTGACATAGAGACGGTGGCCATCAGGGCTCT	PIN_07836	NULL	51297	PLUNC	palate, lung and nasal epithelium carcinoma associated	AS-PIN_probe_2689
970	Exonic	ATGGGCCATCTTTGCCGTGATGACTCAGTGGAAGGCCTGCGTTTTTACCCAAATTTATTT	NULL	NULL	51028	VPS36	vacuolar protein sorting 36 homolog (yeast)	Exonic_probe_0182
971	Exonic-PIN_target	TATGATGAGCTTGTTCCTGCTTCTTTGACTACGAAGTATGGAGGATTTTACATTAACTCG	PIN_04577	NULL	29855	UBN1	ubinuclein 1	Exonic-PIN_target_probe_1624
972	Reserved	NULL	NULL	NULL	NULL	NULL	NULL	NULL
973	AS-TIN	CCAAAACCAGGAGGTGGGAGGAGAGTACAAAGAGAACTAAATATATAATTGAACATATAA	NULL	TIN_04329	26750	RPS6KC1	ribosomal protein S6 kinase, 52kDa, polypeptide 1	AS-TIN_probe_0566
974	Exonic	ATCTGGGTTCTTTTTAACCCTCTTCTTTCTCAGTCTATGAGAAACTTGCCCTGAGGGGCA	NULL	NULL	26051	PPP1R16B	protein phosphatase 1, regulatory (inhibitor) subunit 16B	Exonic_probe_0183
975	AS-PIN	ACTTGATCGTATTCTTCACTTTCTGCAGAGCCCACATAGATAATTTTCCATTCCAAGTCT	PIN_10688	NULL	25842	ASF1A	ASF1 anti-silencing function 1 homolog A (S. cerevisiae)	AS-PIN_probe_3775
976	AS-PIN	GTAGATCCATAGTTCTTCTCTAGGCAGATAAAAGTCATATAATCCTCTGACTTGATTACT	PIN_03660	NULL	23588	KLHDC2	kelch domain containing 2	AS-PIN_probe_1299
977	AS-TIN	GTTAGGCTTTTTCAGGAAAGTCTGAAAGTCACAAAACCCCTATTATGCTCTTTGAGAACA	NULL	TIN_10419	23387	KIAA0999	KIAA0999 protein	AS-TIN_probe_1389
978	AS-TIN	AGACTCTGGCTGGTCATAGTTACAGCTCTGTCCCTTAGTTCTCATCTGGGGTGCAGACTG	NULL	TIN_38242	23284	LPHN3	latrophilin 3	AS-TIN_probe_4925
979	AS-TIN	GACCTAGGCCTGTCTTTGCCACAGAGCAGTCCAAGGGTCTCCAGCAAGTAATTCTGCCTT	NULL	TIN_44392	23195	MDN1	MDN1, midasin homolog (yeast)	AS-TIN_probe_5718
980	Reserved	NULL	NULL	NULL	NULL	NULL	NULL	NULL
981	Exonic	GGCCCCGCGCTGTACAGCCTCCGTATACATATGTACACATATAAATAAAGTGCGTCCGTG	NULL	NULL	22983	MAST1	microtubule associated serine/threonine kinase 1	Exonic_probe_0184
982	S-TIN	TCTAGCCAGCATTCGCTCTCCAGTTCCCTCAGGTCCCCTCCCTGCTCCCCATTATCTAAA	NULL	TIN_42317	11346	SYNPO	synaptopodin	S-TIN_probe_5465
983	S-TIN	AGATGGACCATCCCAACTAGTAGGACCTGGAAAAGAGGGAATATTCTTTCTGAATGGTGC	NULL	TIN_39256	11107	PRDM5	PR domain containing 5	S-TIN_probe_5068
984	Exonic	CCACACGACATGAGCTGGAAAATCTCTCTTAGAGAGTTGGAGTAGCACAATTGCCTGTTT	NULL	NULL	10902	BRD8	bromodomain containing 8	Exonic_probe_0185
985	AS-TIN	CCTTGCAAGAATCTGGACAGTTGTATTCAGCTGGTAGTTTGGAAATTTACTTTTTAAACT	NULL	TIN_15593	10640	EXOC5	exocyst complex component 5	AS-TIN_probe_2088
986	Reserved	NULL	NULL	NULL	NULL	NULL	NULL	NULL
987	AS-TIN	AAGCACTAGCAAAGACCCCAGAGTTGCCACCCCTCAGCTCTCCTGGGTAGAAGAAGCCTT	NULL	TIN_00256	10277	UBE4B	ubiquitination factor E4B (UFD2 homolog, yeast)	AS-TIN_probe_0038
988	Exonic-PIN_target	AGATGTGGTGCAATTGCTGAACAAACCCCGATTTTGTTGTTGTTCCTCCTTAGGAATTCT	PIN_06923	NULL	10128	LRPPRC	leucine-rich PPR-motif containing	Exonic-PIN_target_probe_2372
989	Exonic	GAAGACACTCCAGAAAATACAGAAACTGCATCTGTGTGCACCAAGGTCTGAAAAATGACT	NULL	NULL	9963	SLC23A1	solute carrier family 23 (nucleobase transporters), member 1	Exonic_probe_0186
990	Exonic	CAAGCCAGAGTCGATACAGCAAGCGGAGGATTTGGAGATCCGTCAAACTTAAAGATTACA	NULL	NULL	9841	ZBTB24	zinc finger and BTB domain containing 24	Exonic_probe_0187
991	Exonic-PIN_target	AATACTGGAATGAGCAGAGTGCAAAGCGGAGAGTCCCAGCCACACCCAGACTACCAGCCA	PIN_10536	NULL	9697	TRAM2	translocation associated membrane protein 2	Exonic-PIN_target_probe_3715
992	Deleted	NULL	NULL	NULL	NULL	NULL	NULL	NULL
993	AS-TIN	CCTCTAGTCCAGAGAATCCCAAATCCCTGGATTCCCTTCTGTGGTTGAGGAATGCCCTTG	NULL	TIN_09219	9356	SLC22A6	solute carrier family 22 (organic anion transporter), member 6	AS-TIN_probe_1213
994	AS-TIN	GAAACCACAAAGGAAAAGTTTATGTGTGTCAACTCTGTATTCTGAGTGTTAAACTGTTTC	NULL	TIN_20844	9135	RABEP1	rabaptin, RAB GTPase binding effector protein 1	AS-TIN_probe_2727
995	Reserved	NULL	NULL	NULL	NULL	NULL	NULL	NULL
996	Deleted	NULL	NULL	NULL	NULL	NULL	NULL	NULL
997	AS-TIN	TAATGTGTAGCTCAGGGGAGACCAGGTCTCAGGGAACTGGAGAGTCACTGTCTGGCTCTC	NULL	TIN_08975	8525	DGKZ	diacylglycerol kinase, zeta 104kDa	AS-TIN_probe_1184
998	S-TIN	CTTCTGTTCCTCTCACATTTTACCCACTCTTTTTACCCTTGTTGTAGAACTATAAAAGCA	NULL	TIN_55122	8287	USP9Y	ubiquitin specific peptidase 9, Y-linked (fat facets-like, Drosophila)	S-TIN_probe_7134
999	AS-TIN	CAAGTGTGGATATCTGTTACTGGCTTGCATCCCTCTTTTTTGAGGTATCTAACCATTCTG	NULL	TIN_27419	7840	ALMS1	Alstrom syndrome 1	AS-TIN_probe_3559
1000	S-TIN	TATGTCTGTACTTCAAATAGGCCGAGAGTTAACTGTCTACAGTCTGCTAAGTAGTCACGT	NULL	TIN_09708	7405	UVRAG	UV radiation resistance associated gene	S-TIN_probe_1273
1001	AS-PIN	AGGGCACAACCTTTCCTACAAAGGGCATCTACGAGGGTGGATTTTTGTTTGTCCATGTCA	PIN_03479	NULL	7174	TPP2	tripeptidyl peptidase II	AS-PIN_probe_1236
1002	AS-TIN	TAATTCAGCACACAACTGTCCTCCTCTTACTGGCCAGGCTACCAAGAGGGTGGCCACGCT	NULL	TIN_11920	7024	TFCP2	transcription factor CP2	AS-TIN_probe_1589
1003	Deleted	NULL	NULL	NULL	NULL	NULL	NULL	NULL
1004	Exonic	AAAGTATTTTTGTTTTGTTTTGTTTTTGCCAATTAACAGTATGTGCCTTGGGGGAGGAGG	NULL	NULL	6591	SNAI2	snail homolog 2 (Drosophila)	Exonic_probe_0188
1005	S-TIN	GGAGGAGGGAGCTCTCAGAGCCCCATTCTGTTCCCTACCTACAGCATGAAGGATCCAGAT	NULL	TIN_43213	6310	ATXN1	ataxin 1	S-TIN_probe_5584
1006	Reserved	NULL	NULL	NULL	NULL	NULL	NULL	NULL
1007	Reserved	NULL	NULL	NULL	NULL	NULL	NULL	NULL
1008	Reserved	NULL	NULL	NULL	NULL	NULL	NULL	NULL
1009	Exonic-PIN_target	CCTGACCTTCGTCTCTGTGCACGACTGTTACTGGACTCACGCAGCTGATGTCTCCGTCAT	PIN_06020	NULL	5442	POLRMT	polymerase (RNA) mitochondrial (DNA directed)	Exonic-PIN_target_probe_2094
1010	S-TIN	GTTGTCATCTAGCATTGGAATAATAACCACAAGTTTCATTAACTGAGAAGCAGAAACTAG	NULL	TIN_47413	5218	PFTK1	PFTAIRE protein kinase 1	S-TIN_probe_6082
1011	S-TIN	AAAAAATTACTCACTTCTCAAGCCACCTCTCTATTACTTCTTCCCCAAACATCCTCAGAA	NULL	TIN_53295	5069	PAPPA	pregnancy-associated plasma protein A, pappalysin 1	S-TIN_probe_6886
1012	Control	NULL	NULL	NULL	NULL	NULL	NULL	NULL
1013	S-TIN	GTAAAATGTAGCACAGCTCATAAGCAATTGTTGAAGTATGGCTGCCTAAGTGTGACAGGC	NULL	TIN_20901	4628	MYH10	myosin, heavy chain 10, non-muscle	S-TIN_probe_2732
1014	S-TIN	AGGCATGGGCATTTTTGTCATTTCACTGGGGACTACTTGTAGGCTCTGAAAGCAGGAAGG	NULL	TIN_27245	4211	MEIS1	Meis1, myeloid ecotropic viral integration site 1 homolog (mouse)	S-TIN_probe_3534
1015	Exonic	TTGACTACCATTTTCCTGTGTACTTCATCTATTTGTGTACAAAATGATGTCGTTTTGAGG	NULL	NULL	3998	LMAN1	lectin, mannose-binding, 1	Exonic_probe_0189
1016	AS-TIN	GGAACTCCCTCATTTTTGCAAAGGATCAAGCTGAGGCCTGAATAAAGTACACACTGATAT	NULL	TIN_43168	3720	JARID2	jumonji, AT rich interactive domain 2	AS-TIN_probe_5578
1017	S-TIN	AGTAGTTCTGATAAGTCCTTGCCATAAATTATTGCTTTTGTAAACGCACATAAAGGACTC	NULL	TIN_18637	3480	IGF1R	insulin-like growth factor 1 receptor	S-TIN_probe_2456
1018	AS-TIN	CCCATAGTGATTCATGCATGAGTTGAACTAAATGCCTGAATCACAGAACATATAACAATA	NULL	TIN_37893	6133	RPL9	ribosomal protein L9	AS-TIN_probe_4872
1019	S-TIN	CTTGGTTCCACCTCTCACTGGGTGGCCTGGGGCACTTGTGGCCTGTAAGTACCTATTGTT	NULL	TIN_07641	2869	GRK5	G protein-coupled receptor kinase 5	S-TIN_probe_0982
1020	Reserved	NULL	NULL	NULL	NULL	NULL	NULL	NULL
1021	Exonic	ACGGAGGCCATATGCTTCTTCGTGCAGCAGTTCACGGACATGGAGCACAACAGGGTGCTG	NULL	NULL	2194	FASN	fatty acid synthase	Exonic_probe_0190
1022	Exonic-PIN_target	CATAAGCTGTGGCCATGACTACTGAAGTAGGCTCTGTGTCTGAAGTGAAGAAGGACTCTA	PIN_10715	NULL	2037	EPB41L2	erythrocyte membrane protein band 4.1-like 2	Exonic-PIN_target_probe_3783
1023	AS-PIN	CCGATGTCGAAACATGAATCGCAGATGGATCCTCTGCATGTCTTCAATAGGGACAGCCAC	PIN_10146	NULL	1794	DOCK2	dedicator of cytokinesis 2	AS-PIN_probe_3580
1024	Control	NULL	NULL	NULL	NULL	NULL	NULL	NULL
1025	AS-PIN	TGGATGTTGCAGTAGGCAAAGGGCAGCGTGCTAAATACGGGAAGGCAAGACCCTGCCAGA	PIN_07619	NULL	1286	COL4A4	collagen, type IV, alpha 4	AS-PIN_probe_2614
1026	Exonic-PIN_target	GAGGACTGCCACCAGAAGATCGATGACCTCTTCTCCGGGAAGCTGTACCTCATCGGCATT	PIN_01803	NULL	975	CD81	CD81 molecule	Exonic-PIN_target_probe_0650
1027	Exonic	AGAAAAGGAAACTTTTGAGCTGCACCTTCAGTTTATCCTCAAAGCCTGCGTTGTTTGTCT	NULL	NULL	767	CA8	carbonic anhydrase VIII	Exonic_probe_0191
1028	Exonic	TGGCCACTGACATGGGTACTATGCAGGAAAGAATTACCACTACCAAGAAGGGATCTATCA	NULL	NULL	506	ATP5B	ATP synthase, H+ transporting, mitochondrial F1 complex, beta polypeptide	Exonic_probe_0192
1029	S-TIN	TGAAAGATGAACATGAAATTAAGCGATCTTTCATGTTTCCTCGAGGGACTTTGATTCTAA	NULL	TIN_27349	307	ANXA4	annexin A4	S-TIN_probe_3543
1030	AS-TIN	ATTCTGTTTTCCTACAGGAGAAAGACTGGATTGCTCCAAGGTAAAAGCTGAACTTTCCCA	NULL	TIN_25170	81	ACTN4	actinin, alpha 4	AS-TIN_probe_3292
1031	Reserved	NULL	NULL	NULL	NULL	NULL	NULL	NULL
1032	Exonic	TCATTGTGTAAATGAGGACACAGACTGGCTTGGTCGCAGTGACTGTGGTGTCCTTGAGAT	NULL	NULL	57176	VARSL	valyl-tRNA synthetase like	Exonic_probe_0193
1033	Reserved	NULL	NULL	NULL	NULL	NULL	NULL	NULL
1034	Deleted	NULL	NULL	NULL	NULL	NULL	NULL	NULL
1035	Reserved	NULL	NULL	NULL	NULL	NULL	NULL	NULL
1036	Reserved	NULL	NULL	NULL	NULL	NULL	NULL	NULL
1037	Reserved	NULL	NULL	NULL	NULL	NULL	NULL	NULL
1038	Reserved	NULL	NULL	NULL	NULL	NULL	NULL	NULL
1039	AS-TIN	TTGCAAAACTTACAATCTATTTTTAGTGGACTGTATGTTTTTAGGTCAGCCTCCTCAACT	NULL	TIN_15298	253959	GARNL1	GTPase activating Rap/RanGAP domain-like 1	AS-TIN_probe_2051
1040	AS-PIN	TGTCCAAATCATGTTGTCCAATATTTGAAGACAAAATCAGTTCCTTTCTCAGGGTTGGTC	PIN_03327	NULL	219402	MTIF3	mitochondrial translational initiation factor 3	AS-PIN_probe_1166
1041	Exonic	AGTTATTTAATTCTGTTTCTCCTAGTGGTTCACAATTGAACTGAATTGAGATGGTGTCGG	NULL	NULL	170954	KIAA1949	KIAA1949	Exonic_probe_0194
1042	AS-PIN	AGCTCCAGCCACCGCGTCACTTCGTCAATCACCACCTTGATTTGGTCTTTATCCGGAGAG	PIN_10813	NULL	154197	PNLDC1	poly(A)-specific ribonuclease (PARN)-like domain containing 1	AS-PIN_probe_3831
1043	Exonic	CTCAGAGATTACTCAGCCAGACAGAGATATTCCACTGGTGCGAAAGTTACGTTCCATTCA	NULL	NULL	146057	TTBK2	tau tubulin kinase 2	Exonic_probe_0195
1044	S-TIN	AATTTAACATTTGTGTCAGGAAAAATGTTGGTGGAGTCTTAGCTTCAAGTGAATCATTGC	NULL	TIN_37685	133015	C4orf28	chromosome 4 open reading frame 28	S-TIN_probe_4841
1045	Deleted	NULL	NULL	NULL	NULL	NULL	NULL	NULL
1046	Exonic	GGTCACTGTCCCCATTCTTACTGATACTTTTGTCAGATATCACCCTGTCCTTAAATCATG	NULL	NULL	115201	ATG4A	ATG4 autophagy related 4 homolog A (S. cerevisiae)	Exonic_probe_0196
1047	Exonic-PIN_target	GACGCGTCATCACTGCAGAAACGTGCAGGCAGAGACGATCAGGTGAGTCTCTGTCCTCAA	PIN_06377	NULL	93099	DMKN	dermokine	Exonic-PIN_target_probe_2189
1048	AS-TIN	ACAATTCTTGTAACATGGTTACCTGACTCACTGGACTGCCAGCATTTCAACATTAGGAAA	NULL	TIN_54940	90161	HS6ST2	heparan sulfate 6-O-sulfotransferase 2	AS-TIN_probe_7110
1049	AS-TIN	TAGCTACTACAGATGAGCTTGTTCTGAGCTGACAGCCATTCTCAACAAGGAACTACTTTC	NULL	TIN_52810	84909	C9orf3	chromosome 9 open reading frame 3	AS-TIN_probe_6822
1050	AS-TIN	TGCAATGAGTAAGTAAACACCAGGTCAAGAGGAACTGAGAGATTGGCAGACAATGGAAAA	NULL	TIN_10063	84441	MAML2	mastermind-like 2 (Drosophila)	AS-TIN_probe_1333
1051	Exonic	AGACAAGCGTGTCATCTTGAAAGAAGGAGGTGGCATTAAAAAGTTAGTGGACTGTTTAAG	NULL	NULL	84071	ARMC2	armadillo repeat containing 2	Exonic_probe_0197
1052	AS-PIN	ACAAGCTGTTGTAGAGCTTTCCAATCTTCCGGCTCCAGCGCCAGGCTGCTATCTTCGGGT	PIN_04671	NULL	81691	LOC81691	exonuclease NEF-sp	AS-PIN_probe_1662
1053	AS-PIN	CTGAAAAAGTTAGCAGCTCAGAGGGTTTCTTAGAGGATTATTCATCACCCAGTAAGATGT	PIN_09279	NULL	80306	MED28	mediator of RNA polymerase II transcription, subunit 28 homolog (S. cerevisiae)	AS-PIN_probe_3227
1054	Reserved	NULL	NULL	NULL	NULL	NULL	NULL	NULL
1055	Exonic	GCTTATGAAATGTCATTTAAAGTTCACTTCTTGAGCATCAATAAAAAGGGAAGCTGTGTG	NULL	NULL	79745	CLIP4	CAP-GLY domain containing linker protein family, member 4	Exonic_probe_0198
1056	S-TIN	AAAAAATGTTCACAGTTAATGACTTTTTTCATTCGTTGGTGTCCCAGCCGTGTTGTGTTT	NULL	TIN_24748	79086	C19orf42	chromosome 19 open reading frame 42	S-TIN_probe_3247
1057	AS-TIN	AAAAACTTTCCCTGCTTTAACAGGTGGCTAAGCTAGCCCTGGTCACATTCAGTAACAGCA	NULL	TIN_48673	64764	CREB3L2	cAMP responsive element binding protein 3-like 2	AS-TIN_probe_6255
1058	S-TIN	TTAAACTTTGCAAAGTTAGTGCTGTATTCACATCCCAAATTTGGTATGTTCTCTTTGTCC	NULL	TIN_15248	64067	NPAS3	neuronal PAS domain protein 3	S-TIN_probe_2041
1059	AS-TIN	ATATAATGGTGACAGGAAAGAATAATGACTGTAACACTGATGATTTCGGTTCTGCTTCCA	NULL	TIN_02398	58155	PTBP2	polypyrimidine tract binding protein 2	AS-TIN_probe_0330
1060	AS-PIN	GGATGCTAATCTGGATCAGGCTCCGGCCACGGATTGTACACTCTTCTTTCTGTTTAAACT	PIN_07962	NULL	57580	PREX1	phosphatidylinositol 3,4,5-trisphosphate-dependent RAC exchanger 1	AS-PIN_probe_2739
1061	S-TIN	GCCTGGCCAATATTCACCTGTTCTTTGTTCTTATTCTTGTGGGCCTGTCTGTTTACTGCC	NULL	TIN_30581	57325	CSRP2BP	CSRP2 binding protein	S-TIN_probe_3948
1062	AS-TIN	AGTCTGAAGGGAGTAGACAAACTTTTAGCATACCCCACATTTTGTAGGCCACTGAGCTGG	NULL	TIN_45981	56913	C1GALT1	core 1 synthase, glycoprotein-N-acetylgalactosamine 3-beta-galactosyltransferase, 1	AS-TIN_probe_5916
1063	Reserved	NULL	NULL	NULL	NULL	NULL	NULL	NULL
1064	AS-PIN	TCAGGACAATCTCATGCTGGCGTATTATTACCGTTCGGATGCCACCAGGACCACTTGTTG	PIN_01187	NULL	55746	NUP133	nucleoporin 133kDa	AS-PIN_probe_0439
1065	Exonic-PIN_target	GAAGAATTCAGGGAACTTCGAGAACAGCCAAGTGACCCTCAAGCTGAACAAGAGCTTATT	PIN_11105	NULL	55610	CCDC132	coiled-coil domain containing 132	Exonic-PIN_target_probe_3923
1066	Exonic	TCTGAGAACTGGGAAAGATCAGAGCAAGCCTTGCCTCTTATCTTCGGGAAACCAGAATAT	NULL	NULL	55316	RSAD1	radical S-adenosyl methionine domain containing 1	Exonic_probe_0199
1067	Reserved	NULL	NULL	NULL	NULL	NULL	NULL	NULL
1068	Reserved	NULL	NULL	NULL	NULL	NULL	NULL	NULL
1069	Exonic-PIN_target	AATTAGAAGAAGAATCTCCAATTATTAACTGGTCCTTGGAATTGGCTACACGTTTGGACA	PIN_01725	NULL	54764	ZRANB1	zinc finger, RAN-binding domain containing 1	Exonic-PIN_target_probe_0637
1070	S-TIN	AAAAGGTGTAAAGAAAGCTGCTTTTATGAAAGCAGACGTTTCCCAAAGGACTTGACCCCC	NULL	TIN_32155	54020	SLC37A1	solute carrier family 37 (glycerol-3-phosphate transporter), member 1	S-TIN_probe_4162
1071	Exonic-PIN_target	AAATGTGAACGTCTTCTGCTTTACCTCTATTGCCATGAATTAAGTATTGAATTCCAGGAG	PIN_00659	NULL	51592	TRIM33	tripartite motif-containing 33	Exonic-PIN_target_probe_0250
1072	AS-TIN	CTCGGGTTTAAATGAGTCGGCCGTCCGGTGGCACTCTCTAAAGTGCTCAGAACACTGTGG	NULL	TIN_51400	51305	KCNK9	potassium channel, subfamily K, member 9	AS-TIN_probe_6634
1073	S-TIN	GAATTTTTAAGGTGGCAACATGTTTTCTTAAAAACAGGTGAGCCTGTCAGCTCTGCTCCT	NULL	TIN_20609	51031	C17orf25	chromosome 17 open reading frame 25	S-TIN_probe_2695
1074	AS-PIN	ACTGTCAATGAGCACCATGTTGTCCCGGTCCTGAGGCCGCTCCTCCTCAATGACAGAGAA	PIN_12275	NULL	29882	ANAPC2	anaphase promoting complex subunit 2	AS-PIN_probe_4326
1075	AS-TIN	CTTTCAAAAACATGGTTTCTCATAGCACTGTGACATCTCAAATGTCTAAAGTTCAACTGC	NULL	TIN_27395	27332	ZNF638	zinc finger protein 638	AS-TIN_probe_3552
1076	AS-TIN	ACACTACCAATTAGCCCGAGAACCAGGTCAAAAGCTCTGCAGACAGCTTGGCGAGCATGT	NULL	TIN_25835	26751	SH3YL1	SH3 domain containing, Ysc84-like 1 (S. cerevisiae)	AS-TIN_probe_3352
1077	S-TIN	AGGGCGTTGTGTATTTAGACTGTGATATTCTGTGCACTGCTTTGCTTGAAGTGAGTGATG	NULL	TIN_46991	26053	AUTS2	autism susceptibility candidate 2	S-TIN_probe_6037
1078	Control	NULL	NULL	NULL	NULL	NULL	NULL	NULL
1079	AS-TIN	ATTTTCATGTCGATTGAATATAATTCTGAACCATGGGTTAAGAAACATTTTGGGCCAGGC	NULL	TIN_45089	23593	HEBP2	heme binding protein 2	AS-TIN_probe_5803
1080	AS-TIN	GGATAGATGGAGTTAAGAAAAAGAGTAAGGGAAGCTTGACCATAAAACATTTACTGAATG	NULL	TIN_13072	23389	THRAP2	thyroid hormone receptor associated protein 2	AS-TIN_probe_1755
1081	Reserved	NULL	NULL	NULL	NULL	NULL	NULL	NULL
1082	S-TIN	AGTGACATGTTCATAATCTGCTTGATTGCATGGAAAAGAACATGGAGAGAAAAAATTTCC	NULL	TIN_52784	23196	FAM120A	family with sequence similarity 120A	S-TIN_probe_6816
1083	AS-TIN	CTCCTCTCCATCCTTCACATCACCAATAGAAAGATATGTCTAAAATGCAAATTTGATCTT	NULL	TIN_10234	23086	EXPH5	exophilin 5	AS-TIN_probe_1361
1084	S-TIN	GGGCAATGTGAAATTTCATCAGTACTTTTGTGGATCTTTTTTAAGAGCCTGTCGTTTGTG	NULL	TIN_07411	22986	SORCS3	sortilin-related VPS10 domain containing receptor 3	S-TIN_probe_0947
1085	Reserved	NULL	NULL	NULL	NULL	NULL	NULL	NULL
1086	AS-PIN	GCACCAGCATCCAAAGGATTCCGCGCTCCATATTTGAACTTCAACATCTCCCCACTGGCG	PIN_03206	NULL	11113	CIT	citron (rho-interacting, serine/threonine kinase 21)	AS-PIN_probe_1124
1087	Exonic	TGCAACCAACCATGTGACAGAGGGGATTCCTAGACTGGATTCCCAGCCTCAAGAGACCTC	NULL	NULL	10906	TRAFD1	TRAF-type zinc finger domain containing 1	Exonic_probe_0200
1088	S-TIN	GCTAATTTAGAGTAAGATCTTTTAAAACAGACTGTGGTGCCTAAGCTCAAACGTTGTTTT	NULL	TIN_46182	10643	IGF2BP3	insulin-like growth factor 2 mRNA binding protein 3	S-TIN_probe_5942
1089	Exonic-PIN_target	CCTTCATCTCCTCGTCCTCCAGGCAGCACAAGCCATTGTGGAATCTCCACCAGGTGTACA	PIN_00865	NULL	10485	C1orf61	chromosome 1 open reading frame 61	Exonic-PIN_target_probe_0320
1090	Reserved	NULL	NULL	NULL	NULL	NULL	NULL	NULL
1091	Exonic-PIN_target	GATGTTGTCAAAGTTGGTGCAGTTGATGCAGATAAGCATCATTCCCTAGGAGGTCAGTAT	PIN_06753	NULL	10130	PDIA6	protein disulfide isomerase family A, member 6	Exonic-PIN_target_probe_2304
1092	Exonic-PIN_target	ACCCGACCAACTTACCCTGGAGTGCTGCCCACAACCATGACTGGCGTCATGGGTTTAGAA	PIN_12446	NULL	9968	MED12	mediator of RNA polymerase II transcription, subunit 12 homolog (S. cerevisiae)	Exonic-PIN_target_probe_4386
1093	S-TIN	ACCATCTTGGAAAAACTGGCAGATGTGCATTTTCAGGATAGTTCCTGGTCATTGTTTTCA	NULL	TIN_46508	9844	ELMO1	engulfment and cell motility 1	S-TIN_probe_5991
1094	S-TIN	TAAAAGAAGGAGCCCACCATTTTGGTTAGGCATCAATAGCTTATTCAGAGTAGAAAACCC	NULL	TIN_00867	9698	PUM1	pumilio homolog 1 (Drosophila)	S-TIN_probe_0139
1095	Control	NULL	NULL	NULL	NULL	NULL	NULL	NULL
1096	Reserved	NULL	NULL	NULL	NULL	NULL	NULL	NULL
1097	S-TIN	GCCCAGTCAAGGAAGAGCATTTTAATGAGATTGTTGTTACTAGTTTGATCTTAATTGCTT	NULL	TIN_25305	9138	ARHGEF1	Rho guanine nucleotide exchange factor (GEF) 1	S-TIN_probe_3308
1098	Exonic-PIN_target	AAAAAGGGGAGCGCGGAGAGGAGGCTGGAAGAGGAAGATGCCTAGCACAGACCTTCTGAT	PIN_01460	NULL	8879	SGPL1	sphingosine-1-phosphate lyase 1	Exonic-PIN_target_probe_0530
1099	S-TIN	AAAACAGTACTCTCAAATGGAGGTACGAGATCAGAACCTTGAAAGTCAGTGAGGACTAGG	NULL	TIN_00548	8672	EIF4G3	eukaryotic translation initiation factor 4 gamma, 3	S-TIN_probe_0084
1100	AS-PIN	TTTCTTGCAGGTAGTTCTGCCAATTTCCACCTCCAGCATATATTTCAGGCCTTTCACTAT	PIN_07811	NULL	8530	CST7	cystatin F (leukocystatin)	AS-PIN_probe_2679
1101	S-TIN	TGTACTGCAGGGCTCTCCTCCTTCTCCCCTGAAGGTCTGGTCCCAGGCCTATTTATAACC	NULL	TIN_27403	8291	DYSF	dysferlin, limb girdle muscular dystrophy 2B (autosomal recessive)	S-TIN_probe_3557
1102	AS-TIN	TGAAAAGATGGATATAGGAGAGGAGGGATGGGTGGAAGAATGGATGATGAAAGGATAGAT	NULL	TIN_27995	7849	PAX8	paired box gene 8	AS-TIN_probe_3630
1103	Reserved	NULL	NULL	NULL	NULL	NULL	NULL	NULL
1104	Exonic-PIN_target	GTCCCTGAACAGCAGAGACAGATCACATTGAAAACAACTCCAGCTTCTGGTGAAAGAGGA	PIN_01036	NULL	7175	TPR	translocated promoter region (to activated MET oncogene)	Exonic-PIN_target_probe_0383
1105	AS-PIN	AGGACGTTTTCTAATTCTATGTCAGCAACAATCCCGGATTCCGGAAGCAAAGAGTTCAGG	PIN_12401	NULL	7030	TFE3	transcription factor binding to IGHM enhancer 3	AS-PIN_probe_4370
1106	AS-PIN	GTGAGCGAATGGACAGGTCTTTGGCAGAGAATGGCTGGATGTTCTCTATCTGTGGAGAGC	PIN_02922	NULL	6778	STAT6	signal transducer and activator of transcription 6, interleukin-4 induced	AS-PIN_probe_1024
1107	Exonic-PIN_target	GCCATCGAAGACGGCAATTTGGAGGAAATGGAAGAGGAAGTACGGCTTAAGAAGCGAAAA	PIN_11811	NULL	6595	SMARCA2	SWI/SNF related, matrix associated, actin dependent regulator of chromatin, subfamily a, member 2	Exonic-PIN_target_probe_4164
1108	S-TIN	TTTTTTCATTTTACACATTTGTTCGCTTCACGATGGCCTCCTCTCTCTTCTTACCTATCT	NULL	TIN_43230	6310	ATXN1	ataxin 1	S-TIN_probe_5589
1109	S-TIN	GTTGGTTAAGAAGGACAGGATGGGTTGAGGAACACTAGTAGTTAACTAATCATTGATTTT	NULL	TIN_44685	5980	REV3L	REV3-like, catalytic subunit of DNA polymerase zeta (yeast)	S-TIN_probe_5756
1110	S-TIN	GCCTGATGATCTGTTGAGATATCTTTCTAAGAAGTTGCTAAGTTTTATCTGCCCTCATCT	NULL	TIN_34754	5793	PTPRG	protein tyrosine phosphatase, receptor type, G	S-TIN_probe_4506
1111	Reserved	NULL	NULL	NULL	NULL	NULL	NULL	NULL
1112	Exonic	ACCTGCTAAAGCAAGACCGAGAGCACCTGTGGAAGTTGATCGAAGGCGGTGCCCACATCT	NULL	NULL	5447	POR	P450 (cytochrome) oxidoreductase	Exonic_probe_0201
1113	Exonic	CTCATCAAGGCAATTGGTTTGAGGCAAAAAGGAGTTGTGTCGAGCTCACAGCGTTTCTAT	NULL	NULL	5241	PGR	progesterone receptor	Exonic_probe_0202
1114	S-TIN	CAGGGCAGTCCAAAAAAGTTGTCCCTGGGGCTCCTGCCCACCCCAGAATCCTTTTCCAAA	NULL	TIN_53313	5069	PAPPA	pregnancy-associated plasma protein A, pappalysin 1	S-TIN_probe_6891
1115	AS-PIN	AAGAGGATAGCTGAGACCCAGCCCAGGTAGAAGGACCAGGAGAAGAAGGTCTGGATCTGG	PIN_06659	NULL	4818	NKG7	natural killer cell group 7 sequence	AS-PIN_probe_2275
1116	Reserved	NULL	NULL	NULL	NULL	NULL	NULL	NULL
1117	Reserved	NULL	NULL	NULL	NULL	NULL	NULL	NULL
1118	S-TIN	TGGTCCCATAGACCCCAAAGCCTTACTGGCAGGGAGTGCCCTGCAGTTAAGTGTCCTAGA	NULL	TIN_08261	4004	LMO1	LIM domain only 1 (rhombotin 1)	S-TIN_probe_1081
1119	AS-TIN	CAGGAAGAATAGGTAGAACAAGCTAGTCCTGGGCCCTCCCAACACGGAGCAGCAACATGA	NULL	TIN_02557	3737	KCNA2	potassium voltage-gated channel, shaker-related subfamily, member 2	AS-TIN_probe_0358
1120	AS-TIN	TTAAAGCTGCCAAGAAGCATGGACAGCAACAGCTACAGATCAGTAACCTTGAAACTTGTT	NULL	TIN_18651	3480	IGF1R	insulin-like growth factor 1 receptor	AS-TIN_probe_2461
1121	Exonic	GACCAATAATTGTTGTTTTGTGTCAGCTCCAGCCATTTTTGTACATGTTGTATAGACAAT	NULL	NULL	3096	HIVEP1	human immunodeficiency virus type I enhancer binding protein 1	Exonic_probe_0203
1122	AS-PIN	AGGGAAAGCCCAGAATGACCAGACCGAATGGTGCAAGCTCTTCCTGTAGTGCATTCAGTT	PIN_10101	NULL	2878	GPX3	glutathione peroxidase 3 (plasma)	AS-PIN_probe_3556
1123	Reserved	NULL	NULL	NULL	NULL	NULL	NULL	NULL
1124	Reserved	NULL	NULL	NULL	NULL	NULL	NULL	NULL
1125	S-TIN	TTGTTCGATGTTATTACTCAGTAGAAGTTGAAGTTTTTTGCAATTTGTTGGCATCTGCAG	NULL	TIN_44958	2037	EPB41L2	erythrocyte membrane protein band 4.1-like 2	S-TIN_probe_5785
1126	Exonic-PIN_target	TACAAATCTGAGATTAACAAGGAAGAAATGTATATCCGCTACATCCATAAGCTTTGTGAC	PIN_08756	NULL	1795	DOCK3	dedicator of cytokinesis 3	Exonic-PIN_target_probe_3007
1127	S-TIN	AAAAAAGCAGTTACTGGAAGGAGTTACCTTCATCATAGATCACTATTCCTATTTCTCAAG	NULL	TIN_47794	1523	CUTL1	cut-like 1, CCAAT displacement protein (Drosophila)	S-TIN_probe_6129
1128	Exonic-PIN_target	TGGACTTCCAGGGCAACCAGGCTTGCCAGGGATACCTGGTAGCAAAGGAGAACCAGGTAT	PIN_12506	NULL	1287	COL4A5	collagen, type IV, alpha 5 (Alport syndrome)	Exonic-PIN_target_probe_4409
1129	Reserved	NULL	NULL	NULL	NULL	NULL	NULL	NULL
1130	Exonic	GTTCCCCGAGAACTTTCTGATTCACAGTCTCATTTTGACAGCATGAAATGTCCTCTTGAA	NULL	NULL	771	CA12	carbonic anhydrase XII	Exonic_probe_0204
1131	AS-PIN	TTGCTAATGACAATTGCCATGATGATGCCGTAGATGGCCACAGCCTCACAGAAGATGATG	PIN_00382	NULL	533	ATP6V0B	ATPase, H+ transporting, lysosomal 21kDa, V0 subunit b	AS-PIN_probe_0143
1132	Reserved	NULL	NULL	NULL	NULL	NULL	NULL	NULL
1133	Deleted	NULL	NULL	NULL	NULL	NULL	NULL	NULL
1134	Reserved	NULL	NULL	NULL	NULL	NULL	NULL	NULL
1135	Exonic	TGCAAAGTTGTTGGAGCAGTAGGGTCTGATGAAAAGGTTGCCTACCTTCAAAAGCTTGGA	NULL	NULL	22949	LTB4DH	leukotriene B4 12-hydroxydehydrogenase	Exonic_probe_0205
1136	Reserved	NULL	NULL	NULL	NULL	NULL	NULL	NULL
1137	Deleted	NULL	NULL	NULL	NULL	NULL	NULL	NULL
1138	Reserved	NULL	NULL	NULL	NULL	NULL	NULL	NULL
1139	Reserved	NULL	NULL	NULL	NULL	NULL	NULL	NULL
1140	Exonic	CTCAGAAATACGAACAGAAATACAGCAGACGAACATATTTATTGGTACTGAAAAGAGATG	NULL	NULL	340481	ZDHHC21	zinc finger, DHHC-type containing 21	Exonic_probe_0206
1141	Exonic	ACTGTCTGTTCTCAGGGACCATCTCGGCTGCCTCCTGTACCCAGACTCTAACCTGTAGCT	NULL	NULL	283989	TSEN54	tRNA splicing endonuclease 54 homolog (S. cerevisiae)	Exonic_probe_0207
1142	S-TIN	CAACAAAATCAATAAAAGAAATTGGGATAAAATGTCCACGTTTTTCCTCCAGGCATTTGC	NULL	TIN_12161	253827	MSRB3	methionine sulfoxide reductase B3	S-TIN_probe_1630
1143	Control	NULL	NULL	NULL	NULL	NULL	NULL	NULL
1144	Exonic	AATTGCTATCATTCTAAAGTCATGGACTTCACTTTCGGCAACAAAACTAAATAAGGATGG	NULL	NULL	170622	COMMD6	COMM domain containing 6	Exonic_probe_0208
1145	Exonic-PIN_target	AAAGACCTCTAGTTTTCCAGACTCCCGGAGCCCTGGTCTCTACACCACATGGACGTTATC	PIN_10066	NULL	153769	SH3RF2	SH3 domain containing ring finger 2	Exonic-PIN_target_probe_3537
1146	Exonic	CAAACCGTGTACAGCTTCTTGTGTGAACTGTTGACTACAAACATTTACCAAATACATAAA	NULL	NULL	145748	LYSMD4	LysM, putative peptidoglycan-binding, domain containing 4	Exonic_probe_0209
1147	Reserved	NULL	NULL	NULL	NULL	NULL	NULL	NULL
1148	S-TIN	TGCTTGGTTTTGCCAAGCAAAAACAGTTGACGTGCCCAAGTCACACGTGCATGTGAGGGG	NULL	TIN_20492	124245	NHN1	conserved nuclear protein NHN1	S-TIN_probe_2681
1149	AS-TIN	GACTAAGAACAAATTTGGAGTAAGGAAGGCATCTTGAATTTTATCCCAAACCTAGTTTGT	NULL	TIN_37592	114905	C1QTNF7	C1q and tumor necrosis factor related protein 7	AS-TIN_probe_4832
1150	Reserved	NULL	NULL	NULL	NULL	NULL	NULL	NULL
1151	Deleted	NULL	NULL	NULL	NULL	NULL	NULL	NULL
1152	Exonic-PIN_target	TTGTAATTTAGATTCGAGAAGTGGTTTATCCTTTGACTGGAAAAGAAAAGTAGCTGCAGT	PIN_03472	NULL	84899	TMTC4	transmembrane and tetratricopeptide repeat containing 4	Exonic-PIN_target_probe_1233
1153	Exonic	TGAGTATGAGGAGCCTCACTTCCCGGGGTGTCGGTAAACTTGACCGTGACTCAGTAACCC	NULL	NULL	84435	GPR123	G protein-coupled receptor 123	Exonic_probe_0210
1154	AS-TIN	TCTTGGCTGGGAAGGGGCCTCAAGACTGGTCACTGCACTCGGTTCTAAACCAAGTACCAG	NULL	TIN_23718	84064	HDHD2	haloacid dehalogenase-like hydrolase domain containing 2	AS-TIN_probe_3132
1155	Exonic	TAGAGATGATGGAGAACTTTCCAAAGCCACTGTCAGAGAATGAACTCTTAGAACTTTTTG	NULL	NULL	81624	DIAPH3	diaphanous homolog 3 (Drosophila)	Exonic_probe_0211
1156	Exonic	TTTAGAGGGGGGTAGAATTTAGTAAATATTCCAGCCGGTCGTTTTATGCACAAGGCTTCA	NULL	NULL	80267	EDEM3	ER degradation enhancer, mannosidase alpha-like 3	Exonic_probe_0212
1157	Reserved	NULL	NULL	NULL	NULL	NULL	NULL	NULL
1158	Exonic	ACCAAAGTGGCTTCATATTGGCTCATAAAATTGGACTCTGTAAAACAACGAAAAGTTTTG	NULL	NULL	79739	TTLL7	tubulin tyrosine ligase-like family, member 7	Exonic_probe_0213
1159	AS-PIN	AGAGGTGTCCACATCGGCCAAGTACTGCAGGGGCAGCTGCTCATTCCTGATGACATTCGA	PIN_07683	NULL	79083	MLPH	melanophilin	AS-PIN_probe_2637
1160	Reserved	NULL	NULL	NULL	NULL	NULL	NULL	NULL
1161	Deleted	NULL	NULL	NULL	NULL	NULL	NULL	NULL
1162	Exonic	CCATTCCCCCCGGAAATGAACAAAGCCGGGCCCTTTCCATAGGAACTGCCCTTGGAGATA	NULL	NULL	57863	IGSF4B	immunoglobulin superfamily, member 4B	Exonic_probe_0214
1163	Exonic-PIN_target	AAAACTGGATGCCCAGGTGAGGGCCGCGGTGGAGATGTATATTGAGGACTGGGTCATTGT	PIN_06199	NULL	57572	DOCK6	dedicator of cytokinesis 6	Exonic-PIN_target_probe_2139
1164	Reserved	NULL	NULL	NULL	NULL	NULL	NULL	NULL
1165	Reserved	NULL	NULL	NULL	NULL	NULL	NULL	NULL
1166	AS-PIN	TTCCAACTCTTCCCCGGACTCATTCAGGATTGCAGGAGCTACACCAAAGAATGGGAAAGT	PIN_07851	NULL	55902	ACSS2	acyl-CoA synthetase short-chain family member 2	AS-PIN_probe_2696
1167	AS-PIN	TGAACACGGTGCCAGCTATGATAGGAAAAGAAGGGACAGAAGCAGGGTCCAGACAGCTAA	PIN_10956	NULL	55744	C7orf44	chromosome 7 open reading frame 44	AS-PIN_probe_3880
1168	Reserved	NULL	NULL	NULL	NULL	NULL	NULL	NULL
1169	AS-TIN	AGACTTCACCCAGAACGTGAGTCGGCCCTTGCCTGCTGTGTGGTCAAGAAACCAAACCTG	NULL	TIN_25742	55311	ZNF444	zinc finger protein 444	AS-TIN_probe_3350
1170	Reserved	NULL	NULL	NULL	NULL	NULL	NULL	NULL
1171	Reserved	NULL	NULL	NULL	NULL	NULL	NULL	NULL
1172	Exonic-PIN_target	ACGCCATGGAACTCACTCGCGATTCCTGCTCACAGCACGTTTCCTGCTCGAAAACCAGGA	PIN_04986	NULL	54758	KLHDC4	kelch domain containing 4	Exonic-PIN_target_probe_1758
1173	Exonic-PIN_target	GGACTTATCTTCCGAAGAGGAAAGGTTTATGAAACCTAAAGTAACAATGATAGCTTGGAA	PIN_08123	NULL	54014	BRWD1	bromodomain and WD repeat domain containing 1	Exonic-PIN_target_probe_2807
1174	Exonic-PIN_target	AGTTGTGAAATCTGTCAAGAACAATTTGAACAATACTGGGATGAAGAAGAGGAGGAATGG	PIN_02328	NULL	51585	PCF11	PCF11, cleavage and polyadenylation factor subunit, homolog (S. cerevisiae)	Exonic-PIN_target_probe_0820
1175	Exonic	GAAGAGGACCTCTCTGTGAAGCAACTGCTAGAAGAAGAGCTGTCAAGTCTGCTGGACCCC	NULL	NULL	51294	PCDH12	protocadherin 12	Exonic_probe_0215
1176	S-TIN	ATTATTTTGGAAGTTGAAGTAACTTAGTTGAGAGAAAAATGCTATTCTGTGGCCAGTCTG	NULL	TIN_14296	51028	VPS36	vacuolar protein sorting 36 homolog (yeast)	S-TIN_probe_1913
1177	AS-PIN	CGAGTTAATGTAAAATCCTCCATACTTCGTAGTCAAAGAAGCAGGAACAAGCTCATCATA	PIN_04577	NULL	29855	UBN1	ubinuclein 1	AS-PIN_probe_1624
1178	Exonic-PIN_target	AAAACTCTGAAATAAAGACCAGTATTGAAGTCAAAGCCACTGAAAACTGTGCTAAAGAAG	PIN_07037	NULL	27332	ZNF638	zinc finger protein 638	Exonic-PIN_target_probe_2413
1179	Exonic-PIN_target	GGTGGAATAATTAATGATAGTTCTGAATTAATTGGTCCTGCTGAAGCTCACTCAGATTCC	PIN_01123	NULL	26750	RPS6KC1	ribosomal protein S6 kinase, 52kDa, polypeptide 1	Exonic-PIN_target_probe_0419
1180	S-TIN	AGGAGAAAGCGAAGAAATACACACTCATAAATGGAAACTTACTATGGAAAGTGTTCTTTG	NULL	TIN_31031	26051	PPP1R16B	protein phosphatase 1, regulatory (inhibitor) subunit 16B	S-TIN_probe_4002
1181	Exonic	TTCTTCAGCTGTCTGGCCGCACCTTAAAAACTATTTATTCACCAAAAGCCCCAGGCATTT	NULL	NULL	25841	ABTB2	ankyrin repeat and BTB (POZ) domain containing 2	Exonic_probe_0216
1182	Reserved	NULL	NULL	NULL	NULL	NULL	NULL	NULL
1183	S-TIN	GGAAATTCTATGGCTGATTTGCCGATGTTATTACCAATTATTTATTAGCCTTAGTATCGG	NULL	TIN_10410	23387	KIAA0999	KIAA0999 protein	S-TIN_probe_1388
1184	S-TIN	TGGAAAAGAGATTGAAGATAGAAAAATAAAGGCTTTTCCAGAATCCATAATGGCCTTTGG	NULL	TIN_38240	23284	LPHN3	latrophilin 3	S-TIN_probe_4924
1185	Reserved	NULL	NULL	NULL	NULL	NULL	NULL	NULL
1186	Exonic-PIN_target	AGCAGGTTATCTCTGGAGGACCAGAATGAAGTGTCGCTGCTCACGGCTCTGACGGAGATC	PIN_01630	NULL	23082	PPRC1	peroxisome proliferator-activated receptor gamma, coactivator-related 1	Exonic-PIN_target_probe_0603
1187	Reserved	NULL	NULL	NULL	NULL	NULL	NULL	NULL
1188	AS-TIN	TTTAGATAATGGGGAGCAGGGAGGGGACCTGAGGGAACTGGAGAGCGAATGCTGGCTAGA	NULL	TIN_42317	11346	SYNPO	synaptopodin	AS-TIN_probe_5465
1189	AS-TIN	GCACCATTCAGAAAGAATATTCCCTCTTTTCCAGGTCCTACTAGTTGGGATGGTCCATCT	NULL	TIN_39256	11107	PRDM5	PR domain containing 5	AS-TIN_probe_5068
1190	Reserved	NULL	NULL	NULL	NULL	NULL	NULL	NULL
1191	Exonic	AGAATCTGACATCATGACAACAAATGGTGTAATTCATGTTGTAGATAAACTCCTCTATCC	NULL	NULL	10631	POSTN	periostin, osteoblast specific factor	Exonic_probe_0217
1192	Reserved	NULL	NULL	NULL	NULL	NULL	NULL	NULL
1193	Reserved	NULL	NULL	NULL	NULL	NULL	NULL	NULL
1194	AS-PIN	AGAATTCCTAAGGAGGAACAACAACAAAATCGGGGTTTGTTCAGCAATTGCACCACATCT	PIN_06923	NULL	10128	LRPPRC	leucine-rich PPR-motif containing	AS-PIN_probe_2372
1195	S-TIN	GATAGGTGGTAAAACTAGATTTAAGCAAGCAATGAAGTCAAGGAAGCCGGGCTGGAGTTA	NULL	TIN_42020	9963	SLC23A1	solute carrier family 23 (nucleobase transporters), member 1	S-TIN_probe_5423
1196	Exonic	TGTGTTTCTTAGGAAATAGAATGTTATGCTTTGGGGCTCCTGAAACACCTCGTTTTGAAG	NULL	NULL	9841	ZBTB24	zinc finger and BTB domain containing 24	Exonic_probe_0218
1197	AS-PIN	TGGCTGGTAGTCTGGGTGTGGCTGGGACTCTCCGCTTTGCACTCTGCTCATTCCAGTATT	PIN_10536	NULL	9697	TRAM2	translocation associated membrane protein 2	AS-PIN_probe_3715
1198	Deleted	NULL	NULL	NULL	NULL	NULL	NULL	NULL
1199	Exonic	AATGGTGCAAGTGAAGGTGCCAGTTGCTATTTGATATCACACTCTACAAAAGCTTCATTA	NULL	NULL	9354	UBE4A	ubiquitination factor E4A (UFD2 homolog, yeast)	Exonic_probe_0219
1200	S-TIN	GCTGTTACGCTAACTAATCAGAATTTCAATAGTGAAAAGCTAGATTTAGGAAGCTATCTG	NULL	TIN_20841	9135	RABEP1	rabaptin, RAB GTPase binding effector protein 1	S-TIN_probe_2726
1201	Exonic-PIN_target	TGACTCCCAGGATCCTGAAAGCTATGACTGAGCGTCAGTCCGAATTCACAAATTTCAAGC	PIN_10791	NULL	8871	SYNJ2	synaptojanin 2	Exonic-PIN_target_probe_3825
1202	Reserved	NULL	NULL	NULL	NULL	NULL	NULL	NULL
1203	S-TIN	CACTGACTGTGGCCTTTTGTTTTCTGGGTGACAGTAGCATCAGGCGGTGTGTCCGGGTGA	NULL	TIN_08974	8525	DGKZ	diacylglycerol kinase, zeta 104kDa	S-TIN_probe_1183
1204	AS-TIN	TGCTTTTATAGTTCTACAACAAGGGTAAAAAGAGTGGGTAAAATGTGAGAGGAACAGAAG	NULL	TIN_55122	8287	USP9Y	ubiquitin specific peptidase 9, Y-linked (fat facets-like, Drosophila)	AS-TIN_probe_7134
1205	Reserved	NULL	NULL	NULL	NULL	NULL	NULL	NULL
1206	AS-TIN	ACGTGACTACTTAGCAGACTGTAGACAGTTAACTCTCGGCCTATTTGAAGTACAGACATA	NULL	TIN_09708	7405	UVRAG	UV radiation resistance associated gene	AS-TIN_probe_1273
1207	Reserved	NULL	NULL	NULL	NULL	NULL	NULL	NULL
1208	S-TIN	GTCATCTTGACCTATGTCCTTAATTTTCAGCACCGATTTAGTTGATCCAACCCTCCTTCT	NULL	TIN_11917	7024	TFCP2	transcription factor CP2	S-TIN_probe_1588
1209	Exonic	AAGGATGAGGTCTTCTCCAAGTACTACACTCCTGTGCTGGCTAAAGCTGTTGATGGATAT	NULL	NULL	6776	STAT5A	signal transducer and activator of transcription 5A	Exonic_probe_0220
1210	Exonic	AGCTCCCTGCTACCTCTAGCCAGGCTCATCTATCTGTCTGTCCACTTAAAAACTCGTCAG	NULL	NULL	6586	SLIT3	slit homolog 3 (Drosophila)	Exonic_probe_0221
1211	AS-TIN	ATCTGGATCCTTCATGCTGTAGGTAGGGAACAGAATGGGGCTCTGAGAGCTCCCTCCTCC	NULL	TIN_43213	6310	ATXN1	ataxin 1	AS-TIN_probe_5584
1212	Exonic-PIN_target	GAAAAGGTGTACTACCAAGAATGCTTGAAGAAATTTTGAAGACTAGATTTATGGTGAAGC	PIN_10663	NULL	5980	REV3L	REV3-like, catalytic subunit of DNA polymerase zeta (yeast)	Exonic-PIN_target_probe_3759
1213	Exonic-PIN_target	AAACCACTATCAGCGGCCTGACCCCGGAGACCACCTACTCCGTTACTGTTGCTGCCTATA	PIN_00374	NULL	5792	PTPRF	protein tyrosine phosphatase, receptor type, F	Exonic-PIN_target_probe_0140
1214	Control	NULL	NULL	NULL	NULL	NULL	NULL	NULL
1215	AS-PIN	ATGACGGAGACATCAGCTGCGTGAGTCCAGTAACAGTCGTGCACAGAGACGAAGGTCAGG	PIN_06020	NULL	5442	POLRMT	polymerase (RNA) mitochondrial (DNA directed)	AS-PIN_probe_2094
1216	AS-TIN	CTAGTTTCTGCTTCTCAGTTAATGAAACTTGTGGTTATTATTCCAATGCTAGATGACAAC	NULL	TIN_47413	5218	PFTK1	PFTAIRE protein kinase 1	AS-TIN_probe_6082
1217	AS-TIN	TTCTGAGGATGTTTGGGGAAGAAGTAATAGAGAGGTGGCTTGAGAAGTGAGTAATTTTTT	NULL	TIN_53295	5069	PAPPA	pregnancy-associated plasma protein A, pappalysin 1	AS-TIN_probe_6886
1218	AS-PIN	TGGTGAGGTGGGCATCGGCAAGGGGATAGGCCTTTGGATTCACATCAGCCTCAGTCTATG	PIN_08412	NULL	4809	NHP2L1	NHP2 non-histone chromosome protein 2-like 1 (S. cerevisiae)	AS-PIN_probe_2891
1219	AS-TIN	GCCTGTCACACTTAGGCAGCCATACTTCAACAATTGCTTATGAGCTGTGCTACATTTTAC	NULL	TIN_20901	4628	MYH10	myosin, heavy chain 10, non-muscle	AS-TIN_probe_2732
1220	AS-TIN	CCTTCCTGCTTTCAGAGCCTACAAGTAGTCCCCAGTGAAATGACAAAAATGCCCATGCCT	NULL	TIN_27245	4211	MEIS1	Meis1, myeloid ecotropic viral integration site 1 homolog (mouse)	AS-TIN_probe_3534
1221	S-TIN	CCTAGCTGTCCAGTTGTATTATCCATAGAATCCCTTTCTTAGAGGAGTTAACAATCCTTG	NULL	TIN_23941	3998	LMAN1	lectin, mannose-binding, 1	S-TIN_probe_3155
1222	S-TIN	TCGGGGGAGGTGAGGAGGAGGAGTGAAAAGGATAGGTTGTGTGACTCTTGTCTACCTGGA	NULL	TIN_43163	3720	JARID2	jumonji, AT rich interactive domain 2	S-TIN_probe_5577
1223	AS-TIN	GAGTCCTTTATGTGCGTTTACAAAAGCAATAATTTATGGCAAGGACTTATCAGAACTACT	NULL	TIN_18637	3480	IGF1R	insulin-like growth factor 1 receptor	AS-TIN_probe_2456
1224	S-TIN	GCCCGGTCTTTCCTATCTTTCTGACTGTATCTTCAGATCACTCCTGAACCCGAGACCTGA	NULL	TIN_37891	6133	RPL9	ribosomal protein L9	S-TIN_probe_4870
1225	AS-TIN	AACAATAGGTACTTACAGGCCACAAGTGCCCCAGGCCACCCAGTGAGAGGTGGAACCAAG	NULL	TIN_07641	2869	GRK5	G protein-coupled receptor kinase 5	AS-TIN_probe_0982
1226	Exonic	GGTAATGATGATTCAATCATTTGGGGAAATTCTTGCACTGTATCCAAGTTATTTGATCTG	NULL	NULL	2596	GAP43	growth associated protein 43	Exonic_probe_0222
1227	Exonic	GGCTCTCTGTGGATGGCAGGTCATGTGAAGACATCAATGAGTGCAGCAGCAGCCCCTGTA	NULL	NULL	2192	FBLN1	fibulin 1	Exonic_probe_0223
1228	AS-PIN	TAGAGTCCTTCTTCACTTCAGACACAGAGCCTACTTCAGTAGTCATGGCCACAGCTTATG	PIN_10715	NULL	2037	EPB41L2	erythrocyte membrane protein band 4.1-like 2	AS-PIN_probe_3783
1229	Exonic	GGTTCTTAGAACTTGTTTTAATTTTTGTGGTCCTTCTGTTTATTATAATAGGCGTCCACC	NULL	NULL	1793	DOCK1	dedicator of cytokinesis 1	Exonic_probe_0224
1230	Exonic	TCTGTTGGTGTAGATGCGCGTCATCCTTCTTTCTTCCTCTACAGAAGTGGTGTCTACTAT	NULL	NULL	1520	CTSS	cathepsin S	Exonic_probe_0225
1231	Exonic	AATGAAGCCATATGAACCAGCTGTCAGTTGCACTTCTAAGACTTTACTTAGCAGTAAATT	NULL	NULL	1285	COL4A3	collagen, type IV, alpha 3 (Goodpasture antigen)	Exonic_probe_0226
1232	AS-PIN	AATGCCGATGAGGTACAGCTTCCCGGAGAAGAGGTCATCGATCTTCTGGTGGCAGTCCTC	PIN_01803	NULL	975	CD81	CD81 molecule	AS-PIN_probe_0650
1233	Reserved	NULL	NULL	NULL	NULL	NULL	NULL	NULL
1234	Reserved	NULL	NULL	NULL	NULL	NULL	NULL	NULL
1235	AS-TIN	TTAGAATCAAAGTCCCTCGAGGAAACATGAAAGATCGCTTAATTTCATGTTCATCTTTCA	NULL	TIN_27349	307	ANXA4	annexin A4	AS-TIN_probe_3543
1236	Control	NULL	NULL	NULL	NULL	NULL	NULL	NULL
1237	Exonic	GGCCCGTGGGCGTGGGCGGAAACCCAGCGCCAAGGCCAAGGGTGACAGAGCCGCTACCCT	NULL	NULL	27320	TNRC18	trinucleotide repeat containing 18	Exonic_probe_0227
1238	Exonic	GTTTGAACCCTGGGCACTGAAGCTAATAATGTAACTTTTCTCCCTTCTTTCTTCTTTGGC	NULL	NULL	389250	NULL	NULL	Exonic_probe_0228
1239	Reserved	NULL	NULL	NULL	NULL	NULL	NULL	NULL
1240	Reserved	NULL	NULL	NULL	NULL	NULL	NULL	NULL
1241	Reserved	NULL	NULL	NULL	NULL	NULL	NULL	NULL
1242	Reserved	NULL	NULL	NULL	NULL	NULL	NULL	NULL
1243	Deleted	NULL	NULL	NULL	NULL	NULL	NULL	NULL
1244	Reserved	NULL	NULL	NULL	NULL	NULL	NULL	NULL
1245	S-TIN	AGTTGAGGAGGCTGACCTAAAAACATACAGTCCACTAAAAATAGATTGTAAGTTTTGCAA	NULL	TIN_15298	253959	GARNL1	GTPase activating Rap/RanGAP domain-like 1	S-TIN_probe_2051
1246	Exonic-PIN_target	GACCAACCCTGAGAAAGGAACTGATTTTGTCTTCAAATATTGGACAACATGATTTGGACA	PIN_03327	NULL	219402	MTIF3	mitochondrial translational initiation factor 3	Exonic-PIN_target_probe_1166
1247	AS-TIN	CTCCAGCCTAACTCTGGCCTGCAGTTAGATTTAAACTGCAAATAAACTAAAATACTAAAT	NULL	TIN_24890	170959	ZNF431	zinc finger protein 431	AS-TIN_probe_3263
1248	Exonic-PIN_target	CTCTCCGGATAAAGACCAAATCAAGGTGGTGATTGACGAAGTGACGCGGTGGCTGGAGCT	PIN_10813	NULL	154197	PNLDC1	poly(A)-specific ribonuclease (PARN)-like domain containing 1	Exonic-PIN_target_probe_3831
1249	Control	NULL	NULL	NULL	NULL	NULL	NULL	NULL
1250	S-TIN	AAAAGAATTTCTTCCTGCAATGTATCAATACTGGATGGATATCCACTCTAGATGTCACAG	NULL	TIN_37686	80333	KCNIP4	Kv channel interacting protein 4	S-TIN_probe_4842
1251	Deleted	NULL	NULL	NULL	NULL	NULL	NULL	NULL
1252	AS-PIN	CAAGCCTGCTTTAAGTGCAGAGGCAACTATACAGTGAAAAAATTCTTCTCAGTGATGGGG	PIN_11559	NULL	115294	PCMTD1	protein-L-isoaspartate (D-aspartate) O-methyltransferase domain containing 1	AS-PIN_probe_4082
1253	Reserved	NULL	NULL	NULL	NULL	NULL	NULL	NULL
1254	S-TIN	TTTCCTAATGTTGAAATGCTGGCAGTCCAGTGAGTCAGGTAACCATGTTACAAGAATTGT	NULL	TIN_54940	90161	HS6ST2	heparan sulfate 6-O-sulfotransferase 2	S-TIN_probe_7110
1255	S-TIN	GAAAGTAGTTCCTTGTTGAGAATGGCTGTCAGCTCAGAACAAGCTCATCTGTAGTAGCTA	NULL	TIN_52810	84909	C9orf3	chromosome 9 open reading frame 3	S-TIN_probe_6822
1256	S-TIN	TTTTCCATTGTCTGCCAATCTCTCAGTTCCTCTTGACCTGGTGTTTACTTACTCATTGCA	NULL	TIN_10063	84441	MAML2	mastermind-like 2 (Drosophila)	S-TIN_probe_1333
1257	Control	NULL	NULL	NULL	NULL	NULL	NULL	NULL
1258	Exonic-PIN_target	ACCCGAAGATAGCAGCCTGGCGCTGGAGCCGGAAGATTGGAAAGCTCTACAACAGCTTGT	PIN_04671	NULL	81691	LOC81691	exonuclease NEF-sp	Exonic-PIN_target_probe_1662
1259	Exonic-PIN_target	ACATCTTACTGGGTGATGAATAATCCTCTAAGAAACCCTCTGAGCTGCTAACTTTTTCAG	PIN_09279	NULL	80306	MED28	mediator of RNA polymerase II transcription, subunit 28 homolog (S. cerevisiae)	Exonic-PIN_target_probe_3227
1260	Reserved	NULL	NULL	NULL	NULL	NULL	NULL	NULL
1261	Exonic	GTAGAGTTTTAACACGTAGGAGAAAAGGTGTGATAAGTGTATTGAGAAGCGTTCTTCCTC	NULL	NULL	79745	CLIP4	CAP-GLY domain containing linker protein family, member 4	Exonic_probe_0229
1262	Exonic	TTCAAAGATAGTTTCACTTTGGTCTCTGAATTGAAATGCTGTCTACTGAAAGGGTTTCAG	NULL	NULL	79086	C19orf42	chromosome 19 open reading frame 42	Exonic_probe_0230
1263	S-TIN	TGCTGTTACTGAATGTGACCAGGGCTAGCTTAGCCACCTGTTAAAGCAGGGAAAGTTTTT	NULL	TIN_48673	64764	CREB3L2	cAMP responsive element binding protein 3-like 2	S-TIN_probe_6255
1264	AS-TIN	CTCTCAGTGGAGAAAAATTAGTATTATCTGGGTTCAAACACAAATGTGGGTGTTTGTTAT	NULL	TIN_15254	64067	NPAS3	neuronal PAS domain protein 3	AS-TIN_probe_2042
1265	S-TIN	TGGAAGCAGAACCGAAATCATCAGTGTTACAGTCATTATTCTTTCCTGTCACCATTATAT	NULL	TIN_02398	58155	PTBP2	polypyrimidine tract binding protein 2	S-TIN_probe_0330
1266	Exonic-PIN_target	AGTTTAAACAGAAAGAAGAGTGTACAATCCGTGGCCGGAGCCTGATCCAGATTAGCATCC	PIN_07962	NULL	57580	PREX1	phosphatidylinositol 3,4,5-trisphosphate-dependent RAC exchanger 1	Exonic-PIN_target_probe_2739
1267	Exonic	CCGGCCATTGATGTGTTGTCATTGAATCCAGGAGGATTTCTAGGGCACTGAAGTTTTGTT	NULL	NULL	57325	CSRP2BP	CSRP2 binding protein	Exonic_probe_0231
1268	S-TIN	CCAGCTCAGTGGCCTACAAAATGTGGGGTATGCTAAAAGTTTGTCTACTCCCTTCAGACT	NULL	TIN_45981	56913	C1GALT1	core 1 synthase, glycoprotein-N-acetylgalactosamine 3-beta-galactosyltransferase, 1	S-TIN_probe_5916
1269	Reserved	NULL	NULL	NULL	NULL	NULL	NULL	NULL
1270	Exonic-PIN_target	CAACAAGTGGTCCTGGTGGCATCCGAACGGTAATAATACGCCAGCATGAGATTGTCCTGA	PIN_01187	NULL	55746	NUP133	nucleoporin 133kDa	Exonic-PIN_target_probe_0439
1271	Reserved	NULL	NULL	NULL	NULL	NULL	NULL	NULL
1272	AS-PIN	CTTGATGTTGCCCCAGACAATACCACCATTACTTTTATGATATTTTTGCATACGAAAAAC	PIN_03647	NULL	55320	C14orf106	chromosome 14 open reading frame 106	AS-PIN_probe_1293
1273	Exonic	GACAAATCAACACGTAATGAGTTCCGAAGGTTCATGGAGAAGAATCCAGATGCCTACGAT	NULL	NULL	55139	ANKZF1	ankyrin repeat and zinc finger domain containing 1	Exonic_probe_0232
1274	Reserved	NULL	NULL	NULL	NULL	NULL	NULL	NULL
1275	Reserved	NULL	NULL	NULL	NULL	NULL	NULL	NULL
1276	Deleted	NULL	NULL	NULL	NULL	NULL	NULL	NULL
1277	Reserved	NULL	NULL	NULL	NULL	NULL	NULL	NULL
1278	S-TIN	CCACAGTGTTCTGAGCACTTTAGAGAGTGCCACCGGACGGCCGACTCATTTAAACCCGAG	NULL	TIN_51400	51305	KCNK9	potassium channel, subfamily K, member 9	S-TIN_probe_6634
1279	AS-TIN	AGTCTGAGTTCTTATGGGCCATGACCAAGGCTGCTGCTTCCTCAAAAGGCACGAAGGGGG	NULL	TIN_20610	51031	C17orf25	chromosome 17 open reading frame 25	AS-TIN_probe_2696
1280	Exonic-PIN_target	TTCTCTGTCATTGAGGAGGAGCGGCCTCAGGACCGGGACAACATGGTGCTCATTGACAGT	PIN_12275	NULL	29882	ANAPC2	anaphase promoting complex subunit 2	Exonic-PIN_target_probe_4326
1281	S-TIN	GCAGTTGAACTTTAGACATTTGAGATGTCACAGTGCTATGAGAAACCATGTTTTTGAAAG	NULL	TIN_27395	27332	ZNF638	zinc finger protein 638	S-TIN_probe_3552
1282	S-TIN	ACATGCTCGCCAAGCTGTCTGCAGAGCTTTTGACCTGGTTCTCGGGCTAATTGGTAGTGT	NULL	TIN_25835	26751	SH3YL1	SH3 domain containing, Ysc84-like 1 (S. cerevisiae)	S-TIN_probe_3352
1283	AS-TIN	GTGAATGCAATTTGAATGCCTTTCTCCACACAACTATCCTACAAATGAGGTTCCAAAAAT	NULL	TIN_46992	26053	AUTS2	autism susceptibility candidate 2	AS-TIN_probe_6038
1284	Exonic-PIN_target	ATGCCACAGTGATACCACACCTCATGGCACTGCTTAGCAGGTCCCGCTATACCCAGGAGT	PIN_08995	NULL	25852	ARMC8	armadillo repeat containing 8	Exonic-PIN_target_probe_3109
1285	S-TIN	GCCTGGCCCAAAATGTTTCTTAACCCATGGTTCAGAATTATATTCAATCGACATGAAAAT	NULL	TIN_45089	23593	HEBP2	heme binding protein 2	S-TIN_probe_5803
1286	S-TIN	CATTCAGTAAATGTTTTATGGTCAAGCTTCCCTTACTCTTTTTCTTAACTCCATCTATCC	NULL	TIN_13072	23389	THRAP2	thyroid hormone receptor associated protein 2	S-TIN_probe_1755
1287	AS-TIN	ATAGGATTGAGCCTCTTCTCGCTTAGGAATGCCCAGGGCCAAGGGAATGCTTCGCTGGAG	NULL	TIN_42519	23286	WWC1	WW and C2 domain containing 1	AS-TIN_probe_5490
1288	Exonic	CTTGCTTTTAGAAAGAACAGACTTCCACCAGAATGTATGTACTGTAACAATCCATTGTTT	NULL	NULL	23196	FAM120A	family with sequence similarity 120A	Exonic_probe_0233
1289	S-TIN	AAGATCAAATTTGCATTTTAGACATATCTTTCTATTGGTGATGTGAAGGATGGAGAGGAG	NULL	TIN_10234	23086	EXPH5	exophilin 5	S-TIN_probe_1361
1290	Exonic	AGAAATCTGGCTGGCTACAGTGTAGATCAGTATTAGGAATATTTCTAAAGATCCTGCTTT	NULL	NULL	22986	SORCS3	sortilin-related VPS10 domain containing receptor 3	Exonic_probe_0234
1291	Reserved	NULL	NULL	NULL	NULL	NULL	NULL	NULL
1292	Exonic-PIN_target	CGCCAGTGGGGAGATGTTGAAGTTCAAATATGGAGCGCGGAATCCTTTGGATGCTGGTGC	PIN_03206	NULL	11113	CIT	citron (rho-interacting, serine/threonine kinase 21)	Exonic-PIN_target_probe_1124
1293	AS-TIN	CCCGCAATTAGGTCTGAACACTTGCAAATATTAATAGTACCTCCAATAATACTGCATATA	NULL	TIN_24134	10907	TXNL4A	thioredoxin-like 4A	AS-TIN_probe_3184
1294	Exonic	AACAAAAGGCTACATTTCCATGGGGCCAGCACTGTCATGAGCCTCACTAAGCTATTTTGA	NULL	NULL	10643	IGF2BP3	insulin-like growth factor 2 mRNA binding protein 3	Exonic_probe_0235
1295	Control	NULL	NULL	NULL	NULL	NULL	NULL	NULL
1296	AS-TIN	GGTAGCAATTCTTCCTATGGTAATTCTGTTTGTTACTTCTCAGTAATAGGAAGAATCATC	NULL	TIN_47495	10282	BET1	BET1 homolog (S. cerevisiae)	AS-TIN_probe_6093
1297	Reserved	NULL	NULL	NULL	NULL	NULL	NULL	NULL
1298	Reserved	NULL	NULL	NULL	NULL	NULL	NULL	NULL
1299	AS-TIN	GGCTATTTCTGCTCTGGTTCACTAAGGAATTTCCTGGCTTGTTGGGGCCAGGGATGCCTC	NULL	TIN_46514	9844	ELMO1	engulfment and cell motility 1	AS-TIN_probe_5992
1300	Exonic	TTTTGTTCACTGTTGTATCTATATTTCACATGTGGAAACTTTCAGGGTGGTTGGTTTAAC	NULL	NULL	9698	PUM1	pumilio homolog 1 (Drosophila)	Exonic_probe_0236
1301	AS-TIN	ACAGATCTTACACAGCCTTAACAAGGCTTCTAAGTCTTGCCCTTTAATGACGTAATTGTT	NULL	TIN_26283	9577	BRE	brain and reproductive organ-expressed (TNFRSF1A modulator)	AS-TIN_probe_3416
1302	AS-TIN	AAGCTGTGCCTGGAAATCATGACAGTGCCTCTATGCTGTTGATGTACCAGCCATGCCGTT	NULL	TIN_28855	9360	PPIG	peptidylprolyl isomerase G (cyclophilin G)	AS-TIN_probe_3749
1303	AS-TIN	TTTCTATCATTCCACCACTGTCGCAGGGCCCTGCTGGGCCACTTCTGTTATCTCTCCCCT	NULL	TIN_25308	9138	ARHGEF1	Rho guanine nucleotide exchange factor (GEF) 1	AS-TIN_probe_3309
1304	Reserved	NULL	NULL	NULL	NULL	NULL	NULL	NULL
1305	Exonic	TTTGCTGCGGATGTTTTTTGATTGTCTATATGACGAGGAGGTGATCTCCGAGGATGCCTT	NULL	NULL	8672	EIF4G3	eukaryotic translation initiation factor 4 gamma, 3	Exonic_probe_0237
1306	Exonic-PIN_target	ATAGTGAAAGGCCTGAAATATATGCTGGAGGTGGAAATTGGCAGAACTACCTGCAAGAAA	PIN_07811	NULL	8530	CST7	cystatin F (leukocystatin)	Exonic-PIN_target_probe_2679
1307	AS-PIN	CCCAGGGAACGATAATGCACGTCTGTCTTTTGCTTGTGTTCTTCAAAGCCAATCATCCAA	PIN_07042	NULL	8291	DYSF	dysferlin, limb girdle muscular dystrophy 2B (autosomal recessive)	AS-PIN_probe_2416
1308	S-TIN	ATCTATCCTTTCATCATCCATTCTTCCACCCATCCCTCCTCTCCTATATCCATCTTTTCA	NULL	TIN_27995	7849	PAX8	paired box gene 8	S-TIN_probe_3630
1309	Reserved	NULL	NULL	NULL	NULL	NULL	NULL	NULL
1310	Reserved	NULL	NULL	NULL	NULL	NULL	NULL	NULL
1311	Exonic-PIN_target	CCTGAACTCTTTGCTTCCGGAATCCGGGATTGTTGCTGACATAGAATTAGAAAACGTCCT	PIN_12401	NULL	7030	TFE3	transcription factor binding to IGHM enhancer 3	Exonic-PIN_target_probe_4370
1312	Exonic-PIN_target	GCTCTCCACAGATAGAGAACATCCAGCCATTCTCTGCCAAAGACCTGTCCATTCGCTCAC	PIN_02922	NULL	6778	STAT6	signal transducer and activator of transcription 6, interleukin-4 induced	Exonic-PIN_target_probe_1024
1313	Reserved	NULL	NULL	NULL	NULL	NULL	NULL	NULL
1314	AS-TIN	AAGGACAGTATTTCAAAAGAAGCCTATCTCACTTATTTGGATATAATATTCAGGCCAGGC	NULL	TIN_43233	6310	ATXN1	ataxin 1	AS-TIN_probe_5590
1315	AS-PIN	ACAGCATCCACTTCTAATTCACATGTACTCTGTGGTTCAACACCTTCCAATATTAAAGAG	PIN_10666	NULL	5980	REV3L	REV3-like, catalytic subunit of DNA polymerase zeta (yeast)	AS-PIN_probe_3760
1316	AS-TIN	GAGGCCAACACAGACGTTATTCTTTTCCATTTTTTCCATTATGACACAAGCCGACTTGAG	NULL	TIN_34769	5793	PTPRG	protein tyrosine phosphatase, receptor type, G	AS-TIN_probe_4507
1317	AS-TIN	GAATCTAGCCAAAGAAAGATAGTACAGGAAGTTCAGCATCTACTATTATCTGAATGTTCT	NULL	TIN_14591	5611	DNAJC3	DnaJ (Hsp40) homolog, subfamily C, member 3	AS-TIN_probe_1949
1318	Exonic	TTTTCTGGGAAATGACTTTTCTGGGAAATGACAGTTTCTTTGACATATTTTCTTTGCCCA	NULL	NULL	5450	POU2AF1	POU domain, class 2, associating factor 1	Exonic_probe_0238
1319	Control	NULL	NULL	NULL	NULL	NULL	NULL	NULL
1320	AS-TIN	TTGAAGAAAGTAGGGTATGATACATGATGTGCCCTTCGTTTGTCTTCTTGGCACTGGCCT	NULL	TIN_53323	5069	PAPPA	pregnancy-associated plasma protein A, pappalysin 1	AS-TIN_probe_6892
1321	Exonic-PIN_target	CCAGATCCAGACCTTCTTCTCCTGGTCCTTCTACCTGGGCTGGGTCTCAGCTATCCTCTT	PIN_06659	NULL	4818	NKG7	natural killer cell group 7 sequence	Exonic-PIN_target_probe_2275
1322	Reserved	NULL	NULL	NULL	NULL	NULL	NULL	NULL
1323	Reserved	NULL	NULL	NULL	NULL	NULL	NULL	NULL
1324	Exonic	CCCTCCTGGGGCCAGGCCGGGCCTGTACAGTCTGTCTTCTGTATATACATGGGAACATTT	NULL	NULL	4004	LMO1	LIM domain only 1 (rhombotin 1)	Exonic_probe_0239
1325	S-TIN	TCATGTTGCTGCTCCGTGTTGGGAGGGCCCAGGACTAGCTTGTTCTACCTATTCTTCCTG	NULL	TIN_02557	3737	KCNA2	potassium voltage-gated channel, shaker-related subfamily, member 2	S-TIN_probe_0358
1326	S-TIN	AACAAGTTTCAAGGTTACTGATCTGTAGCTGTTGCTGTCCATGCTTCTTGGCAGCTTTAA	NULL	TIN_18651	3480	IGF1R	insulin-like growth factor 1 receptor	S-TIN_probe_2461
1327	AS-TIN	ACATGGGTGCTTCACATGCACATTGTATTTATATGTACAGTGGGAAACAACTCTGAGGTC	NULL	TIN_06466	3098	HK1	hexokinase 1	AS-TIN_probe_0831
1328	Exonic-PIN_target	AACTGAATGCACTACAGGAAGAGCTTGCACCATTCGGTCTGGTCATTCTGGGCTTTCCCT	PIN_10101	NULL	2878	GPX3	glutathione peroxidase 3 (plasma)	Exonic-PIN_target_probe_3556
1329	AS-PIN	TAATCGCTTATGGTCCTGTGCTGGGGGCATGGGGGCCACAGTCTTGCCATCAGTGAAACA	PIN_08082	NULL	2618	GART	phosphoribosylglycinamide formyltransferase, phosphoribosylglycinamide synthetase, phosphoribosylaminoimidazole synthetase	AS-PIN_probe_2787
1330	Exonic	GGTTCTTCATCCCAAGTTTCCCAGGCACTTTTGGCCAAAGGAAGGAAGGAACTAATTCTT	NULL	NULL	2196	FAT2	FAT tumor suppressor homolog 2 (Drosophila)	Exonic_probe_0240
1331	Exonic	CTTAATGCCACACCACTATTCCAGCGAATTTATGCTACAACTGGTAACAATGACCAGAAG	NULL	NULL	2037	EPB41L2	erythrocyte membrane protein band 4.1-like 2	Exonic_probe_0241
1332	Reserved	NULL	NULL	NULL	NULL	NULL	NULL	NULL
1333	AS-TIN	TCTCATCACAGGGTGATGGTTCACAAAAGAAGGGATCTAGCTGTTGATGATTTCAATTTC	NULL	TIN_47797	1523	CUTL1	cut-like 1, CCAAT displacement protein (Drosophila)	AS-TIN_probe_6130
1334	Control	NULL	NULL	NULL	NULL	NULL	NULL	NULL
1335	Exonic	TCCTGGACTTTTCCTCTCATGTCTTTGCTGCAGAACTGAAGAGACTAGGCGCTGGGGCTC	NULL	NULL	976	CD97	CD97 molecule	Exonic_probe_0242
1336	Reserved	NULL	NULL	NULL	NULL	NULL	NULL	NULL
1337	Exonic-PIN_target	CATCATCTTCTGTGAGGCTGTGGCCATCTACGGCATCATCATGGCAATTGTCATTAGCAA	PIN_00382	NULL	533	ATP6V0B	ATPase, H+ transporting, lysosomal 21kDa, V0 subunit b	Exonic-PIN_target_probe_0143
1338	Exonic	GTGCTTAACACATTGCCTTATTCATACTAGCATGCTCATGACCAACACATACACGTCATA	NULL	NULL	308	ANXA5	annexin A5	Exonic_probe_0243
1339	Deleted	NULL	NULL	NULL	NULL	NULL	NULL	NULL
1340	Exonic	CATCTTGTCTAATTTTCACACATAGTCTTGATGACATTTCACTGATGCTTCTGTCAGGTC	NULL	NULL	6013	RLN1	relaxin 1	Exonic_probe_0244
1341	Exonic	TTCAAGAGATGGAACCCTAAGTGGAGAATGAGTTATTCTAAGGATTTCTACTTTGGTCTT	NULL	NULL	221785	ZNF498	zinc finger protein 498	Exonic_probe_0245
1342	Reserved	NULL	NULL	NULL	NULL	NULL	NULL	NULL
1343	Reserved	NULL	NULL	NULL	NULL	NULL	NULL	NULL
1344	Reserved	NULL	NULL	NULL	NULL	NULL	NULL	NULL
1345	Reserved	NULL	NULL	NULL	NULL	NULL	NULL	NULL
1346	Exonic	AAGTGCCTAGTACACTGCTTGGACCTCTGAAGGTATTTAGTAAAAGTTTACTTAGTAAAT	NULL	NULL	340481	ZDHHC21	zinc finger, DHHC-type containing 21	Exonic_probe_0246
1347	Reserved	NULL	NULL	NULL	NULL	NULL	NULL	NULL
1348	AS-TIN	GCAAATGCCTGGAGGAAAAACGTGGACATTTTATCCCAATTTCTTTTATTGATTTTGTTG	NULL	TIN_12161	253827	MSRB3	methionine sulfoxide reductase B3	AS-TIN_probe_1630
1349	Exonic	TCTGCTGGTGCACCTCGCCCAACTCATTCTTACTGCACAGTTCACTTTATTTAACAATTT	NULL	NULL	206358	SLC36A1	solute carrier family 36 (proton/amino acid symporter), member 1	Exonic_probe_0247
1350	Exonic	ATTTGATTAGGATAACTTTACAAATTCAATAGTATAGCCATCACTTATTATAATGGCAAT	NULL	NULL	170622	COMMD6	COMM domain containing 6	Exonic_probe_0248
1351	AS-PIN	GATAACGTCCATGTGGTGTAGAGACCAGGGCTCCGGGAGTCTGGAAAACTAGAGGTCTTT	PIN_10066	NULL	153769	SH3RF2	SH3 domain containing ring finger 2	AS-PIN_probe_3537
1352	Exonic	AATCTCTGCAATAGGAAATGTTTCGATCATGCAAGTGCTTTCCCAGCCAAATGTCTGTGC	NULL	NULL	145748	LYSMD4	LysM, putative peptidoglycan-binding, domain containing 4	Exonic_probe_0249
1353	Exonic	ATTGCATTGCTTGCAAAGACCTGGTACACAAACCTAGCCAATATCAAGTTGCCTTTCTTG	NULL	NULL	132989	C4orf36	chromosome 4 open reading frame 36	Exonic_probe_0250
1354	AS-TIN	CCCCTCACATGCACGTGTGACTTGGGCACGTCAACTGTTTTTGCTTGGCAAAACCAAGCA	NULL	TIN_20492	124245	NHN1	conserved nuclear protein NHN1	AS-TIN_probe_2681
1355	Control	NULL	NULL	NULL	NULL	NULL	NULL	NULL
1356	Deleted	NULL	NULL	NULL	NULL	NULL	NULL	NULL
1357	Deleted	NULL	NULL	NULL	NULL	NULL	NULL	NULL
1358	AS-PIN	ACTGCAGCTACTTTTCTTTTCCAGTCAAAGGATAAACCACTTCTCGAATCTAAATTACAA	PIN_03472	NULL	84899	TMTC4	transmembrane and tetratricopeptide repeat containing 4	AS-PIN_probe_1233
1359	S-TIN	CTTCCCTGCTTCAGTCCCAGGCCCATCACTCCCCTCCATTCACACAGCGTTTTCTCCAAA	NULL	TIN_08032	84435	GPR123	G protein-coupled receptor 123	S-TIN_probe_1054
1360	Exonic	GACACCTGCATATAGAATTTTGATTCCTTGAAGAGCCTATTTAGTTCCATAAAATTGGAG	NULL	NULL	84062	DTNBP1	dystrobrevin binding protein 1	Exonic_probe_0251
1361	Exonic	TTGCTGGAACTTGTATTGCTAATGGGAAACTACATGAATGCTGGCTCCCGGAATGCTCAA	NULL	NULL	81624	DIAPH3	diaphanous homolog 3 (Drosophila)	Exonic_probe_0252
1362	S-TIN	TGTAGTGTACAGTATTATAAAATCCAAAGAAGGGAACTTCGAAAGGAGGAAATGTTCTAG	NULL	TIN_03815	80267	EDEM3	ER degradation enhancer, mannosidase alpha-like 3	S-TIN_probe_0499
1363	Exonic-PIN_target	CTTACTTTCTGTCCTTCCCGGGCCCTGCAGACCGGCCAAGTTTAGTGGTAGCCTTTCCTA	PIN_12478	NULL	79979	CXorf34	chromosome X open reading frame 34	Exonic-PIN_target_probe_4398
1364	Exonic	GCCAAGGGCTGTGGAACTGTTTCTGTGATTCAGGATCCTCTTGGGAGAGTATATTCAATA	NULL	NULL	79739	TTLL7	tubulin tyrosine ligase-like family, member 7	Exonic_probe_0253
1365	Reserved	NULL	NULL	NULL	NULL	NULL	NULL	NULL
1366	Exonic-PIN_target	GAGGAAGCCAAGACCTCTGCCTTCCTGGAGGAGACAGGCTATGACACATACGTCCACGAT	PIN_11460	NULL	64760	RAI16	retinoic acid induced 16	Exonic-PIN_target_probe_4044
1367	Exonic-PIN_target	CACCCTCAGACCCTGCAGAAGCTGAAGGTTCCTATCATCGACTCGGAAGTCTGCAGCCAT	PIN_04535	NULL	64063	PRSS22	protease, serine, 22	Exonic-PIN_target_probe_1610
1368	S-TIN	TCCAAGGGGATACCAACCCGTGGTCTAGGCCAGTATAATGTAGCCAGGCTGCAAACTGTT	NULL	TIN_03157	57863	IGSF4B	immunoglobulin superfamily, member 4B	S-TIN_probe_0416
1369	AS-PIN	ACAATGACCCAGTCCTCAATATACATCTCCACCGCGGCCCTCACCTGGGCATCCAGTTTT	PIN_06199	NULL	57572	DOCK6	dedicator of cytokinesis 6	AS-PIN_probe_2139
1370	Reserved	NULL	NULL	NULL	NULL	NULL	NULL	NULL
1371	Exonic-PIN_target	ACTGGCAGCACCCAAACCTGTCTACCGCAACCCTCTGTGCTATGGGCTCTCAACTTGTCT	PIN_04326	NULL	56905	C15orf39	chromosome 15 open reading frame 39	Exonic-PIN_target_probe_1525
1372	Reserved	NULL	NULL	NULL	NULL	NULL	NULL	NULL
1373	Reserved	NULL	NULL	NULL	NULL	NULL	NULL	NULL
1374	Exonic-PIN_target	GTTTATTTCACAGAGCAGTGTACATTCTTGTCTTCCAGGGGAACTTCAACATGGAGTTAC	PIN_03491	NULL	55608	ANKRD10	ankyrin repeat domain 10	Exonic-PIN_target_probe_1240
1375	Exonic	AGAAAGCATGAGGTGCTCAGGAACTATTCAGGGCAAATTTCATTCATCTCCACCTGCTAA	NULL	NULL	55304	SPTLC3	serine palmitoyltransferase, long chain base subunit 3	Exonic_probe_0254
1376	Reserved	NULL	NULL	NULL	NULL	NULL	NULL	NULL
1377	Exonic-PIN_target	GGAGAGTCCGGTAGTGAAAGGCAATGCGCTGTTAGCTCTAAGCAGCCTTGCTGTCGTCGT	PIN_11856	NULL	54914	KIAA1797	KIAA1797	Exonic-PIN_target_probe_4182
1378	AS-PIN	TCCTGGTTTTCGAGCAGGAAACGTGCTGTGAGCAGGAATCGCGAGTGAGTTCCATGGCGT	PIN_04986	NULL	54758	KLHDC4	kelch domain containing 4	AS-PIN_probe_1758
1379	AS-PIN	TTCCAAGCTATCATTGTTACTTTAGGTTTCATAAACCTTTCCTCTTCGGAAGATAAGTCC	PIN_08123	NULL	54014	BRWD1	bromodomain and WD repeat domain containing 1	AS-PIN_probe_2807
1380	AS-PIN	CCATTCCTCCTCTTCTTCATCCCAGTATTGTTCAAATTGTTCTTGACAGATTTCACAACT	PIN_02328	NULL	51585	PCF11	PCF11, cleavage and polyadenylation factor subunit, homolog (S. cerevisiae)	AS-PIN_probe_0820
1381	Reserved	NULL	NULL	NULL	NULL	NULL	NULL	NULL
1382	AS-TIN	CAGACTGGCCACAGAATAGCATTTTTCTCTCAACTAAGTTACTTCAACTTCCAAAATAAT	NULL	TIN_14296	51028	VPS36	vacuolar protein sorting 36 homolog (yeast)	AS-TIN_probe_1913
1383	Exonic-PIN_target	GGTGGAAAGAAACGTAGAAAAGACCGAATACAGGACTTGATCGATATGGGGTATGGTTAT	PIN_04576	NULL	29855	UBN1	ubinuclein 1	Exonic-PIN_target_probe_1623
1384	AS-PIN	CTTCTTTAGCACAGTTTTCAGTGGCTTTGACTTCAATACTGGTCTTTATTTCAGAGTTTT	PIN_07037	NULL	27332	ZNF638	zinc finger protein 638	AS-PIN_probe_2413
1385	AS-PIN	GGAATCTGAGTGAGCTTCAGCAGGACCAATTAATTCAGAACTATCATTAATTATTCCACC	PIN_01123	NULL	26750	RPS6KC1	ribosomal protein S6 kinase, 52kDa, polypeptide 1	AS-PIN_probe_0419
1386	Control	NULL	NULL	NULL	NULL	NULL	NULL	NULL
1387	S-TIN	AGGGTGGAACTGTAAATGCAAAACAAAACAAAAACATATATTCATGCAGAACAGGTGCCC	NULL	TIN_08785	25841	ABTB2	ankyrin repeat and BTB (POZ) domain containing 2	S-TIN_probe_1152
1388	Exonic-PIN_target	GTTATGGCACACAGCTTGTGCCAGCGATGAAGGAGAAGTAATTGTTTTTGGTGGATGTGC	PIN_03662	NULL	23588	KLHDC2	kelch domain containing 2	Exonic-PIN_target_probe_1301
1389	AS-TIN	CCGATACTAAGGCTAATAAATAATTGGTAATAACATCGGCAAATCAGCCATAGAATTTCC	NULL	TIN_10410	23387	KIAA0999	KIAA0999 protein	AS-TIN_probe_1388
1390	AS-TIN	CCAAAGGCCATTATGGATTCTGGAAAAGCCTTTATTTTTCTATCTTCAATCTCTTTTCCA	NULL	TIN_38240	23284	LPHN3	latrophilin 3	AS-TIN_probe_4924
1391	Exonic-PIN_target	GCTCTAGACTGTTTCACAGCAATGCTTTCTGAGCATACAAGCAAACTGAAAATGGCAGAA	PIN_10624	NULL	23195	MDN1	MDN1, midasin homolog (yeast)	Exonic-PIN_target_probe_3744
1392	AS-PIN	GATCTCCGTCAGAGCCGTGAGCAGCGACACTTCATTCTGGTCCTCCAGAGATAACCTGCT	PIN_01630	NULL	23082	PPRC1	peroxisome proliferator-activated receptor gamma, coactivator-related 1	AS-PIN_probe_0603
1393	Exonic-PIN_target	CTCTACGAGTTCCTGGTGGGCTGTGTGCCCTTCTTCGGAGACACACCAGAGGAGCTATTT	PIN_06228	NULL	22983	MAST1	microtubule associated serine/threonine kinase 1	Exonic-PIN_target_probe_2153
1394	Exonic	GACAAGACTCTCAAGATTTATGAAGGTGCCTACCATGTTCTCCACAAGGAGCTTCCTGAA	NULL	NULL	11343	MGLL	monoglyceride lipase	Exonic_probe_0255
1395	Reserved	NULL	NULL	NULL	NULL	NULL	NULL	NULL
1396	Exonic-PIN_target	ACCCATGGACTTAACTAGCCTGAAGAGAAATCTCTCTAAGGGTCGGATTCGCACCATGGC	PIN_10007	NULL	10902	BRD8	bromodomain containing 8	Exonic-PIN_target_probe_3514
1397	S-TIN	CTTAGTAGTAATTTACAATGGTCCAGCTTCCAGGATTGCTACTGGCATTTCCTTCTTACT	NULL	TIN_13921	10631	POSTN	periostin, osteoblast specific factor	S-TIN_probe_1862
1398	Control	NULL	NULL	NULL	NULL	NULL	NULL	NULL
1399	Exonic-PIN_target	ATATTTATCCCCATTTTACAAGGCCTGGCTCTTGCTGCCAAAGAGTGCTCCCTCGACAGT	PIN_00062	NULL	10277	UBE4B	ubiquitination factor E4B (UFD2 homolog, yeast)	Exonic-PIN_target_probe_0023
1400	Exonic	AGAAGAAAATAGAATCCCTCCAGCTTGAAAAAAGCAATCATGTCTTAGCTCAAATGGAGC	NULL	NULL	10125	RASGRP1	RAS guanyl releasing protein 1 (calcium and DAG-regulated)	Exonic_probe_0256
1401	AS-TIN	TAACTCCAGCCCGGCTTCCTTGACTTCATTGCTTGCTTAAATCTAGTTTTACCACCTATC	NULL	TIN_42020	9963	SLC23A1	solute carrier family 23 (nucleobase transporters), member 1	AS-TIN_probe_5423
1402	Reserved	NULL	NULL	NULL	NULL	NULL	NULL	NULL
1403	Exonic	AGGGCCGCCTGGACCGCACCCTCACGGGGGCTGAGCTGGAGCTGGCAGAGGCGCAGAGGC	NULL	NULL	9696	CROCC	ciliary rootlet coiled-coil, rootletin	Exonic_probe_0257
1404	S-TIN	CTAGAAAGACCCATGGTCACTCCTAGTCCACAGAACCTTCCAAATCTTCATTCAGGCTGG	NULL	TIN_47142	9569	GTF2IRD1	GTF2I repeat domain containing 1	S-TIN_probe_6052
1405	Reserved	NULL	NULL	NULL	NULL	NULL	NULL	NULL
1406	AS-TIN	CAGATAGCTTCCTAAATCTAGCTTTTCACTATTGAAATTCTGATTAGTTAGCGTAACAGC	NULL	TIN_20841	9135	RABEP1	rabaptin, RAB GTPase binding effector protein 1	AS-TIN_probe_2726
1407	AS-PIN	GCTTGAAATTTGTGAATTCGGACTGACGCTCAGTCATAGCTTTCAGGATCCTGGGAGTCA	PIN_10791	NULL	8871	SYNJ2	synaptojanin 2	AS-PIN_probe_3825
1408	Deleted	NULL	NULL	NULL	NULL	NULL	NULL	NULL
1409	AS-TIN	TCACCCGGACACACCGCCTGATGCTACTGTCACCCAGAAAACAAAAGGCCACAGTCAGTG	NULL	TIN_08974	8525	DGKZ	diacylglycerol kinase, zeta 104kDa	AS-TIN_probe_1183
1410	Exonic	GATGTCCTGTGCTGCTTGTGATGAGAGCCTCCACACTGTACTGTTCAAGTCAATGTTAAT	NULL	NULL	8277	TKTL1	transketolase-like 1	Exonic_probe_0258
1411	Reserved	NULL	NULL	NULL	NULL	NULL	NULL	NULL
1412	S-TIN	TCAGAAAACTGCTGCTGGTGAAATAGCCATCCCACACTTACCAGACACCTAAATAAGGAA	NULL	TIN_09699	7405	UVRAG	UV radiation resistance associated gene	S-TIN_probe_1272
1413	Exonic-PIN_target	TATTCTTTGAAACTGGAGAAAGGAGATTATACAATTCGACTACAGATTCGCCATGAGCAA	PIN_03477	NULL	7174	TPP2	tripeptidyl peptidase II	Exonic-PIN_target_probe_1235
1414	AS-TIN	AGAAGGAGGGTTGGATCAACTAAATCGGTGCTGAAAATTAAGGACATAGGTCAAGATGAC	NULL	TIN_11917	7024	TFCP2	transcription factor CP2	AS-TIN_probe_1588
1415	Control	NULL	NULL	NULL	NULL	NULL	NULL	NULL
1416	Control	NULL	NULL	NULL	NULL	NULL	NULL	NULL
1417	S-TIN	GTTGAGAAAATGTAGCAGCCTGAGATTTAAGAAACAAGTGATCCCTGAGACAGAGCCCTT	NULL	TIN_43211	6310	ATXN1	ataxin 1	S-TIN_probe_5583
1418	AS-PIN	GCTTCACCATAAATCTAGTCTTCAAAATTTCTTCAAGCATTCTTGGTAGTACACCTTTTC	PIN_10663	NULL	5980	REV3L	REV3-like, catalytic subunit of DNA polymerase zeta (yeast)	AS-PIN_probe_3759
1419	AS-PIN	TATAGGCAGCAACAGTAACGGAGTAGGTGGTCTCCGGGGTCAGGCCGCTGATAGTGGTTT	PIN_00374	NULL	5792	PTPRF	protein tyrosine phosphatase, receptor type, F	AS-PIN_probe_0140
1420	Exonic-PIN_target	GCAGAGTGTTGCTGTGTGTGCTTGTGATTTGTATTTTATTTGATGTAAACGTGAAGGCAG	PIN_05692	NULL	5608	MAP2K6	mitogen-activated protein kinase kinase 6	Exonic-PIN_target_probe_1989
1421	Exonic	GGAATGTCTTCACTTATACTTGGATTTGCTCTCTTCCCATTTCTGATTGTTGTATAGCTT	NULL	NULL	5440	POLR2K	polymerase (RNA) II (DNA directed) polypeptide K, 7.0kDa	Exonic_probe_0259
1422	S-TIN	ATTCCATCTATGAGAAATCTCTCTGTTCAGTCACCATAAGCCAGATTGAAGCAATGTAGA	NULL	TIN_47411	5218	PFTK1	PFTAIRE protein kinase 1	S-TIN_probe_6081
1423	Control	NULL	NULL	NULL	NULL	NULL	NULL	NULL
1424	Exonic	ACTATCTATTATGTGCTCCAGGATTCTCGATGTCACTTTGTGCTGCCAACTCTTGACGTA	NULL	NULL	4802	NFYC	nuclear transcription factor Y, gamma	Exonic_probe_0260
1425	Reserved	NULL	NULL	NULL	NULL	NULL	NULL	NULL
1426	Exonic	GCAGAAGGGCTAGGCAGGGGGCAAATTGAGCCCCTCCCTTCCCCAGTTTTTCTCTAAGAT	NULL	NULL	4209	MEF2D	MADS box transcription enhancer factor 2, polypeptide D (myocyte enhancer factor 2D)	Exonic_probe_0261
1427	AS-TIN	CAAGGATTGTTAACTCCTCTAAGAAAGGGATTCTATGGATAATACAACTGGACAGCTAGG	NULL	TIN_23941	3998	LMAN1	lectin, mannose-binding, 1	AS-TIN_probe_3155
1428	AS-TIN	TCCAGGTAGACAAGAGTCACACAACCTATCCTTTTCACTCCTCCTCCTCACCTCCCCCGA	NULL	TIN_43163	3720	JARID2	jumonji, AT rich interactive domain 2	AS-TIN_probe_5577
1429	S-TIN	CTGCTGCTCCTGTTTTTCTAAGGTGTGCTGGGACCATTTACATTTAGTTCTTTGGAGAAC	NULL	TIN_18633	3480	IGF1R	insulin-like growth factor 1 receptor	S-TIN_probe_2455
1430	AS-TIN	TCAGGTCTCGGGTTCAGGAGTGATCTGAAGATACAGTCAGAAAGATAGGAAAGACCGGGC	NULL	TIN_37891	6133	RPL9	ribosomal protein L9	AS-TIN_probe_4870
1431	Control	NULL	NULL	NULL	NULL	NULL	NULL	NULL
1432	Exonic	GGAAATGGATGAATCTGGCTCGTTTTAAAATCACGTTTTCTGACGAATCCTTTGCCCCTT	NULL	NULL	2590	GALNT2	UDP-N-acetyl-alpha-D-galactosamine:polypeptide N-acetylgalactosaminyltransferase 2 (GalNAc-T2)	Exonic_probe_0262
1433	Exonic	AGGAGCCTCTCTGAAGGACCAGTCTGGTTACGATGGTCTGAGCTTCCTTAGAACCTTCCA	NULL	NULL	2192	FBLN1	fibulin 1	Exonic_probe_0263
1434	Exonic	TTTCCATCTGAGGGTACAGGAAGTACCAGGACCTGTTTCAGTTTTTGAATCCTGCAAGCA	NULL	NULL	2036	EPB41L1	erythrocyte membrane protein band 4.1-like 1	Exonic_probe_0264
1435	S-TIN	ACAGGAGAAGATCATAGGGAAGGAATCAGTTGAGAATTCAAAATTCTGCCCATAGAAAAC	NULL	TIN_07967	1793	DOCK1	dedicator of cytokinesis 1	S-TIN_probe_1039
1436	Reserved	NULL	NULL	NULL	NULL	NULL	NULL	NULL
1437	Reserved	NULL	NULL	NULL	NULL	NULL	NULL	NULL
1438	Exonic	AAGATCAGAAGCCAGTCATGGATGACCAGCGCGACCTTATCTCCAACAATGAGCAACTGC	NULL	NULL	972	CD74	CD74 molecule, major histocompatibility complex, class II invariant chain	Exonic_probe_0265
1439	Exonic-PIN_target	GTGTTGAGTGGGGTCTGGTGTTTCCTGATGCTAATGGGGAATACCAGTCTCCTATTAACC	PIN_11573	NULL	767	CA8	carbonic anhydrase VIII	Exonic-PIN_target_probe_4089
1440	Exonic-PIN_target	GCTATCTATGTGCCTGCTGATGACTTGACTGACCCTGCCCCTGCTACTACGTTTGCCCAT	PIN_02907	NULL	506	ATP5B	ATP synthase, H+ transporting, mitochondrial F1 complex, beta polypeptide	Exonic-PIN_target_probe_1015
1441	Exonic	TAAGCCAAAGAAATGTACATTCCAAGCAGTTGGAAGTGAAATCTATGATGTGAAACACTT	NULL	NULL	302	ANXA2	annexin A2	Exonic_probe_0266
1442	S-TIN	TGGCAGATGGACAGAAATAGTTTCTTTAGGATTGATCTCTTAAATTTGACTTTGGGAAGA	NULL	TIN_25169	81	ACTN4	actinin, alpha 4	S-TIN_probe_3291
1443	Reserved	NULL	NULL	NULL	NULL	NULL	NULL	NULL
1444	Exonic	TGGCCTGGGCTGATCTTGAGCCTTAACTGGACATGAGGGGCATGAGAATAAAGCTGAACT	NULL	NULL	283234	CCDC88	coiled-coil domain containing 88	Exonic_probe_0267
1445	Reserved	NULL	NULL	NULL	NULL	NULL	NULL	NULL
1446	Deleted	NULL	NULL	NULL	NULL	NULL	NULL	NULL
1447	Reserved	NULL	NULL	NULL	NULL	NULL	NULL	NULL
1448	Exonic	AGGTGTCTGTGCTATTTCTGTACAGCTATAGAGATGACTACTACAGAATCTTATTTTAAC	NULL	NULL	440275	EIF2AK4	eukaryotic translation initiation factor 2 alpha kinase 4	Exonic_probe_0268
1449	Deleted	NULL	NULL	NULL	NULL	NULL	NULL	NULL
1450	Reserved	NULL	NULL	NULL	NULL	NULL	NULL	NULL
1451	AS-TIN	ACAGGGAAAAATAAAACAGCAAAAATACGCTTAATCTCATCACCCAAAGTCTTTTCCTTG	NULL	TIN_15301	253959	GARNL1	GTPase activating Rap/RanGAP domain-like 1	AS-TIN_probe_2052
1452	Reserved	NULL	NULL	NULL	NULL	NULL	NULL	NULL
1453	S-TIN	ATTTAGTATTTTAGTTTATTTGCAGTTTAAATCTAACTGCAGGCCAGAGTTAGGCTGGAG	NULL	TIN_24890	170959	ZNF431	zinc finger protein 431	S-TIN_probe_3263
1454	Reserved	NULL	NULL	NULL	NULL	NULL	NULL	NULL
1455	AS-TIN	TTCCACGACGCATCAGTGCTGCTAGACAAACCTACTTATCACCGTTGGCAAGCTTTCTCT	NULL	TIN_19339	146174	C16orf52	chromosome 16 open reading frame 52	AS-TIN_probe_2542
1456	AS-TIN	CTGTGACATCTAGAGTGGATATCCATCCAGTATTGATACATTGCAGGAAGAAATTCTTTT	NULL	TIN_37686	80333	KCNIP4	Kv channel interacting protein 4	AS-TIN_probe_4842
1457	Exonic	TTGCTGTTCCTTGCAGAGAAAAGGATTGTGGGAAACTCCAGGACTCTTCCCACCGCCTCC	NULL	NULL	124402	FAM100A	family with sequence similarity 100, member A	Exonic_probe_0269
1458	Exonic-PIN_target	CCCCATCACTGAGAAGAATTTTTTCACTGTATAGTTGCCTCTGCACTTAAAGCAGGCTTG	PIN_11559	NULL	115294	PCMTD1	protein-L-isoaspartate (D-aspartate) O-methyltransferase domain containing 1	Exonic-PIN_target_probe_4082
1459	Exonic	AGTTCTCCAGGAAGGAGGAGCTTCCTACTTTTGAGTTTCTCTGTGGAAATAAAACATGAA	NULL	NULL	93099	DMKN	dermokine	Exonic_probe_0270
1460	Control	NULL	NULL	NULL	NULL	NULL	NULL	NULL
1461	AS-TIN	TCAGATGCTAGAGGTGTGTCTACCAGCTTAAATAATGAATGACAAGCTACCTTTTATTTC	NULL	TIN_52812	84909	C9orf3	chromosome 9 open reading frame 3	AS-TIN_probe_6823
1462	AS-TIN	AAGGAGCAAGAAGACCTCTCAATTAAAAAGAAGTCTTCCTAAGAATTGAGGCAACATGGT	NULL	TIN_10067	84441	MAML2	mastermind-like 2 (Drosophila)	AS-TIN_probe_1334
1463	AS-PIN	AGTTGATGGGAATGCACCCTGCATGGTGTTCTCCCAAGGAACGCATCTGCCAGGATGCAC	PIN_05550	NULL	84073	MYCBPAP	MYCBP associated protein	AS-PIN_probe_1943
1464	Control	NULL	NULL	NULL	NULL	NULL	NULL	NULL
1465	Reserved	NULL	NULL	NULL	NULL	NULL	NULL	NULL
1466	Reserved	NULL	NULL	NULL	NULL	NULL	NULL	NULL
1467	AS-TIN	TTGGTTCATCCAACTGGGTGATTATGAAATGGGGTTTCTGAAGACTGGGCTTCCTTGGAA	NULL	TIN_05240	79746	ECHDC3	enoyl Coenzyme A hydratase domain containing 3	AS-TIN_probe_0677
1468	AS-PIN	AACACCGCCACCCACAGGTCTTTGCACAAGAACTTGAGGACATCCAGCTCCTCCCTGAAG	PIN_06527	NULL	79090	TRAPPC6A	trafficking protein particle complex 6A	AS-PIN_probe_2228
1469	AS-TIN	CAAAATCAAGTCTACACAGAGTTTAAAGGTGCCTACTTATTTCCAGAGTCAGAATTATGT	NULL	TIN_48676	64764	CREB3L2	cAMP responsive element binding protein 3-like 2	AS-TIN_probe_6256
1470	S-TIN	ATAACAAACACCCACATTTGTGTTTGAACCCAGATAATACTAATTTTTCTCCACTGAGAG	NULL	TIN_15254	64067	NPAS3	neuronal PAS domain protein 3	S-TIN_probe_2042
1471	AS-TIN	CACACAGGTATCCCTAACCTTGCTCATTTCAACTGAAGAATTAAACTGGTTTTGTTAATT	NULL	TIN_02400	58155	PTBP2	polypyrimidine tract binding protein 2	AS-TIN_probe_0331
1472	Reserved	NULL	NULL	NULL	NULL	NULL	NULL	NULL
1473	Reserved	NULL	NULL	NULL	NULL	NULL	NULL	NULL
1474	Exonic	ATATGTCTATATATATGAGGAACTTGTGTTTTTTAAATGGTGGCCAGGTAGAGGAACTAG	NULL	NULL	56913	C1GALT1	core 1 synthase, glycoprotein-N-acetylgalactosamine 3-beta-galactosyltransferase, 1	Exonic_probe_0271
1475	Reserved	NULL	NULL	NULL	NULL	NULL	NULL	NULL
1476	Reserved	NULL	NULL	NULL	NULL	NULL	NULL	NULL
1477	AS-TIN	GATTTACTCTTGAGACAAAGGGTGTCTTCCTAACATTTTCATCATCTTTATGGCACCATG	NULL	TIN_47482	55610	CCDC132	coiled-coil domain containing 132	AS-TIN_probe_6090
1478	Exonic-PIN_target	GTTTTTCGTATGCAAAAATATCATAAAAGTAATGGTGGTATTGTCTGGGGCAACATCAAG	PIN_03647	NULL	55320	C14orf106	chromosome 14 open reading frame 106	Exonic-PIN_target_probe_1293
1479	Deleted	NULL	NULL	NULL	NULL	NULL	NULL	NULL
1480	Reserved	NULL	NULL	NULL	NULL	NULL	NULL	NULL
1481	Control	NULL	NULL	NULL	NULL	NULL	NULL	NULL
1482	Deleted	NULL	NULL	NULL	NULL	NULL	NULL	NULL
1483	AS-PIN	ACTTTCTAGATGCAGGTTGGTTGAGAGAGGTGGTGTCAAGCTACTCTCAGGACTGCTCAA	PIN_00660	NULL	51592	TRIM33	tripartite motif-containing 33	AS-PIN_probe_0251
1484	Control	NULL	NULL	NULL	NULL	NULL	NULL	NULL
1485	S-TIN	CCCCCTTCGTGCCTTTTGAGGAAGCAGCAGCCTTGGTCATGGCCCATAAGAACTCAGACT	NULL	TIN_20610	51031	C17orf25	chromosome 17 open reading frame 25	S-TIN_probe_2696
1486	Exonic	TGGAGGCTTACTGCAAGAAGTATGAGCAGCTCAAGGCCATGCGGACCCTCAGTTGGAAGC	NULL	NULL	29882	ANAPC2	anaphase promoting complex subunit 2	Exonic_probe_0272
1487	AS-TIN	TGCCTAAATTCTTACCTCATTCCAGTTAGAAAAACCAACACACTATATTTTTACCTTCCC	NULL	TIN_27396	27332	ZNF638	zinc finger protein 638	AS-TIN_probe_3553
1488	AS-TIN	ACAGATCTTTTCCTTACATCCCATTCTTAGGGGGCTTAGAAACTGGACTCTGATCTCTAA	NULL	TIN_25836	26751	SH3YL1	SH3 domain containing, Ysc84-like 1 (S. cerevisiae)	AS-TIN_probe_3353
1489	S-TIN	ATTTTTGGAACCTCATTTGTAGGATAGTTGTGTGGAGAAAGGCATTCAAATTGCATTCAC	NULL	TIN_46992	26053	AUTS2	autism susceptibility candidate 2	S-TIN_probe_6038
1490	Deleted	NULL	NULL	NULL	NULL	NULL	NULL	NULL
1491	Exonic	ATTCAGCCATCCAGACGGGCTTTACGAAACTGAACAGCTACATTCAAGGCAAAAACGAGA	NULL	NULL	23593	HEBP2	heme binding protein 2	Exonic_probe_0273
1492	AS-TIN	TTTGAATTTTCTTATGTGTATGTATTCTCGCTAATGCAACAGTGGTGTTTGAGGGGAAAA	NULL	TIN_13086	23389	THRAP2	thyroid hormone receptor associated protein 2	AS-TIN_probe_1756
1493	S-TIN	CTCCAGCGAAGCATTCCCTTGGCCCTGGGCATTCCTAAGCGAGAAGAGGCTCAATCCTAT	NULL	TIN_42519	23286	WWC1	WW and C2 domain containing 1	S-TIN_probe_5490
1494	Exonic	CAATGAACTATGTGGTTTTGAATCGGATGTAGACCATTAGTACTACTACTTGAGCTAAAC	NULL	NULL	23196	FAM120A	family with sequence similarity 120A	Exonic_probe_0274
1495	Reserved	NULL	NULL	NULL	NULL	NULL	NULL	NULL
1496	Reserved	NULL	NULL	NULL	NULL	NULL	NULL	NULL
1497	Reserved	NULL	NULL	NULL	NULL	NULL	NULL	NULL
1498	Control	NULL	NULL	NULL	NULL	NULL	NULL	NULL
1499	S-TIN	TATATGCAGTATTATTGGAGGTACTATTAATATTTGCAAGTGTTCAGACCTAATTGCGGG	NULL	TIN_24134	10907	TXNL4A	thioredoxin-like 4A	S-TIN_probe_3184
1500	AS-PIN	TTAGCTTTTTAGAGACTGAGTAATCAACTTCCATGATTTTCCCATGCAATTCCACTTTAC	PIN_09152	NULL	10644	IGF2BP2	insulin-like growth factor 2 mRNA binding protein 2	AS-PIN_probe_3177
1501	Reserved	NULL	NULL	NULL	NULL	NULL	NULL	NULL
1502	S-TIN	GATGATTCTTCCTATTACTGAGAAGTAACAAACAGAATTACCATAGGAAGAATTGCTACC	NULL	TIN_47495	10282	BET1	BET1 homolog (S. cerevisiae)	S-TIN_probe_6093
1503	Exonic	CGCAAGATGAAATTTGCTCTGCTAAAAGGCTCCTTCAGTGAGCAAGGCATCAACGAGTTT	NULL	NULL	10130	PDIA6	protein disulfide isomerase family A, member 6	Exonic_probe_0275
1504	Control	NULL	NULL	NULL	NULL	NULL	NULL	NULL
1505	S-TIN	GAGGCATCCCTGGCCCCAACAAGCCAGGAAATTCCTTAGTGAACCAGAGCAGAAATAGCC	NULL	TIN_46514	9844	ELMO1	engulfment and cell motility 1	S-TIN_probe_5992
1506	AS-TIN	GCTGCAATCATACACAAACACTGTAAGTTTCCTTCCATGTAAAATAAGCAAAATTAGGCA	NULL	TIN_50773	9699	RIMS2	regulating synaptic membrane exocytosis 2	AS-TIN_probe_6541
1507	S-TIN	AACAATTACGTCATTAAAGGGCAAGACTTAGAAGCCTTGTTAAGGCTGTGTAAGATCTGT	NULL	TIN_26283	9577	BRE	brain and reproductive organ-expressed (TNFRSF1A modulator)	S-TIN_probe_3416
1508	S-TIN	AACGGCATGGCTGGTACATCAACAGCATAGAGGCACTGTCATGATTTCCAGGCACAGCTT	NULL	TIN_28855	9360	PPIG	peptidylprolyl isomerase G (cyclophilin G)	S-TIN_probe_3749
1509	S-TIN	AGGGGAGAGATAACAGAAGTGGCCCAGCAGGGCCCTGCGACAGTGGTGGAATGATAGAAA	NULL	TIN_25308	9138	ARHGEF1	Rho guanine nucleotide exchange factor (GEF) 1	S-TIN_probe_3309
1510	AS-TIN	TCCAATTTGCCTCAATTGTCTCAAAGACTCGGTGCCATTAAGACTGGAATTCAATACAGA	NULL	TIN_06501	8879	SGPL1	sphingosine-1-phosphate lyase 1	AS-TIN_probe_0841
1511	AS-PIN	TTCAGCTCATCATCCAGCTCCAGCTGCTGTCGTTTAAATTCACTGTATTCTCTCTGATAC	PIN_05448	NULL	8678	BECN1	beclin 1 (coiled-coil, myosin-like BCL2 interacting protein)	AS-PIN_probe_1905
1512	Reserved	NULL	NULL	NULL	NULL	NULL	NULL	NULL
1513	Exonic-PIN_target	TTGGATGATTGGCTTTGAAGAACACAAGCAAAAGACAGACGTGCATTATCGTTCCCTGGG	PIN_07042	NULL	8291	DYSF	dysferlin, limb girdle muscular dystrophy 2B (autosomal recessive)	Exonic-PIN_target_probe_2416
1514	AS-TIN	CCCTCCCCAAGTCACACACACAAATTGTTTTTATGAGAACCAATTAATAAATGCTAATTC	NULL	TIN_28005	7849	PAX8	paired box gene 8	AS-TIN_probe_3631
1515	Exonic	TGAAACCTGTACTGAATGGGGTGGACCAGGTGGCAGCTGAGTGTGCCCGCCAGACCCTGT	NULL	NULL	7936	RDBP	RD RNA binding protein	Exonic_probe_0276
1516	AS-PIN	CTCAAGTACAGATGATTGCTTGTTGGCTTTATCAGTGTCCTCCTGCAATCGCTGAATCTC	PIN_01037	NULL	7175	TPR	translocated promoter region (to activated MET oncogene)	AS-PIN_probe_0384
1517	Reserved	NULL	NULL	NULL	NULL	NULL	NULL	NULL
1518	Reserved	NULL	NULL	NULL	NULL	NULL	NULL	NULL
1519	AS-TIN	AAGATGAGGCCTATAATCCTGGCCTCTTATTCTTCCTCTACATTTCGGGTGGCAATTTTA	NULL	TIN_51633	6595	SMARCA2	SWI/SNF related, matrix associated, actin dependent regulator of chromatin, subfamily a, member 2	AS-TIN_probe_6674
1520	S-TIN	GCCTGGCCTGAATATTATATCCAAATAAGTGAGATAGGCTTCTTTTGAAATACTGTCCTT	NULL	TIN_43233	6310	ATXN1	ataxin 1	S-TIN_probe_5590
1521	Exonic-PIN_target	CTCTTTAATATTGGAAGGTGTTGAACCACAGAGTACATGTGAATTAGAAGTGGATGCTGT	PIN_10666	NULL	5980	REV3L	REV3-like, catalytic subunit of DNA polymerase zeta (yeast)	Exonic-PIN_target_probe_3760
1522	S-TIN	CTCAAGTCGGCTTGTGTCATAATGGAAAAAATGGAAAAGAATAACGTCTGTGTTGGCCTC	NULL	TIN_34769	5793	PTPRG	protein tyrosine phosphatase, receptor type, G	S-TIN_probe_4507
1523	S-TIN	AGAACATTCAGATAATAGTAGATGCTGAACTTCCTGTACTATCTTTCTTTGGCTAGATTC	NULL	TIN_14591	5611	DNAJC3	DnaJ (Hsp40) homolog, subfamily C, member 3	S-TIN_probe_1949
1524	Control	NULL	NULL	NULL	NULL	NULL	NULL	NULL
1525	AS-PIN	TTCAATGCTTGGAGATGCCTGTCCAACACTAAAAGCCCCAATTAATACAGAAAAGAATAC	PIN_11083	NULL	5243	ABCB1	ATP-binding cassette, sub-family B (MDR/TAP), member 1	AS-PIN_probe_3912
1526	S-TIN	AGGCCAGTGCCAAGAAGACAAACGAAGGGCACATCATGTATCATACCCTACTTTCTTCAA	NULL	TIN_53323	5069	PAPPA	pregnancy-associated plasma protein A, pappalysin 1	S-TIN_probe_6892
1527	Exonic	GTTTTGAGCGTTGTATTCCAAAGGCCTCATCTGGAGCCTCGGGAAAGTCTGGTCCCACAT	NULL	NULL	4818	NKG7	natural killer cell group 7 sequence	Exonic_probe_0277
1528	Reserved	NULL	NULL	NULL	NULL	NULL	NULL	NULL
1529	Reserved	NULL	NULL	NULL	NULL	NULL	NULL	NULL
1530	AS-TIN	GCTCATTACAGAACTGGTGTCTTAACCTTCAAGACTGAATAGTGATGTTTATATTCTCAT	NULL	TIN_08758	4005	LMO2	LIM domain only 2 (rhombotin-like 1)	AS-TIN_probe_1150
1531	AS-TIN	GCATGTGTGCTATGTATCTTGTATGCCTATTATAAGTTAATGCATCGTGTGTATATACTG	NULL	TIN_02558	3737	KCNA2	potassium voltage-gated channel, shaker-related subfamily, member 2	AS-TIN_probe_0359
1532	Exonic	TTACCTTTATCTTTCACCTTTCTAGGGACATGAAATTTACAAAGGGCCATCGTTCATCCA	NULL	NULL	3480	IGF1R	insulin-like growth factor 1 receptor	Exonic_probe_0278
1533	S-TIN	GACCTCAGAGTTGTTTCCCACTGTACATATAAATACAATGTGCATGTGAAGCACCCATGT	NULL	TIN_06466	3098	HK1	hexokinase 1	S-TIN_probe_0831
1534	Reserved	NULL	NULL	NULL	NULL	NULL	NULL	NULL
1535	Exonic-PIN_target	TGTTTCACTGATGGCAAGACTGTGGCCCCCATGCCCCCAGCACAGGACCATAAGCGATTA	PIN_08082	NULL	2618	GART	phosphoribosylglycinamide formyltransferase, phosphoribosylglycinamide synthetase, phosphoribosylaminoimidazole synthetase	Exonic-PIN_target_probe_2787
1536	AS-PIN	AAGAAATGCTCTGGGATAAAGGAGATTTGGGAGTGGAAAGCGGTCCAGAAACGATCGCGA	PIN_02159	NULL	2197	FAU	Finkel-Biskis-Reilly murine sarcoma virus (FBR-MuSV) ubiquitously expressed (fox derived); ribosomal protein S30	AS-PIN_probe_0767
1537	AS-TIN	TAGAACTCTTTGCTGGGTCTTTATGGCGGTCACCAGGGCCTGGCTCTGGAAGCAGACTCA	NULL	TIN_17090	2038	EPB42	erythrocyte membrane protein band 4.2	AS-TIN_probe_2260
1538	Exonic	ATGCTGTGTATTTGTACAGGAATTTGAGCAAAAAATGTATAGAGTGTGATGTCCAATTGG	NULL	NULL	1795	DOCK3	dedicator of cytokinesis 3	Exonic_probe_0279
1539	S-TIN	GAAATTGAAATCATCAACAGCTAGATCCCTTCTTTTGTGAACCATCACCCTGTGATGAGA	NULL	TIN_47797	1523	CUTL1	cut-like 1, CCAAT displacement protein (Drosophila)	S-TIN_probe_6130
1540	Reserved	NULL	NULL	NULL	NULL	NULL	NULL	NULL
1541	Exonic	CCCATGTCAAAAACTTGGATGAAAATGGCTTGGATTTGCTCTCGAAAATGTTAATCTATG	NULL	NULL	983	CDC2	cell division cycle 2, G1 to S and G2 to M	Exonic_probe_0280
1542	Reserved	NULL	NULL	NULL	NULL	NULL	NULL	NULL
1543	Reserved	NULL	NULL	NULL	NULL	NULL	NULL	NULL
1544	Control	NULL	NULL	NULL	NULL	NULL	NULL	NULL
1545	AS-TIN	TTAATGGAGTGAGAAAGGGTAACAAACAGTTGGACATTCTAAAACAATTCTAGGCCAGGC	NULL	TIN_25187	81	ACTN4	actinin, alpha 4	AS-TIN_probe_3294
1546	Reserved	NULL	NULL	NULL	NULL	NULL	NULL	NULL
1547	Exonic	ACATTTAGTACAGGTACCATAACCAAGAGATTTCTTAGTTTTGATGGATTAAGAGAGAGC	NULL	NULL	55274	PHF10	PHD finger protein 10	Exonic_probe_0281
1548	Control	NULL	NULL	NULL	NULL	NULL	NULL	NULL
1549	Deleted	NULL	NULL	NULL	NULL	NULL	NULL	NULL
1550	Reserved	NULL	NULL	NULL	NULL	NULL	NULL	NULL
1551	Reserved	NULL	NULL	NULL	NULL	NULL	NULL	NULL
1552	S-TIN	TTCTCACTTTGTTTTCTAAAAACATGCAATGTTACAGATACATCTAAGTCCTCAACCTGC	NULL	TIN_51889	340481	ZDHHC21	zinc finger, DHHC-type containing 21	S-TIN_probe_6702
1553	Exonic-PIN_target	GTATGAGAGGCAGCTTAACCTGGATGCCAGCGTGCAGCACTTGGAGGATGGAGATGGCAA	PIN_05733	NULL	283989	TSEN54	tRNA splicing endonuclease 54 homolog (S. cerevisiae)	Exonic-PIN_target_probe_2004
1554	Reserved	NULL	NULL	NULL	NULL	NULL	NULL	NULL
1555	Reserved	NULL	NULL	NULL	NULL	NULL	NULL	NULL
1556	S-TIN	TATTAGAATTAATGTGAGAGTCAGCAAGGTGATTCCATTGTTGAACGTTCTTTAGTTCAG	NULL	TIN_14435	170622	COMMD6	COMM domain containing 6	S-TIN_probe_1928
1557	Exonic	AGGGAGAAAACTTTGGTGACTGCCTTAGAGGGATCAGTTAATTTGTATAGTTTTATATTT	NULL	NULL	153579	BTNL9	butyrophilin-like 9	Exonic_probe_0282
1558	Reserved	NULL	NULL	NULL	NULL	NULL	NULL	NULL
1559	S-TIN	CAGAGGGAGTTAAATATCCACAGGTCCCAAAGTCATAGAGTTCATAGTGACCTTTAGAAA	NULL	TIN_38597	132989	C4orf36	chromosome 4 open reading frame 36	S-TIN_probe_4977
1560	Exonic	CCACCAGTTAATCTCACATACTCAGCAAACTCACCCGTGGGTCGCTAGGGTGGGGTATGG	NULL	NULL	124220	LOC124220	similar to common salivary protein 1	Exonic_probe_0283
1561	Exonic	GTTAGGGTGGAAATATATCTAATCATGAAGAATGGTTCAAGAAGCACAATGATTAAAGCC	NULL	NULL	114885	OSBPL11	oxysterol binding protein-like 11	Exonic_probe_0284
1562	Deleted	NULL	NULL	NULL	NULL	NULL	NULL	NULL
1563	Exonic	TGGGATGTTGCCCTTCCTTGCCTTGCAGTCACCCCAGAAGCCAGAGAGACGCATCTGTTT	NULL	NULL	90050	C14orf152	chromosome 14 open reading frame 152	Exonic_probe_0285
1564	Exonic	GAAGGCTTTATTGTATCAGAGCAGTGCTAAAATTTCTAGGACAGAACAACACCAGTACTG	NULL	NULL	84898	PLXDC2	plexin domain containing 2	Exonic_probe_0286
1565	AS-TIN	TTTGGAGAAAACGCTGTGTGAATGGAGGGGAGTGATGGGCCTGGGACTGAAGCAGGGAAG	NULL	TIN_08032	84435	GPR123	G protein-coupled receptor 123	AS-TIN_probe_1054
1566	Exonic	ACACTGGAATCCAGTTTTGGCTGTATGCGGAATTCCACCTGGAAAGCCAGGTTGTTTTAT	NULL	NULL	84062	DTNBP1	dystrobrevin binding protein 1	Exonic_probe_0287
1567	Exonic	TGTGACTGCATCCCTCTGGAGTCTACCCAGAGACAGAGAATGTGTCTTTATGTGGGAGTG	NULL	NULL	81619	TSPAN14	tetraspanin 14	Exonic_probe_0288
1568	Control	NULL	NULL	NULL	NULL	NULL	NULL	NULL
1569	AS-PIN	TAGGAAAGGCTACCACTAAACTTGGCCGGTCTGCAGGGCCCGGGAAGGACAGAAAGTAAG	PIN_12478	NULL	79979	CXorf34	chromosome X open reading frame 34	AS-PIN_probe_4398
1570	Reserved	NULL	NULL	NULL	NULL	NULL	NULL	NULL
1571	Exonic-PIN_target	GTGTGACCCCGACAAGAAGCAGAAATGGGGAAGAAACTGGATCTTTCCAAGCTCACTGAT	PIN_07681	NULL	79083	MLPH	melanophilin	Exonic-PIN_target_probe_2636
1572	AS-PIN	ATCGTGGACGTATGTGTCATAGCCTGTCTCCTCCAGGAAGGCAGAGGTCTTGGCTTCCTC	PIN_11460	NULL	64760	RAI16	retinoic acid induced 16	AS-PIN_probe_4044
1573	AS-PIN	ATGGCTGCAGACTTCCGAGTCGATGATAGGAACCTTCAGCTTCTGCAGGGTCTGAGGGTG	PIN_04535	NULL	64063	PRSS22	protease, serine, 22	AS-PIN_probe_1610
1574	AS-TIN	AACAGTTTGCAGCCTGGCTACATTATACTGGCCTAGACCACGGGTTGGTATCCCCTTGGA	NULL	TIN_03157	57863	IGSF4B	immunoglobulin superfamily, member 4B	AS-TIN_probe_0416
1575	Reserved	NULL	NULL	NULL	NULL	NULL	NULL	NULL
1576	Reserved	NULL	NULL	NULL	NULL	NULL	NULL	NULL
1577	AS-PIN	AGACAAGTTGAGAGCCCATAGCACAGAGGGTTGCGGTAGACAGGTTTGGGTGCTGCCAGT	PIN_04326	NULL	56905	C15orf39	chromosome 15 open reading frame 39	AS-PIN_probe_1525
1578	Exonic-PIN_target	ATCTCATGGAACCAAGGGATTGACTTGTGGTGGCATGAGCTCATGCAAGAGGCAGGGGAT	PIN_07850	NULL	55902	ACSS2	acyl-CoA synthetase short-chain family member 2	Exonic-PIN_target_probe_2695
1579	Exonic-PIN_target	CCTTTTTAACAGTGGACTTTTGAGCGATCATTGGAAGTACCCAGAGCATTGACATAGGAG	PIN_10955	NULL	55744	C7orf44	chromosome 7 open reading frame 44	Exonic-PIN_target_probe_3879
1580	AS-PIN	GTAACTCCATGTTGAAGTTCCCCTGGAAGACAAGAATGTACACTGCTCTGTGAAATAAAC	PIN_03491	NULL	55608	ANKRD10	ankyrin repeat domain 10	AS-PIN_probe_1240
1581	S-TIN	TGCCCCAGTCTCAAGGCTGGCAAGGACCAGAGCCTTTCCATTCTTAGAAACCTTCTAGAG	NULL	TIN_30480	55304	SPTLC3	serine palmitoyltransferase, long chain base subunit 3	S-TIN_probe_3937
1582	Reserved	NULL	NULL	NULL	NULL	NULL	NULL	NULL
1583	AS-PIN	ACGACGACAGCAAGGCTGCTTAGAGCTAACAGCGCATTGCCTTTCACTACCGGACTCTCC	PIN_11856	NULL	54914	KIAA1797	KIAA1797	AS-PIN_probe_4182
1584	Exonic	GTGGGAGGTCAATCCCCTTTACTGTGACACAGTGAAACAGATCTACCCGTACAACAACAG	NULL	NULL	54757	FAM20A	family with sequence similarity 20, member A	Exonic_probe_0289
1585	S-TIN	CCTGCCTGTACAGCGTCTTTCCTCTTCCTTTTGATGAGATAAAATACTGAAAGCATAACT	NULL	TIN_32055	54014	BRWD1	bromodomain and WD repeat domain containing 1	S-TIN_probe_4147
1586	Exonic	AAAGTCTTGTAAAGTTCATGTCTTTCACCCAGATATATCAAATGTTAGAAGACCAGTGTG	NULL	NULL	51582	AZIN1	antizyme inhibitor 1	Exonic_probe_0290
1587	Exonic-PIN_target	CAAATCTCCCAGCTGCTGTCCTTGCTGCATCAGGGCCAATTCCAGCCCAAACCAAACCAC	PIN_10054	NULL	51294	PCDH12	protocadherin 12	Exonic-PIN_target_probe_3533
1588	Control	NULL	NULL	NULL	NULL	NULL	NULL	NULL
1589	AS-PIN	ATAACCATACCCCATATCGATCAAGTCCTGTATTCGGTCTTTTCTACGTTTCTTTCCACC	PIN_04576	NULL	29855	UBN1	ubinuclein 1	AS-PIN_probe_1623
1590	Exonic	ATGATGTCTTTGACCAGAGAGTAATGTGGTAAAAGAGATAGTGAACATGAGTTGTTGTCT	NULL	NULL	27327	TNRC6A	trinucleotide repeat containing 6A	Exonic_probe_0291
1591	Exonic	CAGGATTATAAAATGGTGCCGCCATTTCTCATTTTTTAACTTTTTACAGAACTAGCACAG	NULL	NULL	26610	ELP4	elongation protein 4 homolog (S. cerevisiae)	Exonic_probe_0292
1592	AS-TIN	CAAAGAACACTTTCCATAGTAAGTTTCCATTTATGAGTGTGTATTTCTTCGCTTTCTCCT	NULL	TIN_31031	26051	PPP1R16B	protein phosphatase 1, regulatory (inhibitor) subunit 16B	AS-TIN_probe_4002
1593	AS-TIN	GGGCACCTGTTCTGCATGAATATATGTTTTTGTTTTGTTTTGCATTTACAGTTCCACCCT	NULL	TIN_08785	25841	ABTB2	ankyrin repeat and BTB (POZ) domain containing 2	AS-TIN_probe_1152
1594	AS-PIN	GCACATCCACCAAAAACAATTACTTCTCCTTCATCGCTGGCACAAGCTGTGTGCCATAAC	PIN_03662	NULL	23588	KLHDC2	kelch domain containing 2	AS-PIN_probe_1301
1595	S-TIN	TTCTTTTATGTTCTTATTTACTAAAGGCTTCTTGAACAGAAGTATGTGAGAGTTGGGCAC	NULL	TIN_10399	23387	KIAA0999	KIAA0999 protein	S-TIN_probe_1387
1596	Exonic	TGACATTGGAAAAGTTGATTTCACAGATCCTTGCAACTATCAGTTAATTCCAGCAGTACC	NULL	NULL	23279	NUP160	nucleoporin 160kDa	Exonic_probe_0293
1597	AS-PIN	TTCTGCCATTTTCAGTTTGCTTGTATGCTCAGAAAGCATTGCTGTGAAACAGTCTAGAGC	PIN_10624	NULL	23195	MDN1	MDN1, midasin homolog (yeast)	AS-PIN_probe_3744
1598	Reserved	NULL	NULL	NULL	NULL	NULL	NULL	NULL
1599	AS-PIN	AAATAGCTCCTCTGGTGTGTCTCCGAAGAAGGGCACACAGCCCACCAGGAACTCGTAGAG	PIN_06228	NULL	22983	MAST1	microtubule associated serine/threonine kinase 1	AS-PIN_probe_2153
1600	S-TIN	AGCAGAGAGCAGCAGTTTTGGATGCATACACAGCCCCCCTGCAAATCCAGCCTCTCCCTA	NULL	TIN_35778	11343	MGLL	monoglyceride lipase	S-TIN_probe_4622
1601	Exonic-PIN_target	GGTGAAAAGTTCGGACCCTTTGCTGGAGAGAAGAGAATGCCTGAAGACTTGGATGAAAAT	PIN_09544	NULL	11107	PRDM5	PR domain containing 5	Exonic-PIN_target_probe_3338
1602	AS-PIN	GCCATGGTGCGAATCCGACCCTTAGAGAGATTTCTCTTCAGGCTAGTTAAGTCCATGGGT	PIN_10007	NULL	10902	BRD8	bromodomain containing 8	AS-PIN_probe_3514
1603	AS-TIN	AGTAAGAAGGAAATGCCAGTAGCAATCCTGGAAGCTGGACCATTGTAAATTACTACTAAG	NULL	TIN_13921	10631	POSTN	periostin, osteoblast specific factor	AS-TIN_probe_1862
1604	Reserved	NULL	NULL	NULL	NULL	NULL	NULL	NULL
1605	AS-PIN	ACTGTCGAGGGAGCACTCTTTGGCAGCAAGAGCCAGGCCTTGTAAAATGGGGATAAATAT	PIN_00062	NULL	10277	UBE4B	ubiquitination factor E4B (UFD2 homolog, yeast)	AS-PIN_probe_0023
1606	Reserved	NULL	NULL	NULL	NULL	NULL	NULL	NULL
1607	Exonic	GTAACAATCTTCATTTGACACCTTAATACATTTCTGACTGTTCTTAAAACAGTGGGGATG	NULL	NULL	9962	SLC23A2	solute carrier family 23 (nucleobase transporters), member 2	Exonic_probe_0294
1608	Deleted	NULL	NULL	NULL	NULL	NULL	NULL	NULL
1609	S-TIN	TGAGGAGCCAGGTACAGTTTCCCTACTATCTCCGGCAGTTCATATATCTAGTGTTTCTTC	NULL	TIN_00400	9696	CROCC	ciliary rootlet coiled-coil, rootletin	S-TIN_probe_0061
1610	AS-TIN	CCAGCCTGAATGAAGATTTGGAAGGTTCTGTGGACTAGGAGTGACCATGGGTCTTTCTAG	NULL	TIN_47142	9569	GTF2IRD1	GTF2I repeat domain containing 1	AS-TIN_probe_6052
1611	Exonic-PIN_target	ATTTTGAAGATGTAACTGAGTTTCTGGAAGAGGTCATTGAAGCCTTGATATTGGATGAGG	PIN_02436	NULL	9354	UBE4A	ubiquitination factor E4A (UFD2 homolog, yeast)	Exonic-PIN_target_probe_0858
1612	S-TIN	GTATGTGCTCCCCCATCCCCGTATGATGTTATGAAATCAGCCAGGTTGATCGTAAGCAGA	NULL	TIN_20839	9135	RABEP1	rabaptin, RAB GTPase binding effector protein 1	S-TIN_probe_2725
1613	Exonic	CGTGAATTTTGAACACAGAAAACCTCAGTTGAAAATGCAACTCTAACTCTGAGAGCTGTT	NULL	NULL	8869	ST3GAL5	ST3 beta-galactoside alpha-2,3-sialyltransferase 5	Exonic_probe_0295
1614	Deleted	NULL	NULL	NULL	NULL	NULL	NULL	NULL
1615	Exonic	TTCTGTAACTTTTGCTAAATACTTTATACATTTTTCATGTTAAAGAGCCGTGTCTCCCGC	NULL	NULL	8522	GAS7	growth arrest-specific 7	Exonic_probe_0296
1616	Reserved	NULL	NULL	NULL	NULL	NULL	NULL	NULL
1617	Reserved	NULL	NULL	NULL	NULL	NULL	NULL	NULL
1618	AS-TIN	TTCCTTATTTAGGTGTCTGGTAAGTGTGGGATGGCTATTTCACCAGCAGCAGTTTTCTGA	NULL	TIN_09699	7405	UVRAG	UV radiation resistance associated gene	AS-TIN_probe_1272
1619	AS-PIN	TTGCTCATGGCGAATCTGTAGTCGAATTGTATAATCTCCTTTCTCCAGTTTCAAAGAATA	PIN_03477	NULL	7174	TPP2	tripeptidyl peptidase II	AS-PIN_probe_1235
1620	S-TIN	TGCCCATTTTCCTTCCAGTGCAGCTTCTAATACCTGAACAGTCTCACAACATTTAGTCTT	NULL	TIN_11910	7024	TFCP2	transcription factor CP2	S-TIN_probe_1587
1621	Deleted	NULL	NULL	NULL	NULL	NULL	NULL	NULL
1622	Control	NULL	NULL	NULL	NULL	NULL	NULL	NULL
1623	AS-TIN	AAGGGCTCTGTCTCAGGGATCACTTGTTTCTTAAATCTCAGGCTGCTACATTTTCTCAAC	NULL	TIN_43211	6310	ATXN1	ataxin 1	AS-TIN_probe_5583
1624	Reserved	NULL	NULL	NULL	NULL	NULL	NULL	NULL
1625	Exonic	AGAGTTTACGACTTCAGAGACCACATATGGTGCAAACCCTGGAACAGTATGAATTCTGCT	NULL	NULL	5791	PTPRE	protein tyrosine phosphatase, receptor type, E	Exonic_probe_0297
1626	AS-PIN	CTGCCTTCACGTTTACATCAAATAAAATACAAATCACAAGCACACACAGCAACACTCTGC	PIN_05692	NULL	5608	MAP2K6	mitogen-activated protein kinase kinase 6	AS-PIN_probe_1989
1627	Reserved	NULL	NULL	NULL	NULL	NULL	NULL	NULL
1628	AS-TIN	TCTACATTGCTTCAATCTGGCTTATGGTGACTGAACAGAGAGATTTCTCATAGATGGAAT	NULL	TIN_47411	5218	PFTK1	PFTAIRE protein kinase 1	AS-TIN_probe_6081
1629	S-TIN	TCCATTCAACTGCTTATACTGACCAACATTATAAGATAAGTTGTGTGCTGTGCTGTGTGA	NULL	TIN_53293	5069	PAPPA	pregnancy-associated plasma protein A, pappalysin 1	S-TIN_probe_6885
1630	Exonic	ACTTGCCACCAATGCTCAACAGATTACACAGACAGAGGTCCAGCAAGGACAGCAGCAGTT	NULL	NULL	4802	NFYC	nuclear transcription factor Y, gamma	Exonic_probe_0298
1631	Exonic-PIN_target	GGAACGAGCAGCCGCCAACAAATTAGTCCGTCGCACTGAGAAGAAGCTGAAAGAAATCTT	PIN_05192	NULL	4628	MYH10	myosin, heavy chain 10, non-muscle	Exonic-PIN_target_probe_1828
1632	Control	NULL	NULL	NULL	NULL	NULL	NULL	NULL
1633	Exonic	GGGGGACGCGCACACACACCGGTCACCGAGACGGCTGGACCTGCACGCCACCGCTGCCTT	NULL	NULL	3991	LIPE	lipase, hormone-sensitive	Exonic_probe_0299
1634	Exonic-PIN_target	GGCTCCTTGGTAATGACCAGTCTAAGGGATTAGGACCAGCATCAGAACAGTCAGAGAATG	PIN_10280	NULL	3720	JARID2	jumonji, AT rich interactive domain 2	Exonic-PIN_target_probe_3630
1635	AS-TIN	GTTCTCCAAAGAACTAAATGTAAATGGTCCCAGCACACCTTAGAAAAACAGGAGCAGCAG	NULL	TIN_18633	3480	IGF1R	insulin-like growth factor 1 receptor	AS-TIN_probe_2455
1636	Reserved	NULL	NULL	NULL	NULL	NULL	NULL	NULL
1637	S-TIN	TTCACGTTCTGTGCTTCGTGAGATCTGAGTCCTGTGTGGGTAGCAGGGCCCTGATCAGCA	NULL	TIN_07640	2869	GRK5	G protein-coupled receptor kinase 5	S-TIN_probe_0981
1638	S-TIN	TGAGGGTGGGGCATGGCCTGCCCAGGGTAGAGAAGGAAACCTATTTCTTTGTTCCTCCCA	NULL	TIN_04607	2590	GALNT2	UDP-N-acetyl-alpha-D-galactosamine:polypeptide N-acetylgalactosaminyltransferase 2 (GalNAc-T2)	S-TIN_probe_0597
1639	Exonic	GGAATGGCTGGGATTTCTCGGCACTCTGCATCATCCATCTTTTCTTATAGGTGGGAAAAT	NULL	NULL	2192	FBLN1	fibulin 1	Exonic_probe_0300
1640	S-TIN	CAAGTGAGGAGAGCCTGAATGTGGAGGAAGAGAGGGCTGAGTTTGCCTTGGTCAGGGAGA	NULL	TIN_30931	2036	EPB41L1	erythrocyte membrane protein band 4.1-like 1	S-TIN_probe_3992
1641	AS-TIN	GTTTTCTATGGGCAGAATTTTGAATTCTCAACTGATTCCTTCCCTATGATCTTCTCCTGT	NULL	TIN_07967	1793	DOCK1	dedicator of cytokinesis 1	AS-TIN_probe_1039
1642	Exonic-PIN_target	ACCAGTGAAGAAGTGATGTCTTTGATGAGTTCCCTGAGAGTTCCCAGCCAGTGGCAGAGA	PIN_00745	NULL	1520	CTSS	cathepsin S	Exonic-PIN_target_probe_0278
1643	Exonic-PIN_target	GACTGCCGGGTGATATGGGAAAGAAAGGAGAAATGGGGCAACCTGGCCCACCTGGACATT	PIN_07624	NULL	1285	COL4A3	collagen, type IV, alpha 3 (Goodpasture antigen)	Exonic-PIN_target_probe_2615
1644	S-TIN	AATAAAGACCTTGCACCAGATTTTGAAAATGTTCAAGATCCCAGTGGAGAAAGAGTTTCT	NULL	TIN_42308	972	CD74	CD74 molecule, major histocompatibility complex, class II invariant chain	S-TIN_probe_5461
1645	Control	NULL	NULL	NULL	NULL	NULL	NULL	NULL
1646	AS-PIN	ATGGGCAAACGTAGTAGCAGGGGCAGGGTCAGTCAAGTCATCAGCAGGCACATAGATAGC	PIN_02907	NULL	506	ATP5B	ATP synthase, H+ transporting, mitochondrial F1 complex, beta polypeptide	AS-PIN_probe_1015
1647	S-TIN	AGTAACTTCCCTAACACTCATTTTAACATCCATTCACCTTAAATGTGTCAGTTGCATCAA	NULL	TIN_17606	302	ANXA2	annexin A2	S-TIN_probe_2322
1648	AS-TIN	TCTTCCCAAAGTCAAATTTAAGAGATCAATCCTAAAGAAACTATTTCTGTCCATCTGCCA	NULL	TIN_25169	81	ACTN4	actinin, alpha 4	AS-TIN_probe_3291
1649	Reserved	NULL	NULL	NULL	NULL	NULL	NULL	NULL
1650	Reserved	NULL	NULL	NULL	NULL	NULL	NULL	NULL
1651	Reserved	NULL	NULL	NULL	NULL	NULL	NULL	NULL
1652	Deleted	NULL	NULL	NULL	NULL	NULL	NULL	NULL
1653	Reserved	NULL	NULL	NULL	NULL	NULL	NULL	NULL
1654	Reserved	NULL	NULL	NULL	NULL	NULL	NULL	NULL
1655	Exonic	AAGACATGAAACCTTACACGCTCTTGGGATATTTTTAAGCATAATAAGCTCATTGGATTC	NULL	NULL	342184	FMN1	formin 1	Exonic_probe_0301
1656	Reserved	NULL	NULL	NULL	NULL	NULL	NULL	NULL
1657	S-TIN	CAAGGAAAAGACTTTGGGTGATGAGATTAAGCGTATTTTTGCTGTTTTATTTTTCCCTGT	NULL	TIN_15301	253959	GARNL1	GTPase activating Rap/RanGAP domain-like 1	S-TIN_probe_2052
1658	AS-PIN	TGAGACTTCTCAGTAAGAGAACTTCGTTTACTTGGTTCAAGTCTTAAGCCACGGAGCCCA	PIN_03328	NULL	219402	MTIF3	mitochondrial translational initiation factor 3	AS-PIN_probe_1167
1659	Deleted	NULL	NULL	NULL	NULL	NULL	NULL	NULL
1660	Exonic	GAGCAGCAAGTCTACCATAAGTTTCAGAATCTCTGCAAGTTTGATGTCAGGCGACTCACA	NULL	NULL	154197	PNLDC1	poly(A)-specific ribonuclease (PARN)-like domain containing 1	Exonic_probe_0302
1661	S-TIN	AGAGAAAGCTTGCCAACGGTGATAAGTAGGTTTGTCTAGCAGCACTGATGCGTCGTGGAA	NULL	TIN_19339	146174	C16orf52	chromosome 16 open reading frame 52	S-TIN_probe_2542
1662	Exonic	TTTATTTTTTGTATTTTTATTATTTGTGCGAAGAACCATTATTGAGTTTGCAAGATAAGA	NULL	NULL	133015	C4orf28	chromosome 4 open reading frame 28	Exonic_probe_0303
1663	AS-PIN	AGACTGGGTTGAGGACATCCCTGTTTTGCAGCTGGCAACCAAAGGCCTCCTCCACAAGGA	PIN_04687	NULL	124454	EARS2	glutamyl-tRNA synthetase 2 (mitochondrial)(putative)	AS-PIN_probe_1669
1664	Reserved	NULL	NULL	NULL	NULL	NULL	NULL	NULL
1665	Reserved	NULL	NULL	NULL	NULL	NULL	NULL	NULL
1666	Exonic	TCCCATGATTTCAACTGTAAACATCTGTCCATTGGTGTAGCTTTACAAACCATTCACTGA	NULL	NULL	90161	HS6ST2	heparan sulfate 6-O-sulfotransferase 2	Exonic_probe_0304
1667	S-TIN	GAAATAAAAGGTAGCTTGTCATTCATTATTTAAGCTGGTAGACACACCTCTAGCATCTGA	NULL	TIN_52812	84909	C9orf3	chromosome 9 open reading frame 3	S-TIN_probe_6823
1668	S-TIN	ACCATGTTGCCTCAATTCTTAGGAAGACTTCTTTTTAATTGAGAGGTCTTCTTGCTCCTT	NULL	TIN_10067	84441	MAML2	mastermind-like 2 (Drosophila)	S-TIN_probe_1334
1669	Exonic-PIN_target	GTGCATCCTGGCAGATGCGTTCCTTGGGAGAACACCATGCAGGGTGCATTCCCATCAACT	PIN_05550	NULL	84073	MYCBPAP	MYCBP associated protein	Exonic-PIN_target_probe_1943
1670	Reserved	NULL	NULL	NULL	NULL	NULL	NULL	NULL
1671	Exonic	CTTGACATTTTTGGAAGAACTCTTTGCCAGATAATGAGTTCATTTTAGTTTTATGCTCCC	NULL	NULL	80306	MED28	mediator of RNA polymerase II transcription, subunit 28 homolog (S. cerevisiae)	Exonic_probe_0305
1672	Exonic	TCTCGCTGTCATACAGCTGTTTGCCAGTCTCCCTGCTTAAATGGTGGAAAATGTGTAAGA	NULL	NULL	79987	SVEP1	sushi, von Willebrand factor type A, EGF and pentraxin domain containing 1	Exonic_probe_0306
1673	S-TIN	TTCCAAGGAAGCCCAGTCTTCAGAAACCCCATTTCATAATCACCCAGTTGGATGAACCAA	NULL	TIN_05240	79746	ECHDC3	enoyl Coenzyme A hydratase domain containing 3	S-TIN_probe_0677
1674	Exonic-PIN_target	CTTCAGGGAGGAGCTGGATGTCCTCAAGTTCTTGTGCAAAGACCTGTGGGTGGCGGTGTT	PIN_06527	NULL	79090	TRAPPC6A	trafficking protein particle complex 6A	Exonic-PIN_target_probe_2228
1675	S-TIN	ACATAATTCTGACTCTGGAAATAAGTAGGCACCTTTAAACTCTGTGTAGACTTGATTTTG	NULL	TIN_48676	64764	CREB3L2	cAMP responsive element binding protein 3-like 2	S-TIN_probe_6256
1676	AS-TIN	CAGGGTAAGTTTTTCCTACCAATTTTAAACAGTTCTGCATGGCCAATTTTCAGGTCTGTC	NULL	TIN_15256	64067	NPAS3	neuronal PAS domain protein 3	AS-TIN_probe_2043
1677	S-TIN	AATTAACAAAACCAGTTTAATTCTTCAGTTGAAATGAGCAAGGTTAGGGATACCTGTGTG	NULL	TIN_02400	58155	PTBP2	polypyrimidine tract binding protein 2	S-TIN_probe_0331
1678	AS-TIN	AGTGGTGAGAAAGTCTCATTAAATGTAGAGGAAAGGTTTGGGATGGTCTGGCTTAAAATA	NULL	TIN_31277	57580	PREX1	phosphatidylinositol 3,4,5-trisphosphate-dependent RAC exchanger 1	AS-TIN_probe_4037
1679	Reserved	NULL	NULL	NULL	NULL	NULL	NULL	NULL
1680	AS-TIN	GGGTAAGAGAAAAATTCCATGCCCTTTTCACTGTATAACTAGTACCTCCCTAAATAAAAT	NULL	TIN_38786	56916	SMARCAD1	SWI/SNF-related, matrix-associated actin-dependent regulator of chromatin, subfamily a, containing DEAD/H box 1	AS-TIN_probe_5003
1681	Reserved	NULL	NULL	NULL	NULL	NULL	NULL	NULL
1682	Exonic	GTTTCAGTTAGGGCTAATGGGAAATGTCTAGTAAGATAAATGTCAACTTTTGCTGACTTA	NULL	NULL	55746	NUP133	nucleoporin 133kDa	Exonic_probe_0307
1683	S-TIN	CATGGTGCCATAAAGATGATGAAAATGTTAGGAAGACACCCTTTGTCTCAAGAGTAAATC	NULL	TIN_47482	55610	CCDC132	coiled-coil domain containing 132	S-TIN_probe_6090
1684	Reserved	NULL	NULL	NULL	NULL	NULL	NULL	NULL
1685	Deleted	NULL	NULL	NULL	NULL	NULL	NULL	NULL
1686	Reserved	NULL	NULL	NULL	NULL	NULL	NULL	NULL
1687	AS-TIN	GGCCCAAATACAATTAGAATCCAAATGGATTTGCCTCAAACATTGATTCTCAACACAATT	NULL	TIN_07799	54764	ZRANB1	zinc finger, RAN-binding domain containing 1	AS-TIN_probe_1003
1688	Reserved	NULL	NULL	NULL	NULL	NULL	NULL	NULL
1689	Exonic-PIN_target	TTGAGCAGTCCTGAGAGTAGCTTGACACCACCTCTCTCAACCAACCTGCATCTAGAAAGT	PIN_00660	NULL	51592	TRIM33	tripartite motif-containing 33	Exonic-PIN_target_probe_0251
1690	Exonic	GCGCAACACTGACGTGTCTATGGAGAACATGGTGACTGTGGGCTTCTTCTCCTGCATGGG	NULL	NULL	51305	KCNK9	potassium channel, subfamily K, member 9	Exonic_probe_0308
1691	Exonic	TAATCCCGACAGAACATCATGTGAGATTTCTTTAAAATGGATTAAACGATTTCTTCAGCC	NULL	NULL	51031	C17orf25	chromosome 17 open reading frame 25	Exonic_probe_0309
1692	AS-PIN	TTTTGCCTATACATATTCAGGCGCCGGATGGTGGCCCGGTCCCTCATGTTTTGGCCTCCT	PIN_00305	NULL	29889	GNL2	guanine nucleotide binding protein-like 2 (nucleolar)	AS-PIN_probe_0115
1693	S-TIN	GGGAAGGTAAAAATATAGTGTGTTGGTTTTTCTAACTGGAATGAGGTAAGAATTTAGGCA	NULL	TIN_27396	27332	ZNF638	zinc finger protein 638	S-TIN_probe_3553
1694	S-TIN	TTAGAGATCAGAGTCCAGTTTCTAAGCCCCCTAAGAATGGGATGTAAGGAAAAGATCTGT	NULL	TIN_25836	26751	SH3YL1	SH3 domain containing, Ysc84-like 1 (S. cerevisiae)	S-TIN_probe_3353
1695	AS-TIN	AATCAAATCACTCCTCTGCAACAACGGTACCTGGTAACAAAGTCACTTGAAAAAAGAGTT	NULL	TIN_46994	26053	AUTS2	autism susceptibility candidate 2	AS-TIN_probe_6039
1696	Exonic	ACCATCTCATGGACTGAAAGGTAGATAGACAGATGGACCACAATGGGAAATAGGATGTCC	NULL	NULL	25852	ARMC8	armadillo repeat containing 8	Exonic_probe_0310
1697	Exonic	GTGACAGAGCGAGACTTATCTCATAAATAAATAGATAGATACTCCAGCCTGGGTGACAGA	NULL	NULL	23594	ORC6L	origin recognition complex, subunit 6 like (yeast)	Exonic_probe_0311
1698	S-TIN	TTTTCCCCTCAAACACCACTGTTGCATTAGCGAGAATACATACACATAAGAAAATTCAAA	NULL	TIN_13086	23389	THRAP2	thyroid hormone receptor associated protein 2	S-TIN_probe_1756
1699	Exonic	TCTAGTGCTCTTGTTGGTTTGAAGATGAACCGACTTTTTAGTTTGGGTCCTACTGTTGTT	NULL	NULL	23286	WWC1	WW and C2 domain containing 1	Exonic_probe_0312
1700	AS-PIN	TCCTCCCTGCTTCTGCCAAGCTTAGGCTGCTCTTCCACACCAGCATAAACAACCATATTC	PIN_06951	NULL	23198	PSME4	proteasome (prosome, macropain) activator subunit 4	AS-PIN_probe_2380
1701	Reserved	NULL	NULL	NULL	NULL	NULL	NULL	NULL
1702	Reserved	NULL	NULL	NULL	NULL	NULL	NULL	NULL
1703	Exonic	GACAGTTGGAGAAGCCAATGCAGAACTGATGGGAAAGGACCAATTATTTATAGTTTCCCA	NULL	NULL	51637	C14orf166	chromosome 14 open reading frame 166	Exonic_probe_0313
1704	Control	NULL	NULL	NULL	NULL	NULL	NULL	NULL
1705	AS-TIN	CATCCTCTGATTTCACCACAGACCAGTTTCATGAACACTTGAGAATCCACCATGTATGAG	NULL	TIN_24135	10907	TXNL4A	thioredoxin-like 4A	AS-TIN_probe_3185
1706	Exonic-PIN_target	GTAAAGTGGAATTGCATGGGAAAATCATGGAAGTTGATTACTCAGTCTCTAAAAAGCTAA	PIN_09152	NULL	10644	IGF2BP2	insulin-like growth factor 2 mRNA binding protein 2	Exonic-PIN_target_probe_3177
1707	Exonic	GAGACCAGCCAGACATTTAACTGGCTCTCAGCTAGTTCCAAACAAATGAAGGACATATGA	NULL	NULL	10485	C1orf61	chromosome 1 open reading frame 61	Exonic_probe_0314
1708	Exonic	GTCTGAGAAGCAAAGTAACTGCTATAAAATCTCTTTCCATTGAAATAGGCCATGAAGTTA	NULL	NULL	10282	BET1	BET1 homolog (S. cerevisiae)	Exonic_probe_0315
1709	AS-PIN	TGTCTTTCTTCTTCATGGCCTCATAGTAGGGTGAGTGCTCTGCCAGGTGACGGTTGGGGG	PIN_04552	NULL	10131	TRAP1	TNF receptor-associated protein 1	AS-PIN_probe_1615
1710	Exonic	GTTTGCAGACTTCCCAGGGCTATACTCCTTATGTTTCTCATGTGGGATTGCAGCAACACA	NULL	NULL	9968	MED12	mediator of RNA polymerase II transcription, subunit 12 homolog (S. cerevisiae)	Exonic_probe_0316
1711	AS-TIN	CCAATTCCAAAAACTCACTTTTTCCTTCATTAGAGTTCCTACTGCTTCACCACAGAAGGA	NULL	TIN_46515	9844	ELMO1	engulfment and cell motility 1	AS-TIN_probe_5993
1712	S-TIN	TGCCTAATTTTGCTTATTTTACATGGAAGGAAACTTACAGTGTTTGTGTATGATTGCAGC	NULL	TIN_50773	9699	RIMS2	regulating synaptic membrane exocytosis 2	S-TIN_probe_6541
1713	AS-TIN	ACACAACTAAGCTTTGGTACTCCACCCGTTTACTGTGTAGCTTTCCAACCCCGAGGCCTG	NULL	TIN_26303	9577	BRE	brain and reproductive organ-expressed (TNFRSF1A modulator)	AS-TIN_probe_3417
1714	Exonic	GTCCCTTCTCAAAAATAAAACAAAGCAGTCAGGACGATGAATTAAAGTCCTCCATGTTGA	NULL	NULL	9360	PPIG	peptidylprolyl isomerase G (cyclophilin G)	Exonic_probe_0317
1715	Exonic	CAGGAAGGCCTTTTGCAAGAAGGAGAGGAATGGGGGAGAGGACGTGAGGGACCACCCCCA	NULL	NULL	9138	ARHGEF1	Rho guanine nucleotide exchange factor (GEF) 1	Exonic_probe_0318
1716	S-TIN	TCTGTATTGAATTCCAGTCTTAATGGCACCGAGTCTTTGAGACAATTGAGGCAAATTGGA	NULL	TIN_06501	8879	SGPL1	sphingosine-1-phosphate lyase 1	S-TIN_probe_0841
1717	Exonic-PIN_target	GTATCAGAGAGAATACAGTGAATTTAAACGACAGCAGCTGGAGCTGGATGATGAGCTGAA	PIN_05448	NULL	8678	BECN1	beclin 1 (coiled-coil, myosin-like BCL2 interacting protein)	Exonic-PIN_target_probe_1905
1718	Exonic	CATCACAAGGGCCCTAGTTCAGATAGTGAAAGGCCTGAAATATATGCTGGAGGTGGAAAT	NULL	NULL	8530	CST7	cystatin F (leukocystatin)	Exonic_probe_0319
1719	Reserved	NULL	NULL	NULL	NULL	NULL	NULL	NULL
1720	Control	NULL	NULL	NULL	NULL	NULL	NULL	NULL
1721	AS-PIN	ATGCTGATGGCAAATTCTGCTGCATCCTTCACCCTCTGCCGCACCAAGAAAGTCCCGTCC	PIN_06114	NULL	7409	VAV1	vav 1 oncogene	AS-PIN_probe_2116
1722	Exonic-PIN_target	GAGATTCAGCGATTGCAGGAGGACACTGATAAAGCCAACAAGCAATCATCTGTACTTGAG	PIN_01037	NULL	7175	TPR	translocated promoter region (to activated MET oncogene)	Exonic-PIN_target_probe_0384
1723	AS-PIN	GGATGAGAGTGCCCAGTTCCTTGATCCTGTCGTTAATGTTGAATCGCCTGCGACGCTCAA	PIN_12400	NULL	7030	TFE3	transcription factor binding to IGHM enhancer 3	AS-PIN_probe_4369
1724	Exonic	CAAGGGCTGAGATTCTTCGTGTATAGCTGTGTGAACGTGTATGTACCTAGGATATGTTAA	NULL	NULL	6778	STAT6	signal transducer and activator of transcription 6, interleukin-4 induced	Exonic_probe_0320
1725	S-TIN	TAAAATTGCCACCCGAAATGTAGAGGAAGAATAAGAGGCCAGGATTATAGGCCTCATCTT	NULL	TIN_51633	6595	SMARCA2	SWI/SNF related, matrix associated, actin dependent regulator of chromatin, subfamily a, member 2	S-TIN_probe_6674
1726	AS-TIN	TGGAAGCTCTAGGCAGTGTGTGGACAGACAGAACAAAAGTGGTCACTGTTTATGCCTTGG	NULL	TIN_43239	6310	ATXN1	ataxin 1	AS-TIN_probe_5591
1727	AS-TIN	ATTGGGAATAGAGCTGTGCTTCAGTGAAGTACTCAAATGGTTTAATCCAGGGTAAACCTC	NULL	TIN_44690	5980	REV3L	REV3-like, catalytic subunit of DNA polymerase zeta (yeast)	AS-TIN_probe_5757
1728	AS-TIN	TTTGAGGCATTACATGTTGTCCATGTTGGACAACATGGACAACATGAACCATGTTGTCCA	NULL	TIN_34771	5793	PTPRG	protein tyrosine phosphatase, receptor type, G	AS-TIN_probe_4508
1729	Exonic	AAGGACGAGAAGCCTGTTGAAGCTATTAGGGTTTGTTCTGAAGTTTTACAGATGGAACCT	NULL	NULL	5611	DNAJC3	DnaJ (Hsp40) homolog, subfamily C, member 3	Exonic_probe_0321
1730	AS-PIN	TTGCTCATTAGAGCTGGGCTGAGAGCACCGCTCAGGGTCCCTGGATTCAGACTGAGTAAG	PIN_00966	NULL	5451	POU2F1	POU domain, class 2, transcription factor 1	AS-PIN_probe_0354
1731	Exonic-PIN_target	GTATTCTTTTCTGTATTAATTGGGGCTTTTAGTGTTGGACAGGCATCTCCAAGCATTGAA	PIN_11083	NULL	5243	ABCB1	ATP-binding cassette, sub-family B (MDR/TAP), member 1	Exonic-PIN_target_probe_3912
1732	AS-TIN	CCTTCTTCTTTTCATCTTCATTAGTAGCTCTGAAAGAATCTTCACAGAAGTCTTCATTCA	NULL	TIN_53324	5069	PAPPA	pregnancy-associated plasma protein A, pappalysin 1	AS-TIN_probe_6893
1733	Exonic	TCAACTTGTGTGTTTACTGACAGAGTGAACTACAGAAATAGCTTTTCTTCCTAAAGGGGA	NULL	NULL	4820	NKTR	natural killer-tumor recognition sequence	Exonic_probe_0322
1734	Exonic	ACCATGTTTCTGAACCTGTTTGGGGAGAAGCTGAGCGGTACCGACGCCGAGGAGACCATT	NULL	NULL	170960	ZNF721	zinc finger protein 721	Exonic_probe_0323
1735	Exonic	GTGGGGAACCCTTACCTAAGTATGTGGATTGACAAATCATGATCTGTACCTAAGCTCAGT	NULL	NULL	4214	MAP3K1	mitogen-activated protein kinase kinase kinase 1	Exonic_probe_0324
1736	S-TIN	ATGAGAATATAAACATCACTATTCAGTCTTGAAGGTTAAGACACCAGTTCTGTAATGAGC	NULL	TIN_08758	4005	LMO2	LIM domain only 2 (rhombotin-like 1)	S-TIN_probe_1150
1737	S-TIN	CAGTATATACACACGATGCATTAACTTATAATAGGCATACAAGATACATAGCACACATGC	NULL	TIN_02558	3737	KCNA2	potassium voltage-gated channel, shaker-related subfamily, member 2	S-TIN_probe_0359
1738	Exonic	ACCTTTGCATATGTACTTTTCTCTTTAAACTCTCCCTTTTAAATACGACTCTTGCCAGGC	NULL	NULL	3480	IGF1R	insulin-like growth factor 1 receptor	Exonic_probe_0325
1739	Exonic	GTGGCATCCATTTCTAATGTATGCATTCATCCAACAGAGTTATTTATTGGCTGGAGATGG	NULL	NULL	3098	HK1	hexokinase 1	Exonic_probe_0326
1740	Exonic	TGGGTGTGGGTGCATGTGGGTGTTTACACACATGCCTACAGGTATGCGTGATTGTGTGTG	NULL	NULL	2878	GPX3	glutathione peroxidase 3 (plasma)	Exonic_probe_0327
1741	Reserved	NULL	NULL	NULL	NULL	NULL	NULL	NULL
1742	Exonic-PIN_target	TCGCGATCGTTTCTGGACCGCTTTCCACTCCCAAATCTCCTTTATCCCAGAGCATTTCTT	PIN_02159	NULL	2197	FAU	Finkel-Biskis-Reilly murine sarcoma virus (FBR-MuSV) ubiquitously expressed (fox derived); ribosomal protein S30	Exonic-PIN_target_probe_0767
1743	S-TIN	TGAGTCTGCTTCCAGAGCCAGGCCCTGGTGACCGCCATAAAGACCCAGCAAAGAGTTCTA	NULL	TIN_17090	2038	EPB42	erythrocyte membrane protein band 4.2	S-TIN_probe_2260
1744	AS-TIN	AACCTCTCTAAATCTTTGGAACAGTGATTGCATGTGGTAAATGCTTTCTTGGCATTTTTT	NULL	TIN_28727	1803	DPP4	dipeptidyl-peptidase 4 (CD26, adenosine deaminase complexing protein 2)	AS-TIN_probe_3729
1745	AS-TIN	AAAAGGCATTGTCTTTAGTGTAGTGACTCTTGAAATTTGTGAAAACGTGAACTAAGTGCT	NULL	TIN_47804	1523	CUTL1	cut-like 1, CCAAT displacement protein (Drosophila)	AS-TIN_probe_6131
1746	AS-PIN	ATGAAGGGAGCTGAACGAAACTCTTCCAAGCAGGAACCAGGGGAGGCTAGGGCTTGACCT	PIN_12507	NULL	1287	COL4A5	collagen, type IV, alpha 5 (Alport syndrome)	AS-PIN_probe_4410
1747	AS-PIN	GAGAACACAGTAGCATAACCAATTCCACAACTGAACTACTCGACTTCATGCAAACCAGAC	PIN_09582	NULL	987	LRBA	LPS-responsive vesicle trafficking, beach and anchor containing	AS-PIN_probe_3353
1748	Exonic	TCTCAGACACCAGCCCCATGAAGCGTTCAGCCTCCGTGCTGGGCCCCAAGGCCCGACGCC	NULL	NULL	773	CACNA1A	calcium channel, voltage-dependent, P/Q type, alpha 1A subunit	Exonic_probe_0328
1749	Exonic	TCACTTTTATTTATTGCTGGTTTTCCTGGGACAGCTGGAGCTGTGTCCCTTAGCCTTTCA	NULL	NULL	533	ATP6V0B	ATPase, H+ transporting, lysosomal 21kDa, V0 subunit b	Exonic_probe_0329
1750	AS-PIN	GTCAATCTCACTGCGGGATACCATGATCCTGGTCAGAGTCTTCTCATCTGTGCCAGCACC	PIN_10105	NULL	309	ANXA6	annexin A6	AS-PIN_probe_3559
1751	S-TIN	GCCTGGCCTAGAATTGTTTTAGAATGTCCAACTGTTTGTTACCCTTTCTCACTCCATTAA	NULL	TIN_25187	81	ACTN4	actinin, alpha 4	S-TIN_probe_3294
1752	Reserved	NULL	NULL	NULL	NULL	NULL	NULL	NULL
1753	Reserved	NULL	NULL	NULL	NULL	NULL	NULL	NULL
1754	Reserved	NULL	NULL	NULL	NULL	NULL	NULL	NULL
1755	Deleted	NULL	NULL	NULL	NULL	NULL	NULL	NULL
1756	Reserved	NULL	NULL	NULL	NULL	NULL	NULL	NULL
1757	Exonic	GCAGGCTTTCGCTCCATTTGCTTTGGACAGATTTAAAGACTAGGCACAGCCATTTGTGTT	NULL	NULL	440184	MGC88374	similar to CG32662-PA	Exonic_probe_0330
1758	AS-TIN	GCAGGTTGAGGACTTAGATGTATCTGTAACATTGCATGTTTTTAGAAAACAAAGTGAGAA	NULL	TIN_51889	340481	ZDHHC21	zinc finger, DHHC-type containing 21	AS-TIN_probe_6702
1759	AS-PIN	TTGCCATCTCCATCCTCCAAGTGCTGCACGCTGGCATCCAGGTTAAGCTGCCTCTCATAC	PIN_05733	NULL	283989	TSEN54	tRNA splicing endonuclease 54 homolog (S. cerevisiae)	AS-PIN_probe_2004
1760	Exonic-PIN_target	GGTCGTGTAGGGATAAAAAGAACTGTAAGGTGGTCTTTTCCCAGCAGGAACTGAGGAAGC	PIN_02979	NULL	253827	MSRB3	methionine sulfoxide reductase B3	Exonic-PIN_target_probe_1039
1761	Deleted	NULL	NULL	NULL	NULL	NULL	NULL	NULL
1762	AS-TIN	CTGAACTAAAGAACGTTCAACAATGGAATCACCTTGCTGACTCTCACATTAATTCTAATA	NULL	TIN_14435	170622	COMMD6	COMM domain containing 6	AS-TIN_probe_1928
1763	Exonic	CTCCTCTTGAGCCAGAAGAAAGAGTTGGTGGTCCAGATAGCAGACGTGTTCGTACCCGGA	NULL	NULL	153579	BTNL9	butyrophilin-like 9	Exonic_probe_0331
1764	Exonic-PIN_target	GTCAACAACTTCATCAGAGAACAAGACTTATATGCTTTGAAATCTGTTAAGATTCCAGTG	PIN_04443	NULL	145748	LYSMD4	LysM, putative peptidoglycan-binding, domain containing 4	Exonic-PIN_target_probe_1580
1765	AS-TIN	TTTCTAAAGGTCACTATGAACTCTATGACTTTGGGACCTGTGGATATTTAACTCCCTCTG	NULL	TIN_38597	132989	C4orf36	chromosome 4 open reading frame 36	AS-TIN_probe_4977
1766	Reserved	NULL	NULL	NULL	NULL	NULL	NULL	NULL
1767	Exonic	GGTCTTCCAATCAGTGTGTGTAACATACCTGTTGTTTATCAGCCATTGTAGGTGGCTGTG	NULL	NULL	114885	OSBPL11	oxysterol binding protein-like 11	Exonic_probe_0332
1768	S-TIN	AACATATTAAAACTGGCCATACTAGTGTATAATTCCCTTGGAACAGGTCCTGTGGAAGAT	NULL	TIN_50860	93035	PKHD1L1	polycystic kidney and hepatic disease 1 (autosomal recessive)-like 1	S-TIN_probe_6549
1769	Reserved	NULL	NULL	NULL	NULL	NULL	NULL	NULL
1770	S-TIN	AATTCATAGTCAACAAGAATCAAGACTTTAGGGAAATACATCTGGAATGCTATATCCAGG	NULL	TIN_05522	84898	PLXDC2	plexin domain containing 2	S-TIN_probe_0709
1771	Reserved	NULL	NULL	NULL	NULL	NULL	NULL	NULL
1772	S-TIN	TTGACAACAGGCAATTCTTGTCTGTGATTATGCATTTTGGTTGCTGCTGGAGCTCTTCCG	NULL	TIN_43192	84062	DTNBP1	dystrobrevin binding protein 1	S-TIN_probe_5579
1773	S-TIN	CCTCACATGGGTTTGCTGGCTCTGCTGGGAGGGCACATGTGTTGCCTTTTCTCAGAACCA	NULL	TIN_06829	81619	TSPAN14	tetraspanin 14	S-TIN_probe_0881
1774	AS-TIN	CTAGAACATTTCCTCCTTTCGAAGTTCCCTTCTTTGGATTTTATAATACTGTACACTACA	NULL	TIN_03815	80267	EDEM3	ER degradation enhancer, mannosidase alpha-like 3	AS-TIN_probe_0499
1775	Reserved	NULL	NULL	NULL	NULL	NULL	NULL	NULL
1776	Exonic-PIN_target	GTATTTACTACCAGGGAGCACCCAATTCTTCTTGAGAACACCAACCTACAACTTGAAGTA	PIN_00529	NULL	79739	TTLL7	tubulin tyrosine ligase-like family, member 7	Exonic-PIN_target_probe_0208
1777	AS-PIN	ATCAGTGAGCTTGGAAAGATCCAGTTTCTTCCCCATTTCTGCTTCTTGTCGGGGTCACAC	PIN_07681	NULL	79083	MLPH	melanophilin	AS-PIN_probe_2636
1778	Exonic	GCTGGTATAGGAAGTTTCTTTCTTCCTTTTGTGTTACATGTGCATTAAACAGAACAAGCT	NULL	NULL	64759	TNS3	tensin 3	Exonic_probe_0333
1779	Exonic	AAACTGGCATGGAATAAACCAGTAACTAATATTTCAGCTGTTGAAACAGAAGAAGTTGAG	NULL	NULL	64062	RBM26	RNA binding motif protein 26	Exonic_probe_0334
1780	Reserved	NULL	NULL	NULL	NULL	NULL	NULL	NULL
1781	Reserved	NULL	NULL	NULL	NULL	NULL	NULL	NULL
1782	Exonic	ATAGAGAGCAAAGGAAAAACACATCAGAACAGTTGCCTTAACACTGAAAAACATACCCTG	NULL	NULL	57226	LYRM2	LYR motif containing 2	Exonic_probe_0335
1783	Exonic	AATGACCAATACAAGTTCCTTGCAGTTTCCACTGACTATAAGAAGCTGAAGAAGGACCGG	NULL	NULL	56901	NDUFA4L2	NADH dehydrogenase (ubiquinone) 1 alpha subcomplex, 4-like 2	Exonic_probe_0336
1784	Control	NULL	NULL	NULL	NULL	NULL	NULL	NULL
1785	AS-PIN	CTCCTATGTCAATGCTCTGGGTACTTCCAATGATCGCTCAAAAGTCCACTGTTAAAAAGG	PIN_10955	NULL	55744	C7orf44	chromosome 7 open reading frame 44	AS-PIN_probe_3879
1786	Exonic	CAACACCTACTCCAATGTGTGGGAAAGATTTGCTCTTAATTCTCAGTCTGGACAGTGAGA	NULL	NULL	55607	PPP1R9A	protein phosphatase 1, regulatory (inhibitor) subunit 9A	Exonic_probe_0337
1787	AS-TIN	CTCTAGAAGGTTTCTAAGAATGGAAAGGCTCTGGTCCTTGCCAGCCTTGAGACTGGGGCA	NULL	TIN_30480	55304	SPTLC3	serine palmitoyltransferase, long chain base subunit 3	AS-TIN_probe_3937
1788	Exonic	GAGATCGAACAGGCACCCACATGTCTCGGGCAAAAATCACATCTGAACTTGCTAAAGTTA	NULL	NULL	55132	LARP2	La ribonucleoprotein domain family, member 2	Exonic_probe_0338
1789	Reserved	NULL	NULL	NULL	NULL	NULL	NULL	NULL
1790	S-TIN	CAACTCTGTTTTCCAAGCTTTGCACATCTTCCGAATTTCTTCTTCAAAGTCTACCCTAAT	NULL	TIN_22627	54757	FAM20A	family with sequence similarity 20, member A	S-TIN_probe_2976
1791	AS-TIN	AGTTATGCTTTCAGTATTTTATCTCATCAAAAGGAAGAGGAAAGACGCTGTACAGGCAGG	NULL	TIN_32055	54014	BRWD1	bromodomain and WD repeat domain containing 1	AS-TIN_probe_4147
1792	Exonic	TGATTTGCTAGAAGGGGATACAGAATGCCATGCTAGATTTAAGACTCCTGAGGATGCTCA	NULL	NULL	51574	LARP7	La ribonucleoprotein domain family, member 7	Exonic_probe_0339
1793	AS-PIN	GTGGTTTGGTTTGGGCTGGAATTGGCCCTGATGCAGCAAGGACAGCAGCTGGGAGATTTG	PIN_10054	NULL	51294	PCDH12	protocadherin 12	AS-PIN_probe_3533
1794	Exonic	ACCATTTGTAAGAAAGCCAAAAGACTTTTGCCAGATTTCATATTTCCCCTTTTCATGTAC	NULL	NULL	51018	CGI-115	CGI-115 protein	Exonic_probe_0340
1795	Exonic	TTCACTATTGTCTGGGGGACTCAGAACAAGATTGTTCTCTGTATTTATTGTTTGTCCATT	NULL	NULL	29843	SENP1	SUMO1/sentrin specific peptidase 1	Exonic_probe_0341
1796	Exonic	TACTATTCTTGCTGAGTTTGCCAGTGAAGAGGAGATCAGTCGTTTCTTTGCACAAAGCCA	NULL	NULL	27327	TNRC6A	trinucleotide repeat containing 6A	Exonic_probe_0342
1797	S-TIN	GTGGTGGTTTTTCACTCAGGCAAAGAAGCATTGCTCTGCTAATGGAAACCTGGAGAAGTG	NULL	TIN_08703	26610	ELP4	elongation protein 4 homolog (S. cerevisiae)	S-TIN_probe_1144
1798	Exonic	CTTGAGCACATCCTTAAAATATCAGCACAAGTTGGGGGAGGCAGGCAATGGAATATAATG	NULL	NULL	26047	CNTNAP2	contactin associated protein-like 2	Exonic_probe_0343
1799	Reserved	NULL	NULL	NULL	NULL	NULL	NULL	NULL
1800	Reserved	NULL	NULL	NULL	NULL	NULL	NULL	NULL
1801	AS-TIN	GTGCCCAACTCTCACATACTTCTGTTCAAGAAGCCTTTAGTAAATAAGAACATAAAAGAA	NULL	TIN_10399	23387	KIAA0999	KIAA0999 protein	AS-TIN_probe_1387
1802	S-TIN	CTGTGTGTACTGATGTGGAGAAATGGCTGTAGACTCAGTGAGTCTGTTCAAGCTCTTTTC	NULL	TIN_09064	23279	NUP160	nucleoporin 160kDa	S-TIN_probe_1198
1803	Reserved	NULL	NULL	NULL	NULL	NULL	NULL	NULL
1804	Exonic-PIN_target	GGACAACTACGGCTTCGTCACTTATCGCTATGCTGAGGAGGCATTTGCAGCCATTGAGAG	PIN_01633	NULL	23082	PPRC1	peroxisome proliferator-activated receptor gamma, coactivator-related 1	Exonic-PIN_target_probe_0604
1805	Exonic	GGCTTTAGGTTGGCAAATAGCACTGTTTTCTTAGCTGCAAGAATTCATTGCACAATGTTT	NULL	NULL	22982	DIP2C	DIP2 disco-interacting protein 2 homolog C (Drosophila)	Exonic_probe_0344
1806	AS-TIN	TAGGGAGAGGCTGGATTTGCAGGGGGGCTGTGTATGCATCCAAAACTGCTGCTCTCTGCT	NULL	TIN_35778	11343	MGLL	monoglyceride lipase	AS-TIN_probe_4622
1807	AS-PIN	ATTTTCATCCAAGTCTTCAGGCATTCTCTTCTCTCCAGCAAAGGGTCCGAACTTTTCACC	PIN_09544	NULL	11107	PRDM5	PR domain containing 5	AS-PIN_probe_3338
1808	Reserved	NULL	NULL	NULL	NULL	NULL	NULL	NULL
1809	Reserved	NULL	NULL	NULL	NULL	NULL	NULL	NULL
1810	Reserved	NULL	NULL	NULL	NULL	NULL	NULL	NULL
1811	Exonic	TCTTTGAAAGGGGGGAGGAGGAGTAAAAGCCCGATTATAATGGTGATCAATTCAAGTCAG	NULL	NULL	10276	NET1	neuroepithelial cell transforming gene 1	Exonic_probe_0345
1812	Deleted	NULL	NULL	NULL	NULL	NULL	NULL	NULL
1813	Exonic	ACCTGCAGTTCATTGATTTAAATTCTTCCCGGAACCTCTTTGTGCTTGGATTTTCGATCT	NULL	NULL	9962	SLC23A2	solute carrier family 23 (nucleobase transporters), member 2	Exonic_probe_0346
1814	Deleted	NULL	NULL	NULL	NULL	NULL	NULL	NULL
1815	AS-TIN	GAAGAAACACTAGATATATGAACTGCCGGAGATAGTAGGGAAACTGTACCTGGCTCCTCA	NULL	TIN_00400	9696	CROCC	ciliary rootlet coiled-coil, rootletin	AS-TIN_probe_0061
1816	S-TIN	TTTTTTGGTCATTTTCCCTGCCAGCCTGGGAATCCTTCAAGGGCAGGAGCACCTGCTGTT	NULL	TIN_47129	9569	GTF2IRD1	GTF2I repeat domain containing 1	S-TIN_probe_6051
1817	AS-PIN	CCTCATCCAATATCAAGGCTTCAATGACCTCTTCCAGAAACTCAGTTACATCTTCAAAAT	PIN_02436	NULL	9354	UBE4A	ubiquitination factor E4A (UFD2 homolog, yeast)	AS-PIN_probe_0858
1818	AS-TIN	TCTGCTTACGATCAACCTGGCTGATTTCATAACATCATACGGGGATGGGGGAGCACATAC	NULL	TIN_20839	9135	RABEP1	rabaptin, RAB GTPase binding effector protein 1	AS-TIN_probe_2725
1819	S-TIN	GCAAGGCCAAGCTGAACTTAGTGTCTCCATGGCATTTTCTCCTCTTCATGGCCTCTCTCT	NULL	TIN_27576	8869	ST3GAL5	ST3 beta-galactoside alpha-2,3-sialyltransferase 5	S-TIN_probe_3574
1820	Exonic	ATCTTTATCTATGATGCTTTCAAGAAGATGATCAAGCTTGCAGATTACTACCCCATCAAC	NULL	NULL	8671	SLC4A4	solute carrier family 4, sodium bicarbonate cotransporter, member 4	Exonic_probe_0347
1821	Exonic	CACTGGACAGGCATAGCAGACTCTCTTGTGGCCACACTAGGTTGTCGCCTTTCAGGCAGT	NULL	NULL	8522	GAS7	growth arrest-specific 7	Exonic_probe_0348
1822	Deleted	NULL	NULL	NULL	NULL	NULL	NULL	NULL
1823	Reserved	NULL	NULL	NULL	NULL	NULL	NULL	NULL
1824	Deleted	NULL	NULL	NULL	NULL	NULL	NULL	NULL
1825	Exonic	TCAGCAGGACGACTGTTTTCCCAACACGGGTAAATCTAGTACCATGTCGTAGTTACTCTC	NULL	NULL	7173	TPO	thyroid peroxidase	Exonic_probe_0349
1826	AS-TIN	AAGACTAAATGTTGTGAGACTGTTCAGGTATTAGAAGCTGCACTGGAAGGAAAATGGGCA	NULL	TIN_11910	7024	TFCP2	transcription factor CP2	AS-TIN_probe_1587
1827	Deleted	NULL	NULL	NULL	NULL	NULL	NULL	NULL
1828	Exonic	TCCAGCTTGATGGAGTTGGGACAGCCATGTGGGACCCCCTGGTGATTCAGCATGAAGGAA	NULL	NULL	6586	SLIT3	slit homolog 3 (Drosophila)	Exonic_probe_0350
1829	S-TIN	TGCTACTGTTTCTCCTTGGCTGTGTTACAGTACAAAGTTATACCATGAATTAGCAAGTTC	NULL	TIN_43210	6310	ATXN1	ataxin 1	S-TIN_probe_5582
1830	Exonic-PIN_target	GTTGGCGATAGTATTGTTCACAAAGCCAGAGAGACCTTGGAACGAGCTATTAAACTGGTG	PIN_10662	NULL	5980	REV3L	REV3-like, catalytic subunit of DNA polymerase zeta (yeast)	Exonic-PIN_target_probe_3758
1831	S-TIN	GGCATTCCTTGCACACCTGACTTCCCTGACTGGGACAAAGGAGTTGGTTAGCGTGGTGCT	NULL	TIN_07985	5791	PTPRE	protein tyrosine phosphatase, receptor type, E	S-TIN_probe_1042
1832	Reserved	NULL	NULL	NULL	NULL	NULL	NULL	NULL
1833	Deleted	NULL	NULL	NULL	NULL	NULL	NULL	NULL
1834	S-TIN	CACACACAGGTGTCAGCTTTCCCAGTGGAACAAAAGGAGCTGGGAAGATTCTAGTGACTG	NULL	TIN_47408	5218	PFTK1	PFTAIRE protein kinase 1	S-TIN_probe_6080
1835	AS-TIN	TCACACAGCACAGCACACAACTTATCTTATAATGTTGGTCAGTATAAGCAGTTGAATGGA	NULL	TIN_53293	5069	PAPPA	pregnancy-associated plasma protein A, pappalysin 1	AS-TIN_probe_6885
1836	S-TIN	GTCAAGTAACCATGTCATGCAGAGACCCATGTTTCTCAGGGGTAGATACTGGCAGTCCTA	NULL	TIN_01212	4802	NFYC	nuclear transcription factor Y, gamma	S-TIN_probe_0188
1837	AS-PIN	AAGATTTCTTTCAGCTTCTTCTCAGTGCGACGGACTAATTTGTTGGCGGCTGCTCGTTCC	PIN_05192	NULL	4628	MYH10	myosin, heavy chain 10, non-muscle	AS-PIN_probe_1828
1838	S-TIN	ATTGCACTGGGAAGCAGGGGAGCTGAAATCCCTGGGCTGGAGCCTTTGCAATGGGAACTT	NULL	TIN_03114	4209	MEF2D	MADS box transcription enhancer factor 2, polypeptide D (myocyte enhancer factor 2D)	S-TIN_probe_0413
1839	Reserved	NULL	NULL	NULL	NULL	NULL	NULL	NULL
1840	AS-PIN	CATTCTCTGACTGTTCTGATGCTGGTCCTAATCCCTTAGACTGGTCATTACCAAGGAGCC	PIN_10280	NULL	3720	JARID2	jumonji, AT rich interactive domain 2	AS-PIN_probe_3630
1841	S-TIN	CTGGCATTGTTTGAATACTTGCGTGTTTGTGTGTGGGGTGATGTTTTCCTGAGAATGTGG	NULL	TIN_18632	3480	IGF1R	insulin-like growth factor 1 receptor	S-TIN_probe_2454
1842	Deleted	NULL	NULL	NULL	NULL	NULL	NULL	NULL
1843	AS-TIN	TGCTGATCAGGGCCCTGCTACCCACACAGGACTCAGATCTCACGAAGCACAGAACGTGAA	NULL	TIN_07640	2869	GRK5	G protein-coupled receptor kinase 5	AS-TIN_probe_0981
1844	AS-TIN	TGGGAGGAACAAAGAAATAGGTTTCCTTCTCTACCCTGGGCAGGCCATGCCCCACCCTCA	NULL	TIN_04607	2590	GALNT2	UDP-N-acetyl-alpha-D-galactosamine:polypeptide N-acetylgalactosaminyltransferase 2 (GalNAc-T2)	AS-TIN_probe_0597
1845	Control	NULL	NULL	NULL	NULL	NULL	NULL	NULL
1846	AS-TIN	TCTCCCTGACCAAGGCAAACTCAGCCCTCTCTTCCTCCACATTCAGGCTCTCCTCACTTG	NULL	TIN_30931	2036	EPB41L1	erythrocyte membrane protein band 4.1-like 1	AS-TIN_probe_3992
1847	S-TIN	GTTTATGCACAGCTGCTGCAGCGGTGCACAATTTTCCATGTGGGTTCTTTCTGCTCTGTA	NULL	TIN_07961	1793	DOCK1	dedicator of cytokinesis 1	S-TIN_probe_1038
1848	AS-PIN	TCTCTGCCACTGGCTGGGAACTCTCAGGGAACTCATCAAAGACATCACTTCTTCACTGGT	PIN_00745	NULL	1520	CTSS	cathepsin S	AS-PIN_probe_0278
1849	AS-PIN	AATGTCCAGGTGGGCCAGGTTGCCCCATTTCTCCTTTCTTTCCCATATCACCCGGCAGTC	PIN_07624	NULL	1285	COL4A3	collagen, type IV, alpha 3 (Goodpasture antigen)	AS-PIN_probe_2615
1850	AS-TIN	AGAAACTCTTTCTCCACTGGGATCTTGAACATTTTCAAAATCTGGTGCAAGGTCTTTATT	NULL	TIN_42308	972	CD74	CD74 molecule, major histocompatibility complex, class II invariant chain	AS-TIN_probe_5461
1851	AS-PIN	GGTTAATAGGAGACTGGTATTCCCCATTAGCATCAGGAAACACCAGACCCCACTCAACAC	PIN_11573	NULL	767	CA8	carbonic anhydrase VIII	AS-PIN_probe_4089
1852	Reserved	NULL	NULL	NULL	NULL	NULL	NULL	NULL
1853	AS-TIN	TTGATGCAACTGACACATTTAAGGTGAATGGATGTTAAAATGAGTGTTAGGGAAGTTACT	NULL	TIN_17606	302	ANXA2	annexin A2	AS-TIN_probe_2322
1854	S-TIN	GCCCGGCCACATTTTATAGCCAACCGGCTTCTTGTGTAACATGAGTTGGGGCTTCTTGGG	NULL	TIN_25164	81	ACTN4	actinin, alpha 4	S-TIN_probe_3290
1855	Exonic	CTGAGTTTGCCTTGTTAATCTTCAATAGTTTTACCTACCCCAGTCTTTGGAACCCTAAAT	NULL	NULL	5967	REG1A	regenerating islet-derived 1 alpha (pancreatic stone protein, pancreatic thread protein)	Exonic_probe_0351
1856	Exonic	AATCAGAGAGTGTCACAGATTTAACCTTGATCTAAAGACAAGTTGTACCCAGAGTATGTG	NULL	NULL	56670	SUCNR1	succinate receptor 1	Exonic_probe_0352
1857	Reserved	NULL	NULL	NULL	NULL	NULL	NULL	NULL
1858	Deleted	NULL	NULL	NULL	NULL	NULL	NULL	NULL
1859	Reserved	NULL	NULL	NULL	NULL	NULL	NULL	NULL
1860	Reserved	NULL	NULL	NULL	NULL	NULL	NULL	NULL
1861	AS-PIN	CATCAAGATGACACTGGTGAGGATCAGAAAGGTGCCCAGGACTGGGTCTAAAGCGAAAAC	PIN_04937	NULL	342372	PKD1L3	polycystic kidney disease 1-like 3	AS-PIN_probe_1736
1862	Reserved	NULL	NULL	NULL	NULL	NULL	NULL	NULL
1863	Exonic	CCTGAGGAAATGTAGCATGACATTGGTACTAACTGCATGTGTAAATACATCATACTGGCA	NULL	NULL	253959	GARNL1	GTPase activating Rap/RanGAP domain-like 1	Exonic_probe_0353
1864	Exonic-PIN_target	TGGGCTCCGTGGCTTAAGACTTGAACCAAGTAAACGAAGTTCTCTTACTGAGAAGTCTCA	PIN_03328	NULL	219402	MTIF3	mitochondrial translational initiation factor 3	Exonic-PIN_target_probe_1167
1865	Deleted	NULL	NULL	NULL	NULL	NULL	NULL	NULL
1866	AS-TIN	GCAAGACTATTTCCAGCTCAGACAGTGGACATCCTGCCTCAACTTTTTTAATACTCATTC	NULL	TIN_44827	154215	TCBA1	T-cell lymphoma breakpoint associated target 1	AS-TIN_probe_5774
1867	AS-TIN	CAGGAGGTCTGTTGGACAGGGGAAAGGTCACCAACTTGTTTCACTCTGCTTAACAAGGAT	NULL	TIN_19343	146174	C16orf52	chromosome 16 open reading frame 52	AS-TIN_probe_2543
1868	Control	NULL	NULL	NULL	NULL	NULL	NULL	NULL
1869	Exonic-PIN_target	TCCTTGTGGAGGAGGCCTTTGGTTGCCAGCTGCAAAACAGGGATGTCCTCAACCCAGTCT	PIN_04687	NULL	124454	EARS2	glutamyl-tRNA synthetase 2 (mitochondrial)(putative)	Exonic-PIN_target_probe_1669
1870	AS-TIN	GATAGTCCTGACAACTATTTTCAAGGATTTCTGTCTCAACATCTGAATGTCTGTCATAAT	NULL	TIN_49981	115294	PCMTD1	protein-L-isoaspartate (D-aspartate) O-methyltransferase domain containing 1	AS-TIN_probe_6441
1871	Reserved	NULL	NULL	NULL	NULL	NULL	NULL	NULL
1872	Exonic	ACTCTCCGTCATCCACAAAGACCCGGAACACATCTAAGAGTGGGAAGAACTTCCACTACA	NULL	NULL	90161	HS6ST2	heparan sulfate 6-O-sulfotransferase 2	Exonic_probe_0354
1873	AS-TIN	CACTTTGGGTCCTTGTTCTGCATCATATACTGGGGTTTGGCTTGAAATACCGTTAACTCA	NULL	TIN_52813	84909	C9orf3	chromosome 9 open reading frame 3	AS-TIN_probe_6824
1874	AS-TIN	ATGGACAACTATGAACCACTTAAGAAGTTTCATAGCAGTTGCCTTCAACCACAAAACCAA	NULL	TIN_10069	84441	MAML2	mastermind-like 2 (Drosophila)	AS-TIN_probe_1335
1875	Reserved	NULL	NULL	NULL	NULL	NULL	NULL	NULL
1876	Exonic	CTGAAAACCAAGGCTCTATATATCTGTCTGGAGTGAGTGAAACCTTCAAAGAACAGCTAT	NULL	NULL	81691	-	-	Exonic_probe_0355
1877	Reserved	NULL	NULL	NULL	NULL	NULL	NULL	NULL
1878	Exonic	TGCTAGCATTGTTGTTCTTGGTTTCAAACAAAGATTAACAGCTATCTCTCTCATTTCCTA	NULL	NULL	79987	SVEP1	sushi, von Willebrand factor type A, EGF and pentraxin domain containing 1	Exonic_probe_0356
1879	Exonic	CGAGATATTCTCCACACAGAAAATCTTCTTGATTCTATAGAGACTTAATCATGCCTATGG	NULL	NULL	79746	ECHDC3	enoyl Coenzyme A hydratase domain containing 3	Exonic_probe_0357
1880	AS-TIN	GCGTGGAGTCTGAAGGGGTTCCAGCAAGTTCAGCTTTTCCCTTCATGAACTTCACACTGC	NULL	TIN_25409	79090	TRAPPC6A	trafficking protein particle complex 6A	AS-TIN_probe_3319
1881	AS-TIN	GAAATGTGAAAAACCAGGATTTTCCACTCAGACAACTAGGAAACTGTTTGCAGATTTTTT	NULL	TIN_48678	64764	CREB3L2	cAMP responsive element binding protein 3-like 2	AS-TIN_probe_6257
1882	S-TIN	GACAGACCTGAAAATTGGCCATGCAGAACTGTTTAAAATTGGTAGGAAAAACTTACCCTG	NULL	TIN_15256	64067	NPAS3	neuronal PAS domain protein 3	S-TIN_probe_2043
1883	AS-TIN	AGCTCTCAGTCATCTCCTACTCATTTTTCCCTCCTGAAATCTCAGGAAAAAGTATAAATT	NULL	TIN_02401	58155	PTBP2	polypyrimidine tract binding protein 2	AS-TIN_probe_0332
1884	S-TIN	TATTTTAAGCCAGACCATCCCAAACCTTTCCTCTACATTTAATGAGACTTTCTCACCACT	NULL	TIN_31277	57580	PREX1	phosphatidylinositol 3,4,5-trisphosphate-dependent RAC exchanger 1	S-TIN_probe_4037
1885	Reserved	NULL	NULL	NULL	NULL	NULL	NULL	NULL
1886	S-TIN	ATTTTATTTAGGGAGGTACTAGTTATACAGTGAAAAGGGCATGGAATTTTTCTCTTACCC	NULL	TIN_38786	56916	SMARCAD1	SWI/SNF-related, matrix-associated actin-dependent regulator of chromatin, subfamily a, containing DEAD/H box 1	S-TIN_probe_5003
1887	AS-TIN	CAGAAATGCAGAGCTGTTAGGGTTTACATAAAACACACCTTTAAAAATTAAACCACAGGT	NULL	TIN_47903	6733	SRPK2	SFRS protein kinase 2	AS-TIN_probe_6142
1888	AS-PIN	TTCGCCTCTCTTCTCCGGCCACGCAGACACACTCTGGATAGCCACCCATTTTGCGAGTTT	PIN_06007	NULL	55748	CNDP2	CNDP dipeptidase 2 (metallopeptidase M20 family)	AS-PIN_probe_2090
1889	Exonic	TCGGGAAACTCTAAAAAGCAGGAAGAAATCAGATTACAGTCTAAATAAAGTGAATGCACC	NULL	NULL	55610	CCDC132	coiled-coil domain containing 132	Exonic_probe_0358
1890	Control	NULL	NULL	NULL	NULL	NULL	NULL	NULL
1891	AS-TIN	TAGGAAGTGTTTCATAAGTGCTTTCCCATTACTGTCTAACCTGACTCCACAATAAGTTGA	NULL	TIN_49644	55140	ELP3	elongation protein 3 homolog (S. cerevisiae)	AS-TIN_probe_6403
1892	Exonic	AGCCTCTGAGTGGATTCTGCATGTTATGTGATTTGTTCTGTTCATCAAGAGGGCTCCCAA	NULL	NULL	54919	HEATR2	HEAT repeat containing 2	Exonic_probe_0359
1893	S-TIN	AATTGTGTTGAGAATCAATGTTTGAGGCAAATCCATTTGGATTCTAATTGTATTTGGGCC	NULL	TIN_07799	54764	ZRANB1	zinc finger, RAN-binding domain containing 1	S-TIN_probe_1003
1894	AS-TIN	GTACCATTTCCTAATCATTATTTCTACAGGGCTCTATGTAGAACCCCTTTTGAAGATAAT	NULL	TIN_32158	54020	SLC37A1	solute carrier family 37 (glycerol-3-phosphate transporter), member 1	AS-TIN_probe_4163
1895	Reserved	NULL	NULL	NULL	NULL	NULL	NULL	NULL
1896	AS-PIN	AAGACAGCCATCTTCACTATCACCACGGTCACTGCATGGCTCTAACAATATACCTACAGA	PIN_10006	NULL	51306	C5orf5	chromosome 5 open reading frame 5	AS-PIN_probe_3513
1897	AS-PIN	TTCTTGTGGTCTTTGGATCGGAAGTGGGTCTTCAGGTTGGTGGAATCGATGAAGTACCTC	PIN_00194	NULL	51042	ZNF593	zinc finger protein 593	AS-PIN_probe_0072
1898	Exonic-PIN_target	AGGAGGCCAAAACATGAGGGACCGGGCCACCATCCGGCGCCTGAATATGTATAGGCAAAA	PIN_00305	NULL	29889	GNL2	guanine nucleotide binding protein-like 2 (nucleolar)	Exonic-PIN_target_probe_0115
1899	AS-TIN	CAAGAAAATCAAGAAGTTTTCATTCTTGAGGGAGGTAATTTAGTATATGCAACGCTTTGG	NULL	TIN_27397	27332	ZNF638	zinc finger protein 638	AS-TIN_probe_3554
1900	Exonic	TGGAGACAGAATCACAGTTATATCAAAAACAGATTCACATTTTGATTGGTGGGAAGGAAA	NULL	NULL	26751	SH3YL1	SH3 domain containing, Ysc84-like 1 (S. cerevisiae)	Exonic_probe_0360
1901	S-TIN	AACTCTTTTTTCAAGTGACTTTGTTACCAGGTACCGTTGTTGCAGAGGAGTGATTTGATT	NULL	TIN_46994	26053	AUTS2	autism susceptibility candidate 2	S-TIN_probe_6039
1902	Exonic	TTCAGTCAGCAAGGAAGTGGGAAGAGTGGACATGGTATTGTGTCTACACCCAAGTTCTTA	NULL	NULL	25852	ARMC8	armadillo repeat containing 8	Exonic_probe_0361
1903	Deleted	NULL	NULL	NULL	NULL	NULL	NULL	NULL
1904	AS-TIN	ATAGTACCTAGCAAACGGTATTAACAATATGCTTGCTGAGTGTGCTTTAAATATTTGCTG	NULL	TIN_13091	23389	THRAP2	thyroid hormone receptor associated protein 2	AS-TIN_probe_1757
1905	AS-PIN	CGTTTTCAGCTTCTACATCAATATCATCGTTGTCATCACTTTCATCTACTACGTCATCCA	PIN_11976	NULL	23287	AGTPBP1	ATP/GTP binding protein 1	AS-PIN_probe_4223
1906	Control	NULL	NULL	NULL	NULL	NULL	NULL	NULL
1907	Reserved	NULL	NULL	NULL	NULL	NULL	NULL	NULL
1908	Exonic	ATATGCTGGTACATGCTTTAAACATGGAGGTAACCCCACACGAGACATTCAGTGACAGGT	NULL	NULL	22989	MYH15	myosin, heavy chain 15	Exonic_probe_0362
1909	AS-PIN	ATTTGTGGCCAAACAGAATTCACCAAAAAGTCATATCCAGGAACAGTATTGCCTTTTTCA	PIN_01191	NULL	22796	COG2	component of oligomeric golgi complex 2	AS-PIN_probe_0441
1910	Deleted	NULL	NULL	NULL	NULL	NULL	NULL	NULL
1911	S-TIN	CTCATACATGGTGGATTCTCAAGTGTTCATGAAACTGGTCTGTGGTGAAATCAGAGGATG	NULL	TIN_24135	10907	TXNL4A	thioredoxin-like 4A	S-TIN_probe_3185
1912	Reserved	NULL	NULL	NULL	NULL	NULL	NULL	NULL
1913	Exonic	ATGGCTAAGTTGGGAGACCAAAAAGAAGAATGTACTTCATCTGGTTGGGCTGGATTCCCT	NULL	NULL	10485	C1orf61	chromosome 1 open reading frame 61	Exonic_probe_0363
1914	AS-TIN	GTTAGATAAAACAAATACCAAAAACATTCTGGAGGTTCATAGTGTACAGCTCTGACTTTC	NULL	TIN_40812	10283	SDCCAG10	serologically defined colon cancer antigen 10	AS-TIN_probe_5260
1915	Exonic-PIN_target	CCCCCAACCGTCACCTGGCAGAGCACTCACCCTACTATGAGGCCATGAAGAAGAAAGACA	PIN_04552	NULL	10131	TRAP1	TNF receptor-associated protein 1	Exonic-PIN_target_probe_1615
1916	AS-PIN	CAGATGCTATTGCTGAAAGACACTGGTTTTTAATTTGATATTGCTGCACTAATTCATCAG	PIN_05620	NULL	9969	THRAP1	thyroid hormone receptor associated protein 1	AS-PIN_probe_1969
1917	S-TIN	TCCTTCTGTGGTGAAGCAGTAGGAACTCTAATGAAGGAAAAAGTGAGTTTTTGGAATTGG	NULL	TIN_46515	9844	ELMO1	engulfment and cell motility 1	S-TIN_probe_5993
1918	AS-TIN	CCAGAAAGATTAATTCTAGGTAACAGGTATGAAACAAGAGTCTTCCAATAGCATTCTGAA	NULL	TIN_50794	9699	RIMS2	regulating synaptic membrane exocytosis 2	AS-TIN_probe_6542
1919	S-TIN	CAGGCCTCGGGGTTGGAAAGCTACACAGTAAACGGGTGGAGTACCAAAGCTTAGTTGTGT	NULL	TIN_26303	9577	BRE	brain and reproductive organ-expressed (TNFRSF1A modulator)	S-TIN_probe_3417
1920	Exonic	TCTTTCTTAAGCAGCTTCTGTATGTTGGTACTTCCCAACAGAAAATCCATGAGATATGAA	NULL	NULL	9360	PPIG	peptidylprolyl isomerase G (cyclophilin G)	Exonic_probe_0364
1921	AS-PIN	AACAGTCGACCCATAAATTCTCTAGAGTAGAGTTTCTTACCGGGTGTGCAGGCATCTGAA	PIN_07840	NULL	9139	CBFA2T2	core-binding factor, runt domain, alpha subunit 2; translocated to, 2	AS-PIN_probe_2691
1922	Exonic	GCCTTAGTTTGACTTAACACTTTTGTAGGCTTTTCATTGTGTATTTTTGTGTATGTGTGC	NULL	NULL	8879	SGPL1	sphingosine-1-phosphate lyase 1	Exonic_probe_0365
1923	Reserved	NULL	NULL	NULL	NULL	NULL	NULL	NULL
1924	AS-TIN	ATCTCTTTGCTGGCATGTGGCCAACAGGAGCATGGCGTCTTTCCCATGCCCATGTGGGAA	NULL	TIN_11091	8531	CSDA	cold shock domain protein A	AS-TIN_probe_1463
1925	AS-PIN	CTGGAACACCACTCGTGCTGGGATTTTGCTCTCAGTCTTGTCCAGCCTCCAGAAGGCATC	PIN_07043	NULL	8291	DYSF	dysferlin, limb girdle muscular dystrophy 2B (autosomal recessive)	AS-PIN_probe_2417
1926	S-TIN	GAATTAGCATTTATTAATTGGTTCTCATAAAAACAATTTGTGTGTGTGACTTGGGGAGGG	NULL	TIN_28005	7849	PAX8	paired box gene 8	S-TIN_probe_3631
1927	Exonic-PIN_target	GGACGGGACTTTCTTGGTGCGGCAGAGGGTGAAGGATGCAGCAGAATTTGCCATCAGCAT	PIN_06114	NULL	7409	VAV1	vav 1 oncogene	Exonic-PIN_target_probe_2116
1928	Reserved	NULL	NULL	NULL	NULL	NULL	NULL	NULL
1929	Exonic-PIN_target	TTGAGCGTCGCAGGCGATTCAACATTAACGACAGGATCAAGGAACTGGGCACTCTCATCC	PIN_12400	NULL	7030	TFE3	transcription factor binding to IGHM enhancer 3	Exonic-PIN_target_probe_4369
1930	AS-TIN	TTTGCTAAATTTGTTATTTGGAAATAGGGCAGACGGGGGCACTTTGGAAAACAATTCTAT	NULL	TIN_31300	6780	STAU1	staufen, RNA binding protein, homolog 1 (Drosophila)	AS-TIN_probe_4043
1931	AS-TIN	TGACATGGAAAACGAGCAGCTTTATTTCTCTAGATCTCTGACAAGCTAACAAATGTATCT	NULL	TIN_51634	6595	SMARCA2	SWI/SNF related, matrix associated, actin dependent regulator of chromatin, subfamily a, member 2	AS-TIN_probe_6675
1932	S-TIN	CCAAGGCATAAACAGTGACCACTTTTGTTCTGTCTGTCCACACACTGCCTAGAGCTTCCA	NULL	TIN_43239	6310	ATXN1	ataxin 1	S-TIN_probe_5591
1933	S-TIN	GAGGTTTACCCTGGATTAAACCATTTGAGTACTTCACTGAAGCACAGCTCTATTCCCAAT	NULL	TIN_44690	5980	REV3L	REV3-like, catalytic subunit of DNA polymerase zeta (yeast)	S-TIN_probe_5757
1934	S-TIN	TGGACAACATGGTTCATGTTGTCCATGTTGTCCAACATGGACAACATGTAATGCCTCAAA	NULL	TIN_34771	5793	PTPRG	protein tyrosine phosphatase, receptor type, G	S-TIN_probe_4508
1935	Control	NULL	NULL	NULL	NULL	NULL	NULL	NULL
1936	Exonic-PIN_target	CTTACTCAGTCTGAATCCAGGGACCCTGAGCGGTGCTCTCAGCCCAGCTCTAATGAGCAA	PIN_00966	NULL	5451	POU2F1	POU domain, class 2, transcription factor 1	Exonic-PIN_target_probe_0354
1937	Reserved	NULL	NULL	NULL	NULL	NULL	NULL	NULL
1938	S-TIN	TGAATGAAGACTTCTGTGAAGATTCTTTCAGAGCTACTAATGAAGATGAAAAGAAGAAGG	NULL	TIN_53324	5069	PAPPA	pregnancy-associated plasma protein A, pappalysin 1	S-TIN_probe_6893
1939	Exonic	GAGACTTCTGCATACAAGTTGGCAGGAACATTATACATGGCAGTGATTCTGTGGAGAGTG	NULL	NULL	4830	NME1	non-metastatic cells 1, protein (NM23A) expressed in	Exonic_probe_0366
1940	Exonic	TCCAGATAGACTACGATGAGGACGGGAACTGCTCTTTAATTATTAGTGATGTTTGCGGGG	NULL	NULL	4638	MYLK	myosin, light chain kinase	Exonic_probe_0367
1941	AS-PIN	TGAGCTTGTTGTTACTGTGGGGCTGTTCAGAAGGGCTGAGCTGCTGCTGTTGTGTTTTTT	PIN_05631	NULL	4215	MAP3K3	mitogen-activated protein kinase kinase kinase 3	AS-PIN_probe_1972
1942	Exonic	GATGAATCACTGTTTTTAGACACCTTCATTTTGAGGGGAGGAGTTCCACAGATTGTTTCT	NULL	NULL	4005	LMO2	LIM domain only 2 (rhombotin-like 1)	Exonic_probe_0368
1943	Exonic	AGGAAGAGCGTCCTCTGCCTGAAAATGAGTTTCAGAGACAAGTGTGGCTTCTCTTTGAAT	NULL	NULL	3737	KCNA2	potassium voltage-gated channel, shaker-related subfamily, member 2	Exonic_probe_0369
1944	AS-TIN	ACACTCACTAGACCCACCCGGAAAAACAGGCCACACCTCTGAGTGCTCCAGATAGCGCTT	NULL	TIN_45530	3482	IGF2R	insulin-like growth factor 2 receptor	AS-TIN_probe_5868
1945	Deleted	NULL	NULL	NULL	NULL	NULL	NULL	NULL
1946	AS-PIN	ACTTGTCCAGGTTAACCATGTGCCCGTCGATGTCCTTGGCGGAAAACTCGTGCATGGAGC	PIN_06033	NULL	2879	GPX4	glutathione peroxidase 4 (phospholipid hydroperoxidase)	AS-PIN_probe_2096
1947	Exonic	ATCTTGGAGGTTTTGCTGGTCTTTTTGATTTAAAAGCAGCTGGTTTCAAAGATCCCCTTC	NULL	NULL	2618	GART	phosphoribosylglycinamide formyltransferase, phosphoribosylglycinamide synthetase, phosphoribosylaminoimidazole synthetase	Exonic_probe_0370
1948	Reserved	NULL	NULL	NULL	NULL	NULL	NULL	NULL
1949	Exonic	AACATGTTCCAGAACCTAACCAACTATAAAAGCGTCACCGTGGTAGCCCCTGAACTATCA	NULL	NULL	2038	EPB42	erythrocyte membrane protein band 4.2	Exonic_probe_0371
1950	S-TIN	AAAAAATGCCAAGAAAGCATTTACCACATGCAATCACTGTTCCAAAGATTTAGAGAGGTT	NULL	TIN_28727	1803	DPP4	dipeptidyl-peptidase 4 (CD26, adenosine deaminase complexing protein 2)	S-TIN_probe_3729
1951	S-TIN	AGCACTTAGTTCACGTTTTCACAAATTTCAAGAGTCACTACACTAAAGACAATGCCTTTT	NULL	TIN_47804	1523	CUTL1	cut-like 1, CCAAT displacement protein (Drosophila)	S-TIN_probe_6131
1952	Exonic-PIN_target	AGGTCAAGCCCTAGCCTCCCCTGGTTCCTGCTTGGAAGAGTTTCGTTCAGCTCCCTTCAT	PIN_12507	NULL	1287	COL4A5	collagen, type IV, alpha 5 (Alport syndrome)	Exonic-PIN_target_probe_4410
1953	Exonic-PIN_target	GTCTGGTTTGCATGAAGTCGAGTAGTTCAGTTGTGGAATTGGTTATGCTACTGTGTTCTC	PIN_09582	NULL	987	LRBA	LPS-responsive vesicle trafficking, beach and anchor containing	Exonic-PIN_target_probe_3353
1954	Control	NULL	NULL	NULL	NULL	NULL	NULL	NULL
1955	AS-PIN	GAAGCCATTTCCTTCCTCTCCTGTGGTGTCTCAGGACAGGGATAGAGTGAGGCTCGGAAC	PIN_05430	NULL	535	ATP6V0A1	ATPase, H+ transporting, lysosomal V0 subunit a1	AS-PIN_probe_1903
1956	Exonic-PIN_target	GGTGCTGGCACAGATGAGAAGACTCTGACCAGGATCATGGTATCCCGCAGTGAGATTGAC	PIN_10105	NULL	309	ANXA6	annexin A6	Exonic-PIN_target_probe_3559
1957	Exonic	GTGAGGCCGAGTTCAACCGCATCATGAGCCTGGTCGACCCCAACCATAGCGGCCTTGTGA	NULL	NULL	81	ACTN4	actinin, alpha 4	Exonic_probe_0372
1958	Exonic	ATTTTCCGTTCCTTGGGTTTGTGTGTCTGCATCTCCATCTTACCCCTTGCCTGACTGTAC	NULL	NULL	8941	CDK5R2	cyclin-dependent kinase 5, regulatory subunit 2 (p39)	Exonic_probe_0373
1959	Reserved	NULL	NULL	NULL	NULL	NULL	NULL	NULL
1960	Reserved	NULL	NULL	NULL	NULL	NULL	NULL	NULL
1961	Deleted	NULL	NULL	NULL	NULL	NULL	NULL	NULL
1962	Reserved	NULL	NULL	NULL	NULL	NULL	NULL	NULL
1963	Reserved	NULL	NULL	NULL	NULL	NULL	NULL	NULL
1964	S-TIN	CAGATCCCTTGATTTGAGGGATCAGGCTTCCACTTGACCTCTTTCCTCTCCTTTGACTCC	NULL	TIN_51888	340481	ZDHHC21	zinc finger, DHHC-type containing 21	S-TIN_probe_6701
1965	Exonic	CCTCCCTCCACACAGACCCGCTCAGGACGGCTTTTCTGTATGGCAGATCTTTCTCAGAAG	NULL	NULL	283933	MGC46336	hypothetical protein MGC46336	Exonic_probe_0374
1966	AS-PIN	GCTTCCTCAGTTCCTGCTGGGAAAAGACCACCTTACAGTTCTTTTTATCCCTACACGACC	PIN_02979	NULL	253827	MSRB3	methionine sulfoxide reductase B3	AS-PIN_probe_1039
1967	Deleted	NULL	NULL	NULL	NULL	NULL	NULL	NULL
1968	Reserved	NULL	NULL	NULL	NULL	NULL	NULL	NULL
1969	S-TIN	GAGAGAGAATTGTGTCCAAAGACCTTGGGAGCACAGCTAAGAGCAATGATTTGTTCCCGG	NULL	TIN_42820	153579	BTNL9	butyrophilin-like 9	S-TIN_probe_5535
1970	AS-PIN	CACTGGAATCTTAACAGATTTCAAAGCATATAAGTCTTGTTCTCTGATGAAGTTGTTGAC	PIN_04443	NULL	145748	LYSMD4	LysM, putative peptidoglycan-binding, domain containing 4	AS-PIN_probe_1580
1971	Reserved	NULL	NULL	NULL	NULL	NULL	NULL	NULL
1972	Exonic-PIN_target	AGATGTATGGCCCTGGAGGAGGCAAGTATTTCAGCACCACTGAAGACTACGACCATGAAA	PIN_04534	NULL	124220	LOC124220	similar to common salivary protein 1	Exonic-PIN_target_probe_1609
1973	Reserved	NULL	NULL	NULL	NULL	NULL	NULL	NULL
1974	AS-TIN	ATCTTCCACAGGACCTGTTCCAAGGGAATTATACACTAGTATGGCCAGTTTTAATATGTT	NULL	TIN_50860	93035	PKHD1L1	polycystic kidney and hepatic disease 1 (autosomal recessive)-like 1	AS-TIN_probe_6549
1975	Exonic-PIN_target	TGTTTGGTGGAAGAACAGCCCACATTAAGAGCTTTGGAAAGACTTTCGTAAGACACCAAC	PIN_03899	NULL	90050	C14orf152	chromosome 14 open reading frame 152	Exonic-PIN_target_probe_1377
1976	AS-TIN	CCTGGATATAGCATTCCAGATGTATTTCCCTAAAGTCTTGATTCTTGTTGACTATGAATT	NULL	TIN_05522	84898	PLXDC2	plexin domain containing 2	AS-TIN_probe_0709
1977	Exonic-PIN_target	TGGGTCCCTCATGGCCGCGTGAGCCGCTTCCTCACTGTAAAGCTCTTCACCTATGTAACT	PIN_01748	NULL	84435	GPR123	G protein-coupled receptor 123	Exonic-PIN_target_probe_0645
1978	AS-TIN	CGGAAGAGCTCCAGCAGCAACCAAAATGCATAATCACAGACAAGAATTGCCTGTTGTCAA	NULL	TIN_43192	84062	DTNBP1	dystrobrevin binding protein 1	AS-TIN_probe_5579
1979	AS-TIN	TGGTTCTGAGAAAAGGCAACACATGTGCCCTCCCAGCAGAGCCAGCAAACCCATGTGAGG	NULL	TIN_06829	81619	TSPAN14	tetraspanin 14	AS-TIN_probe_0881
1980	Exonic	AACTCATATTGGAGATACATCTTACAAATACCTAGAATGTGATAAAGCCTTTAGCCAGTC	NULL	NULL	80264	ZNF430	zinc finger protein 430	Exonic_probe_0375
1981	Control	NULL	NULL	NULL	NULL	NULL	NULL	NULL
1982	AS-PIN	TACTTCAAGTTGTAGGTTGGTGTTCTCAAGAAGAATTGGGTGCTCCCTGGTAGTAAATAC	PIN_00529	NULL	79739	TTLL7	tubulin tyrosine ligase-like family, member 7	AS-PIN_probe_0208
1983	Reserved	NULL	NULL	NULL	NULL	NULL	NULL	NULL
1984	S-TIN	GCTTCTGATCCGCGTGTCTCTACTTCACAGGGGCATTGTGCAGGGCGCAGATGATGTGTT	NULL	TIN_46726	64759	TNS3	tensin 3	S-TIN_probe_6021
1985	S-TIN	GTTTTCACCTTCTATTTGCCTTCTACAAATGCTATTGTTGAGTTAGATCTCATGCCTTAT	NULL	TIN_14482	64062	RBM26	RNA binding motif protein 26	S-TIN_probe_1937
1986	Exonic-PIN_target	CAGTGTGCCACCCCTGAAGATGACCCAGGAGAGTGCCCTGATCTTCCCTTTCCTCAACAA	PIN_00899	NULL	57863	IGSF4B	immunoglobulin superfamily, member 4B	Exonic-PIN_target_probe_0328
1987	Reserved	NULL	NULL	NULL	NULL	NULL	NULL	NULL
1988	Reserved	NULL	NULL	NULL	NULL	NULL	NULL	NULL
1989	Reserved	NULL	NULL	NULL	NULL	NULL	NULL	NULL
1990	AS-PIN	ATCCCCTGCCTCTTGCATGAGCTCATGCCACCACAAGTCAATCCCTTGGTTCCATGAGAT	PIN_07850	NULL	55902	ACSS2	acyl-CoA synthetase short-chain family member 2	AS-PIN_probe_2695
1991	Exonic	AGAAGGGCAAGTTTATCAAAAACATTGTTTCAGGAGAAGGGAGCATAAGTTTACAGCCTA	NULL	NULL	55743	CHFR	checkpoint with forkhead and ring finger domains	Exonic_probe_0376
1992	Reserved	NULL	NULL	NULL	NULL	NULL	NULL	NULL
1993	Exonic	GCTACATGGCTGTCATGTTTACCCTCTTTGGTCTTAACTTATTATTCAAGATCAAACCAG	NULL	NULL	55298	RNF121	ring finger protein 121	Exonic_probe_0377
1994	Exonic	CCCAGTCATATCTCATGATTTCCACAGTTGTTGTATTGGTGTGGAGTTTTCTGAATTGGC	NULL	NULL	55132	LARP2	La ribonucleoprotein domain family, member 2	Exonic_probe_0378
1995	Exonic-PIN_target	GTTGTTTGCATTCGCTCCACTTGGAATGCTCTCTCTCCAAAGCTGAGTTGTGACACAAGA	PIN_11855	NULL	54914	KIAA1797	KIAA1797	Exonic-PIN_target_probe_4181
1996	AS-TIN	ATTAGGGTAGACTTTGAAGAAGAAATTCGGAAGATGTGCAAAGCTTGGAAAACAGAGTTG	NULL	TIN_22627	54757	FAM20A	family with sequence similarity 20, member A	AS-TIN_probe_2976
1997	Exonic	GTGCTAAGGGGATGGGGAAGAAGGGACAAGATTCCCAGAGAGGAGAGGAGGCTGTTGGTA	NULL	NULL	53947	A4GALT	alpha 1,4-galactosyltransferase (globotriaosylceramide synthase)	Exonic_probe_0379
1998	Deleted	NULL	NULL	NULL	NULL	NULL	NULL	NULL
1999	Exonic	GTTACCTTGATTCCATTTAAATCTAATTTTCACTTCAGTGTCTTACTGAAGAACGTGTCC	NULL	NULL	51280	GOLPH2	golgi phosphoprotein 2	Exonic_probe_0380
[truncated: 42,291 more rows]
