# Supplementary material for: Genome mapping and expression analyses of human intronic noncoding RNAs reveal tissue-specific patterns and enrichment in genes related to regulation of transcription
Source: Genome Biol. 2007 Mar 26;8(3):R43. doi: 10.1186/gb-2007-8-3-r43 (PMC1868932; doi:10.1186/gb-2007-8-3-r43)
Supplement: Additional data file 16 — Formatted for UCSC browser track, hg17 assembly version of May 2004 [file gb-2007-8-3-r43-S16.psl]

browser position chr1:6206580-6207937
track name=Probe_Intronic_array_1.1 description="Probe in Intronic Array v1.1 (User Supplied Track)" visibility=2 color=60,10,10 
60 0 0 0 0 0 0 0 + AS-PIN_probe_0001 60 1 60 chr1 247249719 1085992 1086052 1 60, 1, 1085992,
60 0 0 0 0 0 0 0 + AS-PIN_probe_0002 60 1 60 chr1 247249719 1288086 1288146 1 60, 1, 1288086,
60 0 0 0 0 0 0 0 - AS-PIN_probe_0003 60 1 60 chr1 247249719 2107839 2107899 1 60, 1, 2107839,
60 0 0 0 0 0 0 0 - AS-PIN_probe_0004 60 1 60 chr1 247249719 2148192 2148252 1 60, 1, 2148192,
60 0 0 0 0 0 0 0 + AS-PIN_probe_0005 60 1 60 chr1 247249719 2351878 2351938 1 60, 1, 2351878,
60 0 0 0 0 0 0 0 - AS-PIN_probe_0006 60 1 60 chr1 247249719 2357605 2357665 1 60, 1, 2357605,
60 0 0 0 0 0 0 0 - AS-PIN_probe_0007 60 1 60 chr1 247249719 2365783 2365843 1 60, 1, 2365783,
60 0 0 0 0 0 0 0 + AS-PIN_probe_0008 60 1 60 chr1 247249719 2523514 2523574 1 60, 1, 2523514,
60 0 0 0 0 0 0 0 + AS-PIN_probe_0009 60 1 60 chr1 247249719 3447584 3447644 1 60, 1, 3447584,
60 0 0 0 0 0 0 0 + AS-PIN_probe_0010 60 1 60 chr1 247249719 3682851 3682911 1 60, 1, 3682851,
60 0 0 0 0 0 0 0 + AS-PIN_probe_0011 60 1 60 chr1 247249719 3762897 3762957 1 60, 1, 3762897,
60 0 0 0 0 0 0 0 + AS-PIN_probe_0012 60 1 60 chr1 247249719 3769004 3769064 1 60, 1, 3769004,
52 0 0 0 0 0 0 0 + AS-PIN_probe_0013 52 1 52 chr1 247249719 3835613 3835665 1 52, 1, 3835613,
60 0 0 0 0 0 0 0 - AS-PIN_probe_0014 60 1 60 chr1 247249719 6207007 6207067 1 60, 1, 6207007,
60 0 0 0 0 0 0 0 + AS-PIN_probe_0015 60 1 60 chr1 247249719 6647216 6647276 1 60, 1, 6647216,
60 0 0 0 0 0 0 0 - AS-PIN_probe_0016 60 1 60 chr1 247249719 7767767 7767827 1 60, 1, 7767767,
60 0 0 0 0 0 0 0 - AS-PIN_probe_0017 60 1 60 chr1 247249719 7804763 7804823 1 60, 1, 7804763,
60 0 0 0 0 0 0 0 + AS-PIN_probe_0018 60 1 60 chr1 247249719 8356142 8356202 1 60, 1, 8356142,
60 0 0 0 0 0 0 0 + AS-PIN_probe_0019 60 1 60 chr1 247249719 8360240 8360300 1 60, 1, 8360240,
60 0 0 0 0 0 0 0 + AS-PIN_probe_0020 60 1 60 chr1 247249719 8786852 8786912 1 60, 1, 8786852,
60 0 0 0 0 0 0 0 + AS-PIN_probe_0021 60 1 60 chr1 247249719 8865562 8865622 1 60, 1, 8865562,
60 0 0 0 0 0 0 0 + AS-PIN_probe_0022 60 1 60 chr1 247249719 9929124 9929184 1 60, 1, 9929124,
60 0 0 0 0 0 0 0 - AS-PIN_probe_0023 60 1 60 chr1 247249719 10121117 10121177 1 60, 1, 10121117,
60 0 0 0 0 0 0 0 - AS-PIN_probe_0024 60 1 60 chr1 247249719 10265825 10265885 1 60, 1, 10265825,
60 0 0 0 0 0 0 0 - AS-PIN_probe_0025 60 1 60 chr1 247249719 10334092 10334152 1 60, 1, 10334092,
60 0 0 0 0 0 0 0 + AS-PIN_probe_0026 60 1 60 chr1 247249719 11077141 11077201 1 60, 1, 11077141,
60 0 0 0 0 0 0 0 + AS-PIN_probe_0027 60 1 60 chr1 247249719 11122815 11122875 1 60, 1, 11122815,
60 0 0 0 0 0 0 0 + AS-PIN_probe_0028 60 1 60 chr1 247249719 11671211 11671271 1 60, 1, 11671211,
60 0 0 0 0 0 0 0 - AS-PIN_probe_0029 60 1 60 chr1 247249719 11998839 11998899 1 60, 1, 11998839,
60 0 0 0 0 0 0 0 - AS-PIN_probe_0030 60 1 60 chr1 247249719 12023374 12023434 1 60, 1, 12023374,
60 0 0 0 0 0 0 0 - AS-PIN_probe_0031 60 1 60 chr1 247249719 12188277 12188337 1 60, 1, 12188277,
60 0 0 0 0 0 0 0 - AS-PIN_probe_0032 60 1 60 chr1 247249719 12339696 12339756 1 60, 1, 12339696,
60 0 0 0 0 0 0 0 - AS-PIN_probe_0033 60 1 60 chr1 247249719 15515219 15515279 1 60, 1, 15515219,
60 0 0 0 0 0 0 0 - AS-PIN_probe_0034 60 1 60 chr1 247249719 15537884 15537944 1 60, 1, 15537884,
60 0 0 0 0 0 0 0 - AS-PIN_probe_0035 60 1 60 chr1 247249719 15948002 15948062 1 60, 1, 15948002,
60 0 0 0 0 0 0 0 - AS-PIN_probe_0036 60 1 60 chr1 247249719 15994049 15994109 1 60, 1, 15994049,
60 0 0 0 0 0 0 0 - AS-PIN_probe_0037 60 1 60 chr1 247249719 16011156 16011216 1 60, 1, 16011156,
60 0 0 0 0 0 0 0 - AS-PIN_probe_0038 60 1 60 chr1 247249719 16519692 16519752 1 60, 1, 16519692,
60 0 0 0 0 0 0 0 + AS-PIN_probe_0039 60 1 60 chr1 247249719 17104886 17104946 1 60, 1, 17104886,
60 0 0 0 0 0 0 0 - AS-PIN_probe_0040 60 1 60 chr1 247249719 17417828 17417888 1 60, 1, 17417828,
60 0 0 0 0 0 0 0 + AS-PIN_probe_0041 60 1 60 chr1 247249719 17485362 17485422 1 60, 1, 17485362,
60 0 0 0 0 0 0 0 + AS-PIN_probe_0042 60 1 60 chr1 247249719 19153386 19153446 1 60, 1, 19153386,
60 0 0 0 0 0 0 0 + AS-PIN_probe_0043 60 1 60 chr1 247249719 19156438 19156498 1 60, 1, 19156438,
60 0 0 0 0 0 0 0 + AS-PIN_probe_0044 60 1 60 chr1 247249719 19178696 19178756 1 60, 1, 19178696,
60 0 0 0 0 0 0 0 + AS-PIN_probe_0045 60 1 60 chr1 247249719 19189154 19189214 1 60, 1, 19189154,
60 0 0 0 0 0 0 0 + AS-PIN_probe_0046 60 1 60 chr1 247249719 19191441 19191501 1 60, 1, 19191441,
60 0 0 0 0 0 0 0 + AS-PIN_probe_0047 60 1 60 chr1 247249719 19225242 19225302 1 60, 1, 19225242,
60 0 0 0 0 0 0 0 + AS-PIN_probe_0048 60 1 60 chr1 247249719 19264280 19264340 1 60, 1, 19264280,
60 0 0 0 0 0 0 0 + AS-PIN_probe_0049 60 1 60 chr1 247249719 19265265 19265325 1 60, 1, 19265265,
60 0 0 0 0 0 0 0 + AS-PIN_probe_0050 60 1 60 chr1 247249719 19291222 19291282 1 60, 1, 19291222,
60 0 0 0 0 0 0 0 + AS-PIN_probe_0051 60 1 60 chr1 247249719 19303162 19303222 1 60, 1, 19303162,
60 0 0 0 0 0 0 0 + AS-PIN_probe_0052 60 1 60 chr1 247249719 19310597 19310657 1 60, 1, 19310597,
60 0 0 0 0 0 0 0 + AS-PIN_probe_0053 60 1 60 chr1 247249719 19312109 19312169 1 60, 1, 19312109,
60 0 0 0 0 0 0 0 + AS-PIN_probe_0054 60 1 60 chr1 247249719 19852381 19852441 1 60, 1, 19852381,
60 0 0 0 0 0 0 0 + AS-PIN_probe_0055 60 1 60 chr1 247249719 20725513 20725573 1 60, 1, 20725513,
60 0 0 0 0 0 0 0 + AS-PIN_probe_0056 60 1 60 chr1 247249719 20732730 20732790 1 60, 1, 20732730,
60 0 0 0 0 0 0 0 + AS-PIN_probe_0057 60 1 60 chr1 247249719 20848489 20848549 1 60, 1, 20848489,
60 0 0 0 0 0 0 0 + AS-PIN_probe_0058 60 1 60 chr1 247249719 20852279 20852339 1 60, 1, 20852279,
60 0 0 0 0 0 0 0 + AS-PIN_probe_0059 60 1 60 chr1 247249719 21327800 21327860 1 60, 1, 21327800,
60 0 0 0 0 0 0 0 + AS-PIN_probe_0060 60 1 60 chr1 247249719 21685828 21685888 1 60, 1, 21685828,
60 0 0 0 0 0 0 0 + AS-PIN_probe_0061 60 1 60 chr1 247249719 21766960 21767020 1 60, 1, 21766960,
60 0 0 0 0 0 0 0 + AS-PIN_probe_0062 60 1 60 chr1 247249719 21907376 21907436 1 60, 1, 21907376,
60 0 0 0 0 0 0 0 + AS-PIN_probe_0063 60 1 60 chr1 247249719 21961863 21961923 1 60, 1, 21961863,
60 0 0 0 0 0 0 0 - AS-PIN_probe_0064 60 1 60 chr1 247249719 23153244 23153304 1 60, 1, 23153244,
60 0 0 0 0 0 0 0 + AS-PIN_probe_0065 60 1 60 chr1 247249719 23438911 23438971 1 60, 1, 23438911,
60 0 0 0 0 0 0 0 + AS-PIN_probe_0066 60 1 60 chr1 247249719 23630756 23630816 1 60, 1, 23630756,
60 0 0 0 0 0 0 0 - AS-PIN_probe_0067 60 1 60 chr1 247249719 24740920 24740980 1 60, 1, 24740920,
60 0 0 0 0 0 0 0 - AS-PIN_probe_0068 60 1 60 chr1 247249719 25794299 25794359 1 60, 1, 25794299,
60 0 0 0 0 0 0 0 - AS-PIN_probe_0069 60 1 60 chr1 247249719 25815840 25815900 1 60, 1, 25815840,
60 0 0 0 0 0 0 0 + AS-PIN_probe_0070 60 1 60 chr1 247249719 26055700 26055760 1 60, 1, 26055700,
60 0 0 0 0 0 0 0 + AS-PIN_probe_0071 60 1 60 chr1 247249719 26071907 26071967 1 60, 1, 26071907,
60 0 0 0 0 0 0 0 - AS-PIN_probe_0072 60 1 60 chr1 247249719 26181050 26181110 1 60, 1, 26181050,
60 0 0 0 0 0 0 0 - AS-PIN_probe_0073 60 1 60 chr1 247249719 26281646 26281706 1 60, 1, 26281646,
60 0 0 0 0 0 0 0 + AS-PIN_probe_0074 60 1 60 chr1 247249719 26346780 26346840 1 60, 1, 26346780,
60 0 0 0 0 0 0 0 - AS-PIN_probe_0075 60 1 60 chr1 247249719 26456982 26457042 1 60, 1, 26456982,
60 0 0 0 0 0 0 0 - AS-PIN_probe_0076 60 1 60 chr1 247249719 26458191 26458251 1 60, 1, 26458191,
60 0 0 0 0 0 0 0 - AS-PIN_probe_0077 60 1 60 chr1 247249719 26484063 26484123 1 60, 1, 26484063,
60 0 0 0 0 0 0 0 + AS-PIN_probe_0078 60 1 60 chr1 247249719 26899698 26899758 1 60, 1, 26899698,
60 0 0 0 0 0 0 0 - AS-PIN_probe_0079 60 1 60 chr1 247249719 27306958 27307018 1 60, 1, 27306958,
60 0 0 0 0 0 0 0 + AS-PIN_probe_0080 60 1 60 chr1 247249719 27679912 27679972 1 60, 1, 27679912,
60 0 0 0 0 0 0 0 - AS-PIN_probe_0081 60 1 60 chr1 247249719 27755306 27755366 1 60, 1, 27755306,
60 0 0 0 0 0 0 0 - AS-PIN_probe_0082 60 1 60 chr1 247249719 27828503 27828563 1 60, 1, 27828503,
60 0 0 0 0 0 0 0 - AS-PIN_probe_0083 60 1 60 chr1 247249719 27887241 27887301 1 60, 1, 27887241,
60 0 0 0 0 0 0 0 + AS-PIN_probe_0084 60 1 60 chr1 247249719 28004153 28004213 1 60, 1, 28004153,
60 0 0 0 0 0 0 0 - AS-PIN_probe_0085 60 1 60 chr1 247249719 28837201 28837261 1 60, 1, 28837201,
60 0 0 0 0 0 0 0 + AS-PIN_probe_0086 60 1 60 chr1 247249719 29343081 29343141 1 60, 1, 29343081,
60 0 0 0 0 0 0 0 + AS-PIN_probe_0087 60 1 60 chr1 247249719 31403512 31403572 1 60, 1, 31403512,
60 0 0 0 0 0 0 0 - AS-PIN_probe_0088 60 1 60 chr1 247249719 31488579 31488639 1 60, 1, 31488579,
60 0 0 0 0 0 0 0 + AS-PIN_probe_0089 60 1 60 chr1 247249719 31789492 31789552 1 60, 1, 31789492,
60 0 0 0 0 0 0 0 + AS-PIN_probe_0090 60 1 60 chr1 247249719 31791019 31791079 1 60, 1, 31791019,
60 0 0 0 0 0 0 0 + AS-PIN_probe_0091 60 1 60 chr1 247249719 31832742 31832802 1 60, 1, 31832742,
60 0 0 0 0 0 0 0 - AS-PIN_probe_0092 60 1 60 chr1 247249719 32177255 32177315 1 60, 1, 32177255,
60 0 0 0 0 0 0 0 + AS-PIN_probe_0093 60 1 60 chr1 247249719 32356567 32356627 1 60, 1, 32356567,
60 0 0 0 0 0 0 0 - AS-PIN_probe_0094 60 1 60 chr1 247249719 32365620 32365680 1 60, 1, 32365620,
60 0 0 0 0 0 0 0 - AS-PIN_probe_0095 60 1 60 chr1 247249719 32466783 32466843 1 60, 1, 32466783,
60 0 0 0 0 0 0 0 + AS-PIN_probe_0096 60 1 60 chr1 247249719 32511375 32511435 1 60, 1, 32511375,
60 0 0 0 0 0 0 0 + AS-PIN_probe_0097 60 1 60 chr1 247249719 32756582 32756642 1 60, 1, 32756582,
60 0 0 0 0 0 0 0 + AS-PIN_probe_0098 60 1 60 chr1 247249719 32768706 32768766 1 60, 1, 32768706,
60 0 0 0 0 0 0 0 + AS-PIN_probe_0099 60 1 60 chr1 247249719 32819016 32819076 1 60, 1, 32819016,
60 0 0 0 0 0 0 0 + AS-PIN_probe_0100 60 1 60 chr1 247249719 33147847 33147907 1 60, 1, 33147847,
60 0 0 0 0 0 0 0 - AS-PIN_probe_0101 60 1 60 chr1 247249719 33231405 33231465 1 60, 1, 33231405,
60 0 0 0 0 0 0 0 + AS-PIN_probe_0102 60 1 60 chr1 247249719 33467030 33467090 1 60, 1, 33467030,
60 0 0 0 0 0 0 0 + AS-PIN_probe_0103 60 1 60 chr1 247249719 35312033 35312093 1 60, 1, 35312033,
60 0 0 0 0 0 0 0 + AS-PIN_probe_0104 60 1 60 chr1 247249719 35326163 35326223 1 60, 1, 35326163,
60 0 0 0 0 0 0 0 - AS-PIN_probe_0105 60 1 60 chr1 247249719 35493618 35493678 1 60, 1, 35493618,
60 0 0 0 0 0 0 0 + AS-PIN_probe_0106 60 1 60 chr1 247249719 35577662 35577722 1 60, 1, 35577662,
60 0 0 0 0 0 0 0 + AS-PIN_probe_0107 60 1 60 chr1 247249719 35578937 35578997 1 60, 1, 35578937,
60 0 0 0 0 0 0 0 + AS-PIN_probe_0108 60 1 60 chr1 247249719 35588323 35588383 1 60, 1, 35588323,
60 0 0 0 0 0 0 0 - AS-PIN_probe_0109 60 1 60 chr1 247249719 36144228 36144288 1 60, 1, 36144228,
60 0 0 0 0 0 0 0 - AS-PIN_probe_0110 60 1 60 chr1 247249719 36178140 36178200 1 60, 1, 36178140,
60 0 0 0 0 0 0 0 - AS-PIN_probe_0111 60 1 60 chr1 247249719 36394073 36394133 1 60, 1, 36394073,
60 0 0 0 0 0 0 0 + AS-PIN_probe_0112 60 1 60 chr1 247249719 36567223 36567283 1 60, 1, 36567223,
60 0 0 0 0 0 0 0 + AS-PIN_probe_0113 60 1 60 chr1 247249719 36596797 36596857 1 60, 1, 36596797,
60 0 0 0 0 0 0 0 + AS-PIN_probe_0114 60 1 60 chr1 247249719 37702990 37703050 1 60, 1, 37702990,
60 0 0 0 0 0 0 0 + AS-PIN_probe_0115 60 1 60 chr1 247249719 37728464 37728524 1 60, 1, 37728464,
60 0 0 0 0 0 0 0 - AS-PIN_probe_0116 60 1 60 chr1 247249719 37840206 37840266 1 60, 1, 37840206,
60 0 0 0 0 0 0 0 - AS-PIN_probe_0117 60 1 60 chr1 247249719 37841742 37841802 1 60, 1, 37841742,
60 0 0 0 0 0 0 0 + AS-PIN_probe_0118 60 1 60 chr1 247249719 37999128 37999188 1 60, 1, 37999128,
60 0 0 0 0 0 0 0 - AS-PIN_probe_0119 60 1 60 chr1 247249719 39432384 39432444 1 60, 1, 39432384,
60 0 0 0 0 0 0 0 - AS-PIN_probe_0120 60 1 60 chr1 247249719 39434974 39435034 1 60, 1, 39434974,
60 0 0 0 0 0 0 0 - AS-PIN_probe_0121 60 1 60 chr1 247249719 39484242 39484302 1 60, 1, 39484242,
60 0 0 0 0 0 0 0 - AS-PIN_probe_0122 60 1 60 chr1 247249719 39595396 39595456 1 60, 1, 39595396,
60 0 0 0 0 0 0 0 - AS-PIN_probe_0123 60 1 60 chr1 247249719 39614562 39614622 1 60, 1, 39614562,
60 0 0 0 0 0 0 0 + AS-PIN_probe_0124 60 1 60 chr1 247249719 39702551 39702611 1 60, 1, 39702551,
60 0 0 0 0 0 0 0 + AS-PIN_probe_0125 60 1 60 chr1 247249719 39978923 39978983 1 60, 1, 39978923,
60 0 0 0 0 0 0 0 + AS-PIN_probe_0126 60 1 60 chr1 247249719 39984966 39985026 1 60, 1, 39984966,
60 0 0 0 0 0 0 0 - AS-PIN_probe_0127 60 1 60 chr1 247249719 40102568 40102628 1 60, 1, 40102568,
60 0 0 0 0 0 0 0 - AS-PIN_probe_0128 60 1 60 chr1 247249719 40204454 40204514 1 60, 1, 40204454,
60 0 0 0 0 0 0 0 - AS-PIN_probe_0129 60 1 60 chr1 247249719 40625544 40625604 1 60, 1, 40625544,
60 0 0 0 0 0 0 0 - AS-PIN_probe_0130 60 1 60 chr1 247249719 40870389 40870449 1 60, 1, 40870389,
60 0 0 0 0 0 0 0 + AS-PIN_probe_0131 60 1 60 chr1 247249719 41181302 41181362 1 60, 1, 41181302,
60 0 0 0 0 0 0 0 + AS-PIN_probe_0132 60 1 60 chr1 247249719 43299509 43299569 1 60, 1, 43299509,
60 0 0 0 0 0 0 0 + AS-PIN_probe_0133 60 1 60 chr1 247249719 43499351 43499411 1 60, 1, 43499351,
60 0 0 0 0 0 0 0 + AS-PIN_probe_0134 60 1 60 chr1 247249719 43500065 43500125 1 60, 1, 43500065,
60 0 0 0 0 0 0 0 + AS-PIN_probe_0135 60 1 60 chr1 247249719 43500327 43500387 1 60, 1, 43500327,
60 0 0 0 0 0 0 0 - AS-PIN_probe_0136 60 1 60 chr1 247249719 43538444 43538504 1 60, 1, 43538444,
60 0 0 0 0 0 0 0 - AS-PIN_probe_0137 60 1 60 chr1 247249719 43581105 43581165 1 60, 1, 43581105,
60 0 0 0 0 0 0 0 - AS-PIN_probe_0138 60 1 60 chr1 247249719 43582612 43582672 1 60, 1, 43582612,
60 0 0 0 0 0 0 0 - AS-PIN_probe_0139 60 1 60 chr1 247249719 43688588 43688648 1 60, 1, 43688588,
60 0 0 0 0 0 0 0 - AS-PIN_probe_0140 60 1 60 chr1 247249719 43738180 43738240 1 60, 1, 43738180,
60 0 0 0 0 0 0 0 - AS-PIN_probe_0141 60 1 60 chr1 247249719 43838383 43838443 1 60, 1, 43838383,
60 0 0 0 0 0 0 0 - AS-PIN_probe_0142 60 1 60 chr1 247249719 44091959 44092019 1 60, 1, 44091959,
60 0 0 0 0 0 0 0 - AS-PIN_probe_0143 60 1 60 chr1 247249719 44111354 44111414 1 60, 1, 44111354,
60 0 0 0 0 0 0 0 - AS-PIN_probe_0144 60 1 60 chr1 247249719 44349114 44349174 1 60, 1, 44349114,
60 0 0 0 0 0 0 0 - AS-PIN_probe_0145 60 1 60 chr1 247249719 44354170 44354230 1 60, 1, 44354170,
60 0 0 0 0 0 0 0 - AS-PIN_probe_0146 60 1 60 chr1 247249719 44770794 44770854 1 60, 1, 44770794,
60 0 0 0 0 0 0 0 - AS-PIN_probe_0147 60 1 60 chr1 247249719 44889514 44889574 1 60, 1, 44889514,
60 0 0 0 0 0 0 0 - AS-PIN_probe_0148 60 1 60 chr1 247249719 44892672 44892732 1 60, 1, 44892672,
60 0 0 0 0 0 0 0 - AS-PIN_probe_0149 60 1 60 chr1 247249719 44895396 44895456 1 60, 1, 44895396,
60 0 0 0 0 0 0 0 - AS-PIN_probe_0150 60 1 60 chr1 247249719 44897111 44897171 1 60, 1, 44897111,
60 0 0 0 0 0 0 0 + AS-PIN_probe_0151 60 1 60 chr1 247249719 44919479 44919539 1 60, 1, 44919479,
60 0 0 0 0 0 0 0 - AS-PIN_probe_0152 60 1 60 chr1 247249719 44940076 44940136 1 60, 1, 44940076,
60 0 0 0 0 0 0 0 + AS-PIN_probe_0153 60 1 60 chr1 247249719 44992512 44992572 1 60, 1, 44992512,
60 0 0 0 0 0 0 0 - AS-PIN_probe_0154 60 1 60 chr1 247249719 45148364 45148424 1 60, 1, 45148364,
60 0 0 0 0 0 0 0 + AS-PIN_probe_0155 60 1 60 chr1 247249719 45467875 45467935 1 60, 1, 45467875,
60 0 0 0 0 0 0 0 + AS-PIN_probe_0156 60 1 60 chr1 247249719 45481484 45481544 1 60, 1, 45481484,
60 0 0 0 0 0 0 0 + AS-PIN_probe_0157 60 1 60 chr1 247249719 45482705 45482765 1 60, 1, 45482705,
52 0 0 0 0 0 0 0 - AS-PIN_probe_0158 52 1 52 chr1 247249719 45702612 45702664 1 52, 1, 45702612,
60 0 0 0 0 0 0 0 - AS-PIN_probe_0159 60 1 60 chr1 247249719 45703249 45703309 1 60, 1, 45703249,
60 0 0 0 0 0 0 0 - AS-PIN_probe_0160 60 1 60 chr1 247249719 45741246 45741306 1 60, 1, 45741246,
60 0 0 0 0 0 0 0 + AS-PIN_probe_0161 60 1 60 chr1 247249719 45765311 45765371 1 60, 1, 45765311,
60 0 0 0 0 0 0 0 + AS-PIN_probe_0162 60 1 60 chr1 247249719 45768332 45768392 1 60, 1, 45768332,
60 0 0 0 0 0 0 0 - AS-PIN_probe_0163 60 1 60 chr1 247249719 46188421 46188481 1 60, 1, 46188421,
60 0 0 0 0 0 0 0 - AS-PIN_probe_0164 60 1 60 chr1 247249719 46361890 46361950 1 60, 1, 46361890,
60 0 0 0 0 0 0 0 - AS-PIN_probe_0165 60 1 60 chr1 247249719 46451315 46451375 1 60, 1, 46451315,
60 0 0 0 0 0 0 0 - AS-PIN_probe_0166 60 1 60 chr1 247249719 46455509 46455569 1 60, 1, 46455509,
60 0 0 0 0 0 0 0 + AS-PIN_probe_0167 60 1 60 chr1 247249719 46457246 46457306 1 60, 1, 46457246,
60 0 0 0 0 0 0 0 - AS-PIN_probe_0168 60 1 60 chr1 247249719 46991601 46991661 1 60, 1, 46991601,
60 0 0 0 0 0 0 0 - AS-PIN_probe_0169 60 1 60 chr1 247249719 47226256 47226316 1 60, 1, 47226256,
60 0 0 0 0 0 0 0 - AS-PIN_probe_0170 60 1 60 chr1 247249719 51949762 51949822 1 60, 1, 51949762,
60 0 0 0 0 0 0 0 - AS-PIN_probe_0171 60 1 60 chr1 247249719 51958856 51958916 1 60, 1, 51958856,
60 0 0 0 0 0 0 0 - AS-PIN_probe_0172 60 1 60 chr1 247249719 51961956 51962016 1 60, 1, 51961956,
60 0 0 0 0 0 0 0 + AS-PIN_probe_0173 60 1 60 chr1 247249719 51967290 51967350 1 60, 1, 51967290,
60 0 0 0 0 0 0 0 + AS-PIN_probe_0174 60 1 60 chr1 247249719 52005502 52005562 1 60, 1, 52005502,
60 0 0 0 0 0 0 0 - AS-PIN_probe_0175 60 1 60 chr1 247249719 52471145 52471205 1 60, 1, 52471145,
60 0 0 0 0 0 0 0 - AS-PIN_probe_0176 60 1 60 chr1 247249719 52957545 52957605 1 60, 1, 52957545,
60 0 0 0 0 0 0 0 - AS-PIN_probe_0177 60 1 60 chr1 247249719 52991253 52991313 1 60, 1, 52991253,
60 0 0 0 0 0 0 0 + AS-PIN_probe_0178 60 1 60 chr1 247249719 53085395 53085455 1 60, 1, 53085395,
52 0 0 0 0 0 0 0 + AS-PIN_probe_0179 52 1 52 chr1 247249719 53091625 53091677 1 52, 1, 53091625,
60 0 0 0 0 0 0 0 + AS-PIN_probe_0180 60 1 60 chr1 247249719 53397553 53397613 1 60, 1, 53397553,
60 0 0 0 0 0 0 0 + AS-PIN_probe_0181 60 1 60 chr1 247249719 54106074 54106134 1 60, 1, 54106074,
60 0 0 0 0 0 0 0 + AS-PIN_probe_0182 60 1 60 chr1 247249719 54223420 54223480 1 60, 1, 54223420,
52 0 0 0 0 0 0 0 + AS-PIN_probe_0183 52 1 52 chr1 247249719 54365435 54365487 1 52, 1, 54365435,
60 0 0 0 0 0 0 0 + AS-PIN_probe_0184 60 1 60 chr1 247249719 56674309 56674369 1 60, 1, 56674309,
60 0 0 0 0 0 0 0 - AS-PIN_probe_0185 60 1 60 chr1 247249719 60037880 60037940 1 60, 1, 60037880,
60 0 0 0 0 0 0 0 - AS-PIN_probe_0186 60 1 60 chr1 247249719 61969040 61969100 1 60, 1, 61969040,
60 0 0 0 0 0 0 0 - AS-PIN_probe_0187 60 1 60 chr1 247249719 62294224 62294284 1 60, 1, 62294224,
60 0 0 0 0 0 0 0 - AS-PIN_probe_0188 60 1 60 chr1 247249719 62294837 62294897 1 60, 1, 62294837,
60 0 0 0 0 0 0 0 - AS-PIN_probe_0189 60 1 60 chr1 247249719 62298896 62298956 1 60, 1, 62298896,
60 0 0 0 0 0 0 0 - AS-PIN_probe_0190 60 1 60 chr1 247249719 62325976 62326036 1 60, 1, 62325976,
60 0 0 0 0 0 0 0 + AS-PIN_probe_0191 60 1 60 chr1 247249719 62825408 62825468 1 60, 1, 62825408,
60 0 0 0 0 0 0 0 + AS-PIN_probe_0192 60 1 60 chr1 247249719 65015748 65015808 1 60, 1, 65015748,
60 0 0 0 0 0 0 0 - AS-PIN_probe_0193 60 1 60 chr1 247249719 66540871 66540931 1 60, 1, 66540871,
60 0 0 0 0 0 0 0 + AS-PIN_probe_0194 60 1 60 chr1 247249719 67025313 67025373 1 60, 1, 67025313,
60 0 0 0 0 0 0 0 + AS-PIN_probe_0195 60 1 60 chr1 247249719 68303978 68304038 1 60, 1, 68303978,
60 0 0 0 0 0 0 0 + AS-PIN_probe_0196 60 1 60 chr1 247249719 68328000 68328060 1 60, 1, 68328000,
60 0 0 0 0 0 0 0 + AS-PIN_probe_0197 60 1 60 chr1 247249719 68336891 68336951 1 60, 1, 68336891,
60 0 0 0 0 0 0 0 + AS-PIN_probe_0198 60 1 60 chr1 247249719 68656964 68657024 1 60, 1, 68656964,
60 0 0 0 0 0 0 0 - AS-PIN_probe_0199 60 1 60 chr1 247249719 70406125 70406185 1 60, 1, 70406125,
60 0 0 0 0 0 0 0 + AS-PIN_probe_0200 60 1 60 chr1 247249719 71247006 71247066 1 60, 1, 71247006,
60 0 0 0 0 0 0 0 - AS-PIN_probe_0201 60 1 60 chr1 247249719 75938827 75938887 1 60, 1, 75938827,
60 0 0 0 0 0 0 0 - AS-PIN_probe_0202 60 1 60 chr1 247249719 75971739 75971799 1 60, 1, 75971739,
60 0 0 0 0 0 0 0 + AS-PIN_probe_0203 60 1 60 chr1 247249719 77879117 77879177 1 60, 1, 77879117,
60 0 0 0 0 0 0 0 + AS-PIN_probe_0204 60 1 60 chr1 247249719 77890927 77890987 1 60, 1, 77890927,
60 0 0 0 0 0 0 0 + AS-PIN_probe_0205 60 1 60 chr1 247249719 77892429 77892489 1 60, 1, 77892429,
60 0 0 0 0 0 0 0 + AS-PIN_probe_0206 60 1 60 chr1 247249719 77895691 77895751 1 60, 1, 77895691,
60 0 0 0 0 0 0 0 - AS-PIN_probe_0207 60 1 60 chr1 247249719 78104119 78104179 1 60, 1, 78104119,
60 0 0 0 0 0 0 0 + AS-PIN_probe_0208 60 1 60 chr1 247249719 84047726 84047786 1 60, 1, 84047726,
60 0 0 0 0 0 0 0 - AS-PIN_probe_0209 60 1 60 chr1 247249719 84673947 84674007 1 60, 1, 84673947,
60 0 0 0 0 0 0 0 - AS-PIN_probe_0210 60 1 60 chr1 247249719 85759618 85759678 1 60, 1, 85759618,
60 0 0 0 0 0 0 0 + AS-PIN_probe_0211 60 1 60 chr1 247249719 85835606 85835666 1 60, 1, 85835606,
60 0 0 0 0 0 0 0 - AS-PIN_probe_0212 60 1 60 chr1 247249719 86748780 86748840 1 60, 1, 86748780,
60 0 0 0 0 0 0 0 - AS-PIN_probe_0213 60 1 60 chr1 247249719 86919911 86919971 1 60, 1, 86919911,
60 0 0 0 0 0 0 0 - AS-PIN_probe_0214 60 1 60 chr1 247249719 88983594 88983654 1 60, 1, 88983594,
60 0 0 0 0 0 0 0 - AS-PIN_probe_0215 60 1 60 chr1 247249719 89936437 89936497 1 60, 1, 89936437,
60 0 0 0 0 0 0 0 + AS-PIN_probe_0216 60 1 60 chr1 247249719 91198946 91199006 1 60, 1, 91198946,
60 0 0 0 0 0 0 0 - AS-PIN_probe_0217 60 1 60 chr1 247249719 92266275 92266335 1 60, 1, 92266275,
60 0 0 0 0 0 0 0 + AS-PIN_probe_0218 60 1 60 chr1 247249719 92424662 92424722 1 60, 1, 92424662,
60 0 0 0 0 0 0 0 - AS-PIN_probe_0219 60 1 60 chr1 247249719 93304809 93304869 1 60, 1, 93304809,
60 0 0 0 0 0 0 0 + AS-PIN_probe_0220 60 1 60 chr1 247249719 93761639 93761699 1 60, 1, 93761639,
60 0 0 0 0 0 0 0 + AS-PIN_probe_0221 60 1 60 chr1 247249719 93769911 93769971 1 60, 1, 93769911,
60 0 0 0 0 0 0 0 + AS-PIN_probe_0222 60 1 60 chr1 247249719 94710785 94710845 1 60, 1, 94710785,
60 0 0 0 0 0 0 0 - AS-PIN_probe_0223 60 1 60 chr1 247249719 96990605 96990665 1 60, 1, 96990605,
60 0 0 0 0 0 0 0 - AS-PIN_probe_0224 60 1 60 chr1 247249719 99845218 99845278 1 60, 1, 99845218,
60 0 0 0 0 0 0 0 + AS-PIN_probe_0225 60 1 60 chr1 247249719 100330041 100330101 1 60, 1, 100330041,
60 0 0 0 0 0 0 0 + AS-PIN_probe_0226 60 1 60 chr1 247249719 100393716 100393776 1 60, 1, 100393716,
60 0 0 0 0 0 0 0 + AS-PIN_probe_0227 60 1 60 chr1 247249719 103200513 103200573 1 60, 1, 103200513,
60 0 0 0 0 0 0 0 + AS-PIN_probe_0228 60 1 60 chr1 247249719 107828802 107828862 1 60, 1, 107828802,
60 0 0 0 0 0 0 0 + AS-PIN_probe_0229 60 1 60 chr1 247249719 107959254 107959314 1 60, 1, 107959254,
60 0 0 0 0 0 0 0 + AS-PIN_probe_0230 60 1 60 chr1 247249719 109071780 109071840 1 60, 1, 109071780,
60 0 0 0 0 0 0 0 + AS-PIN_probe_0231 60 1 60 chr1 247249719 109537393 109537453 1 60, 1, 109537393,
60 0 0 0 0 0 0 0 + AS-PIN_probe_0232 60 1 60 chr1 247249719 109577725 109577785 1 60, 1, 109577725,
60 0 0 0 0 0 0 0 + AS-PIN_probe_0233 60 1 60 chr1 247249719 109582205 109582265 1 60, 1, 109582205,
60 0 0 0 0 0 0 0 + AS-PIN_probe_0234 60 1 60 chr1 247249719 109666788 109666848 1 60, 1, 109666788,
60 0 0 0 0 0 0 0 + AS-PIN_probe_0235 60 1 60 chr1 247249719 109676530 109676590 1 60, 1, 109676530,
60 0 0 0 0 0 0 0 - AS-PIN_probe_0236 60 1 60 chr1 247249719 110258794 110258854 1 60, 1, 110258794,
60 0 0 0 0 0 0 0 - AS-PIN_probe_0237 60 1 60 chr1 247249719 110273538 110273598 1 60, 1, 110273538,
60 0 0 0 0 0 0 0 - AS-PIN_probe_0238 60 1 60 chr1 247249719 110275394 110275454 1 60, 1, 110275394,
60 0 0 0 0 0 0 0 - AS-PIN_probe_0239 60 1 60 chr1 247249719 110302205 110302265 1 60, 1, 110302205,
60 0 0 0 0 0 0 0 - AS-PIN_probe_0240 60 1 60 chr1 247249719 110600202 110600262 1 60, 1, 110600202,
60 0 0 0 0 0 0 0 + AS-PIN_probe_0241 60 1 60 chr1 247249719 111373501 111373561 1 60, 1, 111373501,
60 0 0 0 0 0 0 0 - AS-PIN_probe_0242 60 1 60 chr1 247249719 111402364 111402424 1 60, 1, 111402364,
60 0 0 0 0 0 0 0 - AS-PIN_probe_0243 60 1 60 chr1 247249719 111415818 111415878 1 60, 1, 111415818,
60 0 0 0 0 0 0 0 - AS-PIN_probe_0244 60 1 60 chr1 247249719 112949414 112949474 1 60, 1, 112949414,
60 0 0 0 0 0 0 0 - AS-PIN_probe_0245 60 1 60 chr1 247249719 113927278 113927338 1 60, 1, 113927278,
60 0 0 0 0 0 0 0 - AS-PIN_probe_0246 60 1 60 chr1 247249719 113935861 113935921 1 60, 1, 113935861,
60 0 0 0 0 0 0 0 + AS-PIN_probe_0247 60 1 60 chr1 247249719 113952991 113953051 1 60, 1, 113952991,
60 0 0 0 0 0 0 0 + AS-PIN_probe_0248 60 1 60 chr1 247249719 114052640 114052700 1 60, 1, 114052640,
60 0 0 0 0 0 0 0 + AS-PIN_probe_0249 60 1 60 chr1 247249719 114159432 114159492 1 60, 1, 114159432,
60 0 0 0 0 0 0 0 + AS-PIN_probe_0250 60 1 60 chr1 247249719 114656067 114656127 1 60, 1, 114656067,
60 0 0 0 0 0 0 0 + AS-PIN_probe_0251 60 1 60 chr1 247249719 114660363 114660423 1 60, 1, 114660363,
60 0 0 0 0 0 0 0 + AS-PIN_probe_0252 60 1 60 chr1 247249719 115034818 115034878 1 60, 1, 115034818,
60 0 0 0 0 0 0 0 - AS-PIN_probe_0253 60 1 60 chr1 247249719 115288024 115288084 1 60, 1, 115288024,
60 0 0 0 0 0 0 0 - AS-PIN_probe_0254 60 1 60 chr1 247249719 116653284 116653344 1 60, 1, 116653284,
60 0 0 0 0 0 0 0 + AS-PIN_probe_0255 60 1 60 chr1 247249719 116790832 116790892 1 60, 1, 116790832,
60 0 0 0 0 0 0 0 - AS-PIN_probe_0256 60 1 60 chr1 247249719 117338681 117338741 1 60, 1, 117338681,
60 0 0 0 0 0 0 0 - AS-PIN_probe_0257 60 1 60 chr1 247249719 117345195 117345255 1 60, 1, 117345195,
60 0 0 0 0 0 0 0 + AS-PIN_probe_0258 60 1 60 chr1 247249719 118138231 118138291 1 60, 1, 118138231,
60 0 0 0 0 0 0 0 - AS-PIN_probe_0259 60 1 60 chr1 247249719 118198060 118198120 1 60, 1, 118198060,
60 0 0 0 0 0 0 0 + AS-PIN_probe_0260 60 1 60 chr1 247249719 118236006 118236066 1 60, 1, 118236006,
60 0 0 0 0 0 0 0 - AS-PIN_probe_0261 60 1 60 chr1 247249719 119641286 119641346 1 60, 1, 119641286,
60 0 0 0 0 0 0 0 - AS-PIN_probe_0262 60 1 60 chr1 247249719 119646774 119646834 1 60, 1, 119646774,
60 0 0 0 0 0 0 0 + AS-PIN_probe_0263 60 1 60 chr1 247249719 120013887 120013947 1 60, 1, 120013887,
60 0 0 0 0 0 0 0 + AS-PIN_probe_0264 60 1 60 chr1 247249719 142444276 142444336 1 60, 1, 142444276,
60 0 0 0 0 0 0 0 - AS-PIN_probe_0265 60 1 60 chr1 247249719 142770998 142771058 1 60, 1, 142770998,
60 0 0 0 0 0 0 0 - AS-PIN_probe_0266 60 1 60 chr1 247249719 142928636 142928696 1 60, 1, 142928636,
60 0 0 0 0 0 0 0 - AS-PIN_probe_0267 60 1 60 chr1 247249719 142997059 142997119 1 60, 1, 142997059,
60 0 0 0 0 0 0 0 - AS-PIN_probe_0268 60 1 60 chr1 247249719 142999919 142999979 1 60, 1, 142999919,
60 0 0 0 0 0 0 0 - AS-PIN_probe_0269 60 1 60 chr1 247249719 143022464 143022524 1 60, 1, 143022464,
60 0 0 0 0 0 0 0 - AS-PIN_probe_0270 60 1 60 chr1 247249719 143023947 143024007 1 60, 1, 143023947,
60 0 0 0 0 0 0 0 + AS-PIN_probe_0271 60 1 60 chr1 247249719 146734694 146734754 1 60, 1, 146734694,
60 0 0 0 0 0 0 0 + AS-PIN_probe_0272 60 1 60 chr1 247249719 146744728 146744788 1 60, 1, 146744728,
60 0 0 0 0 0 0 0 + AS-PIN_probe_0273 60 1 60 chr1 247249719 146750814 146750874 1 60, 1, 146750814,
60 0 0 0 0 0 0 0 - AS-PIN_probe_0274 60 1 60 chr1 247249719 147047629 147047689 1 60, 1, 147047629,
60 0 0 0 0 0 0 0 - AS-PIN_probe_0275 60 1 60 chr1 247249719 147048275 147048335 1 60, 1, 147048275,
60 0 0 0 0 0 0 0 - AS-PIN_probe_0276 60 1 60 chr1 247249719 147341748 147341808 1 60, 1, 147341748,
60 0 0 0 0 0 0 0 + AS-PIN_probe_0277 60 1 60 chr1 247249719 147480342 147480402 1 60, 1, 147480342,
60 0 0 0 0 0 0 0 + AS-PIN_probe_0278 60 1 60 chr1 247249719 147540639 147540699 1 60, 1, 147540639,
60 0 0 0 0 0 0 0 + AS-PIN_probe_0279 60 1 60 chr1 247249719 147625143 147625203 1 60, 1, 147625143,
60 0 0 0 0 0 0 0 - AS-PIN_probe_0280 60 1 60 chr1 247249719 147729468 147729528 1 60, 1, 147729468,
60 0 0 0 0 0 0 0 - AS-PIN_probe_0281 60 1 60 chr1 247249719 147734918 147734978 1 60, 1, 147734918,
60 0 0 0 0 0 0 0 - AS-PIN_probe_0282 60 1 60 chr1 247249719 147736098 147736158 1 60, 1, 147736098,
60 0 0 0 0 0 0 0 - AS-PIN_probe_0283 60 1 60 chr1 247249719 147749543 147749603 1 60, 1, 147749543,
60 0 0 0 0 0 0 0 + AS-PIN_probe_0284 60 1 60 chr1 247249719 147783762 147783822 1 60, 1, 147783762,
60 0 0 0 0 0 0 0 + AS-PIN_probe_0285 60 1 60 chr1 247249719 147784958 147785018 1 60, 1, 147784958,
60 0 0 0 0 0 0 0 - AS-PIN_probe_0286 60 1 60 chr1 247249719 147824052 147824112 1 60, 1, 147824052,
60 0 0 0 0 0 0 0 + AS-PIN_probe_0287 60 1 60 chr1 247249719 147956552 147956612 1 60, 1, 147956552,
60 0 0 0 0 0 0 0 + AS-PIN_probe_0288 60 1 60 chr1 247249719 148130025 148130085 1 60, 1, 148130025,
60 0 0 0 0 0 0 0 + AS-PIN_probe_0289 60 1 60 chr1 247249719 148151942 148152002 1 60, 1, 148151942,
60 0 0 0 0 0 0 0 + AS-PIN_probe_0290 60 1 60 chr1 247249719 148192512 148192572 1 60, 1, 148192512,
60 0 0 0 0 0 0 0 - AS-PIN_probe_0291 60 1 60 chr1 247249719 148322278 148322338 1 60, 1, 148322278,
60 0 0 0 0 0 0 0 - AS-PIN_probe_0292 60 1 60 chr1 247249719 148451481 148451541 1 60, 1, 148451481,
60 0 0 0 0 0 0 0 - AS-PIN_probe_0293 60 1 60 chr1 247249719 148555720 148555780 1 60, 1, 148555720,
60 0 0 0 0 0 0 0 + AS-PIN_probe_0294 60 1 60 chr1 247249719 148633351 148633411 1 60, 1, 148633351,
60 0 0 0 0 0 0 0 + AS-PIN_probe_0295 60 1 60 chr1 247249719 148636680 148636740 1 60, 1, 148636680,
60 0 0 0 0 0 0 0 + AS-PIN_probe_0296 60 1 60 chr1 247249719 150176046 150176106 1 60, 1, 150176046,
60 0 0 0 0 0 0 0 + AS-PIN_probe_0297 60 1 60 chr1 247249719 150330267 150330327 1 60, 1, 150330267,
60 0 0 0 0 0 0 0 + AS-PIN_probe_0298 60 1 60 chr1 247249719 150400870 150400930 1 60, 1, 150400870,
60 0 0 0 0 0 0 0 + AS-PIN_probe_0299 60 1 60 chr1 247249719 150449963 150450023 1 60, 1, 150449963,
60 0 0 0 0 0 0 0 + AS-PIN_probe_0300 60 1 60 chr1 247249719 150953429 150953489 1 60, 1, 150953429,
60 0 0 0 0 0 0 0 - AS-PIN_probe_0301 60 1 60 chr1 247249719 151039448 151039508 1 60, 1, 151039448,
60 0 0 0 0 0 0 0 - AS-PIN_probe_0302 60 1 60 chr1 247249719 151045496 151045556 1 60, 1, 151045496,
60 0 0 0 0 0 0 0 - AS-PIN_probe_0303 60 1 60 chr1 247249719 151052049 151052109 1 60, 1, 151052049,
60 0 0 0 0 0 0 0 + AS-PIN_probe_0304 60 1 60 chr1 247249719 151336493 151336553 1 60, 1, 151336493,
60 0 0 0 0 0 0 0 + AS-PIN_probe_0305 60 1 60 chr1 247249719 151645351 151645411 1 60, 1, 151645351,
60 0 0 0 0 0 0 0 + AS-PIN_probe_0306 60 1 60 chr1 247249719 151985956 151986016 1 60, 1, 151985956,
60 0 0 0 0 0 0 0 + AS-PIN_probe_0307 60 1 60 chr1 247249719 151986092 151986152 1 60, 1, 151986092,
60 0 0 0 0 0 0 0 + AS-PIN_probe_0308 60 1 60 chr1 247249719 152101200 152101260 1 60, 1, 152101200,
60 0 0 0 0 0 0 0 + AS-PIN_probe_0309 60 1 60 chr1 247249719 152687608 152687668 1 60, 1, 152687608,
60 0 0 0 0 0 0 0 + AS-PIN_probe_0310 60 1 60 chr1 247249719 152709643 152709703 1 60, 1, 152709643,
60 0 0 0 0 0 0 0 + AS-PIN_probe_0311 60 1 60 chr1 247249719 152734790 152734850 1 60, 1, 152734790,
60 0 0 0 0 0 0 0 + AS-PIN_probe_0312 60 1 60 chr1 247249719 152740686 152740746 1 60, 1, 152740686,
60 0 0 0 0 0 0 0 + AS-PIN_probe_0313 60 1 60 chr1 247249719 152744992 152745052 1 60, 1, 152744992,
60 0 0 0 0 0 0 0 - AS-PIN_probe_0314 60 1 60 chr1 247249719 152838195 152838255 1 60, 1, 152838195,
60 0 0 0 0 0 0 0 - AS-PIN_probe_0315 60 1 60 chr1 247249719 152840856 152840916 1 60, 1, 152840856,
60 0 0 0 0 0 0 0 - AS-PIN_probe_0316 60 1 60 chr1 247249719 152920543 152920603 1 60, 1, 152920543,
60 0 0 0 0 0 0 0 + AS-PIN_probe_0317 60 1 60 chr1 247249719 153051219 153051279 1 60, 1, 153051219,
60 0 0 0 0 0 0 0 + AS-PIN_probe_0318 60 1 60 chr1 247249719 153056254 153056314 1 60, 1, 153056254,
60 0 0 0 0 0 0 0 + AS-PIN_probe_0319 60 1 60 chr1 247249719 153118692 153118752 1 60, 1, 153118692,
60 0 0 0 0 0 0 0 + AS-PIN_probe_0320 60 1 60 chr1 247249719 153190780 153190840 1 60, 1, 153190780,
60 0 0 0 0 0 0 0 + AS-PIN_probe_0321 60 1 60 chr1 247249719 153258021 153258081 1 60, 1, 153258021,
60 0 0 0 0 0 0 0 - AS-PIN_probe_0322 60 1 60 chr1 247249719 153431634 153431694 1 60, 1, 153431634,
60 0 0 0 0 0 0 0 + AS-PIN_probe_0323 60 1 60 chr1 247249719 153527951 153528011 1 60, 1, 153527951,
60 0 0 0 0 0 0 0 + AS-PIN_probe_0324 60 1 60 chr1 247249719 153590069 153590129 1 60, 1, 153590069,
60 0 0 0 0 0 0 0 - AS-PIN_probe_0325 60 1 60 chr1 247249719 153715320 153715380 1 60, 1, 153715320,
60 0 0 0 0 0 0 0 + AS-PIN_probe_0326 60 1 60 chr1 247249719 153725585 153725645 1 60, 1, 153725585,
60 0 0 0 0 0 0 0 - AS-PIN_probe_0327 60 1 60 chr1 247249719 154876226 154876286 1 60, 1, 154876226,
60 0 0 0 0 0 0 0 - AS-PIN_probe_0328 60 1 60 chr1 247249719 155979783 155979843 1 60, 1, 155979783,
60 0 0 0 0 0 0 0 + AS-PIN_probe_0329 60 1 60 chr1 247249719 156714063 156714123 1 60, 1, 156714063,
60 0 0 0 0 0 0 0 + AS-PIN_probe_0330 60 1 60 chr1 247249719 156877935 156877995 1 60, 1, 156877935,
60 0 0 0 0 0 0 0 - AS-PIN_probe_0331 60 1 60 chr1 247249719 156978323 156978383 1 60, 1, 156978323,
60 0 0 0 0 0 0 0 + AS-PIN_probe_0332 60 1 60 chr1 247249719 157073489 157073549 1 60, 1, 157073489,
53 0 0 0 0 0 0 0 + AS-PIN_probe_0333 53 1 53 chr1 247249719 157075423 157075476 1 53, 1, 157075423,
60 0 0 0 0 0 0 0 + AS-PIN_probe_0334 60 1 60 chr1 247249719 157077658 157077718 1 60, 1, 157077658,
60 0 0 0 0 0 0 0 + AS-PIN_probe_0335 60 1 60 chr1 247249719 157080548 157080608 1 60, 1, 157080548,
60 0 0 0 0 0 0 0 + AS-PIN_probe_0336 60 1 60 chr1 247249719 157081794 157081854 1 60, 1, 157081794,
60 0 0 0 0 0 0 0 + AS-PIN_probe_0337 60 1 60 chr1 247249719 157090044 157090104 1 60, 1, 157090044,
60 0 0 0 0 0 0 0 + AS-PIN_probe_0338 60 1 60 chr1 247249719 157091979 157092039 1 60, 1, 157091979,
60 0 0 0 0 0 0 0 + AS-PIN_probe_0339 60 1 60 chr1 247249719 157123097 157123157 1 60, 1, 157123097,
60 0 0 0 0 0 0 0 - AS-PIN_probe_0340 60 1 60 chr1 247249719 157139462 157139522 1 60, 1, 157139462,
60 0 0 0 0 0 0 0 + AS-PIN_probe_0341 60 1 60 chr1 247249719 157820878 157820938 1 60, 1, 157820878,
60 0 0 0 0 0 0 0 + AS-PIN_probe_0342 60 1 60 chr1 247249719 157823133 157823193 1 60, 1, 157823133,
60 0 0 0 0 0 0 0 + AS-PIN_probe_0343 60 1 60 chr1 247249719 157842519 157842579 1 60, 1, 157842519,
60 0 0 0 0 0 0 0 + AS-PIN_probe_0344 60 1 60 chr1 247249719 157857511 157857571 1 60, 1, 157857511,
60 0 0 0 0 0 0 0 - AS-PIN_probe_0345 60 1 60 chr1 247249719 157882258 157882318 1 60, 1, 157882258,
60 0 0 0 0 0 0 0 - AS-PIN_probe_0346 60 1 60 chr1 247249719 157951122 157951182 1 60, 1, 157951122,
60 0 0 0 0 0 0 0 - AS-PIN_probe_0347 60 1 60 chr1 247249719 157953271 157953331 1 60, 1, 157953271,
60 0 0 0 0 0 0 0 - AS-PIN_probe_0348 60 1 60 chr1 247249719 157992973 157993033 1 60, 1, 157992973,
60 0 0 0 0 0 0 0 - AS-PIN_probe_0349 60 1 60 chr1 247249719 157995213 157995273 1 60, 1, 157995213,
60 0 0 0 0 0 0 0 + AS-PIN_probe_0350 60 1 60 chr1 247249719 158016089 158016149 1 60, 1, 158016089,
60 0 0 0 0 0 0 0 + AS-PIN_probe_0351 60 1 60 chr1 247249719 163559113 163559173 1 60, 1, 163559113,
60 0 0 0 0 0 0 0 + AS-PIN_probe_0352 60 1 60 chr1 247249719 163561172 163561232 1 60, 1, 163561172,
60 0 0 0 0 0 0 0 + AS-PIN_probe_0353 60 1 60 chr1 247249719 163564752 163564812 1 60, 1, 163564752,
60 0 0 0 0 0 0 0 - AS-PIN_probe_0354 60 1 60 chr1 247249719 164113926 164113986 1 60, 1, 164113926,
60 0 0 0 0 0 0 0 - AS-PIN_probe_0355 60 1 60 chr1 247249719 164743976 164744036 1 60, 1, 164743976,
60 0 0 0 0 0 0 0 - AS-PIN_probe_0356 60 1 60 chr1 247249719 164743642 164743702 1 60, 1, 164743642,
60 0 0 0 0 0 0 0 - AS-PIN_probe_0357 60 1 60 chr1 247249719 166499684 166499744 1 60, 1, 166499684,
60 0 0 0 0 0 0 0 - AS-PIN_probe_0358 60 1 60 chr1 247249719 166552615 166552675 1 60, 1, 166552615,
60 0 0 0 0 0 0 0 - AS-PIN_probe_0359 60 1 60 chr1 247249719 167897445 167897505 1 60, 1, 167897445,
60 0 0 0 0 0 0 0 - AS-PIN_probe_0360 60 1 60 chr1 247249719 167908514 167908574 1 60, 1, 167908514,
60 0 0 0 0 0 0 0 - AS-PIN_probe_0361 60 1 60 chr1 247249719 167909590 167909650 1 60, 1, 167909590,
60 0 0 0 0 0 0 0 - AS-PIN_probe_0362 60 1 60 chr1 247249719 168032436 168032496 1 60, 1, 168032436,
60 0 0 0 0 0 0 0 - AS-PIN_probe_0363 60 1 60 chr1 247249719 168224231 168224291 1 60, 1, 168224231,
60 0 0 0 0 0 0 0 - AS-PIN_probe_0364 60 1 60 chr1 247249719 168225617 168225677 1 60, 1, 168225617,
60 0 0 0 0 0 0 0 - AS-PIN_probe_0365 60 1 60 chr1 247249719 171005780 171005840 1 60, 1, 171005780,
60 0 0 0 0 0 0 0 - AS-PIN_probe_0366 60 1 60 chr1 247249719 171683627 171683687 1 60, 1, 171683627,
60 0 0 0 0 0 0 0 + AS-PIN_probe_0367 60 1 60 chr1 247249719 173715608 173715668 1 60, 1, 173715608,
60 0 0 0 0 0 0 0 - AS-PIN_probe_0368 60 1 60 chr1 247249719 175594710 175594770 1 60, 1, 175594710,
60 0 0 0 0 0 0 0 - AS-PIN_probe_0369 60 1 60 chr1 247249719 176045738 176045798 1 60, 1, 176045738,
60 0 0 0 0 0 0 0 - AS-PIN_probe_0370 60 1 60 chr1 247249719 176716640 176716700 1 60, 1, 176716640,
60 0 0 0 0 0 0 0 - AS-PIN_probe_0371 60 1 60 chr1 247249719 176890343 176890403 1 60, 1, 176890343,
60 0 0 0 0 0 0 0 - AS-PIN_probe_0372 60 1 60 chr1 247249719 177753027 177753087 1 60, 1, 177753027,
60 0 0 0 0 0 0 0 - AS-PIN_probe_0373 60 1 60 chr1 247249719 179576901 179576961 1 60, 1, 179576901,
60 0 0 0 0 0 0 0 - AS-PIN_probe_0374 60 1 60 chr1 247249719 179822520 179822580 1 60, 1, 179822520,
60 0 0 0 0 0 0 0 + AS-PIN_probe_0375 60 1 60 chr1 247249719 179991468 179991528 1 60, 1, 179991468,
60 0 0 0 0 0 0 0 - AS-PIN_probe_0376 60 1 60 chr1 247249719 180216676 180216736 1 60, 1, 180216676,
60 0 0 0 0 0 0 0 + AS-PIN_probe_0377 60 1 60 chr1 247249719 181524469 181524529 1 60, 1, 181524469,
60 0 0 0 0 0 0 0 + AS-PIN_probe_0378 60 1 60 chr1 247249719 182001287 182001347 1 60, 1, 182001287,
60 0 0 0 0 0 0 0 + AS-PIN_probe_0379 60 1 60 chr1 247249719 182007350 182007410 1 60, 1, 182007350,
60 0 0 0 0 0 0 0 + AS-PIN_probe_0380 60 1 60 chr1 247249719 182009901 182009961 1 60, 1, 182009901,
60 0 0 0 0 0 0 0 - AS-PIN_probe_0381 60 1 60 chr1 247249719 183013557 183013617 1 60, 1, 183013557,
60 0 0 0 0 0 0 0 + AS-PIN_probe_0382 60 1 60 chr1 247249719 183024599 183024659 1 60, 1, 183024599,
60 0 0 0 0 0 0 0 + AS-PIN_probe_0383 60 1 60 chr1 247249719 183035858 183035918 1 60, 1, 183035858,
60 0 0 0 0 0 0 0 + AS-PIN_probe_0384 60 1 60 chr1 247249719 183059379 183059439 1 60, 1, 183059379,
60 0 0 0 0 0 0 0 - AS-PIN_probe_0385 60 1 60 chr1 247249719 193380483 193380543 1 60, 1, 193380483,
60 0 0 0 0 0 0 0 - AS-PIN_probe_0386 60 1 60 chr1 247249719 194613820 194613880 1 60, 1, 194613820,
60 0 0 0 0 0 0 0 - AS-PIN_probe_0387 60 1 60 chr1 247249719 197547994 197548054 1 60, 1, 197547994,
60 0 0 0 0 0 0 0 - AS-PIN_probe_0388 60 1 60 chr1 247249719 197554059 197554119 1 60, 1, 197554059,
60 0 0 0 0 0 0 0 - AS-PIN_probe_0389 60 1 60 chr1 247249719 197923531 197923591 1 60, 1, 197923531,
60 0 0 0 0 0 0 0 + AS-PIN_probe_0390 60 1 60 chr1 247249719 198062753 198062813 1 60, 1, 198062753,
60 0 0 0 0 0 0 0 + AS-PIN_probe_0391 60 1 60 chr1 247249719 198601476 198601536 1 60, 1, 198601476,
60 0 0 0 0 0 0 0 - AS-PIN_probe_0392 60 1 60 chr1 247249719 198689749 198689809 1 60, 1, 198689749,
60 0 0 0 0 0 0 0 - AS-PIN_probe_0393 60 1 60 chr1 247249719 198700726 198700786 1 60, 1, 198700726,
60 0 0 0 0 0 0 0 - AS-PIN_probe_0394 60 1 60 chr1 247249719 198702160 198702220 1 60, 1, 198702160,
60 0 0 0 0 0 0 0 - AS-PIN_probe_0395 60 1 60 chr1 247249719 198713128 198713188 1 60, 1, 198713128,
60 0 0 0 0 0 0 0 + AS-PIN_probe_0396 60 1 60 chr1 247249719 198860624 198860684 1 60, 1, 198860624,
60 0 0 0 0 0 0 0 - AS-PIN_probe_0397 60 1 60 chr1 247249719 200434007 200434067 1 60, 1, 200434007,
60 0 0 0 0 0 0 0 + AS-PIN_probe_0398 60 1 60 chr1 247249719 200893639 200893699 1 60, 1, 200893639,
60 0 0 0 0 0 0 0 + AS-PIN_probe_0399 60 1 60 chr1 247249719 201141046 201141106 1 60, 1, 201141046,
60 0 0 0 0 0 0 0 + AS-PIN_probe_0400 60 1 60 chr1 247249719 201144322 201144382 1 60, 1, 201144322,
60 0 0 0 0 0 0 0 - AS-PIN_probe_0401 60 1 60 chr1 247249719 201226268 201226328 1 60, 1, 201226268,
60 0 0 0 0 0 0 0 - AS-PIN_probe_0402 60 1 60 chr1 247249719 201231468 201231528 1 60, 1, 201231468,
60 0 0 0 0 0 0 0 - AS-PIN_probe_0403 60 1 60 chr1 247249719 201271445 201271505 1 60, 1, 201271445,
60 0 0 0 0 0 0 0 - AS-PIN_probe_0404 60 1 60 chr1 247249719 201686694 201686754 1 60, 1, 201686694,
60 0 0 0 0 0 0 0 + AS-PIN_probe_0405 60 1 60 chr1 247249719 201849064 201849124 1 60, 1, 201849064,
60 0 0 0 0 0 0 0 - AS-PIN_probe_0406 60 1 60 chr1 247249719 202292924 202292984 1 60, 1, 202292924,
60 0 0 0 0 0 0 0 + AS-PIN_probe_0407 60 1 60 chr1 247249719 202499540 202499600 1 60, 1, 202499540,
60 0 0 0 0 0 0 0 - AS-PIN_probe_0408 60 1 60 chr1 247249719 203293379 203293439 1 60, 1, 203293379,
60 0 0 0 0 0 0 0 - AS-PIN_probe_0409 60 1 60 chr1 247249719 203626775 203626835 1 60, 1, 203626775,
60 0 0 0 0 0 0 0 - AS-PIN_probe_0410 60 1 60 chr1 247249719 203884124 203884184 1 60, 1, 203884124,
60 0 0 0 0 0 0 0 + AS-PIN_probe_0411 60 1 60 chr1 247249719 204772141 204772201 1 60, 1, 204772141,
60 0 0 0 0 0 0 0 + AS-PIN_probe_0412 60 1 60 chr1 247249719 206184278 206184338 1 60, 1, 206184278,
60 0 0 0 0 0 0 0 + AS-PIN_probe_0413 60 1 60 chr1 247249719 206196300 206196360 1 60, 1, 206196300,
60 0 0 0 0 0 0 0 - AS-PIN_probe_0414 60 1 60 chr1 247249719 206343084 206343144 1 60, 1, 206343084,
60 0 0 0 0 0 0 0 - AS-PIN_probe_0415 60 1 60 chr1 247249719 208918893 208918953 1 60, 1, 208918893,
60 0 0 0 0 0 0 0 - AS-PIN_probe_0416 60 1 60 chr1 247249719 208920422 208920482 1 60, 1, 208920422,
60 0 0 0 0 0 0 0 + AS-PIN_probe_0417 60 1 60 chr1 247249719 209301278 209301338 1 60, 1, 209301278,
60 0 0 0 0 0 0 0 - AS-PIN_probe_0418 60 1 60 chr1 247249719 209450225 209450285 1 60, 1, 209450225,
60 0 0 0 0 0 0 0 - AS-PIN_probe_0419 60 1 60 chr1 247249719 209679053 209679113 1 60, 1, 209679053,
60 0 0 0 0 0 0 0 + AS-PIN_probe_0420 60 1 60 chr1 247249719 212328465 212328525 1 60, 1, 212328465,
60 0 0 0 0 0 0 0 + AS-PIN_probe_0421 60 1 60 chr1 247249719 216530799 216530859 1 60, 1, 216530799,
60 0 0 0 0 0 0 0 - AS-PIN_probe_0422 60 1 60 chr1 247249719 216686973 216687033 1 60, 1, 216686973,
60 0 0 0 0 0 0 0 - AS-PIN_probe_0423 60 1 60 chr1 247249719 217341754 217341814 1 60, 1, 217341754,
60 0 0 0 0 0 0 0 - AS-PIN_probe_0424 60 1 60 chr1 247249719 220246434 220246494 1 60, 1, 220246434,
60 0 0 0 0 0 0 0 + AS-PIN_probe_0425 60 1 60 chr1 247249719 220283551 220283611 1 60, 1, 220283551,
60 0 0 0 0 0 0 0 - AS-PIN_probe_0426 60 1 60 chr1 247249719 220870231 220870291 1 60, 1, 220870231,
60 0 0 0 0 0 0 0 + AS-PIN_probe_0427 60 1 60 chr1 247249719 220913993 220914053 1 60, 1, 220913993,
60 0 0 0 0 0 0 0 + AS-PIN_probe_0428 60 1 60 chr1 247249719 221907022 221907082 1 60, 1, 221907022,
60 0 0 0 0 0 0 0 - AS-PIN_probe_0429 60 1 60 chr1 247249719 222336801 222336861 1 60, 1, 222336801,
60 0 0 0 0 0 0 0 + AS-PIN_probe_0430 60 1 60 chr1 247249719 222660376 222660436 1 60, 1, 222660376,
60 0 0 0 0 0 0 0 + AS-PIN_probe_0431 60 1 60 chr1 247249719 222790311 222790371 1 60, 1, 222790311,
60 0 0 0 0 0 0 0 - AS-PIN_probe_0432 60 1 60 chr1 247249719 224265015 224265075 1 60, 1, 224265015,
60 0 0 0 0 0 0 0 + AS-PIN_probe_0433 60 1 60 chr1 247249719 224596351 224596411 1 60, 1, 224596351,
60 0 0 0 0 0 0 0 + AS-PIN_probe_0434 60 1 60 chr1 247249719 224603335 224603395 1 60, 1, 224603335,
60 0 0 0 0 0 0 0 - AS-PIN_probe_0435 60 1 60 chr1 247249719 224635565 224635625 1 60, 1, 224635565,
60 0 0 0 0 0 0 0 - AS-PIN_probe_0436 60 1 60 chr1 247249719 224798271 224798331 1 60, 1, 224798271,
60 0 0 0 0 0 0 0 + AS-PIN_probe_0437 60 1 60 chr1 247249719 224908268 224908328 1 60, 1, 224908268,
60 0 0 0 0 0 0 0 + AS-PIN_probe_0438 60 1 60 chr1 247249719 225783055 225783115 1 60, 1, 225783055,
60 0 0 0 0 0 0 0 + AS-PIN_probe_0439 60 1 60 chr1 247249719 225907297 225907357 1 60, 1, 225907297,
60 0 0 0 0 0 0 0 - AS-PIN_probe_0440 60 1 60 chr1 247249719 226096730 226096790 1 60, 1, 226096730,
60 0 0 0 0 0 0 0 - AS-PIN_probe_0441 60 1 60 chr1 247249719 227117478 227117538 1 60, 1, 227117478,
60 0 0 0 0 0 0 0 - AS-PIN_probe_0442 60 1 60 chr1 247249719 227132494 227132554 1 60, 1, 227132494,
60 0 0 0 0 0 0 0 + AS-PIN_probe_0443 60 1 60 chr1 247249719 227366354 227366414 1 60, 1, 227366354,
60 0 0 0 0 0 0 0 + AS-PIN_probe_0444 60 1 60 chr1 247249719 227403724 227403784 1 60, 1, 227403724,
60 0 0 0 0 0 0 0 - AS-PIN_probe_0445 60 1 60 chr1 247249719 227710160 227710220 1 60, 1, 227710160,
60 0 0 0 0 0 0 0 - AS-PIN_probe_0446 60 1 60 chr1 247249719 227717701 227717761 1 60, 1, 227717701,
60 0 0 0 0 0 0 0 + AS-PIN_probe_0447 60 1 60 chr1 247249719 228870986 228871046 1 60, 1, 228870986,
60 0 0 0 0 0 0 0 - AS-PIN_probe_0448 60 1 60 chr1 247249719 229398827 229398887 1 60, 1, 229398827,
60 0 0 0 0 0 0 0 + AS-PIN_probe_0449 60 1 60 chr1 247249719 231657948 231658008 1 60, 1, 231657948,
60 0 0 0 0 0 0 0 + AS-PIN_probe_0450 60 1 60 chr1 247249719 231729747 231729807 1 60, 1, 231729747,
60 0 0 0 0 0 0 0 - AS-PIN_probe_0451 60 1 60 chr1 247249719 231818371 231818431 1 60, 1, 231818371,
60 0 0 0 0 0 0 0 - AS-PIN_probe_0452 60 1 60 chr1 247249719 231937704 231937764 1 60, 1, 231937704,
60 0 0 0 0 0 0 0 + AS-PIN_probe_0453 60 1 60 chr1 247249719 232153884 232153944 1 60, 1, 232153884,
60 0 0 0 0 0 0 0 + AS-PIN_probe_0454 60 1 60 chr1 247249719 232220458 232220518 1 60, 1, 232220458,
60 0 0 0 0 0 0 0 + AS-PIN_probe_0455 60 1 60 chr1 247249719 232266589 232266649 1 60, 1, 232266589,
60 0 0 0 0 0 0 0 - AS-PIN_probe_0456 60 1 60 chr1 247249719 233013339 233013399 1 60, 1, 233013339,
60 0 0 0 0 0 0 0 - AS-PIN_probe_0457 60 1 60 chr1 247249719 233032255 233032315 1 60, 1, 233032255,
60 0 0 0 0 0 0 0 - AS-PIN_probe_0458 60 1 60 chr1 247249719 233224975 233225035 1 60, 1, 233224975,
60 0 0 0 0 0 0 0 - AS-PIN_probe_0459 60 1 60 chr1 247249719 233958432 233958492 1 60, 1, 233958432,
60 0 0 0 0 0 0 0 - AS-PIN_probe_0460 60 1 60 chr1 247249719 234115001 234115061 1 60, 1, 234115001,
60 0 0 0 0 0 0 0 - AS-PIN_probe_0461 60 1 60 chr1 247249719 238039017 238039077 1 60, 1, 238039017,
60 0 0 0 0 0 0 0 - AS-PIN_probe_0462 60 1 60 chr1 247249719 238040295 238040355 1 60, 1, 238040295,
60 0 0 0 0 0 0 0 - AS-PIN_probe_0463 60 1 60 chr1 247249719 238079354 238079414 1 60, 1, 238079354,
60 0 0 0 0 0 0 0 - AS-PIN_probe_0464 60 1 60 chr1 247249719 239806097 239806157 1 60, 1, 239806097,
60 0 0 0 0 0 0 0 - AS-PIN_probe_0466 60 1 60 chr1 247249719 239989098 239989158 1 60, 1, 239989098,
60 0 0 0 0 0 0 0 + AS-PIN_probe_0465 60 1 60 chr1 247249719 239994617 239994677 1 60, 1, 239994617,
60 0 0 0 0 0 0 0 + AS-PIN_probe_0467 60 1 60 chr1 247249719 240034880 240034940 1 60, 1, 240034880,
60 0 0 0 0 0 0 0 - AS-PIN_probe_0468 60 1 60 chr1 247249719 241073206 241073266 1 60, 1, 241073206,
60 0 0 0 0 0 0 0 - AS-PIN_probe_0469 60 1 60 chr1 247249719 241331537 241331597 1 60, 1, 241331537,
60 0 0 0 0 0 0 0 - AS-PIN_probe_0470 60 1 60 chr1 247249719 241576587 241576647 1 60, 1, 241576587,
60 0 0 0 0 0 0 0 + AS-PIN_probe_0471 60 1 60 chr1 247249719 243387614 243387674 1 60, 1, 243387614,
60 0 0 0 0 0 0 0 + AS-PIN_probe_0472 60 1 60 chr1 247249719 243391958 243392018 1 60, 1, 243391958,
60 0 0 0 0 0 0 0 + AS-PIN_probe_0473 60 1 60 chr1 247249719 245362603 245362663 1 60, 1, 245362603,
60 0 0 0 0 0 0 0 - AS-PIN_probe_0474 60 1 60 chr10 135374737 273524 273584 1 60, 1, 273524,
60 0 0 0 0 0 0 0 + AS-PIN_probe_0475 60 1 60 chr10 135374737 322227 322287 1 60, 1, 322227,
60 0 0 0 0 0 0 0 - AS-PIN_probe_0476 60 1 60 chr10 135374737 1036616 1036676 1 60, 1, 1036616,
60 0 0 0 0 0 0 0 - AS-PIN_probe_0477 60 1 60 chr10 135374737 3101465 3101525 1 60, 1, 3101465,
60 0 0 0 0 0 0 0 - AS-PIN_probe_0478 60 1 60 chr10 135374737 6006279 6006339 1 60, 1, 6006279,
60 0 0 0 0 0 0 0 - AS-PIN_probe_0479 60 1 60 chr10 135374737 7826759 7826819 1 60, 1, 7826759,
60 0 0 0 0 0 0 0 + AS-PIN_probe_0480 60 1 60 chr10 135374737 7862087 7862147 1 60, 1, 7862087,
60 0 0 0 0 0 0 0 - AS-PIN_probe_0481 60 1 60 chr10 135374737 12851677 12851737 1 60, 1, 12851677,
60 0 0 0 0 0 0 0 - AS-PIN_probe_0482 60 1 60 chr10 135374737 13200893 13200953 1 60, 1, 13200893,
52 0 0 0 0 0 0 0 - AS-PIN_probe_0483 52 1 52 chr10 135374737 13205411 13205463 1 52, 1, 13205411,
60 0 0 0 0 0 0 0 + AS-PIN_probe_0484 60 1 60 chr10 135374737 13752464 13752524 1 60, 1, 13752464,
60 0 0 0 0 0 0 0 + AS-PIN_probe_0485 60 1 60 chr10 135374737 13756990 13757050 1 60, 1, 13756990,
60 0 0 0 0 0 0 0 - AS-PIN_probe_0486 60 1 60 chr10 135374737 17315591 17315651 1 60, 1, 17315591,
60 0 0 0 0 0 0 0 - AS-PIN_probe_0487 60 1 60 chr10 135374737 17316757 17316817 1 60, 1, 17316757,
60 0 0 0 0 0 0 0 - AS-PIN_probe_0488 60 1 60 chr10 135374737 18332105 18332165 1 60, 1, 18332105,
60 0 0 0 0 0 0 0 - AS-PIN_probe_0489 60 1 60 chr10 135374737 18669709 18669769 1 60, 1, 18669709,
60 0 0 0 0 0 0 0 - AS-PIN_probe_0490 60 1 60 chr10 135374737 18729966 18730026 1 60, 1, 18729966,
60 0 0 0 0 0 0 0 - AS-PIN_probe_0491 60 1 60 chr10 135374737 18835405 18835465 1 60, 1, 18835405,
60 0 0 0 0 0 0 0 - AS-PIN_probe_0492 60 1 60 chr10 135374737 18856522 18856582 1 60, 1, 18856522,
60 0 0 0 0 0 0 0 - AS-PIN_probe_0493 60 1 60 chr10 135374737 19001556 19001616 1 60, 1, 19001556,
60 0 0 0 0 0 0 0 - AS-PIN_probe_0494 60 1 60 chr10 135374737 22042706 22042766 1 60, 1, 22042706,
60 0 0 0 0 0 0 0 - AS-PIN_probe_0495 60 1 60 chr10 135374737 23337210 23337270 1 60, 1, 23337210,
60 0 0 0 0 0 0 0 - AS-PIN_probe_0496 60 1 60 chr10 135374737 23433078 23433138 1 60, 1, 23433078,
60 0 0 0 0 0 0 0 - AS-PIN_probe_0497 60 1 60 chr10 135374737 24823434 24823494 1 60, 1, 24823434,
60 0 0 0 0 0 0 0 - AS-PIN_probe_0498 60 1 60 chr10 135374737 24842193 24842253 1 60, 1, 24842193,
60 0 0 0 0 0 0 0 - AS-PIN_probe_0499 60 1 60 chr10 135374737 24850716 24850776 1 60, 1, 24850716,
60 0 0 0 0 0 0 0 + AS-PIN_probe_0500 60 1 60 chr10 135374737 24924670 24924730 1 60, 1, 24924670,
60 0 0 0 0 0 0 0 + AS-PIN_probe_0501 60 1 60 chr10 135374737 27084616 27084676 1 60, 1, 27084616,
60 0 0 0 0 0 0 0 + AS-PIN_probe_0502 60 1 60 chr10 135374737 27443482 27443542 1 60, 1, 27443482,
60 0 0 0 0 0 0 0 + AS-PIN_probe_0503 60 1 60 chr10 135374737 27465260 27465320 1 60, 1, 27465260,
60 0 0 0 0 0 0 0 - AS-PIN_probe_0504 60 1 60 chr10 135374737 30767756 30767816 1 60, 1, 30767756,
60 0 0 0 0 0 0 0 - AS-PIN_probe_0505 60 1 60 chr10 135374737 30776716 30776776 1 60, 1, 30776716,
60 0 0 0 0 0 0 0 + AS-PIN_probe_0506 60 1 60 chr10 135374737 32146760 32146820 1 60, 1, 32146760,
60 0 0 0 0 0 0 0 + AS-PIN_probe_0507 60 1 60 chr10 135374737 32602155 32602215 1 60, 1, 32602155,
60 0 0 0 0 0 0 0 + AS-PIN_probe_0508 60 1 60 chr10 135374737 32622611 32622671 1 60, 1, 32622611,
60 0 0 0 0 0 0 0 + AS-PIN_probe_0509 60 1 60 chr10 135374737 33236010 33236070 1 60, 1, 33236010,
60 0 0 0 0 0 0 0 + AS-PIN_probe_0510 60 1 60 chr10 135374737 38185384 38185444 1 60, 1, 38185384,
60 0 0 0 0 0 0 0 + AS-PIN_probe_0511 60 1 60 chr10 135374737 43461597 43461657 1 60, 1, 43461597,
60 0 0 0 0 0 0 0 - AS-PIN_probe_0512 60 1 60 chr10 135374737 51252801 51252861 1 60, 1, 51252801,
60 0 0 0 0 0 0 0 + AS-PIN_probe_0513 60 1 60 chr10 135374737 52019953 52020013 1 60, 1, 52019953,
60 0 0 0 0 0 0 0 + AS-PIN_probe_0514 60 1 60 chr10 135374737 60681382 60681442 1 60, 1, 60681382,
60 0 0 0 0 0 0 0 + AS-PIN_probe_0515 60 1 60 chr10 135374737 60682704 60682764 1 60, 1, 60682704,
60 0 0 0 0 0 0 0 + AS-PIN_probe_0516 60 1 60 chr10 135374737 60699810 60699870 1 60, 1, 60699810,
60 0 0 0 0 0 0 0 + AS-PIN_probe_0517 60 1 60 chr10 135374737 61493992 61494052 1 60, 1, 61493992,
60 0 0 0 0 0 0 0 + AS-PIN_probe_0518 60 1 60 chr10 135374737 61626329 61626389 1 60, 1, 61626329,
60 0 0 0 0 0 0 0 + AS-PIN_probe_0519 60 1 60 chr10 135374737 64606190 64606250 1 60, 1, 64606190,
60 0 0 0 0 0 0 0 + AS-PIN_probe_0520 60 1 60 chr10 135374737 64623178 64623238 1 60, 1, 64623178,
60 0 0 0 0 0 0 0 + AS-PIN_probe_0521 60 1 60 chr10 135374737 69715113 69715173 1 60, 1, 69715113,
60 0 0 0 0 0 0 0 + AS-PIN_probe_0522 60 1 60 chr10 135374737 69946546 69946606 1 60, 1, 69946546,
60 0 0 0 0 0 0 0 - AS-PIN_probe_0523 60 1 60 chr10 135374737 70184476 70184536 1 60, 1, 70184476,
60 0 0 0 0 0 0 0 - AS-PIN_probe_0524 60 1 60 chr10 135374737 70186036 70186096 1 60, 1, 70186036,
60 0 0 0 0 0 0 0 - AS-PIN_probe_0525 60 1 60 chr10 135374737 70628133 70628193 1 60, 1, 70628133,
60 0 0 0 0 0 0 0 - AS-PIN_probe_0526 60 1 60 chr10 135374737 70935887 70935947 1 60, 1, 70935887,
60 0 0 0 0 0 0 0 + AS-PIN_probe_0527 60 1 60 chr10 135374737 71553690 71553750 1 60, 1, 71553690,
60 0 0 0 0 0 0 0 + AS-PIN_probe_0528 60 1 60 chr10 135374737 71591440 71591500 1 60, 1, 71591440,
60 0 0 0 0 0 0 0 + AS-PIN_probe_0529 60 1 60 chr10 135374737 71865685 71865745 1 60, 1, 71865685,
60 0 0 0 0 0 0 0 - AS-PIN_probe_0530 60 1 60 chr10 135374737 72246578 72246638 1 60, 1, 72246578,
60 0 0 0 0 0 0 0 - AS-PIN_probe_0531 60 1 60 chr10 135374737 72300810 72300870 1 60, 1, 72300810,
60 0 0 0 0 0 0 0 + AS-PIN_probe_0532 60 1 60 chr10 135374737 72315582 72315642 1 60, 1, 72315582,
60 0 0 0 0 0 0 0 + AS-PIN_probe_0533 60 1 60 chr10 135374737 73248427 73248487 1 60, 1, 73248427,
60 0 0 0 0 0 0 0 + AS-PIN_probe_0534 60 1 60 chr10 135374737 73251748 73251808 1 60, 1, 73251748,
60 0 0 0 0 0 0 0 + AS-PIN_probe_0535 60 1 60 chr10 135374737 73645992 73646052 1 60, 1, 73645992,
60 0 0 0 0 0 0 0 + AS-PIN_probe_0536 60 1 60 chr10 135374737 74473661 74473721 1 60, 1, 74473661,
60 0 0 0 0 0 0 0 - AS-PIN_probe_0537 60 1 60 chr10 135374737 74549781 74549841 1 60, 1, 74549781,
60 0 0 0 0 0 0 0 - AS-PIN_probe_0538 60 1 60 chr10 135374737 74551938 74551998 1 60, 1, 74551938,
60 0 0 0 0 0 0 0 - AS-PIN_probe_0539 60 1 60 chr10 135374737 74554889 74554949 1 60, 1, 74554889,
60 0 0 0 0 0 0 0 + AS-PIN_probe_0540 60 1 60 chr10 135374737 74721718 74721778 1 60, 1, 74721718,
60 0 0 0 0 0 0 0 + AS-PIN_probe_0541 60 1 60 chr10 135374737 74909223 74909283 1 60, 1, 74909223,
60 0 0 0 0 0 0 0 + AS-PIN_probe_0542 60 1 60 chr10 135374737 74975376 74975436 1 60, 1, 74975376,
60 0 0 0 0 0 0 0 + AS-PIN_probe_0543 60 1 60 chr10 135374737 75080720 75080780 1 60, 1, 75080720,
60 0 0 0 0 0 0 0 + AS-PIN_probe_0544 60 1 60 chr10 135374737 75083938 75083998 1 60, 1, 75083938,
60 0 0 0 0 0 0 0 - AS-PIN_probe_0545 60 1 60 chr10 135374737 75500738 75500798 1 60, 1, 75500738,
60 0 0 0 0 0 0 0 - AS-PIN_probe_0546 60 1 60 chr10 135374737 75512217 75512277 1 60, 1, 75512217,
60 0 0 0 0 0 0 0 - AS-PIN_probe_0547 60 1 60 chr10 135374737 75541733 75541793 1 60, 1, 75541733,
60 0 0 0 0 0 0 0 + AS-PIN_probe_0548 60 1 60 chr10 135374737 78404277 78404337 1 60, 1, 78404277,
60 0 0 0 0 0 0 0 + AS-PIN_probe_0549 60 1 60 chr10 135374737 79271821 79271881 1 60, 1, 79271821,
60 0 0 0 0 0 0 0 + AS-PIN_probe_0550 60 1 60 chr10 135374737 79407330 79407390 1 60, 1, 79407330,
60 0 0 0 0 0 0 0 + AS-PIN_probe_0551 60 1 60 chr10 135374737 79415685 79415745 1 60, 1, 79415685,
60 0 0 0 0 0 0 0 + AS-PIN_probe_0552 60 1 60 chr10 135374737 79455463 79455523 1 60, 1, 79455463,
60 0 0 0 0 0 0 0 - AS-PIN_probe_0553 60 1 60 chr10 135374737 79478759 79478819 1 60, 1, 79478759,
60 0 0 0 0 0 0 0 - AS-PIN_probe_0554 60 1 60 chr10 135374737 80631346 80631406 1 60, 1, 80631346,
60 0 0 0 0 0 0 0 - AS-PIN_probe_0555 60 1 60 chr10 135374737 80781262 80781322 1 60, 1, 80781262,
60 0 0 0 0 0 0 0 + AS-PIN_probe_0556 60 1 60 chr10 135374737 82025148 82025208 1 60, 1, 82025148,
60 0 0 0 0 0 0 0 - AS-PIN_probe_0557 60 1 60 chr10 135374737 82181841 82181901 1 60, 1, 82181841,
60 0 0 0 0 0 0 0 - AS-PIN_probe_0558 60 1 60 chr10 135374737 82267640 82267700 1 60, 1, 82267640,
60 0 0 0 0 0 0 0 - AS-PIN_probe_0559 60 1 60 chr10 135374737 86188247 86188307 1 60, 1, 86188247,
60 0 0 0 0 0 0 0 - AS-PIN_probe_0560 60 1 60 chr10 135374737 89258074 89258134 1 60, 1, 89258074,
60 0 0 0 0 0 0 0 - AS-PIN_probe_0561 60 1 60 chr10 135374737 89494762 89494822 1 60, 1, 89494762,
60 0 0 0 0 0 0 0 + AS-PIN_probe_0562 60 1 60 chr10 135374737 90698665 90698725 1 60, 1, 90698665,
60 0 0 0 0 0 0 0 - AS-PIN_probe_0563 60 1 60 chr10 135374737 91482725 91482785 1 60, 1, 91482725,
60 0 0 0 0 0 0 0 - AS-PIN_probe_0564 60 1 60 chr10 135374737 91493588 91493648 1 60, 1, 91493588,
60 0 0 0 0 0 0 0 + AS-PIN_probe_0565 60 1 60 chr10 135374737 92668877 92668937 1 60, 1, 92668877,
60 0 0 0 0 0 0 0 - AS-PIN_probe_0566 60 1 60 chr10 135374737 93232703 93232763 1 60, 1, 93232703,
60 0 0 0 0 0 0 0 - AS-PIN_probe_0567 60 1 60 chr10 135374737 93580839 93580899 1 60, 1, 93580839,
60 0 0 0 0 0 0 0 - AS-PIN_probe_0568 60 1 60 chr10 135374737 93689688 93689748 1 60, 1, 93689688,
60 0 0 0 0 0 0 0 - AS-PIN_probe_0569 60 1 60 chr10 135374737 93703473 93703533 1 60, 1, 93703473,
60 0 0 0 0 0 0 0 - AS-PIN_probe_0570 60 1 60 chr10 135374737 94371121 94371181 1 60, 1, 94371121,
60 0 0 0 0 0 0 0 - AS-PIN_probe_0571 60 1 60 chr10 135374737 94824054 94824114 1 60, 1, 94824054,
60 0 0 0 0 0 0 0 - AS-PIN_probe_0572 60 1 60 chr10 135374737 96008549 96008609 1 60, 1, 96008549,
60 0 0 0 0 0 0 0 - AS-PIN_probe_0573 60 1 60 chr10 135374737 96029528 96029588 1 60, 1, 96029528,
60 0 0 0 0 0 0 0 - AS-PIN_probe_0574 60 1 60 chr10 135374737 96058327 96058387 1 60, 1, 96058327,
60 0 0 0 0 0 0 0 + AS-PIN_probe_0575 60 1 60 chr10 135374737 96090183 96090243 1 60, 1, 96090183,
60 0 0 0 0 0 0 0 + AS-PIN_probe_0576 60 1 60 chr10 135374737 97104655 97104715 1 60, 1, 97104655,
60 0 0 0 0 0 0 0 + AS-PIN_probe_0577 60 1 60 chr10 135374737 97144762 97144822 1 60, 1, 97144762,
60 0 0 0 0 0 0 0 + AS-PIN_probe_0578 60 1 60 chr10 135374737 97382736 97382796 1 60, 1, 97382736,
60 0 0 0 0 0 0 0 + AS-PIN_probe_0579 60 1 60 chr10 135374737 97430296 97430356 1 60, 1, 97430296,
60 0 0 0 0 0 0 0 + AS-PIN_probe_0580 60 1 60 chr10 135374737 97434311 97434371 1 60, 1, 97434311,
60 0 0 0 0 0 0 0 - AS-PIN_probe_0581 60 1 60 chr10 135374737 97879802 97879862 1 60, 1, 97879802,
60 0 0 0 0 0 0 0 - AS-PIN_probe_0582 60 1 60 chr10 135374737 97882333 97882393 1 60, 1, 97882333,
60 0 0 0 0 0 0 0 + AS-PIN_probe_0583 60 1 60 chr10 135374737 99130585 99130645 1 60, 1, 99130585,
60 0 0 0 0 0 0 0 + AS-PIN_probe_0584 60 1 60 chr10 135374737 99140531 99140591 1 60, 1, 99140531,
60 0 0 0 0 0 0 0 + AS-PIN_probe_0585 60 1 60 chr10 135374737 99150221 99150281 1 60, 1, 99150221,
60 0 0 0 0 0 0 0 + AS-PIN_probe_0586 60 1 60 chr10 135374737 99208587 99208647 1 60, 1, 99208587,
60 0 0 0 0 0 0 0 + AS-PIN_probe_0587 60 1 60 chr10 135374737 99209912 99209972 1 60, 1, 99209912,
60 0 0 0 0 0 0 0 + AS-PIN_probe_0588 60 1 60 chr10 135374737 99228076 99228136 1 60, 1, 99228076,
60 0 0 0 0 0 0 0 + AS-PIN_probe_0589 60 1 60 chr10 135374737 101153561 101153621 1 60, 1, 101153561,
60 0 0 0 0 0 0 0 + AS-PIN_probe_0590 60 1 60 chr10 135374737 101466148 101466208 1 60, 1, 101466148,
60 0 0 0 0 0 0 0 + AS-PIN_probe_0591 60 1 60 chr10 135374737 101468187 101468247 1 60, 1, 101468187,
60 0 0 0 0 0 0 0 + AS-PIN_probe_0592 60 1 60 chr10 135374737 101644708 101644768 1 60, 1, 101644708,
60 0 0 0 0 0 0 0 + AS-PIN_probe_0593 60 1 60 chr10 135374737 102000019 102000079 1 60, 1, 102000019,
60 0 0 0 0 0 0 0 + AS-PIN_probe_0594 60 1 60 chr10 135374737 102731230 102731290 1 60, 1, 102731230,
60 0 0 0 0 0 0 0 + AS-PIN_probe_0595 60 1 60 chr10 135374737 102733741 102733801 1 60, 1, 102733741,
60 0 0 0 0 0 0 0 - AS-PIN_probe_0596 60 1 60 chr10 135374737 103282698 103282758 1 60, 1, 103282698,
60 0 0 0 0 0 0 0 + AS-PIN_probe_0597 60 1 60 chr10 135374737 103334606 103334666 1 60, 1, 103334606,
60 0 0 0 0 0 0 0 + AS-PIN_probe_0598 60 1 60 chr10 135374737 103335821 103335881 1 60, 1, 103335821,
60 0 0 0 0 0 0 0 - AS-PIN_probe_0599 60 1 60 chr10 135374737 103358581 103358641 1 60, 1, 103358581,
60 0 0 0 0 0 0 0 + AS-PIN_probe_0600 60 1 60 chr10 135374737 103537210 103537270 1 60, 1, 103537210,
60 0 0 0 0 0 0 0 + AS-PIN_probe_0601 60 1 60 chr10 135374737 103541126 103541186 1 60, 1, 103541126,
60 0 0 0 0 0 0 0 + AS-PIN_probe_0602 60 1 60 chr10 135374737 103578871 103578931 1 60, 1, 103578871,
60 0 0 0 0 0 0 0 - AS-PIN_probe_0603 60 1 60 chr10 135374737 103888365 103888425 1 60, 1, 103888365,
60 0 0 0 0 0 0 0 - AS-PIN_probe_0604 60 1 60 chr10 135374737 103898924 103898984 1 60, 1, 103898924,
60 0 0 0 0 0 0 0 - AS-PIN_probe_0605 60 1 60 chr10 135374737 103909979 103910039 1 60, 1, 103909979,
60 0 0 0 0 0 0 0 - AS-PIN_probe_0606 60 1 60 chr10 135374737 104113457 104113517 1 60, 1, 104113457,
60 0 0 0 0 0 0 0 - AS-PIN_probe_0607 60 1 60 chr10 135374737 104677091 104677151 1 60, 1, 104677091,
60 0 0 0 0 0 0 0 + AS-PIN_probe_0608 60 1 60 chr10 135374737 105376846 105376906 1 60, 1, 105376846,
60 0 0 0 0 0 0 0 + AS-PIN_probe_0609 60 1 60 chr10 135374737 105811161 105811221 1 60, 1, 105811161,
60 0 0 0 0 0 0 0 + AS-PIN_probe_0610 60 1 60 chr10 135374737 105827207 105827267 1 60, 1, 105827207,
60 0 0 0 0 0 0 0 + AS-PIN_probe_0611 60 1 60 chr10 135374737 105975245 105975305 1 60, 1, 105975245,
60 0 0 0 0 0 0 0 - AS-PIN_probe_0612 60 1 60 chr10 135374737 106015831 106015891 1 60, 1, 106015831,
60 0 0 0 0 0 0 0 - AS-PIN_probe_0613 60 1 60 chr10 135374737 106995289 106995349 1 60, 1, 106995289,
60 0 0 0 0 0 0 0 + AS-PIN_probe_0614 60 1 60 chr10 135374737 108421055 108421115 1 60, 1, 108421055,
60 0 0 0 0 0 0 0 + AS-PIN_probe_0615 60 1 60 chr10 135374737 111623115 111623175 1 60, 1, 111623115,
60 0 0 0 0 0 0 0 - AS-PIN_probe_0616 60 1 60 chr10 135374737 112352221 112352281 1 60, 1, 112352221,
60 0 0 0 0 0 0 0 - AS-PIN_probe_0617 60 1 60 chr10 135374737 112643838 112643898 1 60, 1, 112643838,
60 0 0 0 0 0 0 0 - AS-PIN_probe_0618 60 1 60 chr10 135374737 114159254 114159314 1 60, 1, 114159254,
60 0 0 0 0 0 0 0 + AS-PIN_probe_0619 60 1 60 chr10 135374737 115341990 115342050 1 60, 1, 115341990,
60 0 0 0 0 0 0 0 + AS-PIN_probe_0620 60 1 60 chr10 135374737 115400234 115400294 1 60, 1, 115400234,
60 0 0 0 0 0 0 0 - AS-PIN_probe_0621 60 1 60 chr10 135374737 115526872 115526932 1 60, 1, 115526872,
60 0 0 0 0 0 0 0 + AS-PIN_probe_0622 60 1 60 chr10 135374737 115879660 115879720 1 60, 1, 115879660,
60 0 0 0 0 0 0 0 + AS-PIN_probe_0623 60 1 60 chr10 135374737 116050379 116050439 1 60, 1, 116050379,
60 0 0 0 0 0 0 0 + AS-PIN_probe_0624 60 1 60 chr10 135374737 116187613 116187673 1 60, 1, 116187613,
60 0 0 0 0 0 0 0 + AS-PIN_probe_0625 60 1 60 chr10 135374737 116223645 116223705 1 60, 1, 116223645,
60 0 0 0 0 0 0 0 + AS-PIN_probe_0626 60 1 60 chr10 135374737 116321093 116321153 1 60, 1, 116321093,
60 0 0 0 0 0 0 0 - AS-PIN_probe_0627 60 1 60 chr10 135374737 116611183 116611243 1 60, 1, 116611183,
60 0 0 0 0 0 0 0 + AS-PIN_probe_0628 60 1 60 chr10 135374737 118703651 118703711 1 60, 1, 118703651,
60 0 0 0 0 0 0 0 - AS-PIN_probe_0629 60 1 60 chr10 135374737 119017173 119017233 1 60, 1, 119017173,
60 0 0 0 0 0 0 0 + AS-PIN_probe_0630 60 1 60 chr10 135374737 121328276 121328336 1 60, 1, 121328276,
60 0 0 0 0 0 0 0 + AS-PIN_probe_0631 60 1 60 chr10 135374737 123314023 123314083 1 60, 1, 123314023,
60 0 0 0 0 0 0 0 + AS-PIN_probe_0632 60 1 60 chr10 135374737 123710962 123711022 1 60, 1, 123710962,
60 0 0 0 0 0 0 0 - AS-PIN_probe_0633 60 1 60 chr10 135374737 123966144 123966204 1 60, 1, 123966144,
60 0 0 0 0 0 0 0 - AS-PIN_probe_0634 60 1 60 chr10 135374737 123979855 123979915 1 60, 1, 123979855,
60 0 0 0 0 0 0 0 - AS-PIN_probe_0635 60 1 60 chr10 135374737 123987465 123987525 1 60, 1, 123987465,
60 0 0 0 0 0 0 0 - AS-PIN_probe_0636 60 1 60 chr10 135374737 126507951 126508011 1 60, 1, 126507951,
60 0 0 0 0 0 0 0 - AS-PIN_probe_0637 60 1 60 chr10 135374737 126652758 126652818 1 60, 1, 126652758,
60 0 0 0 0 0 0 0 + AS-PIN_probe_0638 60 1 60 chr10 135374737 127473477 127473537 1 60, 1, 127473477,
60 0 0 0 0 0 0 0 + AS-PIN_probe_0639 60 1 60 chr10 135374737 127720576 127720636 1 60, 1, 127720576,
60 0 0 0 0 0 0 0 - AS-PIN_probe_0640 60 1 60 chr10 135374737 128714609 128714669 1 60, 1, 128714609,
60 0 0 0 0 0 0 0 - AS-PIN_probe_0641 60 1 60 chr10 135374737 128719903 128719963 1 60, 1, 128719903,
60 0 0 0 0 0 0 0 - AS-PIN_probe_0642 60 1 60 chr10 135374737 129103408 129103468 1 60, 1, 129103408,
60 0 0 0 0 0 0 0 - AS-PIN_probe_0643 60 1 60 chr10 135374737 129749192 129749252 1 60, 1, 129749192,
60 0 0 0 0 0 0 0 - AS-PIN_probe_0644 60 1 60 chr10 135374737 133865439 133865499 1 60, 1, 133865439,
60 0 0 0 0 0 0 0 - AS-PIN_probe_0645 60 1 60 chr10 135374737 134787292 134787352 1 60, 1, 134787292,
60 0 0 0 0 0 0 0 + AS-PIN_probe_0646 60 1 60 chr10 135374737 134983748 134983808 1 60, 1, 134983748,
60 0 0 0 0 0 0 0 + AS-PIN_probe_0647 60 1 60 chr10 135374737 135068420 135068480 1 60, 1, 135068420,
60 0 0 0 0 0 0 0 + AS-PIN_probe_0648 60 1 60 chr11 134452384 605362 605422 1 60, 1, 605362,
60 0 0 0 0 0 0 0 - AS-PIN_probe_0649 60 1 60 chr11 134452384 2295179 2295239 1 60, 1, 2295179,
60 0 0 0 0 0 0 0 - AS-PIN_probe_0650 60 1 60 chr11 134452384 2374433 2374493 1 60, 1, 2374433,
60 0 0 0 0 0 0 0 - AS-PIN_probe_0651 60 1 60 chr11 134452384 2379705 2379765 1 60, 1, 2379705,
60 0 0 0 0 0 0 0 - AS-PIN_probe_0652 60 1 60 chr11 134452384 2881216 2881276 1 60, 1, 2881216,
60 0 0 0 0 0 0 0 + AS-PIN_probe_0653 60 1 60 chr11 134452384 2979920 2979980 1 60, 1, 2979920,
60 0 0 0 0 0 0 0 + AS-PIN_probe_0654 60 1 60 chr11 134452384 3004543 3004603 1 60, 1, 3004543,
60 0 0 0 0 0 0 0 + AS-PIN_probe_0655 60 1 60 chr11 134452384 3669235 3669295 1 60, 1, 3669235,
60 0 0 0 0 0 0 0 + AS-PIN_probe_0656 60 1 60 chr11 134452384 3673352 3673412 1 60, 1, 3673352,
60 0 0 0 0 0 0 0 - AS-PIN_probe_0657 60 1 60 chr11 134452384 4047831 4047891 1 60, 1, 4047831,
60 0 0 0 0 0 0 0 - AS-PIN_probe_0658 60 1 60 chr11 134452384 4085240 4085300 1 60, 1, 4085240,
60 0 0 0 0 0 0 0 - AS-PIN_probe_0659 60 1 60 chr11 134452384 4100988 4101048 1 60, 1, 4100988,
60 0 0 0 0 0 0 0 - AS-PIN_probe_0660 60 1 60 chr11 134452384 4111368 4111428 1 60, 1, 4111368,
60 0 0 0 0 0 0 0 + AS-PIN_probe_0661 60 1 60 chr11 134452384 6379172 6379232 1 60, 1, 6379172,
60 0 0 0 0 0 0 0 - AS-PIN_probe_0662 60 1 60 chr11 134452384 7608731 7608791 1 60, 1, 7608731,
60 0 0 0 0 0 0 0 + AS-PIN_probe_0663 60 1 60 chr11 134452384 7644297 7644357 1 60, 1, 7644297,
60 0 0 0 0 0 0 0 + AS-PIN_probe_0664 60 1 60 chr11 134452384 7645543 7645603 1 60, 1, 7645543,
60 0 0 0 0 0 0 0 + AS-PIN_probe_0665 60 1 60 chr11 134452384 7650625 7650685 1 60, 1, 7650625,
60 0 0 0 0 0 0 0 + AS-PIN_probe_0666 60 1 60 chr11 134452384 8962032 8962092 1 60, 1, 8962032,
60 0 0 0 0 0 0 0 - AS-PIN_probe_0667 60 1 60 chr11 134452384 9716335 9716395 1 60, 1, 9716335,
60 0 0 0 0 0 0 0 + AS-PIN_probe_0668 60 1 60 chr11 134452384 10778710 10778770 1 60, 1, 10778710,
60 0 0 0 0 0 0 0 + AS-PIN_probe_0669 60 1 60 chr11 134452384 10781357 10781417 1 60, 1, 10781357,
60 0 0 0 0 0 0 0 + AS-PIN_probe_0670 60 1 60 chr11 134452384 10835820 10835880 1 60, 1, 10835820,
60 0 0 0 0 0 0 0 - AS-PIN_probe_0671 60 1 60 chr11 134452384 12182410 12182470 1 60, 1, 12182410,
60 0 0 0 0 0 0 0 - AS-PIN_probe_0672 60 1 60 chr11 134452384 12496567 12496627 1 60, 1, 12496567,
60 0 0 0 0 0 0 0 - AS-PIN_probe_0673 60 1 60 chr11 134452384 13363811 13363871 1 60, 1, 13363811,
60 0 0 0 0 0 0 0 - AS-PIN_probe_0674 60 1 60 chr11 134452384 14837164 14837224 1 60, 1, 14837164,
60 0 0 0 0 0 0 0 + AS-PIN_probe_0675 60 1 60 chr11 134452384 16028000 16028060 1 60, 1, 16028000,
60 0 0 0 0 0 0 0 + AS-PIN_probe_0676 60 1 60 chr11 134452384 16165017 16165077 1 60, 1, 16165017,
60 0 0 0 0 0 0 0 + AS-PIN_probe_0677 60 1 60 chr11 134452384 16584054 16584114 1 60, 1, 16584054,
60 0 0 0 0 0 0 0 + AS-PIN_probe_0678 60 1 60 chr11 134452384 16849245 16849305 1 60, 1, 16849245,
60 0 0 0 0 0 0 0 + AS-PIN_probe_0679 60 1 60 chr11 134452384 18277033 18277093 1 60, 1, 18277033,
60 0 0 0 0 0 0 0 + AS-PIN_probe_0680 60 1 60 chr11 134452384 18556871 18556931 1 60, 1, 18556871,
60 0 0 0 0 0 0 0 - AS-PIN_probe_0681 60 1 60 chr11 134452384 19691923 19691983 1 60, 1, 19691923,
60 0 0 0 0 0 0 0 + AS-PIN_probe_0682 60 1 60 chr11 134452384 27352109 27352169 1 60, 1, 27352109,
60 0 0 0 0 0 0 0 + AS-PIN_probe_0683 60 1 60 chr11 134452384 27356829 27356889 1 60, 1, 27356829,
60 0 0 0 0 0 0 0 + AS-PIN_probe_0684 60 1 60 chr11 134452384 32370817 32370877 1 60, 1, 32370817,
60 0 0 0 0 0 0 0 - AS-PIN_probe_0685 60 1 60 chr11 134452384 32954479 32954539 1 60, 1, 32954479,
60 0 0 0 0 0 0 0 - AS-PIN_probe_0686 60 1 60 chr11 134452384 33050595 33050655 1 60, 1, 33050595,
60 0 0 0 0 0 0 0 + AS-PIN_probe_0687 60 1 60 chr11 134452384 33734037 33734097 1 60, 1, 33734037,
60 0 0 0 0 0 0 0 - AS-PIN_probe_0688 60 1 60 chr11 134452384 34061077 34061137 1 60, 1, 34061077,
60 0 0 0 0 0 0 0 - AS-PIN_probe_0689 60 1 60 chr11 134452384 34075833 34075893 1 60, 1, 34075833,
60 0 0 0 0 0 0 0 - AS-PIN_probe_0690 60 1 60 chr11 134452384 34100581 34100641 1 60, 1, 34100581,
60 0 0 0 0 0 0 0 - AS-PIN_probe_0691 60 1 60 chr11 134452384 34113297 34113357 1 60, 1, 34113297,
60 0 0 0 0 0 0 0 + AS-PIN_probe_0692 60 1 60 chr11 134452384 34137449 34137509 1 60, 1, 34137449,
60 0 0 0 0 0 0 0 - AS-PIN_probe_0693 60 1 60 chr11 134452384 34635030 34635090 1 60, 1, 34635030,
60 0 0 0 0 0 0 0 + AS-PIN_probe_0694 60 1 60 chr11 134452384 34861567 34861627 1 60, 1, 34861567,
60 0 0 0 0 0 0 0 - AS-PIN_probe_0695 60 1 60 chr11 134452384 35167957 35168017 1 60, 1, 35167957,
60 0 0 0 0 0 0 0 - AS-PIN_probe_0696 60 1 60 chr11 134452384 35182634 35182694 1 60, 1, 35182634,
60 0 0 0 0 0 0 0 - AS-PIN_probe_0697 60 1 60 chr11 134452384 35184234 35184294 1 60, 1, 35184234,
60 0 0 0 0 0 0 0 - AS-PIN_probe_0698 60 1 60 chr11 134452384 35188087 35188147 1 60, 1, 35188087,
60 0 0 0 0 0 0 0 - AS-PIN_probe_0699 60 1 60 chr11 134452384 35189368 35189428 1 60, 1, 35189368,
60 0 0 0 0 0 0 0 - AS-PIN_probe_0700 60 1 60 chr11 134452384 36429334 36429394 1 60, 1, 36429334,
60 0 0 0 0 0 0 0 + AS-PIN_probe_0701 60 1 60 chr11 134452384 36470694 36470754 1 60, 1, 36470694,
60 0 0 0 0 0 0 0 - AS-PIN_probe_0702 60 1 60 chr11 134452384 43369946 43370006 1 60, 1, 43369946,
60 0 0 0 0 0 0 0 + AS-PIN_probe_0703 60 1 60 chr11 134452384 44913047 44913107 1 60, 1, 44913047,
60 0 0 0 0 0 0 0 + AS-PIN_probe_0704 60 1 60 chr11 134452384 45630672 45630732 1 60, 1, 45630672,
60 0 0 0 0 0 0 0 - AS-PIN_probe_0705 60 1 60 chr11 134452384 45845816 45845876 1 60, 1, 45845816,
60 0 0 0 0 0 0 0 - AS-PIN_probe_0706 60 1 60 chr11 134452384 45848456 45848516 1 60, 1, 45848456,
60 0 0 0 0 0 0 0 - AS-PIN_probe_0707 60 1 60 chr11 134452384 45902276 45902336 1 60, 1, 45902276,
60 0 0 0 0 0 0 0 - AS-PIN_probe_0708 60 1 60 chr11 134452384 45906390 45906450 1 60, 1, 45906390,
60 0 0 0 0 0 0 0 + AS-PIN_probe_0709 60 1 60 chr11 134452384 45924069 45924129 1 60, 1, 45924069,
60 0 0 0 0 0 0 0 + AS-PIN_probe_0710 60 1 60 chr11 134452384 46525362 46525422 1 60, 1, 46525362,
60 0 0 0 0 0 0 0 + AS-PIN_probe_0711 60 1 60 chr11 134452384 46674163 46674223 1 60, 1, 46674163,
60 0 0 0 0 0 0 0 - AS-PIN_probe_0712 60 1 60 chr11 134452384 46717174 46717234 1 60, 1, 46717174,
60 0 0 0 0 0 0 0 + AS-PIN_probe_0713 60 1 60 chr11 134452384 46729321 46729381 1 60, 1, 46729321,
60 0 0 0 0 0 0 0 + AS-PIN_probe_0714 60 1 60 chr11 134452384 46733133 46733193 1 60, 1, 46733133,
60 0 0 0 0 0 0 0 + AS-PIN_probe_0715 60 1 60 chr11 134452384 47154699 47154759 1 60, 1, 47154699,
60 0 0 0 0 0 0 0 - AS-PIN_probe_0716 60 1 60 chr11 134452384 47252699 47252759 1 60, 1, 47252699,
60 0 0 0 0 0 0 0 + AS-PIN_probe_0717 60 1 60 chr11 134452384 47310323 47310383 1 60, 1, 47310323,
60 0 0 0 0 0 0 0 - AS-PIN_probe_0718 60 1 60 chr11 134452384 47385418 47385478 1 60, 1, 47385418,
60 0 0 0 0 0 0 0 + AS-PIN_probe_0719 60 1 60 chr11 134452384 47446959 47447019 1 60, 1, 47446959,
60 0 0 0 0 0 0 0 + AS-PIN_probe_0720 60 1 60 chr11 134452384 47472589 47472649 1 60, 1, 47472589,
60 0 0 0 0 0 0 0 + AS-PIN_probe_0721 60 1 60 chr11 134452384 47607114 47607174 1 60, 1, 47607114,
60 0 0 0 0 0 0 0 + AS-PIN_probe_0722 60 1 60 chr11 134452384 47710287 47710347 1 60, 1, 47710287,
60 0 0 0 0 0 0 0 + AS-PIN_probe_0723 60 1 60 chr11 134452384 47722231 47722291 1 60, 1, 47722231,
60 0 0 0 0 0 0 0 + AS-PIN_probe_0724 60 1 60 chr11 134452384 56824590 56824650 1 60, 1, 56824590,
60 0 0 0 0 0 0 0 + AS-PIN_probe_0725 60 1 60 chr11 134452384 56834546 56834606 1 60, 1, 56834546,
60 0 0 0 0 0 0 0 + AS-PIN_probe_0726 60 1 60 chr11 134452384 56854917 56854977 1 60, 1, 56854917,
60 0 0 0 0 0 0 0 + AS-PIN_probe_0727 60 1 60 chr11 134452384 56856270 56856330 1 60, 1, 56856270,
60 0 0 0 0 0 0 0 - AS-PIN_probe_0728 60 1 60 chr11 134452384 57216658 57216718 1 60, 1, 57216658,
60 0 0 0 0 0 0 0 - AS-PIN_probe_0729 60 1 60 chr11 134452384 59321335 59321395 1 60, 1, 59321335,
60 0 0 0 0 0 0 0 + AS-PIN_probe_0730 60 1 60 chr11 134452384 59331838 59331898 1 60, 1, 59331838,
60 0 0 0 0 0 0 0 + AS-PIN_probe_0731 60 1 60 chr11 134452384 59377310 59377370 1 60, 1, 59377310,
60 0 0 0 0 0 0 0 + AS-PIN_probe_0732 60 1 60 chr11 134452384 60662823 60662883 1 60, 1, 60662823,
60 0 0 0 0 0 0 0 + AS-PIN_probe_0733 60 1 60 chr11 134452384 60834405 60834465 1 60, 1, 60834405,
60 0 0 0 0 0 0 0 + AS-PIN_probe_0734 60 1 60 chr11 134452384 60837957 60838017 1 60, 1, 60837957,
60 0 0 0 0 0 0 0 + AS-PIN_probe_0735 60 1 60 chr11 134452384 60846400 60846460 1 60, 1, 60846400,
60 0 0 0 0 0 0 0 + AS-PIN_probe_0736 60 1 60 chr11 134452384 60940493 60940553 1 60, 1, 60940493,
60 0 0 0 0 0 0 0 + AS-PIN_probe_0737 60 1 60 chr11 134452384 60945118 60945178 1 60, 1, 60945118,
60 0 0 0 0 0 0 0 - AS-PIN_probe_0738 60 1 60 chr11 134452384 61295904 61295964 1 60, 1, 61295904,
60 0 0 0 0 0 0 0 - AS-PIN_probe_0739 60 1 60 chr11 134452384 61479154 61479214 1 60, 1, 61479154,
60 0 0 0 0 0 0 0 - AS-PIN_probe_0740 60 1 60 chr11 134452384 61481434 61481494 1 60, 1, 61481434,
60 0 0 0 0 0 0 0 - AS-PIN_probe_0741 60 1 60 chr11 134452384 61486303 61486363 1 60, 1, 61486303,
60 0 0 0 0 0 0 0 + AS-PIN_probe_0742 60 1 60 chr11 134452384 62120520 62120580 1 60, 1, 62120520,
60 0 0 0 0 0 0 0 + AS-PIN_probe_0743 60 1 60 chr11 134452384 62122378 62122438 1 60, 1, 62122378,
60 0 0 0 0 0 0 0 + AS-PIN_probe_0744 60 1 60 chr11 134452384 62124247 62124307 1 60, 1, 62124247,
60 0 0 0 0 0 0 0 + AS-PIN_probe_0745 60 1 60 chr11 134452384 62140659 62140719 1 60, 1, 62140659,
60 0 0 0 0 0 0 0 + AS-PIN_probe_0746 60 1 60 chr11 134452384 62153945 62154005 1 60, 1, 62153945,
60 0 0 0 0 0 0 0 + AS-PIN_probe_0747 60 1 60 chr11 134452384 62158363 62158423 1 60, 1, 62158363,
60 0 0 0 0 0 0 0 + AS-PIN_probe_0748 60 1 60 chr11 134452384 62191735 62191795 1 60, 1, 62191735,
60 0 0 0 0 0 0 0 - AS-PIN_probe_0749 60 1 60 chr11 134452384 62286079 62286139 1 60, 1, 62286079,
60 0 0 0 0 0 0 0 - AS-PIN_probe_0750 60 1 60 chr11 134452384 62289387 62289447 1 60, 1, 62289387,
60 0 0 0 0 0 0 0 - AS-PIN_probe_0751 60 1 60 chr11 134452384 62310307 62310367 1 60, 1, 62310307,
60 0 0 0 0 0 0 0 - AS-PIN_probe_0752 60 1 60 chr11 134452384 62313183 62313243 1 60, 1, 62313183,
60 0 0 0 0 0 0 0 + AS-PIN_probe_0753 60 1 60 chr11 134452384 62348275 62348335 1 60, 1, 62348275,
60 0 0 0 0 0 0 0 - AS-PIN_probe_0754 60 1 60 chr11 134452384 62412196 62412256 1 60, 1, 62412196,
60 0 0 0 0 0 0 0 + AS-PIN_probe_0755 60 1 60 chr11 134452384 62690246 62690306 1 60, 1, 62690246,
60 0 0 0 0 0 0 0 - AS-PIN_probe_0756 60 1 60 chr11 134452384 62932723 62932783 1 60, 1, 62932723,
60 0 0 0 0 0 0 0 - AS-PIN_probe_0757 60 1 60 chr11 134452384 63068691 63068751 1 60, 1, 63068691,
60 0 0 0 0 0 0 0 + AS-PIN_probe_0758 60 1 60 chr11 134452384 63160322 63160382 1 60, 1, 63160322,
60 0 0 0 0 0 0 0 - AS-PIN_probe_0759 60 1 60 chr11 134452384 63342296 63342356 1 60, 1, 63342296,
60 0 0 0 0 0 0 0 - AS-PIN_probe_0760 60 1 60 chr11 134452384 63476454 63476514 1 60, 1, 63476454,
60 0 0 0 0 0 0 0 - AS-PIN_probe_0761 60 1 60 chr11 134452384 63521224 63521284 1 60, 1, 63521224,
60 0 0 0 0 0 0 0 - AS-PIN_probe_0762 60 1 60 chr11 134452384 63727588 63727648 1 60, 1, 63727588,
60 0 0 0 0 0 0 0 + AS-PIN_probe_0763 60 1 60 chr11 134452384 63749360 63749420 1 60, 1, 63749360,
60 0 0 0 0 0 0 0 - AS-PIN_probe_0764 60 1 60 chr11 134452384 63812387 63812447 1 60, 1, 63812387,
60 0 0 0 0 0 0 0 - AS-PIN_probe_0765 60 1 60 chr11 134452384 63827820 63827880 1 60, 1, 63827820,
60 0 0 0 0 0 0 0 + AS-PIN_probe_0766 60 1 60 chr11 134452384 64572354 64572414 1 60, 1, 64572354,
60 0 0 0 0 0 0 0 + AS-PIN_probe_0767 60 1 60 chr11 134452384 64645903 64645963 1 60, 1, 64645903,
60 0 0 0 0 0 0 0 - AS-PIN_probe_0768 60 1 60 chr11 134452384 64818199 64818259 1 60, 1, 64818199,
60 0 0 0 0 0 0 0 - AS-PIN_probe_0769 60 1 60 chr11 134452384 65059279 65059339 1 60, 1, 65059279,
60 0 0 0 0 0 0 0 + AS-PIN_probe_0770 60 1 60 chr11 134452384 65129839 65129899 1 60, 1, 65129839,
60 0 0 0 0 0 0 0 - AS-PIN_probe_0771 60 1 60 chr11 134452384 65242636 65242696 1 60, 1, 65242636,
60 0 0 0 0 0 0 0 - AS-PIN_probe_0772 60 1 60 chr11 134452384 65373996 65374056 1 60, 1, 65373996,
60 0 0 0 0 0 0 0 + AS-PIN_probe_0773 60 1 60 chr11 134452384 65409650 65409710 1 60, 1, 65409650,
60 0 0 0 0 0 0 0 - AS-PIN_probe_0774 60 1 60 chr11 134452384 65444389 65444449 1 60, 1, 65444389,
60 0 0 0 0 0 0 0 - AS-PIN_probe_0775 60 1 60 chr11 134452384 65576784 65576844 1 60, 1, 65576784,
60 0 0 0 0 0 0 0 - AS-PIN_probe_0776 60 1 60 chr11 134452384 65757881 65757941 1 60, 1, 65757881,
60 0 0 0 0 0 0 0 - AS-PIN_probe_0777 60 1 60 chr11 134452384 65786173 65786233 1 60, 1, 65786173,
60 0 0 0 0 0 0 0 - AS-PIN_probe_0778 60 1 60 chr11 134452384 65790168 65790228 1 60, 1, 65790168,
60 0 0 0 0 0 0 0 + AS-PIN_probe_0779 60 1 60 chr11 134452384 65865608 65865668 1 60, 1, 65865608,
60 0 0 0 0 0 0 0 + AS-PIN_probe_0780 60 1 60 chr11 134452384 65890008 65890068 1 60, 1, 65890008,
60 0 0 0 0 0 0 0 + AS-PIN_probe_0781 60 1 60 chr11 134452384 65891535 65891595 1 60, 1, 65891535,
60 0 0 0 0 0 0 0 - AS-PIN_probe_0782 60 1 60 chr11 134452384 65998120 65998180 1 60, 1, 65998120,
60 0 0 0 0 0 0 0 - AS-PIN_probe_0783 60 1 60 chr11 134452384 66129225 66129285 1 60, 1, 66129225,
60 0 0 0 0 0 0 0 - AS-PIN_probe_0784 60 1 60 chr11 134452384 66705366 66705426 1 60, 1, 66705366,
60 0 0 0 0 0 0 0 - AS-PIN_probe_0785 60 1 60 chr11 134452384 66808905 66808965 1 60, 1, 66808905,
60 0 0 0 0 0 0 0 - AS-PIN_probe_0786 60 1 60 chr11 134452384 66825328 66825388 1 60, 1, 66825328,
60 0 0 0 0 0 0 0 - AS-PIN_probe_0787 60 1 60 chr11 134452384 66917542 66917602 1 60, 1, 66917542,
60 0 0 0 0 0 0 0 + AS-PIN_probe_0788 60 1 60 chr11 134452384 66964250 66964310 1 60, 1, 66964250,
60 0 0 0 0 0 0 0 - AS-PIN_probe_0789 60 1 60 chr11 134452384 67014101 67014161 1 60, 1, 67014101,
60 0 0 0 0 0 0 0 + AS-PIN_probe_0790 60 1 60 chr11 134452384 67031453 67031513 1 60, 1, 67031453,
60 0 0 0 0 0 0 0 - AS-PIN_probe_0791 60 1 60 chr11 134452384 67133616 67133676 1 60, 1, 67133616,
60 0 0 0 0 0 0 0 + AS-PIN_probe_0792 60 1 60 chr11 134452384 67586017 67586077 1 60, 1, 67586017,
60 0 0 0 0 0 0 0 - AS-PIN_probe_0793 60 1 60 chr11 134452384 68075164 68075224 1 60, 1, 68075164,
60 0 0 0 0 0 0 0 - AS-PIN_probe_0794 60 1 60 chr11 134452384 68107086 68107146 1 60, 1, 68107086,
60 0 0 0 0 0 0 0 + AS-PIN_probe_0795 60 1 60 chr11 134452384 68421996 68422056 1 60, 1, 68421996,
60 0 0 0 0 0 0 0 + AS-PIN_probe_0796 60 1 60 chr11 134452384 68424589 68424649 1 60, 1, 68424589,
60 0 0 0 0 0 0 0 - AS-PIN_probe_0797 60 1 60 chr11 134452384 69167789 69167849 1 60, 1, 69167789,
60 0 0 0 0 0 0 0 - AS-PIN_probe_0798 60 1 60 chr11 134452384 69850350 69850410 1 60, 1, 69850350,
60 0 0 0 0 0 0 0 - AS-PIN_probe_0799 60 1 60 chr11 134452384 69905841 69905901 1 60, 1, 69905841,
60 0 0 0 0 0 0 0 + AS-PIN_probe_0800 60 1 60 chr11 134452384 70836368 70836428 1 60, 1, 70836368,
60 0 0 0 0 0 0 0 + AS-PIN_probe_0801 60 1 60 chr11 134452384 71396511 71396571 1 60, 1, 71396511,
60 0 0 0 0 0 0 0 + AS-PIN_probe_0802 60 1 60 chr11 134452384 71397969 71398029 1 60, 1, 71397969,
60 0 0 0 0 0 0 0 + AS-PIN_probe_0803 60 1 60 chr11 134452384 71399488 71399548 1 60, 1, 71399488,
60 0 0 0 0 0 0 0 + AS-PIN_probe_0804 60 1 60 chr11 134452384 71405164 71405224 1 60, 1, 71405164,
60 0 0 0 0 0 0 0 + AS-PIN_probe_0805 60 1 60 chr11 134452384 71412987 71413047 1 60, 1, 71412987,
60 0 0 0 0 0 0 0 + AS-PIN_probe_0806 60 1 60 chr11 134452384 71458681 71458741 1 60, 1, 71458681,
60 0 0 0 0 0 0 0 - AS-PIN_probe_0807 60 1 60 chr11 134452384 71623988 71624048 1 60, 1, 71623988,
60 0 0 0 0 0 0 0 + AS-PIN_probe_0808 60 1 60 chr11 134452384 71683076 71683136 1 60, 1, 71683076,
60 0 0 0 0 0 0 0 + AS-PIN_probe_0809 60 1 60 chr11 134452384 72074777 72074837 1 60, 1, 72074777,
60 0 0 0 0 0 0 0 + AS-PIN_probe_0810 60 1 60 chr11 134452384 72082027 72082087 1 60, 1, 72082027,
60 0 0 0 0 0 0 0 + AS-PIN_probe_0811 60 1 60 chr11 134452384 72148010 72148070 1 60, 1, 72148010,
60 0 0 0 0 0 0 0 - AS-PIN_probe_0812 60 1 60 chr11 134452384 73248599 73248659 1 60, 1, 73248599,
60 0 0 0 0 0 0 0 + AS-PIN_probe_0813 60 1 60 chr11 134452384 73365538 73365598 1 60, 1, 73365538,
60 0 0 0 0 0 0 0 + AS-PIN_probe_0814 60 1 60 chr11 134452384 73474516 73474576 1 60, 1, 73474516,
60 0 0 0 0 0 0 0 + AS-PIN_probe_0815 60 1 60 chr11 134452384 74091488 74091548 1 60, 1, 74091488,
60 0 0 0 0 0 0 0 + AS-PIN_probe_0816 60 1 60 chr11 134452384 76781174 76781234 1 60, 1, 76781174,
60 0 0 0 0 0 0 0 + AS-PIN_probe_0817 60 1 60 chr11 134452384 77018532 77018592 1 60, 1, 77018532,
60 0 0 0 0 0 0 0 + AS-PIN_probe_0818 60 1 60 chr11 134452384 77072407 77072467 1 60, 1, 77072407,
60 0 0 0 0 0 0 0 + AS-PIN_probe_0819 60 1 60 chr11 134452384 77079871 77079931 1 60, 1, 77079871,
60 0 0 0 0 0 0 0 - AS-PIN_probe_0820 60 1 60 chr11 134452384 82571088 82571148 1 60, 1, 82571088,
60 0 0 0 0 0 0 0 + AS-PIN_probe_0821 60 1 60 chr11 134452384 82654586 82654646 1 60, 1, 82654586,
60 0 0 0 0 0 0 0 - AS-PIN_probe_0822 60 1 60 chr11 134452384 85042754 85042814 1 60, 1, 85042754,
60 0 0 0 0 0 0 0 + AS-PIN_probe_0823 60 1 60 chr11 134452384 85089224 85089284 1 60, 1, 85089224,
60 0 0 0 0 0 0 0 + AS-PIN_probe_0824 60 1 60 chr11 134452384 85099863 85099923 1 60, 1, 85099863,
60 0 0 0 0 0 0 0 + AS-PIN_probe_0825 60 1 60 chr11 134452384 85106357 85106417 1 60, 1, 85106357,
60 0 0 0 0 0 0 0 + AS-PIN_probe_0826 60 1 60 chr11 134452384 85365313 85365373 1 60, 1, 85365313,
60 0 0 0 0 0 0 0 + AS-PIN_probe_0827 60 1 60 chr11 134452384 85379030 85379090 1 60, 1, 85379030,
60 0 0 0 0 0 0 0 - AS-PIN_probe_0828 60 1 60 chr11 134452384 85665669 85665729 1 60, 1, 85665669,
60 0 0 0 0 0 0 0 + AS-PIN_probe_0829 60 1 60 chr11 134452384 85876041 85876101 1 60, 1, 85876041,
60 0 0 0 0 0 0 0 + AS-PIN_probe_0830 60 1 60 chr11 134452384 87669020 87669080 1 60, 1, 87669020,
60 0 0 0 0 0 0 0 + AS-PIN_probe_0831 60 1 60 chr11 134452384 87700952 87701012 1 60, 1, 87700952,
60 0 0 0 0 0 0 0 + AS-PIN_probe_0832 60 1 60 chr11 134452384 87707827 87707887 1 60, 1, 87707827,
60 0 0 0 0 0 0 0 + AS-PIN_probe_0833 60 1 60 chr11 134452384 93109058 93109118 1 60, 1, 93109058,
60 0 0 0 0 0 0 0 - AS-PIN_probe_0834 60 1 60 chr11 134452384 93990767 93990827 1 60, 1, 93990767,
60 0 0 0 0 0 0 0 + AS-PIN_probe_0835 60 1 60 chr11 134452384 102442446 102442506 1 60, 1, 102442446,
60 0 0 0 0 0 0 0 - AS-PIN_probe_0836 60 1 60 chr11 134452384 107430592 107430652 1 60, 1, 107430592,
60 0 0 0 0 0 0 0 + AS-PIN_probe_0837 60 1 60 chr11 134452384 107561196 107561256 1 60, 1, 107561196,
60 0 0 0 0 0 0 0 + AS-PIN_probe_0838 60 1 60 chr11 134452384 107564056 107564116 1 60, 1, 107564056,
60 0 0 0 0 0 0 0 + AS-PIN_probe_0839 60 1 60 chr11 134452384 109613605 109613665 1 60, 1, 109613605,
60 0 0 0 0 0 0 0 - AS-PIN_probe_0840 60 1 60 chr11 134452384 110917386 110917446 1 60, 1, 110917386,
60 0 0 0 0 0 0 0 - AS-PIN_probe_0841 60 1 60 chr11 134452384 110933475 110933535 1 60, 1, 110933475,
60 0 0 0 0 0 0 0 - AS-PIN_probe_0842 60 1 60 chr11 134452384 111088217 111088277 1 60, 1, 111088217,
60 0 0 0 0 0 0 0 + AS-PIN_probe_0843 60 1 60 chr11 134452384 111118018 111118078 1 60, 1, 111118018,
60 0 0 0 0 0 0 0 - AS-PIN_probe_0844 60 1 60 chr11 134452384 111361165 111361225 1 60, 1, 111361165,
60 0 0 0 0 0 0 0 - AS-PIN_probe_0845 60 1 60 chr11 134452384 111372014 111372074 1 60, 1, 111372014,
60 0 0 0 0 0 0 0 - AS-PIN_probe_0846 60 1 60 chr11 134452384 111436971 111437031 1 60, 1, 111436971,
60 0 0 0 0 0 0 0 - AS-PIN_probe_0847 60 1 60 chr11 134452384 112638777 112638837 1 60, 1, 112638777,
60 0 0 0 0 0 0 0 - AS-PIN_probe_0848 60 1 60 chr11 134452384 112646161 112646221 1 60, 1, 112646161,
60 0 0 0 0 0 0 0 - AS-PIN_probe_0849 60 1 60 chr11 134452384 112705851 112705911 1 60, 1, 112705851,
60 0 0 0 0 0 0 0 - AS-PIN_probe_0850 60 1 60 chr11 134452384 112739759 112739819 1 60, 1, 112739759,
60 0 0 0 0 0 0 0 - AS-PIN_probe_0851 60 1 60 chr11 134452384 113357134 113357194 1 60, 1, 113357134,
60 0 0 0 0 0 0 0 - AS-PIN_probe_0852 60 1 60 chr11 134452384 116564664 116564724 1 60, 1, 116564664,
60 0 0 0 0 0 0 0 - AS-PIN_probe_0853 60 1 60 chr11 134452384 116622734 116622794 1 60, 1, 116622734,
60 0 0 0 0 0 0 0 + AS-PIN_probe_0854 60 1 60 chr11 134452384 116826554 116826614 1 60, 1, 116826554,
60 0 0 0 0 0 0 0 + AS-PIN_probe_0855 60 1 60 chr11 134452384 116892559 116892619 1 60, 1, 116892559,
60 0 0 0 0 0 0 0 - AS-PIN_probe_0856 60 1 60 chr11 134452384 117483698 117483758 1 60, 1, 117483698,
60 0 0 0 0 0 0 0 - AS-PIN_probe_0857 60 1 60 chr11 134452384 117491062 117491122 1 60, 1, 117491062,
60 0 0 0 0 0 0 0 - AS-PIN_probe_0858 60 1 60 chr11 134452384 117749010 117749070 1 60, 1, 117749010,
60 0 0 0 0 0 0 0 - AS-PIN_probe_0859 60 1 60 chr11 134452384 118386683 118386743 1 60, 1, 118386683,
60 0 0 0 0 0 0 0 - AS-PIN_probe_0860 60 1 60 chr11 134452384 118449117 118449177 1 60, 1, 118449117,
60 0 0 0 0 0 0 0 + AS-PIN_probe_0861 60 1 60 chr11 134452384 119050507 119050567 1 60, 1, 119050507,
60 0 0 0 0 0 0 0 - AS-PIN_probe_0862 60 1 60 chr11 134452384 119804026 119804086 1 60, 1, 119804026,
60 0 0 0 0 0 0 0 - AS-PIN_probe_0863 60 1 60 chr11 134452384 119822866 119822926 1 60, 1, 119822866,
60 0 0 0 0 0 0 0 - AS-PIN_probe_0864 60 1 60 chr11 134452384 119850478 119850538 1 60, 1, 119850478,
60 0 0 0 0 0 0 0 - AS-PIN_probe_0865 60 1 60 chr11 134452384 119852579 119852639 1 60, 1, 119852579,
60 0 0 0 0 0 0 0 - AS-PIN_probe_0866 60 1 60 chr11 134452384 120411724 120411784 1 60, 1, 120411724,
60 0 0 0 0 0 0 0 - AS-PIN_probe_0867 60 1 60 chr11 134452384 120430970 120431030 1 60, 1, 120430970,
60 0 0 0 0 0 0 0 - AS-PIN_probe_0868 60 1 60 chr11 134452384 120542496 120542556 1 60, 1, 120542496,
60 0 0 0 0 0 0 0 - AS-PIN_probe_0869 60 1 60 chr11 134452384 120865961 120866021 1 60, 1, 120865961,
60 0 0 0 0 0 0 0 - AS-PIN_probe_0870 60 1 60 chr11 134452384 120898834 120898894 1 60, 1, 120898834,
60 0 0 0 0 0 0 0 - AS-PIN_probe_0871 60 1 60 chr11 134452384 120984022 120984082 1 60, 1, 120984022,
60 0 0 0 0 0 0 0 - AS-PIN_probe_0872 60 1 60 chr11 134452384 120986994 120987054 1 60, 1, 120986994,
60 0 0 0 0 0 0 0 - AS-PIN_probe_0873 60 1 60 chr11 134452384 123499576 123499636 1 60, 1, 123499576,
60 0 0 0 0 0 0 0 - AS-PIN_probe_0874 60 1 60 chr11 134452384 124000776 124000836 1 60, 1, 124000776,
60 0 0 0 0 0 0 0 + AS-PIN_probe_0875 60 1 60 chr11 134452384 124014913 124014973 1 60, 1, 124014913,
60 0 0 0 0 0 0 0 + AS-PIN_probe_0876 60 1 60 chr11 134452384 124829255 124829315 1 60, 1, 124829255,
60 0 0 0 0 0 0 0 - AS-PIN_probe_0877 60 1 60 chr11 134452384 124956316 124956376 1 60, 1, 124956316,
60 0 0 0 0 0 0 0 - AS-PIN_probe_0878 60 1 60 chr11 134452384 124995115 124995175 1 60, 1, 124995115,
60 0 0 0 0 0 0 0 - AS-PIN_probe_0879 60 1 60 chr11 134452384 125001546 125001606 1 60, 1, 125001546,
60 0 0 0 0 0 0 0 - AS-PIN_probe_0880 60 1 60 chr11 134452384 125122804 125122864 1 60, 1, 125122804,
60 0 0 0 0 0 0 0 - AS-PIN_probe_0881 60 1 60 chr11 134452384 125629409 125629469 1 60, 1, 125629409,
60 0 0 0 0 0 0 0 - AS-PIN_probe_0882 60 1 60 chr11 134452384 125652176 125652236 1 60, 1, 125652176,
60 0 0 0 0 0 0 0 - AS-PIN_probe_0883 60 1 60 chr11 134452384 129230848 129230908 1 60, 1, 129230848,
60 0 0 0 0 0 0 0 + AS-PIN_probe_0884 60 1 60 chr11 134452384 129259188 129259248 1 60, 1, 129259188,
60 0 0 0 0 0 0 0 - AS-PIN_probe_0885 60 1 60 chr11 134452384 129484533 129484593 1 60, 1, 129484533,
60 0 0 0 0 0 0 0 + AS-PIN_probe_0886 60 1 60 chr11 134452384 133551431 133551491 1 60, 1, 133551431,
60 0 0 0 0 0 0 0 + AS-PIN_probe_0887 60 1 60 chr11 134452384 133624306 133624366 1 60, 1, 133624306,
60 0 0 0 0 0 0 0 - AS-PIN_probe_0888 60 1 60 chr11 134452384 133744908 133744968 1 60, 1, 133744908,
60 0 0 0 0 0 0 0 - AS-PIN_probe_0889 60 1 60 chr12 132349534 531489 531549 1 60, 1, 531489,
60 0 0 0 0 0 0 0 - AS-PIN_probe_0890 60 1 60 chr12 132349534 1095292 1095352 1 60, 1, 1095292,
60 0 0 0 0 0 0 0 + AS-PIN_probe_0891 60 1 60 chr12 132349534 1892506 1892566 1 60, 1, 1892506,
60 0 0 0 0 0 0 0 - AS-PIN_probe_0892 60 1 60 chr12 132349534 2545860 2545920 1 60, 1, 2545860,
60 0 0 0 0 0 0 0 - AS-PIN_probe_0893 60 1 60 chr12 132349534 4589623 4589683 1 60, 1, 4589623,
60 0 0 0 0 0 0 0 - AS-PIN_probe_0894 60 1 60 chr12 132349534 4591969 4592029 1 60, 1, 4591969,
60 0 0 0 0 0 0 0 + AS-PIN_probe_0895 60 1 60 chr12 132349534 6003154 6003214 1 60, 1, 6003154,
60 0 0 0 0 0 0 0 + AS-PIN_probe_0896 60 1 60 chr12 132349534 6031991 6032051 1 60, 1, 6031991,
60 0 0 0 0 0 0 0 + AS-PIN_probe_0897 60 1 60 chr12 132349534 6053084 6053144 1 60, 1, 6053084,
60 0 0 0 0 0 0 0 + AS-PIN_probe_0898 60 1 60 chr12 132349534 6102333 6102393 1 60, 1, 6102333,
60 0 0 0 0 0 0 0 - AS-PIN_probe_0899 60 1 60 chr12 132349534 6214653 6214713 1 60, 1, 6214653,
60 0 0 0 0 0 0 0 + AS-PIN_probe_0900 60 1 60 chr12 132349534 6647201 6647261 1 60, 1, 6647201,
60 0 0 0 0 0 0 0 - AS-PIN_probe_0901 60 1 60 chr12 132349534 6710108 6710168 1 60, 1, 6710108,
60 0 0 0 0 0 0 0 + AS-PIN_probe_0902 60 1 60 chr12 132349534 6852362 6852422 1 60, 1, 6852362,
60 0 0 0 0 0 0 0 - AS-PIN_probe_0903 60 1 60 chr12 132349534 6915001 6915061 1 60, 1, 6915001,
60 0 0 0 0 0 0 0 - AS-PIN_probe_0904 60 1 60 chr12 132349534 6923945 6924005 1 60, 1, 6923945,
60 0 0 0 0 0 0 0 + AS-PIN_probe_0905 60 1 60 chr12 132349534 6947138 6947198 1 60, 1, 6947138,
60 0 0 0 0 0 0 0 - AS-PIN_probe_0906 60 1 60 chr12 132349534 7040454 7040514 1 60, 1, 7040454,
60 0 0 0 0 0 0 0 - AS-PIN_probe_0907 60 1 60 chr12 132349534 7042664 7042724 1 60, 1, 7042664,
60 0 0 0 0 0 0 0 + AS-PIN_probe_0908 60 1 60 chr12 132349534 7143654 7143714 1 60, 1, 7143654,
60 0 0 0 0 0 0 0 - AS-PIN_probe_0909 60 1 60 chr12 132349534 7185104 7185164 1 60, 1, 7185104,
60 0 0 0 0 0 0 0 - AS-PIN_probe_0910 60 1 60 chr12 132349534 8134057 8134117 1 60, 1, 8134057,
60 0 0 0 0 0 0 0 - AS-PIN_probe_0911 60 1 60 chr12 132349534 8867587 8867647 1 60, 1, 8867587,
60 0 0 0 0 0 0 0 - AS-PIN_probe_0912 60 1 60 chr12 132349534 8879369 8879429 1 60, 1, 8879369,
60 0 0 0 0 0 0 0 + AS-PIN_probe_0913 60 1 60 chr12 132349534 54094270 54094330 1 60, 1, 54094270,
60 0 0 0 0 0 0 0 + AS-PIN_probe_0914 60 1 60 chr12 132349534 54092834 54092894 1 60, 1, 54092834,
60 0 0 0 0 0 0 0 + AS-PIN_probe_0915 60 1 60 chr12 132349534 8986345 8986405 1 60, 1, 8986345,
60 0 0 0 0 0 0 0 + AS-PIN_probe_0916 60 1 60 chr12 132349534 9114381 9114441 1 60, 1, 9114381,
60 0 0 0 0 0 0 0 + AS-PIN_probe_0917 60 1 60 chr12 132349534 9120709 9120769 1 60, 1, 9120709,
60 0 0 0 0 0 0 0 + AS-PIN_probe_0918 60 1 60 chr12 132349534 9123980 9124040 1 60, 1, 9123980,
60 0 0 0 0 0 0 0 - AS-PIN_probe_0919 60 1 60 chr12 132349534 9736690 9736750 1 60, 1, 9736690,
60 0 0 0 0 0 0 0 + AS-PIN_probe_0920 60 1 60 chr12 132349534 9898290 9898350 1 60, 1, 9898290,
60 0 0 0 0 0 0 0 - AS-PIN_probe_0921 60 1 60 chr12 132349534 10024447 10024507 1 60, 1, 10024447,
60 0 0 0 0 0 0 0 + AS-PIN_probe_0922 60 1 60 chr12 132349534 10212981 10213041 1 60, 1, 10212981,
60 0 0 0 0 0 0 0 + AS-PIN_probe_0923 60 1 60 chr12 132349534 10891173 10891233 1 60, 1, 10891173,
60 0 0 0 0 0 0 0 - AS-PIN_probe_0924 60 1 60 chr12 132349534 11883340 11883400 1 60, 1, 11883340,
60 0 0 0 0 0 0 0 + AS-PIN_probe_0925 60 1 60 chr12 132349534 12524487 12524547 1 60, 1, 12524487,
60 0 0 0 0 0 0 0 + AS-PIN_probe_0926 60 1 60 chr12 132349534 14580851 14580911 1 60, 1, 14580851,
60 0 0 0 0 0 0 0 + AS-PIN_probe_0927 60 1 60 chr12 132349534 14670041 14670101 1 60, 1, 14670041,
60 0 0 0 0 0 0 0 + AS-PIN_probe_0928 60 1 60 chr12 132349534 15155558 15155618 1 60, 1, 15155558,
60 0 0 0 0 0 0 0 - AS-PIN_probe_0929 60 1 60 chr12 132349534 15548108 15548168 1 60, 1, 15548108,
60 0 0 0 0 0 0 0 + AS-PIN_probe_0930 60 1 60 chr12 132349534 15698434 15698494 1 60, 1, 15698434,
60 0 0 0 0 0 0 0 - AS-PIN_probe_0931 60 1 60 chr12 132349534 16076742 16076802 1 60, 1, 16076742,
60 0 0 0 0 0 0 0 - AS-PIN_probe_0932 60 1 60 chr12 132349534 19544297 19544357 1 60, 1, 19544297,
60 0 0 0 0 0 0 0 + AS-PIN_probe_0933 60 1 60 chr12 132349534 21341682 21341742 1 60, 1, 21341682,
60 0 0 0 0 0 0 0 + AS-PIN_probe_0934 60 1 60 chr12 132349534 21348714 21348774 1 60, 1, 21348714,
60 0 0 0 0 0 0 0 + AS-PIN_probe_0935 60 1 60 chr12 132349534 21515239 21515299 1 60, 1, 21515239,
60 0 0 0 0 0 0 0 + AS-PIN_probe_0936 60 1 60 chr12 132349534 21681335 21681395 1 60, 1, 21681335,
60 0 0 0 0 0 0 0 + AS-PIN_probe_0937 60 1 60 chr12 132349534 21686268 21686328 1 60, 1, 21686268,
60 0 0 0 0 0 0 0 + AS-PIN_probe_0938 60 1 60 chr12 132349534 22534359 22534419 1 60, 1, 22534359,
60 0 0 0 0 0 0 0 + AS-PIN_probe_0939 60 1 60 chr12 132349534 23587525 23587585 1 60, 1, 23587525,
60 0 0 0 0 0 0 0 + AS-PIN_probe_0940 60 1 60 chr12 132349534 24321453 24321513 1 60, 1, 24321453,
60 0 0 0 0 0 0 0 - AS-PIN_probe_0941 60 1 60 chr12 132349534 25148037 25148097 1 60, 1, 25148037,
60 0 0 0 0 0 0 0 - AS-PIN_probe_0942 60 1 60 chr12 132349534 25151143 25151203 1 60, 1, 25151143,
60 0 0 0 0 0 0 0 + AS-PIN_probe_0943 60 1 60 chr12 132349534 25156075 25156135 1 60, 1, 25156075,
60 0 0 0 0 0 0 0 + AS-PIN_probe_0944 60 1 60 chr12 132349534 26624295 26624355 1 60, 1, 26624295,
60 0 0 0 0 0 0 0 - AS-PIN_probe_0945 60 1 60 chr12 132349534 27004714 27004774 1 60, 1, 27004714,
60 0 0 0 0 0 0 0 - AS-PIN_probe_0946 60 1 60 chr12 132349534 27361535 27361595 1 60, 1, 27361535,
60 0 0 0 0 0 0 0 - AS-PIN_probe_0947 60 1 60 chr12 132349534 27677561 27677621 1 60, 1, 27677561,
60 0 0 0 0 0 0 0 - AS-PIN_probe_0948 60 1 60 chr12 132349534 27699342 27699402 1 60, 1, 27699342,
60 0 0 0 0 0 0 0 + AS-PIN_probe_0949 60 1 60 chr12 132349534 28014101 28014161 1 60, 1, 28014101,
60 0 0 0 0 0 0 0 + AS-PIN_probe_0950 60 1 60 chr12 132349534 29800025 29800085 1 60, 1, 29800025,
60 0 0 0 0 0 0 0 + AS-PIN_probe_0951 60 1 60 chr12 132349534 30728598 30728658 1 60, 1, 30728598,
60 0 0 0 0 0 0 0 - AS-PIN_probe_0952 60 1 60 chr12 132349534 32669854 32669914 1 60, 1, 32669854,
60 0 0 0 0 0 0 0 - AS-PIN_probe_0953 60 1 60 chr12 132349534 32784609 32784669 1 60, 1, 32784609,
60 0 0 0 0 0 0 0 - AS-PIN_probe_0954 60 1 60 chr12 132349534 44572060 44572120 1 60, 1, 44572060,
60 0 0 0 0 0 0 0 + AS-PIN_probe_0955 60 1 60 chr12 132349534 44636182 44636242 1 60, 1, 44636182,
60 0 0 0 0 0 0 0 + AS-PIN_probe_0956 60 1 60 chr12 132349534 44884390 44884450 1 60, 1, 44884390,
60 0 0 0 0 0 0 0 + AS-PIN_probe_0957 60 1 60 chr12 132349534 44887611 44887671 1 60, 1, 44887611,
60 0 0 0 0 0 0 0 + AS-PIN_probe_0958 60 1 60 chr12 132349534 45043993 45044053 1 60, 1, 45043993,
60 0 0 0 0 0 0 0 + AS-PIN_probe_0959 60 1 60 chr12 132349534 45045179 45045239 1 60, 1, 45045179,
60 0 0 0 0 0 0 0 + AS-PIN_probe_0960 60 1 60 chr12 132349534 45448397 45448457 1 60, 1, 45448397,
60 0 0 0 0 0 0 0 + AS-PIN_probe_0961 60 1 60 chr12 132349534 46465874 46465934 1 60, 1, 46465874,
60 0 0 0 0 0 0 0 - AS-PIN_probe_0962 60 1 60 chr12 132349534 46645887 46645947 1 60, 1, 46645887,
60 0 0 0 0 0 0 0 + AS-PIN_probe_0963 60 1 60 chr12 132349534 47347779 47347839 1 60, 1, 47347779,
60 0 0 0 0 0 0 0 + AS-PIN_probe_0964 60 1 60 chr12 132349534 47453637 47453697 1 60, 1, 47453637,
60 0 0 0 0 0 0 0 + AS-PIN_probe_0965 60 1 60 chr12 132349534 47514477 47514537 1 60, 1, 47514477,
60 0 0 0 0 0 0 0 + AS-PIN_probe_0966 60 1 60 chr12 132349534 47517630 47517690 1 60, 1, 47517630,
60 0 0 0 0 0 0 0 - AS-PIN_probe_0967 60 1 60 chr12 132349534 47597019 47597079 1 60, 1, 47597019,
60 0 0 0 0 0 0 0 + AS-PIN_probe_0968 60 1 60 chr12 132349534 47778095 47778155 1 60, 1, 47778095,
52 0 0 0 0 0 0 0 + AS-PIN_probe_0969 52 1 52 chr12 132349534 47786663 47786715 1 52, 1, 47786663,
60 0 0 0 0 0 0 0 - AS-PIN_probe_0970 60 1 60 chr12 132349534 48003959 48004019 1 60, 1, 48003959,
60 0 0 0 0 0 0 0 + AS-PIN_probe_0971 60 1 60 chr12 132349534 48862027 48862087 1 60, 1, 48862027,
60 0 0 0 0 0 0 0 - AS-PIN_probe_0972 60 1 60 chr12 132349534 49110544 49110604 1 60, 1, 49110544,
60 0 0 0 0 0 0 0 - AS-PIN_probe_0973 60 1 60 chr12 132349534 49133537 49133597 1 60, 1, 49133537,
60 0 0 0 0 0 0 0 - AS-PIN_probe_0974 60 1 60 chr12 132349534 49141184 49141244 1 60, 1, 49141184,
60 0 0 0 0 0 0 0 - AS-PIN_probe_0975 60 1 60 chr12 132349534 49351263 49351323 1 60, 1, 49351263,
60 0 0 0 0 0 0 0 - AS-PIN_probe_0976 60 1 60 chr12 132349534 49379115 49379175 1 60, 1, 49379115,
60 0 0 0 0 0 0 0 - AS-PIN_probe_0977 60 1 60 chr12 132349534 49399008 49399068 1 60, 1, 49399008,
60 0 0 0 0 0 0 0 - AS-PIN_probe_0978 60 1 60 chr12 132349534 49411418 49411478 1 60, 1, 49411418,
60 0 0 0 0 0 0 0 - AS-PIN_probe_0979 60 1 60 chr12 132349534 49538834 49538894 1 60, 1, 49538834,
60 0 0 0 0 0 0 0 + AS-PIN_probe_0980 60 1 60 chr12 132349534 49668425 49668485 1 60, 1, 49668425,
60 0 0 0 0 0 0 0 + AS-PIN_probe_0981 60 1 60 chr12 132349534 49670938 49670998 1 60, 1, 49670938,
60 0 0 0 0 0 0 0 + AS-PIN_probe_0982 60 1 60 chr12 132349534 49675777 49675837 1 60, 1, 49675777,
60 0 0 0 0 0 0 0 + AS-PIN_probe_0983 60 1 60 chr12 132349534 49679405 49679465 1 60, 1, 49679405,
60 0 0 0 0 0 0 0 + AS-PIN_probe_0984 60 1 60 chr12 132349534 49685428 49685488 1 60, 1, 49685428,
60 0 0 0 0 0 0 0 - AS-PIN_probe_0985 60 1 60 chr12 132349534 49733827 49733887 1 60, 1, 49733827,
60 0 0 0 0 0 0 0 - AS-PIN_probe_0986 60 1 60 chr12 132349534 50693744 50693804 1 60, 1, 50693744,
60 0 0 0 0 0 0 0 - AS-PIN_probe_0987 60 1 60 chr12 132349534 51738627 51738687 1 60, 1, 51738627,
60 0 0 0 0 0 0 0 - AS-PIN_probe_0988 60 1 60 chr12 132349534 51742870 51742930 1 60, 1, 51742870,
60 0 0 0 0 0 0 0 - AS-PIN_probe_0989 60 1 60 chr12 132349534 51975889 51975949 1 60, 1, 51975889,
60 0 0 0 0 0 0 0 - AS-PIN_probe_0990 60 1 60 chr12 132349534 51978095 51978155 1 60, 1, 51978095,
60 0 0 0 0 0 0 0 + AS-PIN_probe_0991 60 1 60 chr12 132349534 51994830 51994890 1 60, 1, 51994830,
60 0 0 0 0 0 0 0 + AS-PIN_probe_0992 60 1 60 chr12 132349534 52401552 52401612 1 60, 1, 52401552,
60 0 0 0 0 0 0 0 + AS-PIN_probe_0993 60 1 60 chr12 132349534 52405257 52405317 1 60, 1, 52405257,
60 0 0 0 0 0 0 0 + AS-PIN_probe_0994 60 1 60 chr12 132349534 53091885 53091945 1 60, 1, 53091885,
60 0 0 0 0 0 0 0 - AS-PIN_probe_0995 60 1 60 chr12 132349534 53191999 53192059 1 60, 1, 53191999,
60 0 0 0 0 0 0 0 + AS-PIN_probe_0996 60 1 60 chr12 132349534 54368291 54368351 1 60, 1, 54368291,
60 0 0 0 0 0 0 0 + AS-PIN_probe_0997 60 1 60 chr12 132349534 54379980 54380040 1 60, 1, 54379980,
60 0 0 0 0 0 0 0 + AS-PIN_probe_0998 60 1 60 chr12 132349534 54381088 54381148 1 60, 1, 54381088,
60 0 0 0 0 0 0 0 + AS-PIN_probe_0999 60 1 60 chr12 132349534 54638580 54638640 1 60, 1, 54638580,
60 0 0 0 0 0 0 0 - AS-PIN_probe_1000 60 1 60 chr12 132349534 54670732 54670792 1 60, 1, 54670732,
60 0 0 0 0 0 0 0 - AS-PIN_probe_1001 60 1 60 chr12 132349534 54766581 54766641 1 60, 1, 54766581,
60 0 0 0 0 0 0 0 - AS-PIN_probe_1002 60 1 60 chr12 132349534 54768593 54768653 1 60, 1, 54768593,
60 0 0 0 0 0 0 0 - AS-PIN_probe_1003 60 1 60 chr12 132349534 54773869 54773929 1 60, 1, 54773869,
60 0 0 0 0 0 0 0 - AS-PIN_probe_1004 60 1 60 chr12 132349534 54776798 54776858 1 60, 1, 54776798,
60 0 0 0 0 0 0 0 - AS-PIN_probe_1005 60 1 60 chr12 132349534 54949109 54949169 1 60, 1, 54949109,
57 0 0 0 0 0 0 0 + AS-PIN_probe_1006 57 1 57 chr12 132349534 55029760 55029817 1 57, 1, 55029760,
60 0 0 0 0 0 0 0 + AS-PIN_probe_1007 60 1 60 chr12 132349534 55030181 55030241 1 60, 1, 55030181,
60 0 0 0 0 0 0 0 + AS-PIN_probe_1008 60 1 60 chr12 132349534 55031441 55031501 1 60, 1, 55031441,
60 0 0 0 0 0 0 0 + AS-PIN_probe_1009 60 1 60 chr12 132349534 55035342 55035402 1 60, 1, 55035342,
60 0 0 0 0 0 0 0 - AS-PIN_probe_1010 60 1 60 chr12 132349534 55262109 55262169 1 60, 1, 55262109,
60 0 0 0 0 0 0 0 - AS-PIN_probe_1011 60 1 60 chr12 132349534 55268344 55268404 1 60, 1, 55268344,
60 0 0 0 0 0 0 0 + AS-PIN_probe_1012 60 1 60 chr12 132349534 55281393 55281453 1 60, 1, 55281393,
60 0 0 0 0 0 0 0 + AS-PIN_probe_1013 60 1 60 chr12 132349534 55284282 55284342 1 60, 1, 55284282,
60 0 0 0 0 0 0 0 + AS-PIN_probe_1014 60 1 60 chr12 132349534 55285952 55286012 1 60, 1, 55285952,
60 0 0 0 0 0 0 0 + AS-PIN_probe_1015 60 1 60 chr12 132349534 55320183 55320243 1 60, 1, 55320183,
60 0 0 0 0 0 0 0 + AS-PIN_probe_1016 60 1 60 chr12 132349534 55323578 55323638 1 60, 1, 55323578,
60 0 0 0 0 0 0 0 + AS-PIN_probe_1017 60 1 60 chr12 132349534 55325285 55325345 1 60, 1, 55325285,
60 0 0 0 0 0 0 0 + AS-PIN_probe_1018 60 1 60 chr12 132349534 55396197 55396257 1 60, 1, 55396197,
60 0 0 0 0 0 0 0 + AS-PIN_probe_1019 60 1 60 chr12 132349534 55426845 55426905 1 60, 1, 55426845,
60 0 0 0 0 0 0 0 + AS-PIN_probe_1020 60 1 60 chr12 132349534 55743334 55743394 1 60, 1, 55743334,
60 0 0 0 0 0 0 0 + AS-PIN_probe_1021 60 1 60 chr12 132349534 55744175 55744235 1 60, 1, 55744175,
60 0 0 0 0 0 0 0 - AS-PIN_probe_1022 60 1 60 chr12 132349534 55772497 55772557 1 60, 1, 55772497,
60 0 0 0 0 0 0 0 + AS-PIN_probe_1023 60 1 60 chr12 132349534 55778572 55778632 1 60, 1, 55778572,
60 0 0 0 0 0 0 0 + AS-PIN_probe_1024 60 1 60 chr12 132349534 55779430 55779490 1 60, 1, 55779430,
60 0 0 0 0 0 0 0 - AS-PIN_probe_1025 60 1 60 chr12 132349534 55859378 55859438 1 60, 1, 55859378,
60 0 0 0 0 0 0 0 + AS-PIN_probe_1026 60 1 60 chr12 132349534 55920484 55920544 1 60, 1, 55920484,
60 0 0 0 0 0 0 0 + AS-PIN_probe_1027 60 1 60 chr12 132349534 55924612 55924672 1 60, 1, 55924612,
60 0 0 0 0 0 0 0 + AS-PIN_probe_1028 60 1 60 chr12 132349534 55980171 55980231 1 60, 1, 55980171,
60 0 0 0 0 0 0 0 - AS-PIN_probe_1029 60 1 60 chr12 132349534 56204079 56204139 1 60, 1, 56204079,
60 0 0 0 0 0 0 0 - AS-PIN_probe_1030 60 1 60 chr12 132349534 56395826 56395886 1 60, 1, 56395826,
60 0 0 0 0 0 0 0 - AS-PIN_probe_1031 60 1 60 chr12 132349534 56427067 56427127 1 60, 1, 56427067,
60 0 0 0 0 0 0 0 + AS-PIN_probe_1032 60 1 60 chr12 132349534 60938898 60938958 1 60, 1, 60938898,
60 0 0 0 0 0 0 0 - AS-PIN_probe_1033 60 1 60 chr12 132349534 61005919 61005979 1 60, 1, 61005919,
60 0 0 0 0 0 0 0 - AS-PIN_probe_1034 60 1 60 chr12 132349534 61175062 61175122 1 60, 1, 61175062,
60 0 0 0 0 0 0 0 - AS-PIN_probe_1035 60 1 60 chr12 132349534 62788978 62789038 1 60, 1, 62788978,
60 0 0 0 0 0 0 0 - AS-PIN_probe_1036 60 1 60 chr12 132349534 63175760 63175820 1 60, 1, 63175760,
60 0 0 0 0 0 0 0 - AS-PIN_probe_1037 60 1 60 chr12 132349534 63923436 63923496 1 60, 1, 63923436,
60 0 0 0 0 0 0 0 - AS-PIN_probe_1038 60 1 60 chr12 132349534 63986909 63986969 1 60, 1, 63986909,
60 0 0 0 0 0 0 0 - AS-PIN_probe_1039 60 1 60 chr12 132349534 64006872 64006932 1 60, 1, 64006872,
60 0 0 0 0 0 0 0 - AS-PIN_probe_1040 60 1 60 chr12 132349534 64537330 64537390 1 60, 1, 64537330,
60 0 0 0 0 0 0 0 + AS-PIN_probe_1041 60 1 60 chr12 132349534 64825921 64825981 1 60, 1, 64825921,
60 0 0 0 0 0 0 0 - AS-PIN_probe_1042 60 1 60 chr12 132349534 64891521 64891581 1 60, 1, 64891521,
60 0 0 0 0 0 0 0 - AS-PIN_probe_1043 60 1 60 chr12 132349534 65972668 65972728 1 60, 1, 65972668,
60 0 0 0 0 0 0 0 - AS-PIN_probe_1044 60 1 60 chr12 132349534 67412683 67412743 1 60, 1, 67412683,
60 0 0 0 0 0 0 0 - AS-PIN_probe_1045 60 1 60 chr12 132349534 67504409 67504469 1 60, 1, 67504409,
60 0 0 0 0 0 0 0 - AS-PIN_probe_1046 60 1 60 chr12 132349534 68030154 68030214 1 60, 1, 68030154,
60 0 0 0 0 0 0 0 - AS-PIN_probe_1047 60 1 60 chr12 132349534 68269531 68269591 1 60, 1, 68269531,
60 0 0 0 0 0 0 0 - AS-PIN_probe_1048 60 1 60 chr12 132349534 68279909 68279969 1 60, 1, 68279909,
60 0 0 0 0 0 0 0 - AS-PIN_probe_1049 60 1 60 chr12 132349534 69033875 69033935 1 60, 1, 69033875,
60 0 0 0 0 0 0 0 + AS-PIN_probe_1050 60 1 60 chr12 132349534 69219693 69219753 1 60, 1, 69219693,
60 0 0 0 0 0 0 0 - AS-PIN_probe_1051 60 1 60 chr12 132349534 70247262 70247322 1 60, 1, 70247262,
60 0 0 0 0 0 0 0 - AS-PIN_probe_1052 60 1 60 chr12 132349534 70252896 70252956 1 60, 1, 70252896,
60 0 0 0 0 0 0 0 - AS-PIN_probe_1053 60 1 60 chr12 132349534 70573268 70573328 1 60, 1, 70573268,
60 0 0 0 0 0 0 0 - AS-PIN_probe_1054 60 1 60 chr12 132349534 70593875 70593935 1 60, 1, 70593875,
60 0 0 0 0 0 0 0 - AS-PIN_probe_1055 60 1 60 chr12 132349534 74175623 74175683 1 60, 1, 74175623,
60 0 0 0 0 0 0 0 + AS-PIN_probe_1056 60 1 60 chr12 132349534 74181803 74181863 1 60, 1, 74181803,
60 0 0 0 0 0 0 0 + AS-PIN_probe_1057 60 1 60 chr12 132349534 74186362 74186422 1 60, 1, 74186362,
60 0 0 0 0 0 0 0 + AS-PIN_probe_1058 60 1 60 chr12 132349534 75267756 75267816 1 60, 1, 75267756,
60 0 0 0 0 0 0 0 + AS-PIN_probe_1059 60 1 60 chr12 132349534 75269621 75269681 1 60, 1, 75269621,
60 0 0 0 0 0 0 0 - AS-PIN_probe_1060 60 1 60 chr12 132349534 75739166 75739226 1 60, 1, 75739166,
60 0 0 0 0 0 0 0 + AS-PIN_probe_1061 60 1 60 chr12 132349534 75940983 75941043 1 60, 1, 75940983,
60 0 0 0 0 0 0 0 + AS-PIN_probe_1062 60 1 60 chr12 132349534 78492846 78492906 1 60, 1, 78492846,
60 0 0 0 0 0 0 0 + AS-PIN_probe_1063 60 1 60 chr12 132349534 83769517 83769577 1 60, 1, 83769517,
60 0 0 0 0 0 0 0 + AS-PIN_probe_1064 60 1 60 chr12 132349534 86955163 86955223 1 60, 1, 86955163,
60 0 0 0 0 0 0 0 + AS-PIN_probe_1065 60 1 60 chr12 132349534 87401420 87401480 1 60, 1, 87401420,
60 0 0 0 0 0 0 0 + AS-PIN_probe_1066 60 1 60 chr12 132349534 90047977 90048037 1 60, 1, 90047977,
60 0 0 0 0 0 0 0 + AS-PIN_probe_1067 60 1 60 chr12 132349534 91753524 91753584 1 60, 1, 91753524,
60 0 0 0 0 0 0 0 - AS-PIN_probe_1068 60 1 60 chr12 132349534 93178541 93178601 1 60, 1, 93178541,
60 0 0 0 0 0 0 0 + AS-PIN_probe_1069 60 1 60 chr12 132349534 93948127 93948187 1 60, 1, 93948127,
60 0 0 0 0 0 0 0 - AS-PIN_probe_1070 60 1 60 chr12 132349534 94409895 94409955 1 60, 1, 94409895,
60 0 0 0 0 0 0 0 + AS-PIN_probe_1071 60 1 60 chr12 132349534 95178785 95178845 1 60, 1, 95178785,
60 0 0 0 0 0 0 0 - AS-PIN_probe_1072 60 1 60 chr12 132349534 97494101 97494161 1 60, 1, 97494101,
60 0 0 0 0 0 0 0 - AS-PIN_probe_1073 60 1 60 chr12 132349534 97576522 97576582 1 60, 1, 97576522,
60 0 0 0 0 0 0 0 - AS-PIN_probe_1074 60 1 60 chr12 132349534 97623418 97623478 1 60, 1, 97623418,
60 0 0 0 0 0 0 0 + AS-PIN_probe_1075 60 1 60 chr12 132349534 97725539 97725599 1 60, 1, 97725539,
60 0 0 0 0 0 0 0 - AS-PIN_probe_1076 60 1 60 chr12 132349534 99106318 99106378 1 60, 1, 99106318,
60 0 0 0 0 0 0 0 + AS-PIN_probe_1077 60 1 60 chr12 132349534 99134303 99134363 1 60, 1, 99134303,
60 0 0 0 0 0 0 0 - AS-PIN_probe_1078 60 1 60 chr12 132349534 99179188 99179248 1 60, 1, 99179188,
60 0 0 0 0 0 0 0 - AS-PIN_probe_1079 60 1 60 chr12 132349534 99230424 99230484 1 60, 1, 99230424,
60 0 0 0 0 0 0 0 - AS-PIN_probe_1080 60 1 60 chr12 132349534 99232056 99232116 1 60, 1, 99232056,
60 0 0 0 0 0 0 0 - AS-PIN_probe_1081 60 1 60 chr12 132349534 99399605 99399665 1 60, 1, 99399605,
60 0 0 0 0 0 0 0 - AS-PIN_probe_1082 60 1 60 chr12 132349534 100182566 100182626 1 60, 1, 100182566,
60 0 0 0 0 0 0 0 - AS-PIN_probe_1083 60 1 60 chr12 132349534 100223326 100223386 1 60, 1, 100223326,
60 0 0 0 0 0 0 0 - AS-PIN_probe_1084 60 1 60 chr12 132349534 100262844 100262904 1 60, 1, 100262844,
60 0 0 0 0 0 0 0 - AS-PIN_probe_1085 60 1 60 chr12 132349534 100279788 100279848 1 60, 1, 100279788,
60 0 0 0 0 0 0 0 - AS-PIN_probe_1086 60 1 60 chr12 132349534 100555917 100555977 1 60, 1, 100555917,
60 0 0 0 0 0 0 0 + AS-PIN_probe_1087 60 1 60 chr12 132349534 100649725 100649785 1 60, 1, 100649725,
60 0 0 0 0 0 0 0 + AS-PIN_probe_1088 60 1 60 chr12 132349534 100653496 100653556 1 60, 1, 100653496,
60 0 0 0 0 0 0 0 + AS-PIN_probe_1089 60 1 60 chr12 132349534 100662480 100662540 1 60, 1, 100662480,
60 0 0 0 0 0 0 0 + AS-PIN_probe_1090 60 1 60 chr12 132349534 100692948 100693008 1 60, 1, 100692948,
60 0 0 0 0 0 0 0 + AS-PIN_probe_1091 60 1 60 chr12 132349534 100971279 100971339 1 60, 1, 100971279,
60 0 0 0 0 0 0 0 - AS-PIN_probe_1092 60 1 60 chr12 132349534 101016629 101016689 1 60, 1, 101016629,
60 0 0 0 0 0 0 0 + AS-PIN_probe_1093 60 1 60 chr12 132349534 101315835 101315895 1 60, 1, 101315835,
60 0 0 0 0 0 0 0 + AS-PIN_probe_1094 60 1 60 chr12 132349534 101736700 101736760 1 60, 1, 101736700,
60 0 0 0 0 0 0 0 - AS-PIN_probe_1095 60 1 60 chr12 132349534 102487141 102487201 1 60, 1, 102487141,
60 0 0 0 0 0 0 0 - AS-PIN_probe_1096 60 1 60 chr12 132349534 102564887 102564947 1 60, 1, 102564887,
60 0 0 0 0 0 0 0 - AS-PIN_probe_1097 60 1 60 chr12 132349534 102572172 102572232 1 60, 1, 102572172,
60 0 0 0 0 0 0 0 - AS-PIN_probe_1098 60 1 60 chr12 132349534 102579449 102579509 1 60, 1, 102579449,
60 0 0 0 0 0 0 0 - AS-PIN_probe_1099 60 1 60 chr12 132349534 102642841 102642901 1 60, 1, 102642841,
60 0 0 0 0 0 0 0 - AS-PIN_probe_1100 60 1 60 chr12 132349534 102659736 102659796 1 60, 1, 102659736,
60 0 0 0 0 0 0 0 - AS-PIN_probe_1101 60 1 60 chr12 132349534 102827765 102827825 1 60, 1, 102827765,
60 0 0 0 0 0 0 0 - AS-PIN_probe_1102 60 1 60 chr12 132349534 102837873 102837933 1 60, 1, 102837873,
60 0 0 0 0 0 0 0 - AS-PIN_probe_1103 60 1 60 chr12 132349534 102975689 102975749 1 60, 1, 102975689,
60 0 0 0 0 0 0 0 + AS-PIN_probe_1104 60 1 60 chr12 132349534 107703964 107704024 1 60, 1, 107703964,
60 0 0 0 0 0 0 0 - AS-PIN_probe_1105 60 1 60 chr12 132349534 108152600 108152660 1 60, 1, 108152600,
60 0 0 0 0 0 0 0 - AS-PIN_probe_1106 60 1 60 chr12 132349534 108346037 108346097 1 60, 1, 108346037,
60 0 0 0 0 0 0 0 - AS-PIN_probe_1107 60 1 60 chr12 132349534 108347683 108347743 1 60, 1, 108347683,
60 0 0 0 0 0 0 0 - AS-PIN_probe_1108 60 1 60 chr12 132349534 108809395 108809455 1 60, 1, 108809395,
60 0 0 0 0 0 0 0 - AS-PIN_probe_1109 60 1 60 chr12 132349534 108833422 108833482 1 60, 1, 108833422,
60 0 0 0 0 0 0 0 - AS-PIN_probe_1110 60 1 60 chr12 132349534 108928229 108928289 1 60, 1, 108928229,
60 0 0 0 0 0 0 0 - AS-PIN_probe_1111 60 1 60 chr12 132349534 109027905 109027965 1 60, 1, 109027905,
60 0 0 0 0 0 0 0 + AS-PIN_probe_1112 60 1 60 chr12 132349534 109278082 109278142 1 60, 1, 109278082,
60 0 0 0 0 0 0 0 - AS-PIN_probe_1113 60 1 60 chr12 132349534 109548273 109548333 1 60, 1, 109548273,
60 0 0 0 0 0 0 0 + AS-PIN_probe_1114 60 1 60 chr12 132349534 110416693 110416753 1 60, 1, 110416693,
60 0 0 0 0 0 0 0 - AS-PIN_probe_1115 60 1 60 chr12 132349534 110606261 110606321 1 60, 1, 110606261,
60 0 0 0 0 0 0 0 - AS-PIN_probe_1116 60 1 60 chr12 132349534 110645166 110645226 1 60, 1, 110645166,
60 0 0 0 0 0 0 0 - AS-PIN_probe_1117 60 1 60 chr12 132349534 110786496 110786556 1 60, 1, 110786496,
60 0 0 0 0 0 0 0 + AS-PIN_probe_1118 60 1 60 chr12 132349534 110833195 110833255 1 60, 1, 110833195,
60 0 0 0 0 0 0 0 + AS-PIN_probe_1119 60 1 60 chr12 132349534 110950075 110950135 1 60, 1, 110950075,
60 0 0 0 0 0 0 0 - AS-PIN_probe_1120 60 1 60 chr12 132349534 111052324 111052384 1 60, 1, 111052324,
60 0 0 0 0 0 0 0 - AS-PIN_probe_1121 60 1 60 chr12 132349534 112192133 112192193 1 60, 1, 112192133,
60 0 0 0 0 0 0 0 + AS-PIN_probe_1122 60 1 60 chr12 132349534 114883068 114883128 1 60, 1, 114883068,
60 0 0 0 0 0 0 0 + AS-PIN_probe_1123 60 1 60 chr12 132349534 118601290 118601350 1 60, 1, 118601290,
60 0 0 0 0 0 0 0 + AS-PIN_probe_1124 60 1 60 chr12 132349534 118776645 118776705 1 60, 1, 118776645,
60 0 0 0 0 0 0 0 + AS-PIN_probe_1125 60 1 60 chr12 132349534 119078215 119078275 1 60, 1, 119078215,
60 0 0 0 0 0 0 0 + AS-PIN_probe_1126 60 1 60 chr12 132349534 119226448 119226508 1 60, 1, 119226448,
60 0 0 0 0 0 0 0 + AS-PIN_probe_1127 60 1 60 chr12 132349534 119480386 119480446 1 60, 1, 119480386,
60 0 0 0 0 0 0 0 + AS-PIN_probe_1128 60 1 60 chr12 132349534 119685056 119685116 1 60, 1, 119685056,
60 0 0 0 0 0 0 0 - AS-PIN_probe_1129 60 1 60 chr12 132349534 120323931 120323991 1 60, 1, 120323931,
60 0 0 0 0 0 0 0 + AS-PIN_probe_1130 60 1 60 chr12 132349534 120681731 120681791 1 60, 1, 120681731,
52 0 0 0 0 0 0 0 - AS-PIN_probe_1131 52 1 52 chr12 132349534 120872317 120872369 1 52, 1, 120872317,
60 0 0 0 0 0 0 0 - AS-PIN_probe_1132 60 1 60 chr12 132349534 120955430 120955490 1 60, 1, 120955430,
60 0 0 0 0 0 0 0 + AS-PIN_probe_1133 60 1 60 chr12 132349534 121346115 121346175 1 60, 1, 121346115,
60 0 0 0 0 0 0 0 + AS-PIN_probe_1134 60 1 60 chr12 132349534 121356846 121356906 1 60, 1, 121356846,
60 0 0 0 0 0 0 0 + AS-PIN_probe_1135 60 1 60 chr12 132349534 121370548 121370608 1 60, 1, 121370548,
60 0 0 0 0 0 0 0 + AS-PIN_probe_1136 60 1 60 chr12 132349534 121524594 121524654 1 60, 1, 121524594,
60 0 0 0 0 0 0 0 - AS-PIN_probe_1137 60 1 60 chr12 132349534 121610963 121611023 1 60, 1, 121610963,
60 0 0 0 0 0 0 0 - AS-PIN_probe_1138 60 1 60 chr12 132349534 121629905 121629965 1 60, 1, 121629905,
60 0 0 0 0 0 0 0 - AS-PIN_probe_1139 60 1 60 chr12 132349534 121776936 121776996 1 60, 1, 121776936,
60 0 0 0 0 0 0 0 + AS-PIN_probe_1140 60 1 60 chr12 132349534 122331099 122331159 1 60, 1, 122331099,
60 0 0 0 0 0 0 0 + AS-PIN_probe_1141 60 1 60 chr12 132349534 122485117 122485177 1 60, 1, 122485117,
60 0 0 0 0 0 0 0 - AS-PIN_probe_1142 60 1 60 chr12 132349534 122624611 122624671 1 60, 1, 122624611,
60 0 0 0 0 0 0 0 - AS-PIN_probe_1143 60 1 60 chr12 132349534 122706513 122706573 1 60, 1, 122706513,
60 0 0 0 0 0 0 0 - AS-PIN_probe_1144 60 1 60 chr12 132349534 122734080 122734140 1 60, 1, 122734080,
60 0 0 0 0 0 0 0 + AS-PIN_probe_1145 60 1 60 chr12 132349534 123792240 123792300 1 60, 1, 123792240,
60 0 0 0 0 0 0 0 + AS-PIN_probe_1146 60 1 60 chr12 132349534 127819476 127819536 1 60, 1, 127819476,
60 0 0 0 0 0 0 0 - AS-PIN_probe_1147 60 1 60 chr12 132349534 129356365 129356425 1 60, 1, 129356365,
60 0 0 0 0 0 0 0 - AS-PIN_probe_1148 60 1 60 chr12 132349534 130141149 130141209 1 60, 1, 130141149,
60 0 0 0 0 0 0 0 - AS-PIN_probe_1149 60 1 60 chr12 132349534 130864845 130864905 1 60, 1, 130864845,
60 0 0 0 0 0 0 0 - AS-PIN_probe_1150 60 1 60 chr12 132349534 130915230 130915290 1 60, 1, 130915230,
58 0 0 0 0 0 0 0 - AS-PIN_probe_1151 58 1 58 chr12 132349534 131213240 131213298 1 58, 1, 131213240,
60 0 0 0 0 0 0 0 + AS-PIN_probe_1152 60 1 60 chr12 132349534 131356426 131356486 1 60, 1, 131356426,
60 0 0 0 0 0 0 0 + AS-PIN_probe_1153 60 1 60 chr12 132349534 131867563 131867623 1 60, 1, 131867563,
60 0 0 0 0 0 0 0 + AS-PIN_probe_1154 60 1 60 chr12 132349534 132003558 132003618 1 60, 1, 132003558,
60 0 0 0 0 0 0 0 + AS-PIN_probe_1155 60 1 60 chr12 132349534 132015332 132015392 1 60, 1, 132015332,
60 0 0 0 0 0 0 0 + AS-PIN_probe_1156 60 1 60 chr12 132349534 132043506 132043566 1 60, 1, 132043506,
60 0 0 0 0 0 0 0 - AS-PIN_probe_1157 60 1 60 chr13 114142980 19138564 19138624 1 60, 1, 19138564,
60 0 0 0 0 0 0 0 - AS-PIN_probe_1158 60 1 60 chr13 114142980 19500124 19500184 1 60, 1, 19500124,
60 0 0 0 0 0 0 0 - AS-PIN_probe_1159 60 1 60 chr13 114142980 19554159 19554219 1 60, 1, 19554159,
60 0 0 0 0 0 0 0 - AS-PIN_probe_1160 60 1 60 chr13 114142980 20039808 20039868 1 60, 1, 20039808,
60 0 0 0 0 0 0 0 + AS-PIN_probe_1161 60 1 60 chr13 114142980 20315965 20316025 1 60, 1, 20315965,
60 0 0 0 0 0 0 0 + AS-PIN_probe_1162 60 1 60 chr13 114142980 24356323 24356383 1 60, 1, 24356323,
60 0 0 0 0 0 0 0 + AS-PIN_probe_1163 60 1 60 chr13 114142980 24384147 24384207 1 60, 1, 24384147,
60 0 0 0 0 0 0 0 - AS-PIN_probe_1164 60 1 60 chr13 114142980 25873405 25873465 1 60, 1, 25873405,
60 0 0 0 0 0 0 0 - AS-PIN_probe_1165 60 1 60 chr13 114142980 26902008 26902068 1 60, 1, 26902008,
60 0 0 0 0 0 0 0 + AS-PIN_probe_1166 60 1 60 chr13 114142980 26909350 26909410 1 60, 1, 26909350,
60 0 0 0 0 0 0 0 + AS-PIN_probe_1167 60 1 60 chr13 114142980 26921995 26922055 1 60, 1, 26921995,
60 0 0 0 0 0 0 0 - AS-PIN_probe_1168 60 1 60 chr13 114142980 27648629 27648689 1 60, 1, 27648629,
60 0 0 0 0 0 0 0 + AS-PIN_probe_1169 60 1 60 chr13 114142980 27781002 27781062 1 60, 1, 27781002,
60 0 0 0 0 0 0 0 + AS-PIN_probe_1170 60 1 60 chr13 114142980 27783809 27783869 1 60, 1, 27783809,
60 0 0 0 0 0 0 0 + AS-PIN_probe_1171 60 1 60 chr13 114142980 27862181 27862241 1 60, 1, 27862181,
60 0 0 0 0 0 0 0 - AS-PIN_probe_1172 60 1 60 chr13 114142980 28144475 28144535 1 60, 1, 28144475,
60 0 0 0 0 0 0 0 + AS-PIN_probe_1173 60 1 60 chr13 114142980 29936324 29936384 1 60, 1, 29936324,
60 0 0 0 0 0 0 0 - AS-PIN_probe_1174 60 1 60 chr13 114142980 30216196 30216256 1 60, 1, 30216196,
60 0 0 0 0 0 0 0 + AS-PIN_probe_1175 60 1 60 chr13 114142980 30611184 30611244 1 60, 1, 30611184,
60 0 0 0 0 0 0 0 + AS-PIN_probe_1176 60 1 60 chr13 114142980 30622259 30622319 1 60, 1, 30622259,
60 0 0 0 0 0 0 0 - AS-PIN_probe_1177 60 1 60 chr13 114142980 31870313 31870373 1 60, 1, 31870313,
60 0 0 0 0 0 0 0 - AS-PIN_probe_1178 60 1 60 chr13 114142980 33307284 33307344 1 60, 1, 33307284,
60 0 0 0 0 0 0 0 - AS-PIN_probe_1179 60 1 60 chr13 114142980 34595618 34595678 1 60, 1, 34595618,
60 0 0 0 0 0 0 0 - AS-PIN_probe_1180 60 1 60 chr13 114142980 34948978 34949038 1 60, 1, 34948978,
60 0 0 0 0 0 0 0 + AS-PIN_probe_1181 60 1 60 chr13 114142980 35818722 35818782 1 60, 1, 35818722,
60 0 0 0 0 0 0 0 + AS-PIN_probe_1182 60 1 60 chr13 114142980 36482732 36482792 1 60, 1, 36482732,
60 0 0 0 0 0 0 0 + AS-PIN_probe_1183 60 1 60 chr13 114142980 36494721 36494781 1 60, 1, 36494721,
60 0 0 0 0 0 0 0 + AS-PIN_probe_1184 60 1 60 chr13 114142980 36497514 36497574 1 60, 1, 36497514,
60 0 0 0 0 0 0 0 + AS-PIN_probe_1185 60 1 60 chr13 114142980 36500376 36500436 1 60, 1, 36500376,
60 0 0 0 0 0 0 0 + AS-PIN_probe_1186 60 1 60 chr13 114142980 37046718 37046778 1 60, 1, 37046718,
60 0 0 0 0 0 0 0 - AS-PIN_probe_1187 60 1 60 chr13 114142980 39171637 39171697 1 60, 1, 39171637,
60 0 0 0 0 0 0 0 + AS-PIN_probe_1188 60 1 60 chr13 114142980 40032940 40033000 1 60, 1, 40032940,
60 0 0 0 0 0 0 0 - AS-PIN_probe_1189 60 1 60 chr13 114142980 40281798 40281858 1 60, 1, 40281798,
60 0 0 0 0 0 0 0 + AS-PIN_probe_1190 60 1 60 chr13 114142980 40431092 40431152 1 60, 1, 40431092,
60 0 0 0 0 0 0 0 + AS-PIN_probe_1191 60 1 60 chr13 114142980 41062841 41062901 1 60, 1, 41062841,
60 0 0 0 0 0 0 0 + AS-PIN_probe_1192 60 1 60 chr13 114142980 41083768 41083828 1 60, 1, 41083768,
60 0 0 0 0 0 0 0 + AS-PIN_probe_1193 60 1 60 chr13 114142980 41199386 41199446 1 60, 1, 41199386,
60 0 0 0 0 0 0 0 + AS-PIN_probe_1194 60 1 60 chr13 114142980 43347003 43347063 1 60, 1, 43347003,
60 0 0 0 0 0 0 0 - AS-PIN_probe_1195 60 1 60 chr13 114142980 44503323 44503383 1 60, 1, 44503323,
60 0 0 0 0 0 0 0 + AS-PIN_probe_1196 60 1 60 chr13 114142980 44812084 44812144 1 60, 1, 44812084,
60 0 0 0 0 0 0 0 - AS-PIN_probe_1197 60 1 60 chr13 114142980 44997111 44997171 1 60, 1, 44997111,
60 0 0 0 0 0 0 0 + AS-PIN_probe_1198 60 1 60 chr13 114142980 46368114 46368174 1 60, 1, 46368114,
60 0 0 0 0 0 0 0 + AS-PIN_probe_1199 60 1 60 chr13 114142980 47549388 47549448 1 60, 1, 47549388,
60 0 0 0 0 0 0 0 - AS-PIN_probe_1200 60 1 60 chr13 114142980 47779433 47779493 1 60, 1, 47779433,
60 0 0 0 0 0 0 0 - AS-PIN_probe_1201 60 1 60 chr13 114142980 48741834 48741894 1 60, 1, 48741834,
60 0 0 0 0 0 0 0 - AS-PIN_probe_1202 60 1 60 chr13 114142980 48995311 48995371 1 60, 1, 48995311,
60 0 0 0 0 0 0 0 + AS-PIN_probe_1203 60 1 60 chr13 114142980 49013083 49013143 1 60, 1, 49013083,
60 0 0 0 0 0 0 0 + AS-PIN_probe_1204 60 1 60 chr13 114142980 49403211 49403271 1 60, 1, 49403211,
60 0 0 0 0 0 0 0 + AS-PIN_probe_1205 60 1 60 chr13 114142980 50846516 50846576 1 60, 1, 50846516,
60 0 0 0 0 0 0 0 + AS-PIN_probe_1206 60 1 60 chr13 114142980 50854199 50854259 1 60, 1, 50854199,
60 0 0 0 0 0 0 0 + AS-PIN_probe_1207 60 1 60 chr13 114142980 50893425 50893485 1 60, 1, 50893425,
60 0 0 0 0 0 0 0 - AS-PIN_probe_1208 60 1 60 chr13 114142980 51230328 51230388 1 60, 1, 51230328,
60 0 0 0 0 0 0 0 + AS-PIN_probe_1209 60 1 60 chr13 114142980 52205435 52205495 1 60, 1, 52205435,
60 0 0 0 0 0 0 0 - AS-PIN_probe_1210 60 1 60 chr13 114142980 60039660 60039720 1 60, 1, 60039660,
60 0 0 0 0 0 0 0 - AS-PIN_probe_1211 60 1 60 chr13 114142980 72533999 72534059 1 60, 1, 72533999,
60 0 0 0 0 0 0 0 + AS-PIN_probe_1212 60 1 60 chr13 114142980 75002343 75002403 1 60, 1, 75002343,
60 0 0 0 0 0 0 0 - AS-PIN_probe_1213 60 1 60 chr13 114142980 76468037 76468097 1 60, 1, 76468037,
60 0 0 0 0 0 0 0 + AS-PIN_probe_1214 60 1 60 chr13 114142980 76493937 76493997 1 60, 1, 76493937,
60 0 0 0 0 0 0 0 - AS-PIN_probe_1215 60 1 60 chr13 114142980 77071824 77071884 1 60, 1, 77071824,
60 0 0 0 0 0 0 0 - AS-PIN_probe_1216 60 1 60 chr13 114142980 77089938 77089998 1 60, 1, 77089938,
60 0 0 0 0 0 0 0 - AS-PIN_probe_1217 60 1 60 chr13 114142980 77225338 77225398 1 60, 1, 77225338,
60 0 0 0 0 0 0 0 + AS-PIN_probe_1218 60 1 60 chr13 114142980 78131229 78131289 1 60, 1, 78131229,
60 0 0 0 0 0 0 0 + AS-PIN_probe_1219 60 1 60 chr13 114142980 78849591 78849651 1 60, 1, 78849591,
60 0 0 0 0 0 0 0 - AS-PIN_probe_1220 60 1 60 chr13 114142980 79023152 79023212 1 60, 1, 79023152,
60 0 0 0 0 0 0 0 + AS-PIN_probe_1221 60 1 60 chr13 114142980 94525743 94525803 1 60, 1, 94525743,
60 0 0 0 0 0 0 0 + AS-PIN_probe_1222 60 1 60 chr13 114142980 94620821 94620881 1 60, 1, 94620821,
60 0 0 0 0 0 0 0 - AS-PIN_probe_1223 60 1 60 chr13 114142980 95027485 95027545 1 60, 1, 95027485,
60 0 0 0 0 0 0 0 + AS-PIN_probe_1224 60 1 60 chr13 114142980 95035105 95035165 1 60, 1, 95035105,
60 0 0 0 0 0 0 0 + AS-PIN_probe_1225 60 1 60 chr13 114142980 95387283 95387343 1 60, 1, 95387283,
60 0 0 0 0 0 0 0 + AS-PIN_probe_1226 60 1 60 chr13 114142980 95433788 95433848 1 60, 1, 95433788,
60 0 0 0 0 0 0 0 + AS-PIN_probe_1227 60 1 60 chr13 114142980 98281725 98281785 1 60, 1, 98281725,
60 0 0 0 0 0 0 0 + AS-PIN_probe_1228 60 1 60 chr13 114142980 98331822 98331882 1 60, 1, 98331822,
60 0 0 0 0 0 0 0 - AS-PIN_probe_1229 60 1 60 chr13 114142980 99315072 99315132 1 60, 1, 99315072,
60 0 0 0 0 0 0 0 - AS-PIN_probe_1230 60 1 60 chr13 114142980 99341572 99341632 1 60, 1, 99341572,
60 0 0 0 0 0 0 0 - AS-PIN_probe_1231 60 1 60 chr13 114142980 99780815 99780875 1 60, 1, 99780815,
60 0 0 0 0 0 0 0 - AS-PIN_probe_1232 60 1 60 chr13 114142980 99977929 99977989 1 60, 1, 99977929,
60 0 0 0 0 0 0 0 + AS-PIN_probe_1233 60 1 60 chr13 114142980 100120764 100120824 1 60, 1, 100120764,
60 0 0 0 0 0 0 0 + AS-PIN_probe_1234 60 1 60 chr13 114142980 100512340 100512400 1 60, 1, 100512340,
60 0 0 0 0 0 0 0 - AS-PIN_probe_1235 60 1 60 chr13 114142980 102099257 102099317 1 60, 1, 102099257,
60 0 0 0 0 0 0 0 - AS-PIN_probe_1236 60 1 60 chr13 114142980 102124633 102124693 1 60, 1, 102124633,
60 0 0 0 0 0 0 0 + AS-PIN_probe_1237 60 1 60 chr13 114142980 102217769 102217829 1 60, 1, 102217769,
60 0 0 0 0 0 0 0 - AS-PIN_probe_1238 60 1 60 chr13 114142980 102302468 102302528 1 60, 1, 102302468,
60 0 0 0 0 0 0 0 - AS-PIN_probe_1239 60 1 60 chr13 114142980 110084889 110084949 1 60, 1, 110084889,
60 0 0 0 0 0 0 0 + AS-PIN_probe_1240 60 1 60 chr13 114142980 110344490 110344550 1 60, 1, 110344490,
60 0 0 0 0 0 0 0 + AS-PIN_probe_1241 60 1 60 chr13 114142980 110353827 110353887 1 60, 1, 110353827,
60 0 0 0 0 0 0 0 + AS-PIN_probe_1242 60 1 60 chr13 114142980 112248119 112248179 1 60, 1, 112248119,
60 0 0 0 0 0 0 0 - AS-PIN_probe_1243 60 1 60 chr13 114142980 113023719 113023779 1 60, 1, 113023719,
60 0 0 0 0 0 0 0 - AS-PIN_probe_1244 60 1 60 chr13 114142980 113564380 113564440 1 60, 1, 113564380,
60 0 0 0 0 0 0 0 - AS-PIN_probe_1245 60 1 60 chr13 114142980 113583805 113583865 1 60, 1, 113583805,
60 0 0 0 0 0 0 0 - AS-PIN_probe_1246 60 1 60 chr13 114142980 113587527 113587587 1 60, 1, 113587527,
60 0 0 0 0 0 0 0 + AS-PIN_probe_1247 60 1 60 chr13 114142980 113780228 113780288 1 60, 1, 113780228,
60 0 0 0 0 0 0 0 + AS-PIN_probe_1248 60 1 60 chr13 114142980 113857354 113857414 1 60, 1, 113857354,
60 0 0 0 0 0 0 0 - AS-PIN_probe_1249 60 1 60 chr13 114142980 114022886 114022946 1 60, 1, 114022886,
60 0 0 0 0 0 0 0 + AS-PIN_probe_1250 60 1 60 chr14 106368585 19855840 19855900 1 60, 1, 19855840,
60 0 0 0 0 0 0 0 + AS-PIN_probe_1251 60 1 60 chr14 106368585 19870949 19871009 1 60, 1, 19870949,
60 0 0 0 0 0 0 0 - AS-PIN_probe_1252 60 1 60 chr14 106368585 19889045 19889105 1 60, 1, 19889045,
60 0 0 0 0 0 0 0 + AS-PIN_probe_1253 60 1 60 chr14 106368585 19939080 19939140 1 60, 1, 19939080,
60 0 0 0 0 0 0 0 + AS-PIN_probe_1254 60 1 60 chr14 106368585 19985933 19985993 1 60, 1, 19985933,
60 0 0 0 0 0 0 0 + AS-PIN_probe_1255 60 1 60 chr14 106368585 19988673 19988733 1 60, 1, 19988673,
60 0 0 0 0 0 0 0 + AS-PIN_probe_1256 60 1 60 chr14 106368585 19990387 19990447 1 60, 1, 19990387,
60 0 0 0 0 0 0 0 + AS-PIN_probe_1257 60 1 60 chr14 106368585 20560759 20560819 1 60, 1, 20560759,
60 0 0 0 0 0 0 0 - AS-PIN_probe_1258 60 1 60 chr14 106368585 20622751 20622811 1 60, 1, 20622751,
60 0 0 0 0 0 0 0 - AS-PIN_probe_1259 60 1 60 chr14 106368585 20886171 20886231 1 60, 1, 20886171,
60 0 0 0 0 0 0 0 + AS-PIN_probe_1260 60 1 60 chr14 106368585 21014538 21014598 1 60, 1, 21014538,
60 0 0 0 0 0 0 0 - AS-PIN_probe_1261 60 1 60 chr14 106368585 22308858 22308918 1 60, 1, 22308858,
60 0 0 0 0 0 0 0 - AS-PIN_probe_1262 60 1 60 chr14 106368585 22425111 22425171 1 60, 1, 22425111,
60 0 0 0 0 0 0 0 + AS-PIN_probe_1263 60 1 60 chr14 106368585 22461229 22461289 1 60, 1, 22461229,
60 0 0 0 0 0 0 0 + AS-PIN_probe_1264 60 1 60 chr14 106368585 22462149 22462209 1 60, 1, 22462149,
60 0 0 0 0 0 0 0 + AS-PIN_probe_1265 60 1 60 chr14 106368585 22467604 22467664 1 60, 1, 22467604,
60 0 0 0 0 0 0 0 + AS-PIN_probe_1266 60 1 60 chr14 106368585 22667315 22667375 1 60, 1, 22667315,
60 0 0 0 0 0 0 0 + AS-PIN_probe_1267 60 1 60 chr14 106368585 22887590 22887650 1 60, 1, 22887590,
60 0 0 0 0 0 0 0 - AS-PIN_probe_1268 60 1 60 chr14 106368585 23676191 23676251 1 60, 1, 23676191,
60 0 0 0 0 0 0 0 - AS-PIN_probe_1269 60 1 60 chr14 106368585 23677244 23677304 1 60, 1, 23677244,
60 0 0 0 0 0 0 0 + AS-PIN_probe_1270 60 1 60 chr14 106368585 23685229 23685289 1 60, 1, 23685229,
60 0 0 0 0 0 0 0 - AS-PIN_probe_1271 60 1 60 chr14 106368585 23712008 23712068 1 60, 1, 23712008,
60 0 0 0 0 0 0 0 + AS-PIN_probe_1272 60 1 60 chr14 106368585 23719744 23719804 1 60, 1, 23719744,
60 0 0 0 0 0 0 0 - AS-PIN_probe_1273 60 1 60 chr14 106368585 23745554 23745614 1 60, 1, 23745554,
60 0 0 0 0 0 0 0 + AS-PIN_probe_1274 60 1 60 chr14 106368585 23858176 23858236 1 60, 1, 23858176,
60 0 0 0 0 0 0 0 - AS-PIN_probe_1275 60 1 60 chr14 106368585 23971796 23971856 1 60, 1, 23971796,
60 0 0 0 0 0 0 0 - AS-PIN_probe_1276 60 1 60 chr14 106368585 30246946 30247006 1 60, 1, 30246946,
60 0 0 0 0 0 0 0 - AS-PIN_probe_1277 60 1 60 chr14 106368585 30423903 30423963 1 60, 1, 30423903,
60 0 0 0 0 0 0 0 + AS-PIN_probe_1278 60 1 60 chr14 106368585 30494590 30494650 1 60, 1, 30494590,
60 0 0 0 0 0 0 0 + AS-PIN_probe_1279 60 1 60 chr14 106368585 30495139 30495199 1 60, 1, 30495139,
60 0 0 0 0 0 0 0 + AS-PIN_probe_1280 60 1 60 chr14 106368585 30652956 30653016 1 60, 1, 30652956,
60 0 0 0 0 0 0 0 + AS-PIN_probe_1281 60 1 60 chr14 106368585 30678896 30678956 1 60, 1, 30678896,
60 0 0 0 0 0 0 0 + AS-PIN_probe_1282 60 1 60 chr14 106368585 30744854 30744914 1 60, 1, 30744854,
60 0 0 0 0 0 0 0 - AS-PIN_probe_1283 60 1 60 chr14 106368585 31972416 31972476 1 60, 1, 31972416,
60 0 0 0 0 0 0 0 - AS-PIN_probe_1284 60 1 60 chr14 106368585 32312634 32312694 1 60, 1, 32312634,
60 0 0 0 0 0 0 0 + AS-PIN_probe_1285 60 1 60 chr14 106368585 34114736 34114796 1 60, 1, 34114736,
60 0 0 0 0 0 0 0 + AS-PIN_probe_1286 60 1 60 chr14 106368585 34148639 34148699 1 60, 1, 34148639,
60 0 0 0 0 0 0 0 + AS-PIN_probe_1287 60 1 60 chr14 106368585 34401219 34401279 1 60, 1, 34401219,
60 0 0 0 0 0 0 0 + AS-PIN_probe_1288 60 1 60 chr14 106368585 34413454 34413514 1 60, 1, 34413454,
60 0 0 0 0 0 0 0 + AS-PIN_probe_1289 60 1 60 chr14 106368585 34942727 34942787 1 60, 1, 34942727,
60 0 0 0 0 0 0 0 - AS-PIN_probe_1290 60 1 60 chr14 106368585 38716375 38716435 1 60, 1, 38716375,
60 0 0 0 0 0 0 0 - AS-PIN_probe_1291 60 1 60 chr14 106368585 44564735 44564795 1 60, 1, 44564735,
60 0 0 0 0 0 0 0 - AS-PIN_probe_1292 60 1 60 chr14 106368585 44571175 44571235 1 60, 1, 44571175,
60 0 0 0 0 0 0 0 + AS-PIN_probe_1293 60 1 60 chr14 106368585 44745044 44745104 1 60, 1, 44745044,
60 0 0 0 0 0 0 0 + AS-PIN_probe_1294 60 1 60 chr14 106368585 44749421 44749481 1 60, 1, 44749421,
60 0 0 0 0 0 0 0 + AS-PIN_probe_1295 60 1 60 chr14 106368585 49199795 49199855 1 60, 1, 49199795,
60 0 0 0 0 0 0 0 + AS-PIN_probe_1296 60 1 60 chr14 106368585 49206006 49206066 1 60, 1, 49206006,
60 0 0 0 0 0 0 0 + AS-PIN_probe_1297 60 1 60 chr14 106368585 49210835 49210895 1 60, 1, 49210835,
60 0 0 0 0 0 0 0 - AS-PIN_probe_1298 60 1 60 chr14 106368585 49265393 49265453 1 60, 1, 49265393,
60 0 0 0 0 0 0 0 - AS-PIN_probe_1299 60 1 60 chr14 106368585 49308061 49308121 1 60, 1, 49308061,
60 0 0 0 0 0 0 0 - AS-PIN_probe_1300 60 1 60 chr14 106368585 49316680 49316740 1 60, 1, 49316680,
60 0 0 0 0 0 0 0 - AS-PIN_probe_1301 60 1 60 chr14 106368585 49318837 49318897 1 60, 1, 49318837,
60 0 0 0 0 0 0 0 + AS-PIN_probe_1302 60 1 60 chr14 106368585 49325968 49326028 1 60, 1, 49325968,
60 0 0 0 0 0 0 0 + AS-PIN_probe_1303 60 1 60 chr14 106368585 49332736 49332796 1 60, 1, 49332736,
60 0 0 0 0 0 0 0 + AS-PIN_probe_1304 60 1 60 chr14 106368585 49338981 49339041 1 60, 1, 49338981,
60 0 0 0 0 0 0 0 + AS-PIN_probe_1305 60 1 60 chr14 106368585 49350458 49350518 1 60, 1, 49350458,
60 0 0 0 0 0 0 0 + AS-PIN_probe_1306 60 1 60 chr14 106368585 49365670 49365730 1 60, 1, 49365670,
60 0 0 0 0 0 0 0 + AS-PIN_probe_1307 60 1 60 chr14 106368585 49367769 49367829 1 60, 1, 49367769,
60 0 0 0 0 0 0 0 + AS-PIN_probe_1308 60 1 60 chr14 106368585 49369899 49369959 1 60, 1, 49369899,
60 0 0 0 0 0 0 0 + AS-PIN_probe_1309 60 1 60 chr14 106368585 49370857 49370917 1 60, 1, 49370857,
60 0 0 0 0 0 0 0 + AS-PIN_probe_1310 60 1 60 chr14 106368585 49650807 49650867 1 60, 1, 49650807,
60 0 0 0 0 0 0 0 - AS-PIN_probe_1311 60 1 60 chr14 106368585 49859064 49859124 1 60, 1, 49859064,
60 0 0 0 0 0 0 0 + AS-PIN_probe_1312 60 1 60 chr14 106368585 49868521 49868581 1 60, 1, 49868521,
60 0 0 0 0 0 0 0 + AS-PIN_probe_1313 60 1 60 chr14 106368585 49868840 49868900 1 60, 1, 49868840,
60 0 0 0 0 0 0 0 + AS-PIN_probe_1314 60 1 60 chr14 106368585 50202027 50202087 1 60, 1, 50202027,
60 0 0 0 0 0 0 0 + AS-PIN_probe_1315 60 1 60 chr14 106368585 50329289 50329349 1 60, 1, 50329289,
60 0 0 0 0 0 0 0 + AS-PIN_probe_1316 60 1 60 chr14 106368585 50460508 50460568 1 60, 1, 50460508,
60 0 0 0 0 0 0 0 - AS-PIN_probe_1317 60 1 60 chr14 106368585 51538265 51538325 1 60, 1, 51538265,
60 0 0 0 0 0 0 0 + AS-PIN_probe_1318 60 1 60 chr14 106368585 52018697 52018757 1 60, 1, 52018697,
60 0 0 0 0 0 0 0 + AS-PIN_probe_1319 60 1 60 chr14 106368585 52182847 52182907 1 60, 1, 52182847,
60 0 0 0 0 0 0 0 + AS-PIN_probe_1320 60 1 60 chr14 106368585 52194434 52194494 1 60, 1, 52194434,
60 0 0 0 0 0 0 0 + AS-PIN_probe_1321 60 1 60 chr14 106368585 52411758 52411818 1 60, 1, 52411758,
60 0 0 0 0 0 0 0 - AS-PIN_probe_1322 60 1 60 chr14 106368585 54891534 54891594 1 60, 1, 54891534,
60 0 0 0 0 0 0 0 - AS-PIN_probe_1323 60 1 60 chr14 106368585 56155064 56155124 1 60, 1, 56155064,
60 0 0 0 0 0 0 0 + AS-PIN_probe_1324 60 1 60 chr14 106368585 58997584 58997644 1 60, 1, 58997584,
60 0 0 0 0 0 0 0 - AS-PIN_probe_1325 60 1 60 chr14 106368585 60587018 60587078 1 60, 1, 60587018,
60 0 0 0 0 0 0 0 - AS-PIN_probe_1326 60 1 60 chr14 106368585 61263923 61263983 1 60, 1, 61263923,
60 0 0 0 0 0 0 0 - AS-PIN_probe_1327 60 1 60 chr14 106368585 61273359 61273419 1 60, 1, 61273359,
60 0 0 0 0 0 0 0 + AS-PIN_probe_1328 60 1 60 chr14 106368585 62918568 62918628 1 60, 1, 62918568,
60 0 0 0 0 0 0 0 - AS-PIN_probe_1329 60 1 60 chr14 106368585 63538404 63538464 1 60, 1, 63538404,
60 0 0 0 0 0 0 0 - AS-PIN_probe_1330 60 1 60 chr14 106368585 63661549 63661609 1 60, 1, 63661549,
60 0 0 0 0 0 0 0 - AS-PIN_probe_1331 60 1 60 chr14 106368585 63722894 63722954 1 60, 1, 63722894,
60 0 0 0 0 0 0 0 - AS-PIN_probe_1332 60 1 60 chr14 106368585 63758004 63758064 1 60, 1, 63758004,
60 0 0 0 0 0 0 0 - AS-PIN_probe_1333 60 1 60 chr14 106368585 63977855 63977915 1 60, 1, 63977855,
60 0 0 0 0 0 0 0 + AS-PIN_probe_1334 60 1 60 chr14 106368585 64286565 64286625 1 60, 1, 64286565,
60 0 0 0 0 0 0 0 - AS-PIN_probe_1335 60 1 60 chr14 106368585 64587674 64587734 1 60, 1, 64587674,
60 0 0 0 0 0 0 0 + AS-PIN_probe_1336 60 1 60 chr14 106368585 64630226 64630286 1 60, 1, 64630226,
60 0 0 0 0 0 0 0 - AS-PIN_probe_1337 60 1 60 chr14 106368585 66027212 66027272 1 60, 1, 66027212,
60 0 0 0 0 0 0 0 - AS-PIN_probe_1338 60 1 60 chr14 106368585 66828983 66829043 1 60, 1, 66828983,
60 0 0 0 0 0 0 0 - AS-PIN_probe_1339 60 1 60 chr14 106368585 66853301 66853361 1 60, 1, 66853301,
60 0 0 0 0 0 0 0 + AS-PIN_probe_1340 60 1 60 chr14 106368585 66872616 66872676 1 60, 1, 66872616,
60 0 0 0 0 0 0 0 + AS-PIN_probe_1341 60 1 60 chr14 106368585 66879848 66879908 1 60, 1, 66879848,
60 0 0 0 0 0 0 0 + AS-PIN_probe_1342 60 1 60 chr14 106368585 66924712 66924772 1 60, 1, 66924712,
60 0 0 0 0 0 0 0 + AS-PIN_probe_1343 60 1 60 chr14 106368585 67010278 67010338 1 60, 1, 67010278,
60 0 0 0 0 0 0 0 - AS-PIN_probe_1344 60 1 60 chr14 106368585 67078303 67078363 1 60, 1, 67078303,
60 0 0 0 0 0 0 0 - AS-PIN_probe_1345 60 1 60 chr14 106368585 67098759 67098819 1 60, 1, 67098759,
60 0 0 0 0 0 0 0 - AS-PIN_probe_1346 60 1 60 chr14 106368585 67183113 67183173 1 60, 1, 67183113,
60 0 0 0 0 0 0 0 - AS-PIN_probe_1347 60 1 60 chr14 106368585 69304607 69304667 1 60, 1, 69304607,
60 0 0 0 0 0 0 0 + AS-PIN_probe_1348 60 1 60 chr14 106368585 70276574 70276634 1 60, 1, 70276574,
60 0 0 0 0 0 0 0 + AS-PIN_probe_1349 60 1 60 chr14 106368585 72511360 72511420 1 60, 1, 72511360,
60 0 0 0 0 0 0 0 + AS-PIN_probe_1350 60 1 60 chr14 106368585 72529735 72529795 1 60, 1, 72529735,
60 0 0 0 0 0 0 0 - AS-PIN_probe_1351 60 1 60 chr14 106368585 72684255 72684315 1 60, 1, 72684255,
60 0 0 0 0 0 0 0 - AS-PIN_probe_1352 60 1 60 chr14 106368585 72742846 72742906 1 60, 1, 72742846,
60 0 0 0 0 0 0 0 + AS-PIN_probe_1353 60 1 60 chr14 106368585 72815825 72815885 1 60, 1, 72815825,
60 0 0 0 0 0 0 0 + AS-PIN_probe_1354 60 1 60 chr14 106368585 72818906 72818966 1 60, 1, 72818906,
60 0 0 0 0 0 0 0 + AS-PIN_probe_1355 60 1 60 chr14 106368585 73057436 73057496 1 60, 1, 73057436,
60 0 0 0 0 0 0 0 + AS-PIN_probe_1356 60 1 60 chr14 106368585 73479111 73479171 1 60, 1, 73479111,
60 0 0 0 0 0 0 0 - AS-PIN_probe_1357 60 1 60 chr14 106368585 73494602 73494662 1 60, 1, 73494602,
60 0 0 0 0 0 0 0 - AS-PIN_probe_1358 60 1 60 chr14 106368585 73497921 73497981 1 60, 1, 73497921,
60 0 0 0 0 0 0 0 + AS-PIN_probe_1359 60 1 60 chr14 106368585 73513770 73513830 1 60, 1, 73513770,
60 0 0 0 0 0 0 0 + AS-PIN_probe_1360 60 1 60 chr14 106368585 73834465 73834525 1 60, 1, 73834465,
60 0 0 0 0 0 0 0 + AS-PIN_probe_1361 60 1 60 chr14 106368585 74210507 74210567 1 60, 1, 74210507,
60 0 0 0 0 0 0 0 - AS-PIN_probe_1362 60 1 60 chr14 106368585 74544175 74544235 1 60, 1, 74544175,
60 0 0 0 0 0 0 0 - AS-PIN_probe_1363 60 1 60 chr14 106368585 75716859 75716919 1 60, 1, 75716859,
60 0 0 0 0 0 0 0 - AS-PIN_probe_1364 60 1 60 chr14 106368585 76309232 76309292 1 60, 1, 76309232,
60 0 0 0 0 0 0 0 + AS-PIN_probe_1365 60 1 60 chr14 106368585 76816116 76816176 1 60, 1, 76816116,
60 0 0 0 0 0 0 0 + AS-PIN_probe_1366 60 1 60 chr14 106368585 76965803 76965863 1 60, 1, 76965803,
60 0 0 0 0 0 0 0 + AS-PIN_probe_1367 60 1 60 chr14 106368585 77088258 77088318 1 60, 1, 77088258,
60 0 0 0 0 0 0 0 + AS-PIN_probe_1368 60 1 60 chr14 106368585 88006087 88006147 1 60, 1, 88006087,
60 0 0 0 0 0 0 0 - AS-PIN_probe_1369 60 1 60 chr14 106368585 88377520 88377580 1 60, 1, 88377520,
60 0 0 0 0 0 0 0 - AS-PIN_probe_1370 60 1 60 chr14 106368585 89555412 89555472 1 60, 1, 89555412,
60 0 0 0 0 0 0 0 + AS-PIN_probe_1371 60 1 60 chr14 106368585 90483587 90483647 1 60, 1, 90483587,
52 0 0 0 0 0 0 0 + AS-PIN_probe_1372 52 1 52 chr14 106368585 91655643 91655695 1 52, 1, 91655643,
60 0 0 0 0 0 0 0 + AS-PIN_probe_1373 60 1 60 chr14 106368585 92240745 92240805 1 60, 1, 92240745,
60 0 0 0 0 0 0 0 - AS-PIN_probe_1374 60 1 60 chr14 106368585 92369219 92369279 1 60, 1, 92369219,
60 0 0 0 0 0 0 0 - AS-PIN_probe_1375 60 1 60 chr14 106368585 92463647 92463707 1 60, 1, 92463647,
60 0 0 0 0 0 0 0 + AS-PIN_probe_1376 60 1 60 chr14 106368585 92477550 92477610 1 60, 1, 92477550,
60 0 0 0 0 0 0 0 - AS-PIN_probe_1377 60 1 60 chr14 106368585 93461146 93461206 1 60, 1, 93461146,
60 0 0 0 0 0 0 0 + AS-PIN_probe_1378 60 1 60 chr14 106368585 93487174 93487234 1 60, 1, 93487174,
52 0 0 0 0 0 0 0 - AS-PIN_probe_1379 52 1 52 chr14 106368585 93534137 93534189 1 52, 1, 93534137,
60 0 0 0 0 0 0 0 - AS-PIN_probe_1380 60 1 60 chr14 106368585 93573477 93573537 1 60, 1, 93573477,
60 0 0 0 0 0 0 0 - AS-PIN_probe_1381 60 1 60 chr14 106368585 93580069 93580129 1 60, 1, 93580069,
60 0 0 0 0 0 0 0 + AS-PIN_probe_1382 60 1 60 chr14 106368585 93589166 93589226 1 60, 1, 93589166,
60 0 0 0 0 0 0 0 + AS-PIN_probe_1383 60 1 60 chr14 106368585 93919198 93919258 1 60, 1, 93919198,
60 0 0 0 0 0 0 0 + AS-PIN_probe_1384 60 1 60 chr14 106368585 94644533 94644593 1 60, 1, 94644533,
60 0 0 0 0 0 0 0 + AS-PIN_probe_1385 60 1 60 chr14 106368585 94677778 94677838 1 60, 1, 94677778,
60 0 0 0 0 0 0 0 + AS-PIN_probe_1386 60 1 60 chr14 106368585 94980656 94980716 1 60, 1, 94980656,
60 0 0 0 0 0 0 0 + AS-PIN_probe_1387 60 1 60 chr14 106368585 95848185 95848245 1 60, 1, 95848185,
52 0 0 0 0 0 0 0 + AS-PIN_probe_1388 52 1 52 chr14 106368585 98945943 98945995 1 52, 1, 98945943,
60 0 0 0 0 0 0 0 - AS-PIN_probe_1389 60 1 60 chr14 106368585 99434322 99434382 1 60, 1, 99434322,
60 0 0 0 0 0 0 0 - AS-PIN_probe_1390 60 1 60 chr14 106368585 101345963 101346023 1 60, 1, 101345963,
60 0 0 0 0 0 0 0 - AS-PIN_probe_1391 60 1 60 chr14 106368585 101445678 101445738 1 60, 1, 101445678,
60 0 0 0 0 0 0 0 - AS-PIN_probe_1392 60 1 60 chr14 106368585 101537624 101537684 1 60, 1, 101537624,
60 0 0 0 0 0 0 0 - AS-PIN_probe_1393 60 1 60 chr14 106368585 101572578 101572638 1 60, 1, 101572578,
60 0 0 0 0 0 0 0 - AS-PIN_probe_1394 60 1 60 chr14 106368585 101580363 101580423 1 60, 1, 101580363,
60 0 0 0 0 0 0 0 + AS-PIN_probe_1395 60 1 60 chr14 106368585 101884789 101884849 1 60, 1, 101884789,
60 0 0 0 0 0 0 0 - AS-PIN_probe_1396 60 1 60 chr14 106368585 102001230 102001290 1 60, 1, 102001230,
60 0 0 0 0 0 0 0 - AS-PIN_probe_1397 60 1 60 chr14 106368585 102466891 102466951 1 60, 1, 102466891,
60 0 0 0 0 0 0 0 - AS-PIN_probe_1398 60 1 60 chr14 106368585 102468736 102468796 1 60, 1, 102468736,
60 0 0 0 0 0 0 0 + AS-PIN_probe_1399 60 1 60 chr14 106368585 102481754 102481814 1 60, 1, 102481754,
60 0 0 0 0 0 0 0 - AS-PIN_probe_1400 60 1 60 chr14 106368585 102870612 102870672 1 60, 1, 102870612,
60 0 0 0 0 0 0 0 - AS-PIN_probe_1401 60 1 60 chr14 106368585 102875728 102875788 1 60, 1, 102875728,
60 0 0 0 0 0 0 0 + AS-PIN_probe_1402 60 1 60 chr14 106368585 103056341 103056401 1 60, 1, 103056341,
60 0 0 0 0 0 0 0 - AS-PIN_probe_1403 60 1 60 chr14 106368585 103215473 103215533 1 60, 1, 103215473,
60 0 0 0 0 0 0 0 - AS-PIN_probe_1404 60 1 60 chr14 106368585 103236711 103236771 1 60, 1, 103236711,
60 0 0 0 0 0 0 0 + AS-PIN_probe_1405 60 1 60 chr14 106368585 104714349 104714409 1 60, 1, 104714349,
60 0 0 0 0 0 0 0 + AS-PIN_probe_1406 60 1 60 chr14 106368585 104755094 104755154 1 60, 1, 104755094,
60 0 0 0 0 0 0 0 + AS-PIN_probe_1407 60 1 60 chr14 106368585 104763483 104763543 1 60, 1, 104763483,
60 0 0 0 0 0 0 0 + AS-PIN_probe_1408 60 1 60 chr14 106368585 104766235 104766295 1 60, 1, 104766235,
60 0 0 0 0 0 0 0 - AS-PIN_probe_1409 60 1 60 chr15 100338915 20387508 20387568 1 60, 1, 20387508,
60 0 0 0 0 0 0 0 - AS-PIN_probe_1410 60 1 60 chr15 100338915 20418336 20418396 1 60, 1, 20418336,
60 0 0 0 0 0 0 0 - AS-PIN_probe_1411 60 1 60 chr15 100338915 27001134 27001194 1 60, 1, 27001134,
60 0 0 0 0 0 0 0 + AS-PIN_probe_1412 60 1 60 chr15 100338915 27785181 27785241 1 60, 1, 27785181,
60 0 0 0 0 0 0 0 + AS-PIN_probe_1413 60 1 60 chr15 100338915 27799452 27799512 1 60, 1, 27799452,
60 0 0 0 0 0 0 0 + AS-PIN_probe_1414 60 1 60 chr15 100338915 27822217 27822277 1 60, 1, 27822217,
60 0 0 0 0 0 0 0 - AS-PIN_probe_1415 60 1 60 chr15 100338915 29008058 29008118 1 60, 1, 29008058,
60 0 0 0 0 0 0 0 + AS-PIN_probe_1416 60 1 60 chr15 100338915 29112375 29112435 1 60, 1, 29112375,
60 0 0 0 0 0 0 0 + AS-PIN_probe_1417 60 1 60 chr15 100338915 32337221 32337281 1 60, 1, 32337221,
60 0 0 0 0 0 0 0 + AS-PIN_probe_1418 60 1 60 chr15 100338915 32950355 32950415 1 60, 1, 32950355,
60 0 0 0 0 0 0 0 + AS-PIN_probe_1419 60 1 60 chr15 100338915 34974694 34974754 1 60, 1, 34974694,
60 0 0 0 0 0 0 0 - AS-PIN_probe_1420 60 1 60 chr15 100338915 36428914 36428974 1 60, 1, 36428914,
60 0 0 0 0 0 0 0 - AS-PIN_probe_1421 60 1 60 chr15 100338915 37661788 37661848 1 60, 1, 37661788,
60 0 0 0 0 0 0 0 - AS-PIN_probe_1422 60 1 60 chr15 100338915 37663487 37663547 1 60, 1, 37663487,
60 0 0 0 0 0 0 0 - AS-PIN_probe_1423 60 1 60 chr15 100338915 37666856 37666916 1 60, 1, 37666856,
60 0 0 0 0 0 0 0 - AS-PIN_probe_1424 60 1 60 chr15 100338915 37668029 37668089 1 60, 1, 37668029,
60 0 0 0 0 0 0 0 - AS-PIN_probe_1425 60 1 60 chr15 100338915 37670008 37670068 1 60, 1, 37670008,
60 0 0 0 0 0 0 0 - AS-PIN_probe_1426 60 1 60 chr15 100338915 37672492 37672552 1 60, 1, 37672492,
60 0 0 0 0 0 0 0 - AS-PIN_probe_1427 60 1 60 chr15 100338915 38462720 38462780 1 60, 1, 38462720,
60 0 0 0 0 0 0 0 - AS-PIN_probe_1428 60 1 60 chr15 100338915 38490753 38490813 1 60, 1, 38490753,
60 0 0 0 0 0 0 0 - AS-PIN_probe_1429 60 1 60 chr15 100338915 38494380 38494440 1 60, 1, 38494380,
60 0 0 0 0 0 0 0 - AS-PIN_probe_1430 60 1 60 chr15 100338915 38543961 38544021 1 60, 1, 38543961,
60 0 0 0 0 0 0 0 + AS-PIN_probe_1431 60 1 60 chr15 100338915 39077031 39077091 1 60, 1, 39077031,
60 0 0 0 0 0 0 0 + AS-PIN_probe_1432 60 1 60 chr15 100338915 39171612 39171672 1 60, 1, 39171612,
60 0 0 0 0 0 0 0 + AS-PIN_probe_1433 60 1 60 chr15 100338915 40497381 40497441 1 60, 1, 40497381,
60 0 0 0 0 0 0 0 + AS-PIN_probe_1434 60 1 60 chr15 100338915 40514948 40515008 1 60, 1, 40514948,
60 0 0 0 0 0 0 0 + AS-PIN_probe_1435 60 1 60 chr15 100338915 40856672 40856732 1 60, 1, 40856672,
60 0 0 0 0 0 0 0 + AS-PIN_probe_1436 60 1 60 chr15 100338915 41050037 41050097 1 60, 1, 41050037,
60 0 0 0 0 0 0 0 - AS-PIN_probe_1437 60 1 60 chr15 100338915 41228518 41228578 1 60, 1, 41228518,
60 0 0 0 0 0 0 0 - AS-PIN_probe_1438 60 1 60 chr15 100338915 41249082 41249142 1 60, 1, 41249082,
60 0 0 0 0 0 0 0 - AS-PIN_probe_1439 60 1 60 chr15 100338915 41265309 41265369 1 60, 1, 41265309,
60 0 0 0 0 0 0 0 - AS-PIN_probe_1440 60 1 60 chr15 100338915 41455992 41456052 1 60, 1, 41455992,
60 0 0 0 0 0 0 0 - AS-PIN_probe_1441 60 1 60 chr15 100338915 41459573 41459633 1 60, 1, 41459573,
60 0 0 0 0 0 0 0 + AS-PIN_probe_1442 60 1 60 chr15 100338915 41884895 41884955 1 60, 1, 41884895,
60 0 0 0 0 0 0 0 + AS-PIN_probe_1443 60 1 60 chr15 100338915 41889344 41889404 1 60, 1, 41889344,
60 0 0 0 0 0 0 0 + AS-PIN_probe_1444 60 1 60 chr15 100338915 42645732 42645792 1 60, 1, 42645732,
60 0 0 0 0 0 0 0 + AS-PIN_probe_1445 60 1 60 chr15 100338915 42647022 42647082 1 60, 1, 42647022,
60 0 0 0 0 0 0 0 + AS-PIN_probe_1446 60 1 60 chr15 100338915 42652250 42652310 1 60, 1, 42652250,
60 0 0 0 0 0 0 0 + AS-PIN_probe_1447 60 1 60 chr15 100338915 42678266 42678326 1 60, 1, 42678266,
60 0 0 0 0 0 0 0 + AS-PIN_probe_1448 60 1 60 chr15 100338915 43199749 43199809 1 60, 1, 43199749,
60 0 0 0 0 0 0 0 + AS-PIN_probe_1449 60 1 60 chr15 100338915 43278331 43278391 1 60, 1, 43278331,
60 0 0 0 0 0 0 0 - AS-PIN_probe_1450 60 1 60 chr15 100338915 46326397 46326457 1 60, 1, 46326397,
60 0 0 0 0 0 0 0 - AS-PIN_probe_1451 60 1 60 chr15 100338915 46329063 46329123 1 60, 1, 46329063,
60 0 0 0 0 0 0 0 + AS-PIN_probe_1452 60 1 60 chr15 100338915 46532113 46532173 1 60, 1, 46532113,
60 0 0 0 0 0 0 0 + AS-PIN_probe_1453 60 1 60 chr15 100338915 47091292 47091352 1 60, 1, 47091292,
60 0 0 0 0 0 0 0 + AS-PIN_probe_1454 60 1 60 chr15 100338915 47092245 47092305 1 60, 1, 47092245,
60 0 0 0 0 0 0 0 + AS-PIN_probe_1455 60 1 60 chr15 100338915 47098981 47099041 1 60, 1, 47098981,
60 0 0 0 0 0 0 0 - AS-PIN_probe_1456 60 1 60 chr15 100338915 47703159 47703219 1 60, 1, 47703159,
60 0 0 0 0 0 0 0 - AS-PIN_probe_1457 60 1 60 chr15 100338915 47714076 47714136 1 60, 1, 47714076,
60 0 0 0 0 0 0 0 + AS-PIN_probe_1458 60 1 60 chr15 100338915 47958888 47958948 1 60, 1, 47958888,
60 0 0 0 0 0 0 0 + AS-PIN_probe_1459 60 1 60 chr15 100338915 48002923 48002983 1 60, 1, 48002923,
60 0 0 0 0 0 0 0 + AS-PIN_probe_1460 60 1 60 chr15 100338915 48059242 48059302 1 60, 1, 48059242,
60 0 0 0 0 0 0 0 + AS-PIN_probe_1461 60 1 60 chr15 100338915 48198651 48198711 1 60, 1, 48198651,
60 0 0 0 0 0 0 0 + AS-PIN_probe_1462 60 1 60 chr15 100338915 49417337 49417397 1 60, 1, 49417337,
60 0 0 0 0 0 0 0 + AS-PIN_probe_1463 60 1 60 chr15 100338915 49533070 49533130 1 60, 1, 49533070,
60 0 0 0 0 0 0 0 + AS-PIN_probe_1464 60 1 60 chr15 100338915 49538224 49538284 1 60, 1, 49538224,
60 0 0 0 0 0 0 0 - AS-PIN_probe_1465 60 1 60 chr15 100338915 49942302 49942362 1 60, 1, 49942302,
60 0 0 0 0 0 0 0 + AS-PIN_probe_1466 60 1 60 chr15 100338915 50204068 50204128 1 60, 1, 50204068,
60 0 0 0 0 0 0 0 + AS-PIN_probe_1467 60 1 60 chr15 100338915 50217373 50217433 1 60, 1, 50217373,
60 0 0 0 0 0 0 0 + AS-PIN_probe_1468 60 1 60 chr15 100338915 50275912 50275972 1 60, 1, 50275912,
60 0 0 0 0 0 0 0 + AS-PIN_probe_1469 60 1 60 chr15 100338915 50284500 50284560 1 60, 1, 50284500,
60 0 0 0 0 0 0 0 + AS-PIN_probe_1470 60 1 60 chr15 100338915 50439510 50439570 1 60, 1, 50439510,
60 0 0 0 0 0 0 0 + AS-PIN_probe_1471 60 1 60 chr15 100338915 50487569 50487629 1 60, 1, 50487569,
60 0 0 0 0 0 0 0 + AS-PIN_probe_1472 60 1 60 chr15 100338915 53926464 53926524 1 60, 1, 53926464,
60 0 0 0 0 0 0 0 + AS-PIN_probe_1473 60 1 60 chr15 100338915 54510928 54510988 1 60, 1, 54510928,
60 0 0 0 0 0 0 0 - AS-PIN_probe_1474 60 1 60 chr15 100338915 55519866 55519926 1 60, 1, 55519866,
60 0 0 0 0 0 0 0 + AS-PIN_probe_1475 60 1 60 chr15 100338915 56720391 56720451 1 60, 1, 56720391,
60 0 0 0 0 0 0 0 + AS-PIN_probe_1476 60 1 60 chr15 100338915 56963214 56963274 1 60, 1, 56963214,
60 0 0 0 0 0 0 0 + AS-PIN_probe_1477 60 1 60 chr15 100338915 56968985 56969045 1 60, 1, 56968985,
60 0 0 0 0 0 0 0 + AS-PIN_probe_1478 60 1 60 chr15 100338915 56973358 56973418 1 60, 1, 56973358,
60 0 0 0 0 0 0 0 + AS-PIN_probe_1479 60 1 60 chr15 100338915 57240604 57240664 1 60, 1, 57240604,
60 0 0 0 0 0 0 0 + AS-PIN_probe_1480 60 1 60 chr15 100338915 58469740 58469800 1 60, 1, 58469740,
60 0 0 0 0 0 0 0 + AS-PIN_probe_1481 60 1 60 chr15 100338915 59935840 59935900 1 60, 1, 59935840,
60 0 0 0 0 0 0 0 + AS-PIN_probe_1482 60 1 60 chr15 100338915 59969831 59969891 1 60, 1, 59969831,
60 0 0 0 0 0 0 0 + AS-PIN_probe_1483 60 1 60 chr15 100338915 60062004 60062064 1 60, 1, 60062004,
60 0 0 0 0 0 0 0 - AS-PIN_probe_1484 60 1 60 chr15 100338915 61141827 61141887 1 60, 1, 61141827,
60 0 0 0 0 0 0 0 - AS-PIN_probe_1485 60 1 60 chr15 100338915 61208736 61208796 1 60, 1, 61208736,
60 0 0 0 0 0 0 0 + AS-PIN_probe_1486 60 1 60 chr15 100338915 61714080 61714140 1 60, 1, 61714080,
60 0 0 0 0 0 0 0 + AS-PIN_probe_1487 60 1 60 chr15 100338915 61715334 61715394 1 60, 1, 61715334,
60 0 0 0 0 0 0 0 + AS-PIN_probe_1488 60 1 60 chr15 100338915 61742396 61742456 1 60, 1, 61742396,
60 0 0 0 0 0 0 0 + AS-PIN_probe_1489 60 1 60 chr15 100338915 62239389 62239449 1 60, 1, 62239389,
60 0 0 0 0 0 0 0 - AS-PIN_probe_1490 60 1 60 chr15 100338915 63022756 63022816 1 60, 1, 63022756,
60 0 0 0 0 0 0 0 + AS-PIN_probe_1491 60 1 60 chr15 100338915 63085522 63085582 1 60, 1, 63085522,
60 0 0 0 0 0 0 0 + AS-PIN_probe_1492 60 1 60 chr15 100338915 63199285 63199345 1 60, 1, 63199285,
60 0 0 0 0 0 0 0 + AS-PIN_probe_1493 60 1 60 chr15 100338915 63259535 63259595 1 60, 1, 63259535,
60 0 0 0 0 0 0 0 + AS-PIN_probe_1494 60 1 60 chr15 100338915 63489608 63489668 1 60, 1, 63489608,
60 0 0 0 0 0 0 0 - AS-PIN_probe_1495 60 1 60 chr15 100338915 64408632 64408692 1 60, 1, 64408632,
60 0 0 0 0 0 0 0 + AS-PIN_probe_1496 60 1 60 chr15 100338915 64580718 64580778 1 60, 1, 64580718,
60 0 0 0 0 0 0 0 + AS-PIN_probe_1497 60 1 60 chr15 100338915 64582410 64582470 1 60, 1, 64582410,
60 0 0 0 0 0 0 0 + AS-PIN_probe_1498 60 1 60 chr15 100338915 65283480 65283540 1 60, 1, 65283480,
60 0 0 0 0 0 0 0 + AS-PIN_probe_1499 60 1 60 chr15 100338915 65288876 65288936 1 60, 1, 65288876,
60 0 0 0 0 0 0 0 + AS-PIN_probe_1500 60 1 60 chr15 100338915 66400835 66400895 1 60, 1, 66400835,
60 0 0 0 0 0 0 0 - AS-PIN_probe_1501 60 1 60 chr15 100338915 66798536 66798596 1 60, 1, 66798536,
60 0 0 0 0 0 0 0 - AS-PIN_probe_1502 60 1 60 chr15 100338915 67476860 67476920 1 60, 1, 67476860,
60 0 0 0 0 0 0 0 - AS-PIN_probe_1503 60 1 60 chr15 100338915 67505462 67505522 1 60, 1, 67505462,
60 0 0 0 0 0 0 0 - AS-PIN_probe_1504 60 1 60 chr15 100338915 67525675 67525735 1 60, 1, 67525675,
60 0 0 0 0 0 0 0 - AS-PIN_probe_1505 60 1 60 chr15 100338915 68977765 68977825 1 60, 1, 68977765,
60 0 0 0 0 0 0 0 - AS-PIN_probe_1506 60 1 60 chr15 100338915 69827830 69827890 1 60, 1, 69827830,
60 0 0 0 0 0 0 0 - AS-PIN_probe_1507 60 1 60 chr15 100338915 69891729 69891789 1 60, 1, 69891729,
60 0 0 0 0 0 0 0 + AS-PIN_probe_1508 60 1 60 chr15 100338915 69909646 69909706 1 60, 1, 69909646,
60 0 0 0 0 0 0 0 + AS-PIN_probe_1509 60 1 60 chr15 100338915 69959893 69959953 1 60, 1, 69959893,
60 0 0 0 0 0 0 0 + AS-PIN_probe_1510 60 1 60 chr15 100338915 69972511 69972571 1 60, 1, 69972511,
60 0 0 0 0 0 0 0 + AS-PIN_probe_1511 60 1 60 chr15 100338915 70089782 70089842 1 60, 1, 70089782,
60 0 0 0 0 0 0 0 + AS-PIN_probe_1512 60 1 60 chr15 100338915 70281388 70281448 1 60, 1, 70281388,
60 0 0 0 0 0 0 0 + AS-PIN_probe_1513 60 1 60 chr15 100338915 70288030 70288090 1 60, 1, 70288030,
60 0 0 0 0 0 0 0 + AS-PIN_probe_1514 60 1 60 chr15 100338915 70321555 70321615 1 60, 1, 70321555,
60 0 0 0 0 0 0 0 + AS-PIN_probe_1515 60 1 60 chr15 100338915 70328649 70328709 1 60, 1, 70328649,
60 0 0 0 0 0 0 0 - AS-PIN_probe_1516 60 1 60 chr15 100338915 70649571 70649631 1 60, 1, 70649571,
60 0 0 0 0 0 0 0 - AS-PIN_probe_1517 60 1 60 chr15 100338915 70814506 70814566 1 60, 1, 70814506,
60 0 0 0 0 0 0 0 - AS-PIN_probe_1518 60 1 60 chr15 100338915 71787778 71787838 1 60, 1, 71787778,
60 0 0 0 0 0 0 0 - AS-PIN_probe_1519 60 1 60 chr15 100338915 72113871 72113931 1 60, 1, 72113871,
60 0 0 0 0 0 0 0 + AS-PIN_probe_1520 60 1 60 chr15 100338915 72418095 72418155 1 60, 1, 72418095,
60 0 0 0 0 0 0 0 + AS-PIN_probe_1521 60 1 60 chr15 100338915 72714960 72715020 1 60, 1, 72714960,
60 0 0 0 0 0 0 0 + AS-PIN_probe_1522 60 1 60 chr15 100338915 72800387 72800447 1 60, 1, 72800387,
60 0 0 0 0 0 0 0 - AS-PIN_probe_1523 60 1 60 chr15 100338915 72877626 72877686 1 60, 1, 72877626,
60 0 0 0 0 0 0 0 - AS-PIN_probe_1524 60 1 60 chr15 100338915 72975546 72975606 1 60, 1, 72975546,
60 0 0 0 0 0 0 0 - AS-PIN_probe_1525 60 1 60 chr15 100338915 73285819 73285879 1 60, 1, 73285819,
60 0 0 0 0 0 0 0 + AS-PIN_probe_1526 60 1 60 chr15 100338915 73438521 73438581 1 60, 1, 73438521,
60 0 0 0 0 0 0 0 + AS-PIN_probe_1527 60 1 60 chr15 100338915 73550164 73550224 1 60, 1, 73550164,
60 0 0 0 0 0 0 0 + AS-PIN_probe_1528 60 1 60 chr15 100338915 73764248 73764308 1 60, 1, 73764248,
60 0 0 0 0 0 0 0 + AS-PIN_probe_1529 60 1 60 chr15 100338915 74371849 74371909 1 60, 1, 74371849,
60 0 0 0 0 0 0 0 + AS-PIN_probe_1530 60 1 60 chr15 100338915 74781201 74781261 1 60, 1, 74781201,
60 0 0 0 0 0 0 0 - AS-PIN_probe_1531 60 1 60 chr15 100338915 75527115 75527175 1 60, 1, 75527115,
60 0 0 0 0 0 0 0 + AS-PIN_probe_1532 60 1 60 chr15 100338915 76081077 76081137 1 60, 1, 76081077,
60 0 0 0 0 0 0 0 + AS-PIN_probe_1533 60 1 60 chr15 100338915 76375130 76375190 1 60, 1, 76375130,
60 0 0 0 0 0 0 0 - AS-PIN_probe_1534 60 1 60 chr15 100338915 76557693 76557753 1 60, 1, 76557693,
60 0 0 0 0 0 0 0 - AS-PIN_probe_1535 60 1 60 chr15 100338915 76624265 76624325 1 60, 1, 76624265,
60 0 0 0 0 0 0 0 - AS-PIN_probe_1536 60 1 60 chr15 100338915 76669201 76669261 1 60, 1, 76669201,
60 0 0 0 0 0 0 0 + AS-PIN_probe_1537 60 1 60 chr15 100338915 77007118 77007178 1 60, 1, 77007118,
60 0 0 0 0 0 0 0 - AS-PIN_probe_1538 60 1 60 chr15 100338915 78968096 78968156 1 60, 1, 78968096,
60 0 0 0 0 0 0 0 - AS-PIN_probe_1539 60 1 60 chr15 100338915 78999489 78999549 1 60, 1, 78999489,
60 0 0 0 0 0 0 0 - AS-PIN_probe_1540 60 1 60 chr15 100338915 79016069 79016129 1 60, 1, 79016069,
60 0 0 0 0 0 0 0 - AS-PIN_probe_1541 60 1 60 chr15 100338915 79385874 79385934 1 60, 1, 79385874,
60 0 0 0 0 0 0 0 + AS-PIN_probe_1542 60 1 60 chr15 100338915 81130190 81130250 1 60, 1, 81130190,
60 0 0 0 0 0 0 0 + AS-PIN_probe_1543 60 1 60 chr15 100338915 81146754 81146814 1 60, 1, 81146754,
60 0 0 0 0 0 0 0 - AS-PIN_probe_1544 60 1 60 chr15 100338915 82046738 82046798 1 60, 1, 82046738,
60 0 0 0 0 0 0 0 - AS-PIN_probe_1545 60 1 60 chr15 100338915 83453287 83453347 1 60, 1, 83453287,
60 0 0 0 0 0 0 0 - AS-PIN_probe_1546 60 1 60 chr15 100338915 83458107 83458167 1 60, 1, 83458107,
60 0 0 0 0 0 0 0 - AS-PIN_probe_1547 60 1 60 chr15 100338915 83929936 83929996 1 60, 1, 83929936,
60 0 0 0 0 0 0 0 - AS-PIN_probe_1548 60 1 60 chr15 100338915 83999651 83999711 1 60, 1, 83999651,
60 0 0 0 0 0 0 0 - AS-PIN_probe_1549 60 1 60 chr15 100338915 84021271 84021331 1 60, 1, 84021271,
60 0 0 0 0 0 0 0 - AS-PIN_probe_1550 60 1 60 chr15 100338915 84087726 84087786 1 60, 1, 84087726,
60 0 0 0 0 0 0 0 + AS-PIN_probe_1551 60 1 60 chr15 100338915 86480781 86480841 1 60, 1, 86480781,
60 0 0 0 0 0 0 0 - AS-PIN_probe_1552 60 1 60 chr15 100338915 87218095 87218155 1 60, 1, 87218095,
60 0 0 0 0 0 0 0 - AS-PIN_probe_1553 60 1 60 chr15 100338915 87634447 87634507 1 60, 1, 87634447,
60 0 0 0 0 0 0 0 - AS-PIN_probe_1554 60 1 60 chr15 100338915 87651847 87651907 1 60, 1, 87651847,
60 0 0 0 0 0 0 0 + AS-PIN_probe_1555 60 1 60 chr15 100338915 87663462 87663522 1 60, 1, 87663462,
60 0 0 0 0 0 0 0 - AS-PIN_probe_1556 60 1 60 chr15 100338915 87967857 87967917 1 60, 1, 87967857,
60 0 0 0 0 0 0 0 + AS-PIN_probe_1557 60 1 60 chr15 100338915 88030721 88030781 1 60, 1, 88030721,
60 0 0 0 0 0 0 0 + AS-PIN_probe_1558 60 1 60 chr15 100338915 88432923 88432983 1 60, 1, 88432923,
60 0 0 0 0 0 0 0 - AS-PIN_probe_1559 60 1 60 chr15 100338915 88569557 88569617 1 60, 1, 88569557,
60 0 0 0 0 0 0 0 + AS-PIN_probe_1560 60 1 60 chr15 100338915 88575680 88575740 1 60, 1, 88575680,
60 0 0 0 0 0 0 0 - AS-PIN_probe_1561 60 1 60 chr15 100338915 88793812 88793872 1 60, 1, 88793812,
60 0 0 0 0 0 0 0 - AS-PIN_probe_1562 60 1 60 chr15 100338915 88797368 88797428 1 60, 1, 88797368,
60 0 0 0 0 0 0 0 - AS-PIN_probe_1563 60 1 60 chr15 100338915 88810504 88810564 1 60, 1, 88810504,
60 0 0 0 0 0 0 0 - AS-PIN_probe_1564 60 1 60 chr15 100338915 88817950 88818010 1 60, 1, 88817950,
60 0 0 0 0 0 0 0 - AS-PIN_probe_1565 60 1 60 chr15 100338915 88818720 88818780 1 60, 1, 88818720,
60 0 0 0 0 0 0 0 - AS-PIN_probe_1566 60 1 60 chr15 100338915 88835568 88835628 1 60, 1, 88835568,
60 0 0 0 0 0 0 0 - AS-PIN_probe_1567 60 1 60 chr15 100338915 88836780 88836840 1 60, 1, 88836780,
60 0 0 0 0 0 0 0 - AS-PIN_probe_1568 60 1 60 chr15 100338915 88962118 88962178 1 60, 1, 88962118,
60 0 0 0 0 0 0 0 - AS-PIN_probe_1569 60 1 60 chr15 100338915 89155482 89155542 1 60, 1, 89155482,
60 0 0 0 0 0 0 0 - AS-PIN_probe_1570 60 1 60 chr15 100338915 89236994 89237054 1 60, 1, 89236994,
60 0 0 0 0 0 0 0 - AS-PIN_probe_1571 60 1 60 chr15 100338915 89255080 89255140 1 60, 1, 89255080,
60 0 0 0 0 0 0 0 - AS-PIN_probe_1572 60 1 60 chr15 100338915 89257860 89257920 1 60, 1, 89257860,
60 0 0 0 0 0 0 0 - AS-PIN_probe_1573 60 1 60 chr15 100338915 89287145 89287205 1 60, 1, 89287145,
60 0 0 0 0 0 0 0 + AS-PIN_probe_1574 60 1 60 chr15 100338915 89343937 89343997 1 60, 1, 89343937,
60 0 0 0 0 0 0 0 - AS-PIN_probe_1575 60 1 60 chr15 100338915 91293185 91293245 1 60, 1, 91293185,
60 0 0 0 0 0 0 0 - AS-PIN_probe_1576 60 1 60 chr15 100338915 91329731 91329791 1 60, 1, 91329731,
60 0 0 0 0 0 0 0 - AS-PIN_probe_1577 60 1 60 chr15 100338915 91344745 91344805 1 60, 1, 91344745,
60 0 0 0 0 0 0 0 - AS-PIN_probe_1578 60 1 60 chr15 100338915 91353378 91353438 1 60, 1, 91353378,
60 0 0 0 0 0 0 0 - AS-PIN_probe_1579 60 1 60 chr15 100338915 92820936 92820996 1 60, 1, 92820936,
60 0 0 0 0 0 0 0 + AS-PIN_probe_1580 60 1 60 chr15 100338915 98087381 98087441 1 60, 1, 98087381,
60 0 0 0 0 0 0 0 - AS-PIN_probe_1581 60 1 60 chr15 100338915 99266135 99266195 1 60, 1, 99266135,
60 0 0 0 0 0 0 0 - AS-PIN_probe_1582 60 1 60 chr15 100338915 99409512 99409572 1 60, 1, 99409512,
60 0 0 0 0 0 0 0 - AS-PIN_probe_1583 60 1 60 chr15 100338915 99420301 99420361 1 60, 1, 99420301,
60 0 0 0 0 0 0 0 + AS-PIN_probe_1584 60 1 60 chr15 100338915 99644426 99644486 1 60, 1, 99644426,
60 0 0 0 0 0 0 0 + AS-PIN_probe_1585 60 1 60 chr15 100338915 99789770 99789830 1 60, 1, 99789770,
60 0 0 0 0 0 0 0 + AS-PIN_probe_1586 60 1 60 chr15 100338915 100066576 100066636 1 60, 1, 100066576,
60 0 0 0 0 0 0 0 + AS-PIN_probe_1587 60 1 60 chr16 88827254 54750 54810 1 60, 1, 54750,
60 0 0 0 0 0 0 0 + AS-PIN_probe_1588 60 1 60 chr16 88827254 76781 76841 1 60, 1, 76781,
60 0 0 0 0 0 0 0 + AS-PIN_probe_1589 60 1 60 chr16 88827254 83263 83323 1 60, 1, 83263,
60 0 0 0 0 0 0 0 + AS-PIN_probe_1590 60 1 60 chr16 88827254 196087 196147 1 60, 1, 196087,
60 0 0 0 0 0 0 0 + AS-PIN_probe_1591 60 1 60 chr16 88827254 199713 199773 1 60, 1, 199713,
60 0 0 0 0 0 0 0 - AS-PIN_probe_1592 60 1 60 chr16 88827254 250089 250149 1 60, 1, 250089,
60 0 0 0 0 0 0 0 - AS-PIN_probe_1593 60 1 60 chr16 88827254 253699 253759 1 60, 1, 253699,
60 0 0 0 0 0 0 0 + AS-PIN_probe_1594 60 1 60 chr16 88827254 262407 262467 1 60, 1, 262407,
60 0 0 0 0 0 0 0 - AS-PIN_probe_1595 60 1 60 chr16 88827254 671980 672040 1 60, 1, 671980,
60 0 0 0 0 0 0 0 + AS-PIN_probe_1596 60 1 60 chr16 88827254 1450826 1450886 1 60, 1, 1450826,
60 0 0 0 0 0 0 0 - AS-PIN_probe_1597 60 1 60 chr16 88827254 1489233 1489293 1 60, 1, 1489233,
60 0 0 0 0 0 0 0 + AS-PIN_probe_1598 60 1 60 chr16 88827254 1547960 1548020 1 60, 1, 1547960,
60 0 0 0 0 0 0 0 + AS-PIN_probe_1599 60 1 60 chr16 88827254 1554104 1554164 1 60, 1, 1554104,
60 0 0 0 0 0 0 0 - AS-PIN_probe_1600 60 1 60 chr16 88827254 1751239 1751299 1 60, 1, 1751239,
60 0 0 0 0 0 0 0 + AS-PIN_probe_1601 60 1 60 chr16 88827254 1931347 1931407 1 60, 1, 1931347,
60 0 0 0 0 0 0 0 - AS-PIN_probe_1602 60 1 60 chr16 88827254 1974834 1974894 1 60, 1, 1974834,
60 0 0 0 0 0 0 0 + AS-PIN_probe_1603 60 1 60 chr16 88827254 18391112 18391172 1 60, 1, 18391112,
60 0 0 0 0 0 0 0 + AS-PIN_probe_1604 60 1 60 chr16 88827254 2290067 2290127 1 60, 1, 2290067,
60 0 0 0 0 0 0 0 - AS-PIN_probe_1605 60 1 60 chr16 88827254 2443230 2443290 1 60, 1, 2443230,
60 0 0 0 0 0 0 0 - AS-PIN_probe_1606 60 1 60 chr16 88827254 2747473 2747533 1 60, 1, 2747473,
60 0 0 0 0 0 0 0 - AS-PIN_probe_1607 60 1 60 chr16 88827254 2748985 2749045 1 60, 1, 2748985,
60 0 0 0 0 0 0 0 - AS-PIN_probe_1608 60 1 60 chr16 88827254 2810956 2811016 1 60, 1, 2810956,
60 0 0 0 0 0 0 0 - AS-PIN_probe_1609 60 1 60 chr16 88827254 2820695 2820755 1 60, 1, 2820695,
60 0 0 0 0 0 0 0 + AS-PIN_probe_1610 60 1 60 chr16 88827254 2843953 2844013 1 60, 1, 2843953,
60 0 0 0 0 0 0 0 - AS-PIN_probe_1611 60 1 60 chr16 88827254 3015925 3015985 1 60, 1, 3015925,
60 0 0 0 0 0 0 0 + AS-PIN_probe_1612 60 1 60 chr16 88827254 3082258 3082318 1 60, 1, 3082258,
60 0 0 0 0 0 0 0 - AS-PIN_probe_1613 60 1 60 chr16 88827254 3474907 3474967 1 60, 1, 3474907,
60 0 0 0 0 0 0 0 - AS-PIN_probe_1614 60 1 60 chr16 88827254 3647041 3647101 1 60, 1, 3647041,
60 0 0 0 0 0 0 0 + AS-PIN_probe_1615 60 1 60 chr16 88827254 3654280 3654340 1 60, 1, 3654280,
60 0 0 0 0 0 0 0 + AS-PIN_probe_1616 60 1 60 chr16 88827254 3728614 3728674 1 60, 1, 3728614,
60 0 0 0 0 0 0 0 + AS-PIN_probe_1617 60 1 60 chr16 88827254 3747318 3747378 1 60, 1, 3747318,
60 0 0 0 0 0 0 0 + AS-PIN_probe_1618 60 1 60 chr16 88827254 3757851 3757911 1 60, 1, 3757851,
60 0 0 0 0 0 0 0 + AS-PIN_probe_1619 60 1 60 chr16 88827254 4453774 4453834 1 60, 1, 4453774,
60 0 0 0 0 0 0 0 + AS-PIN_probe_1620 60 1 60 chr16 88827254 4716771 4716831 1 60, 1, 4716771,
60 0 0 0 0 0 0 0 + AS-PIN_probe_1621 60 1 60 chr16 88827254 4807639 4807699 1 60, 1, 4807639,
60 0 0 0 0 0 0 0 + AS-PIN_probe_1622 60 1 60 chr16 88827254 4811381 4811441 1 60, 1, 4811381,
60 0 0 0 0 0 0 0 - AS-PIN_probe_1623 60 1 60 chr16 88827254 4848569 4848629 1 60, 1, 4848569,
60 0 0 0 0 0 0 0 - AS-PIN_probe_1624 60 1 60 chr16 88827254 4849026 4849086 1 60, 1, 4849026,
60 0 0 0 0 0 0 0 + AS-PIN_probe_1625 60 1 60 chr16 88827254 5020435 5020495 1 60, 1, 5020435,
60 0 0 0 0 0 0 0 - AS-PIN_probe_1626 60 1 60 chr16 88827254 8645914 8645974 1 60, 1, 8645914,
60 0 0 0 0 0 0 0 - AS-PIN_probe_1627 60 1 60 chr16 88827254 8812436 8812496 1 60, 1, 8812436,
60 0 0 0 0 0 0 0 - AS-PIN_probe_1628 60 1 60 chr16 88827254 8849086 8849146 1 60, 1, 8849086,
60 0 0 0 0 0 0 0 - AS-PIN_probe_1629 60 1 60 chr16 88827254 8856392 8856452 1 60, 1, 8856392,
60 0 0 0 0 0 0 0 + AS-PIN_probe_1630 60 1 60 chr16 88827254 8899937 8899997 1 60, 1, 8899937,
60 0 0 0 0 0 0 0 + AS-PIN_probe_1631 60 1 60 chr16 88827254 8901928 8901988 1 60, 1, 8901928,
60 0 0 0 0 0 0 0 - AS-PIN_probe_1632 60 1 60 chr16 88827254 9104341 9104401 1 60, 1, 9104341,
60 0 0 0 0 0 0 0 + AS-PIN_probe_1633 60 1 60 chr16 88827254 9892398 9892458 1 60, 1, 9892398,
60 0 0 0 0 0 0 0 - AS-PIN_probe_1634 60 1 60 chr16 88827254 10759230 10759290 1 60, 1, 10759230,
60 0 0 0 0 0 0 0 - AS-PIN_probe_1635 60 1 60 chr16 88827254 10924585 10924645 1 60, 1, 10924585,
60 0 0 0 0 0 0 0 - AS-PIN_probe_1636 60 1 60 chr16 88827254 10927480 10927540 1 60, 1, 10927480,
60 0 0 0 0 0 0 0 - AS-PIN_probe_1637 60 1 60 chr16 88827254 10984235 10984295 1 60, 1, 10984235,
60 0 0 0 0 0 0 0 - AS-PIN_probe_1638 60 1 60 chr16 88827254 11317875 11317935 1 60, 1, 11317875,
60 0 0 0 0 0 0 0 + AS-PIN_probe_1639 60 1 60 chr16 88827254 11557998 11558058 1 60, 1, 11557998,
60 0 0 0 0 0 0 0 + AS-PIN_probe_1640 60 1 60 chr16 88827254 11685542 11685602 1 60, 1, 11685542,
60 0 0 0 0 0 0 0 + AS-PIN_probe_1641 60 1 60 chr16 88827254 11764044 11764104 1 60, 1, 11764044,
60 0 0 0 0 0 0 0 - AS-PIN_probe_1642 60 1 60 chr16 88827254 13936503 13936563 1 60, 1, 13936503,
60 0 0 0 0 0 0 0 + AS-PIN_probe_1643 60 1 60 chr16 88827254 14628485 14628545 1 60, 1, 14628485,
60 0 0 0 0 0 0 0 - AS-PIN_probe_1644 60 1 60 chr16 88827254 15516662 15516722 1 60, 1, 15516662,
60 0 0 0 0 0 0 0 + AS-PIN_probe_1645 60 1 60 chr16 88827254 15613018 15613078 1 60, 1, 15613018,
60 0 0 0 0 0 0 0 + AS-PIN_probe_1646 60 1 60 chr16 88827254 15623209 15623269 1 60, 1, 15623209,
60 0 0 0 0 0 0 0 + AS-PIN_probe_1647 60 1 60 chr16 88827254 15631802 15631862 1 60, 1, 15631802,
60 0 0 0 0 0 0 0 + AS-PIN_probe_1648 60 1 60 chr16 88827254 15636229 15636289 1 60, 1, 15636229,
60 0 0 0 0 0 0 0 - AS-PIN_probe_1649 60 1 60 chr16 88827254 16017853 16017913 1 60, 1, 16017853,
60 0 0 0 0 0 0 0 - AS-PIN_probe_1650 60 1 60 chr16 88827254 16054111 16054171 1 60, 1, 16054111,
60 0 0 0 0 0 0 0 - AS-PIN_probe_1651 60 1 60 chr16 88827254 16133207 16133267 1 60, 1, 16133207,
60 0 0 0 0 0 0 0 + AS-PIN_probe_1652 60 1 60 chr16 88827254 16160881 16160941 1 60, 1, 16160881,
60 0 0 0 0 0 0 0 + AS-PIN_probe_1653 60 1 60 chr16 88827254 16164490 16164550 1 60, 1, 16164490,
60 0 0 0 0 0 0 0 + AS-PIN_probe_1654 60 1 60 chr16 88827254 18735292 18735352 1 60, 1, 18735292,
60 0 0 0 0 0 0 0 - AS-PIN_probe_1655 60 1 60 chr16 88827254 18963706 18963766 1 60, 1, 18963706,
60 0 0 0 0 0 0 0 - AS-PIN_probe_1656 60 1 60 chr16 88827254 19398253 19398313 1 60, 1, 19398253,
60 0 0 0 0 0 0 0 + AS-PIN_probe_1657 60 1 60 chr16 88827254 19429707 19429767 1 60, 1, 19429707,
60 0 0 0 0 0 0 0 - AS-PIN_probe_1658 60 1 60 chr16 88827254 19467337 19467397 1 60, 1, 19467337,
60 0 0 0 0 0 0 0 - AS-PIN_probe_1659 60 1 60 chr16 88827254 19520486 19520546 1 60, 1, 19520486,
60 0 0 0 0 0 0 0 + AS-PIN_probe_1660 60 1 60 chr16 88827254 19779307 19779367 1 60, 1, 19779307,
60 0 0 0 0 0 0 0 - AS-PIN_probe_1661 60 1 60 chr16 88827254 20750978 20751038 1 60, 1, 20750978,
60 0 0 0 0 0 0 0 - AS-PIN_probe_1662 60 1 60 chr16 88827254 20765059 20765119 1 60, 1, 20765059,
60 0 0 0 0 0 0 0 - AS-PIN_probe_1663 60 1 60 chr16 88827254 21894988 21895048 1 60, 1, 21894988,
60 0 0 0 0 0 0 0 - AS-PIN_probe_1664 60 1 60 chr16 88827254 22177315 22177375 1 60, 1, 22177315,
60 0 0 0 0 0 0 0 - AS-PIN_probe_1665 60 1 60 chr16 88827254 22185262 22185322 1 60, 1, 22185262,
60 0 0 0 0 0 0 0 - AS-PIN_probe_1666 60 1 60 chr16 88827254 23116085 23116145 1 60, 1, 23116085,
60 0 0 0 0 0 0 0 + AS-PIN_probe_1667 60 1 60 chr16 88827254 23337589 23337649 1 60, 1, 23337589,
60 0 0 0 0 0 0 0 + AS-PIN_probe_1668 60 1 60 chr16 88827254 23352426 23352486 1 60, 1, 23352426,
60 0 0 0 0 0 0 0 + AS-PIN_probe_1669 60 1 60 chr16 88827254 23448594 23448654 1 60, 1, 23448594,
60 0 0 0 0 0 0 0 + AS-PIN_probe_1670 60 1 60 chr16 88827254 23540240 23540300 1 60, 1, 23540240,
60 0 0 0 0 0 0 0 - AS-PIN_probe_1671 60 1 60 chr16 88827254 23606319 23606379 1 60, 1, 23606319,
60 0 0 0 0 0 0 0 - AS-PIN_probe_1672 60 1 60 chr16 88827254 24765103 24765163 1 60, 1, 24765103,
60 0 0 0 0 0 0 0 + AS-PIN_probe_1673 60 1 60 chr16 88827254 24860905 24860965 1 60, 1, 24860905,
60 0 0 0 0 0 0 0 + AS-PIN_probe_1674 60 1 60 chr16 88827254 24862624 24862684 1 60, 1, 24862624,
60 0 0 0 0 0 0 0 - AS-PIN_probe_1675 60 1 60 chr16 88827254 27133697 27133757 1 60, 1, 27133697,
60 0 0 0 0 0 0 0 - AS-PIN_probe_1676 60 1 60 chr16 88827254 27139239 27139299 1 60, 1, 27139239,
60 0 0 0 0 0 0 0 - AS-PIN_probe_1677 60 1 60 chr16 88827254 27271361 27271421 1 60, 1, 27271361,
60 0 0 0 0 0 0 0 + AS-PIN_probe_1678 60 1 60 chr16 88827254 27397293 27397353 1 60, 1, 27397293,
60 0 0 0 0 0 0 0 - AS-PIN_probe_1679 60 1 60 chr16 88827254 28748681 28748741 1 60, 1, 28748681,
60 0 0 0 0 0 0 0 - AS-PIN_probe_1680 60 1 60 chr16 88827254 28751638 28751698 1 60, 1, 28751638,
60 0 0 0 0 0 0 0 + AS-PIN_probe_1681 60 1 60 chr16 88827254 28763096 28763156 1 60, 1, 28763096,
60 0 0 0 0 0 0 0 - AS-PIN_probe_1682 60 1 60 chr16 88827254 28873399 28873459 1 60, 1, 28873399,
60 0 0 0 0 0 0 0 - AS-PIN_probe_1683 60 1 60 chr16 88827254 29908414 29908474 1 60, 1, 29908414,
60 0 0 0 0 0 0 0 - AS-PIN_probe_1684 60 1 60 chr16 88827254 30001574 30001634 1 60, 1, 30001574,
60 0 0 0 0 0 0 0 + AS-PIN_probe_1685 60 1 60 chr16 88827254 30027194 30027254 1 60, 1, 30027194,
60 0 0 0 0 0 0 0 + AS-PIN_probe_1686 60 1 60 chr16 88827254 30030283 30030343 1 60, 1, 30030283,
60 0 0 0 0 0 0 0 + AS-PIN_probe_1687 60 1 60 chr16 88827254 30278601 30278661 1 60, 1, 30278601,
60 0 0 0 0 0 0 0 - AS-PIN_probe_1688 60 1 60 chr16 88827254 30437445 30437505 1 60, 1, 30437445,
60 0 0 0 0 0 0 0 + AS-PIN_probe_1689 60 1 60 chr16 88827254 30528386 30528446 1 60, 1, 30528386,
60 0 0 0 0 0 0 0 - AS-PIN_probe_1690 60 1 60 chr16 88827254 30571552 30571612 1 60, 1, 30571552,
60 0 0 0 0 0 0 0 - AS-PIN_probe_1691 60 1 60 chr16 88827254 30630412 30630472 1 60, 1, 30630412,
60 0 0 0 0 0 0 0 - AS-PIN_probe_1692 60 1 60 chr16 88827254 30642473 30642533 1 60, 1, 30642473,
60 0 0 0 0 0 0 0 - AS-PIN_probe_1693 60 1 60 chr16 88827254 31029509 31029569 1 60, 1, 31029509,
60 0 0 0 0 0 0 0 - AS-PIN_probe_1694 60 1 60 chr16 88827254 31108861 31108921 1 60, 1, 31108861,
60 0 0 0 0 0 0 0 - AS-PIN_probe_1695 60 1 60 chr16 88827254 31246968 31247028 1 60, 1, 31246968,
60 0 0 0 0 0 0 0 - AS-PIN_probe_1696 60 1 60 chr16 88827254 31278521 31278581 1 60, 1, 31278521,
60 0 0 0 0 0 0 0 - AS-PIN_probe_1697 60 1 60 chr16 88827254 31290222 31290282 1 60, 1, 31290222,
60 0 0 0 0 0 0 0 - AS-PIN_probe_1698 60 1 60 chr16 88827254 31624198 31624258 1 60, 1, 31624198,
60 0 0 0 0 0 0 0 + AS-PIN_probe_1699 60 1 60 chr16 88827254 45199742 45199802 1 60, 1, 45199742,
60 0 0 0 0 0 0 0 + AS-PIN_probe_1700 60 1 60 chr16 88827254 45265815 45265875 1 60, 1, 45265815,
60 0 0 0 0 0 0 0 - AS-PIN_probe_1701 60 1 60 chr16 88827254 46868751 46868811 1 60, 1, 46868751,
60 0 0 0 0 0 0 0 - AS-PIN_probe_1702 60 1 60 chr16 88827254 48675348 48675408 1 60, 1, 48675348,
60 0 0 0 0 0 0 0 - AS-PIN_probe_1703 60 1 60 chr16 88827254 48691641 48691701 1 60, 1, 48691641,
60 0 0 0 0 0 0 0 + AS-PIN_probe_1704 60 1 60 chr16 88827254 49265426 49265486 1 60, 1, 49265426,
60 0 0 0 0 0 0 0 - AS-PIN_probe_1705 60 1 60 chr16 88827254 51841283 51841343 1 60, 1, 51841283,
60 0 0 0 0 0 0 0 - AS-PIN_probe_1706 60 1 60 chr16 88827254 54088398 54088458 1 60, 1, 54088398,
60 0 0 0 0 0 0 0 - AS-PIN_probe_1707 60 1 60 chr16 88827254 54296628 54296688 1 60, 1, 54296628,
60 0 0 0 0 0 0 0 + AS-PIN_probe_1708 60 1 60 chr16 88827254 54977375 54977435 1 60, 1, 54977375,
60 0 0 0 0 0 0 0 + AS-PIN_probe_1709 60 1 60 chr16 88827254 54996394 54996454 1 60, 1, 54996394,
60 0 0 0 0 0 0 0 + AS-PIN_probe_1710 60 1 60 chr16 88827254 55026184 55026244 1 60, 1, 55026184,
60 0 0 0 0 0 0 0 + AS-PIN_probe_1711 60 1 60 chr16 88827254 55038042 55038102 1 60, 1, 55038042,
60 0 0 0 0 0 0 0 - AS-PIN_probe_1712 60 1 60 chr16 88827254 55430933 55430993 1 60, 1, 55430933,
60 0 0 0 0 0 0 0 + AS-PIN_probe_1713 60 1 60 chr16 88827254 56706802 56706862 1 60, 1, 56706802,
60 0 0 0 0 0 0 0 + AS-PIN_probe_1714 60 1 60 chr16 88827254 56755489 56755549 1 60, 1, 56755489,
60 0 0 0 0 0 0 0 + AS-PIN_probe_1715 60 1 60 chr16 88827254 57112662 57112722 1 60, 1, 57112662,
60 0 0 0 0 0 0 0 + AS-PIN_probe_1716 60 1 60 chr16 88827254 57114847 57114907 1 60, 1, 57114847,
60 0 0 0 0 0 0 0 + AS-PIN_probe_1717 60 1 60 chr16 88827254 57176851 57176911 1 60, 1, 57176851,
60 0 0 0 0 0 0 0 + AS-PIN_probe_1718 60 1 60 chr16 88827254 57310600 57310660 1 60, 1, 57310600,
60 0 0 0 0 0 0 0 - AS-PIN_probe_1719 60 1 60 chr16 88827254 64981807 64981867 1 60, 1, 64981807,
60 0 0 0 0 0 0 0 + AS-PIN_probe_1720 60 1 60 chr16 88827254 65320443 65320503 1 60, 1, 65320443,
60 0 0 0 0 0 0 0 + AS-PIN_probe_1721 60 1 60 chr16 88827254 65397370 65397430 1 60, 1, 65397370,
60 0 0 0 0 0 0 0 - AS-PIN_probe_1722 60 1 60 chr16 88827254 65591955 65592015 1 60, 1, 65591955,
60 0 0 0 0 0 0 0 - AS-PIN_probe_1723 60 1 60 chr16 88827254 65737681 65737741 1 60, 1, 65737681,
60 0 0 0 0 0 0 0 + AS-PIN_probe_1724 60 1 60 chr16 88827254 65981974 65982034 1 60, 1, 65981974,
60 0 0 0 0 0 0 0 + AS-PIN_probe_1725 60 1 60 chr16 88827254 66579401 66579461 1 60, 1, 66579401,
60 0 0 0 0 0 0 0 - AS-PIN_probe_1726 60 1 60 chr16 88827254 66886126 66886186 1 60, 1, 66886126,
60 0 0 0 0 0 0 0 - AS-PIN_probe_1727 60 1 60 chr16 88827254 66888030 66888090 1 60, 1, 66888030,
60 0 0 0 0 0 0 0 - AS-PIN_probe_1728 60 1 60 chr16 88827254 66920469 66920529 1 60, 1, 66920469,
60 0 0 0 0 0 0 0 - AS-PIN_probe_1729 60 1 60 chr16 88827254 67890993 67891053 1 60, 1, 67890993,
60 0 0 0 0 0 0 0 + AS-PIN_probe_1730 60 1 60 chr16 88827254 68850526 68850586 1 60, 1, 68850526,
60 0 0 0 0 0 0 0 + AS-PIN_probe_1731 60 1 60 chr16 88827254 69377709 69377769 1 60, 1, 69377709,
60 0 0 0 0 0 0 0 + AS-PIN_probe_1732 60 1 60 chr16 88827254 70330657 70330717 1 60, 1, 70330657,
60 0 0 0 0 0 0 0 + AS-PIN_probe_1733 60 1 60 chr16 88827254 70364706 70364766 1 60, 1, 70364706,
60 0 0 0 0 0 0 0 + AS-PIN_probe_1734 60 1 60 chr16 88827254 70471367 70471427 1 60, 1, 70471367,
60 0 0 0 0 0 0 0 + AS-PIN_probe_1735 60 1 60 chr16 88827254 70474853 70474913 1 60, 1, 70474853,
60 0 0 0 0 0 0 0 + AS-PIN_probe_1736 60 1 60 chr16 88827254 70521527 70521587 1 60, 1, 70521527,
60 0 0 0 0 0 0 0 - AS-PIN_probe_1737 60 1 60 chr16 88827254 70692899 70692959 1 60, 1, 70692899,
60 0 0 0 0 0 0 0 - AS-PIN_probe_1738 60 1 60 chr16 88827254 70695898 70695958 1 60, 1, 70695898,
60 0 0 0 0 0 0 0 - AS-PIN_probe_1739 60 1 60 chr16 88827254 70700235 70700295 1 60, 1, 70700235,
60 0 0 0 0 0 0 0 + AS-PIN_probe_1740 60 1 60 chr16 88827254 71403378 71403438 1 60, 1, 71403378,
60 0 0 0 0 0 0 0 - AS-PIN_probe_1741 60 1 60 chr16 88827254 72891513 72891573 1 60, 1, 72891513,
60 0 0 0 0 0 0 0 + AS-PIN_probe_1742 60 1 60 chr16 88827254 73051128 73051188 1 60, 1, 73051128,
60 0 0 0 0 0 0 0 + AS-PIN_probe_1743 60 1 60 chr16 88827254 73062625 73062685 1 60, 1, 73062625,
60 0 0 0 0 0 0 0 + AS-PIN_probe_1744 60 1 60 chr16 88827254 73706303 73706363 1 60, 1, 73706303,
60 0 0 0 0 0 0 0 + AS-PIN_probe_1745 60 1 60 chr16 88827254 75882816 75882876 1 60, 1, 75882816,
60 0 0 0 0 0 0 0 - AS-PIN_probe_1746 60 1 60 chr16 88827254 79631638 79631698 1 60, 1, 79631638,
60 0 0 0 0 0 0 0 - AS-PIN_probe_1747 60 1 60 chr16 88827254 80662047 80662107 1 60, 1, 80662047,
60 0 0 0 0 0 0 0 + AS-PIN_probe_1748 60 1 60 chr16 88827254 82672879 82672939 1 60, 1, 82672879,
60 0 0 0 0 0 0 0 + AS-PIN_probe_1749 60 1 60 chr16 88827254 82772222 82772282 1 60, 1, 82772222,
60 0 0 0 0 0 0 0 + AS-PIN_probe_1750 60 1 60 chr16 88827254 82774371 82774431 1 60, 1, 82774371,
60 0 0 0 0 0 0 0 - AS-PIN_probe_1751 60 1 60 chr16 88827254 83001810 83001870 1 60, 1, 83001810,
60 0 0 0 0 0 0 0 - AS-PIN_probe_1752 60 1 60 chr16 88827254 83335739 83335799 1 60, 1, 83335739,
60 0 0 0 0 0 0 0 - AS-PIN_probe_1753 60 1 60 chr16 88827254 83350469 83350529 1 60, 1, 83350469,
60 0 0 0 0 0 0 0 - AS-PIN_probe_1754 60 1 60 chr16 88827254 83354095 83354155 1 60, 1, 83354095,
60 0 0 0 0 0 0 0 - AS-PIN_probe_1755 60 1 60 chr16 88827254 83355192 83355252 1 60, 1, 83355192,
60 0 0 0 0 0 0 0 + AS-PIN_probe_1756 60 1 60 chr16 88827254 83579920 83579980 1 60, 1, 83579920,
60 0 0 0 0 0 0 0 - AS-PIN_probe_1757 60 1 60 chr16 88827254 85990704 85990764 1 60, 1, 85990704,
60 0 0 0 0 0 0 0 + AS-PIN_probe_1758 60 1 60 chr16 88827254 86294269 86294329 1 60, 1, 86294269,
60 0 0 0 0 0 0 0 + AS-PIN_probe_1759 60 1 60 chr16 88827254 87240687 87240747 1 60, 1, 87240687,
60 0 0 0 0 0 0 0 - AS-PIN_probe_1760 60 1 60 chr16 88827254 87453209 87453269 1 60, 1, 87453209,
60 0 0 0 0 0 0 0 + AS-PIN_probe_1761 60 1 60 chr16 88827254 88012217 88012277 1 60, 1, 88012217,
60 0 0 0 0 0 0 0 - AS-PIN_probe_1762 60 1 60 chr16 88827254 88126480 88126540 1 60, 1, 88126480,
60 0 0 0 0 0 0 0 - AS-PIN_probe_1763 60 1 60 chr16 88827254 88142979 88143039 1 60, 1, 88142979,
60 0 0 0 0 0 0 0 - AS-PIN_probe_1764 60 1 60 chr16 88827254 88283161 88283221 1 60, 1, 88283161,
60 0 0 0 0 0 0 0 + AS-PIN_probe_1765 60 1 60 chr16 88827254 88310413 88310473 1 60, 1, 88310413,
60 0 0 0 0 0 0 0 - AS-PIN_probe_1766 60 1 60 chr16 88827254 88481560 88481620 1 60, 1, 88481560,
60 0 0 0 0 0 0 0 - AS-PIN_probe_1767 60 1 60 chr16 88827254 88497895 88497955 1 60, 1, 88497895,
60 0 0 0 0 0 0 0 - AS-PIN_probe_1768 60 1 60 chr16 88827254 88500105 88500165 1 60, 1, 88500105,
60 0 0 0 0 0 0 0 + AS-PIN_probe_1769 60 1 60 chr17 78774742 382841 382901 1 60, 1, 382841,
60 0 0 0 0 0 0 0 + AS-PIN_probe_1770 60 1 60 chr17 78774742 1346764 1346824 1 60, 1, 1346764,
60 0 0 0 0 0 0 0 + AS-PIN_probe_1771 60 1 60 chr17 78774742 1501772 1501832 1 60, 1, 1501772,
60 0 0 0 0 0 0 0 + AS-PIN_probe_1772 60 1 60 chr17 78774742 1511146 1511206 1 60, 1, 1511146,
60 0 0 0 0 0 0 0 + AS-PIN_probe_1773 60 1 60 chr17 78774742 1523545 1523605 1 60, 1, 1523545,
60 0 0 0 0 0 0 0 + AS-PIN_probe_1774 60 1 60 chr17 78774742 1525796 1525856 1 60, 1, 1525796,
60 0 0 0 0 0 0 0 - AS-PIN_probe_1775 60 1 60 chr17 78774742 1626575 1626635 1 60, 1, 1626575,
60 0 0 0 0 0 0 0 - AS-PIN_probe_1776 60 1 60 chr17 78774742 2171349 2171409 1 60, 1, 2171349,
60 0 0 0 0 0 0 0 - AS-PIN_probe_1777 60 1 60 chr17 78774742 2522698 2522758 1 60, 1, 2522698,
60 0 0 0 0 0 0 0 - AS-PIN_probe_1778 60 1 60 chr17 78774742 2530207 2530267 1 60, 1, 2530207,
60 0 0 0 0 0 0 0 + AS-PIN_probe_1779 60 1 60 chr17 78774742 3312751 3312811 1 60, 1, 3312751,
60 0 0 0 0 0 0 0 - AS-PIN_probe_1780 60 1 60 chr17 78774742 3505040 3505100 1 60, 1, 3505040,
60 0 0 0 0 0 0 0 - AS-PIN_probe_1781 60 1 60 chr17 78774742 3508101 3508161 1 60, 1, 3508101,
60 0 0 0 0 0 0 0 + AS-PIN_probe_1782 60 1 60 chr17 78774742 3538742 3538802 1 60, 1, 3538742,
60 0 0 0 0 0 0 0 + AS-PIN_probe_1783 60 1 60 chr17 78774742 3579538 3579598 1 60, 1, 3579538,
60 0 0 0 0 0 0 0 + AS-PIN_probe_1784 60 1 60 chr17 78774742 3912900 3912960 1 60, 1, 3912900,
60 0 0 0 0 0 0 0 + AS-PIN_probe_1785 60 1 60 chr17 78774742 4023428 4023488 1 60, 1, 4023428,
60 0 0 0 0 0 0 0 + AS-PIN_probe_1786 60 1 60 chr17 78774742 4031308 4031368 1 60, 1, 4031308,
60 0 0 0 0 0 0 0 + AS-PIN_probe_1787 60 1 60 chr17 78774742 4033447 4033507 1 60, 1, 4033447,
60 0 0 0 0 0 0 0 + AS-PIN_probe_1788 60 1 60 chr17 78774742 4157107 4157167 1 60, 1, 4157107,
60 0 0 0 0 0 0 0 + AS-PIN_probe_1789 60 1 60 chr17 78774742 4392407 4392467 1 60, 1, 4392407,
60 0 0 0 0 0 0 0 + AS-PIN_probe_1790 60 1 60 chr17 78774742 4532557 4532617 1 60, 1, 4532557,
60 0 0 0 0 0 0 0 + AS-PIN_probe_1791 60 1 60 chr17 78774742 4541429 4541489 1 60, 1, 4541429,
60 0 0 0 0 0 0 0 - AS-PIN_probe_1792 60 1 60 chr17 78774742 4566492 4566552 1 60, 1, 4566492,
60 0 0 0 0 0 0 0 - AS-PIN_probe_1793 60 1 60 chr17 78774742 4568304 4568364 1 60, 1, 4568304,
60 0 0 0 0 0 0 0 - AS-PIN_probe_1794 60 1 60 chr17 78774742 4581819 4581879 1 60, 1, 4581819,
60 0 0 0 0 0 0 0 - AS-PIN_probe_1795 60 1 60 chr17 78774742 4658532 4658592 1 60, 1, 4658532,
60 0 0 0 0 0 0 0 - AS-PIN_probe_1796 60 1 60 chr17 78774742 4668294 4668354 1 60, 1, 4668294,
60 0 0 0 0 0 0 0 + AS-PIN_probe_1797 60 1 60 chr17 78774742 4746777 4746837 1 60, 1, 4746777,
60 0 0 0 0 0 0 0 - AS-PIN_probe_1798 60 1 60 chr17 78774742 4787218 4787278 1 60, 1, 4787218,
60 0 0 0 0 0 0 0 + AS-PIN_probe_1799 60 1 60 chr17 78774742 4804505 4804565 1 60, 1, 4804505,
60 0 0 0 0 0 0 0 - AS-PIN_probe_1800 60 1 60 chr17 78774742 5225407 5225467 1 60, 1, 5225407,
60 0 0 0 0 0 0 0 + AS-PIN_probe_1801 60 1 60 chr17 78774742 5230253 5230313 1 60, 1, 5230253,
60 0 0 0 0 0 0 0 + AS-PIN_probe_1802 60 1 60 chr17 78774742 5230810 5230870 1 60, 1, 5230810,
60 0 0 0 0 0 0 0 + AS-PIN_probe_1803 60 1 60 chr17 78774742 5231888 5231948 1 60, 1, 5231888,
60 0 0 0 0 0 0 0 + AS-PIN_probe_1804 60 1 60 chr17 78774742 5235646 5235706 1 60, 1, 5235646,
60 0 0 0 0 0 0 0 + AS-PIN_probe_1805 60 1 60 chr17 78774742 5238965 5239025 1 60, 1, 5238965,
60 0 0 0 0 0 0 0 + AS-PIN_probe_1806 60 1 60 chr17 78774742 5252893 5252953 1 60, 1, 5252893,
52 0 0 0 0 0 0 0 - AS-PIN_probe_1807 52 1 52 chr17 78774742 5269304 5269356 1 52, 1, 5269304,
60 0 0 0 0 0 0 0 + AS-PIN_probe_1808 60 1 60 chr17 78774742 5344704 5344764 1 60, 1, 5344704,
60 0 0 0 0 0 0 0 - AS-PIN_probe_1809 60 1 60 chr17 78774742 6485796 6485856 1 60, 1, 6485796,
60 0 0 0 0 0 0 0 + AS-PIN_probe_1810 60 1 60 chr17 78774742 7137898 7137958 1 60, 1, 7137898,
60 0 0 0 0 0 0 0 - AS-PIN_probe_1811 60 1 60 chr17 78774742 7188091 7188151 1 60, 1, 7188091,
60 0 0 0 0 0 0 0 - AS-PIN_probe_1812 60 1 60 chr17 78774742 7190434 7190494 1 60, 1, 7190434,
60 0 0 0 0 0 0 0 - AS-PIN_probe_1813 60 1 60 chr17 78774742 7192348 7192408 1 60, 1, 7192348,
60 0 0 0 0 0 0 0 - AS-PIN_probe_1814 60 1 60 chr17 78774742 7231018 7231078 1 60, 1, 7231018,
60 0 0 0 0 0 0 0 - AS-PIN_probe_1815 60 1 60 chr17 78774742 7356207 7356267 1 60, 1, 7356207,
60 0 0 0 0 0 0 0 - AS-PIN_probe_1816 60 1 60 chr17 78774742 7414397 7414457 1 60, 1, 7414397,
60 0 0 0 0 0 0 0 + AS-PIN_probe_1817 60 1 60 chr17 78774742 7438330 7438390 1 60, 1, 7438330,
60 0 0 0 0 0 0 0 - AS-PIN_probe_1818 60 1 60 chr17 78774742 7475995 7476055 1 60, 1, 7475995,
60 0 0 0 0 0 0 0 - AS-PIN_probe_1819 60 1 60 chr17 78774742 7702445 7702505 1 60, 1, 7702445,
60 0 0 0 0 0 0 0 - AS-PIN_probe_1820 60 1 60 chr17 78774742 7742013 7742073 1 60, 1, 7742013,
60 0 0 0 0 0 0 0 - AS-PIN_probe_1821 60 1 60 chr17 78774742 7753543 7753603 1 60, 1, 7753543,
60 0 0 0 0 0 0 0 + AS-PIN_probe_1822 60 1 60 chr17 78774742 7920294 7920354 1 60, 1, 7920294,
60 0 0 0 0 0 0 0 + AS-PIN_probe_1823 60 1 60 chr17 78774742 7987583 7987643 1 60, 1, 7987583,
60 0 0 0 0 0 0 0 + AS-PIN_probe_1824 60 1 60 chr17 78774742 7992234 7992294 1 60, 1, 7992234,
60 0 0 0 0 0 0 0 + AS-PIN_probe_1825 60 1 60 chr17 78774742 8073951 8074011 1 60, 1, 8073951,
60 0 0 0 0 0 0 0 + AS-PIN_probe_1826 60 1 60 chr17 78774742 8133967 8134027 1 60, 1, 8133967,
60 0 0 0 0 0 0 0 - AS-PIN_probe_1827 60 1 60 chr17 78774742 8294822 8294882 1 60, 1, 8294822,
60 0 0 0 0 0 0 0 + AS-PIN_probe_1828 60 1 60 chr17 78774742 8322429 8322489 1 60, 1, 8322429,
60 0 0 0 0 0 0 0 + AS-PIN_probe_1829 60 1 60 chr17 78774742 8337865 8337925 1 60, 1, 8337865,
60 0 0 0 0 0 0 0 + AS-PIN_probe_1830 60 1 60 chr17 78774742 8356640 8356700 1 60, 1, 8356640,
60 0 0 0 0 0 0 0 + AS-PIN_probe_1831 60 1 60 chr17 78774742 8362933 8362993 1 60, 1, 8362933,
60 0 0 0 0 0 0 0 + AS-PIN_probe_1832 60 1 60 chr17 78774742 9222635 9222695 1 60, 1, 9222635,
60 0 0 0 0 0 0 0 + AS-PIN_probe_1833 60 1 60 chr17 78774742 9769564 9769624 1 60, 1, 9769564,
60 0 0 0 0 0 0 0 - AS-PIN_probe_1834 60 1 60 chr17 78774742 12785097 12785157 1 60, 1, 12785097,
60 0 0 0 0 0 0 0 + AS-PIN_probe_1835 60 1 60 chr17 78774742 12849083 12849143 1 60, 1, 12849083,
60 0 0 0 0 0 0 0 + AS-PIN_probe_1836 60 1 60 chr17 78774742 15104746 15104806 1 60, 1, 15104746,
60 0 0 0 0 0 0 0 + AS-PIN_probe_1837 60 1 60 chr17 78774742 15495925 15495985 1 60, 1, 15495925,
60 0 0 0 0 0 0 0 - AS-PIN_probe_1838 60 1 60 chr17 78774742 17947839 17947899 1 60, 1, 17947839,
60 0 0 0 0 0 0 0 - AS-PIN_probe_1839 60 1 60 chr17 78774742 17983575 17983635 1 60, 1, 17983575,
60 0 0 0 0 0 0 0 - AS-PIN_probe_1841 60 1 60 chr17 78774742 18089593 18089653 1 60, 1, 18089593,
60 0 0 0 0 0 0 0 + AS-PIN_probe_1840 60 1 60 chr17 78774742 18090201 18090261 1 60, 1, 18090201,
60 0 0 0 0 0 0 0 + AS-PIN_probe_1842 60 1 60 chr17 78774742 18092700 18092760 1 60, 1, 18092700,
60 0 0 0 0 0 0 0 + AS-PIN_probe_1843 60 1 60 chr17 78774742 18094975 18095035 1 60, 1, 18094975,
60 0 0 0 0 0 0 0 - AS-PIN_probe_1844 60 1 60 chr17 78774742 18767951 18768011 1 60, 1, 18767951,
60 0 0 0 0 0 0 0 - AS-PIN_probe_1845 60 1 60 chr17 78774742 19155958 19156018 1 60, 1, 19155958,
60 0 0 0 0 0 0 0 - AS-PIN_probe_1846 60 1 60 chr17 78774742 19404322 19404382 1 60, 1, 19404322,
60 0 0 0 0 0 0 0 + AS-PIN_probe_1847 60 1 60 chr17 78774742 19558634 19558694 1 60, 1, 19558634,
60 0 0 0 0 0 0 0 + AS-PIN_probe_1848 60 1 60 chr17 78774742 19624946 19625006 1 60, 1, 19624946,
60 0 0 0 0 0 0 0 - AS-PIN_probe_1849 60 1 60 chr17 78774742 23711884 23711944 1 60, 1, 23711884,
60 0 0 0 0 0 0 0 + AS-PIN_probe_1850 60 1 60 chr17 78774742 23721119 23721179 1 60, 1, 23721119,
60 0 0 0 0 0 0 0 + AS-PIN_probe_1851 60 1 60 chr17 78774742 23929525 23929585 1 60, 1, 23929525,
60 0 0 0 0 0 0 0 + AS-PIN_probe_1852 60 1 60 chr17 78774742 23931164 23931224 1 60, 1, 23931164,
60 0 0 0 0 0 0 0 + AS-PIN_probe_1853 60 1 60 chr17 78774742 23966881 23966941 1 60, 1, 23966881,
60 0 0 0 0 0 0 0 + AS-PIN_probe_1854 60 1 60 chr17 78774742 23968403 23968463 1 60, 1, 23968403,
60 0 0 0 0 0 0 0 + AS-PIN_probe_1855 60 1 60 chr17 78774742 23971715 23971775 1 60, 1, 23971715,
60 0 0 0 0 0 0 0 + AS-PIN_probe_1856 60 1 60 chr17 78774742 23975475 23975535 1 60, 1, 23975475,
60 0 0 0 0 0 0 0 + AS-PIN_probe_1857 60 1 60 chr17 78774742 23984486 23984546 1 60, 1, 23984486,
60 0 0 0 0 0 0 0 + AS-PIN_probe_1858 60 1 60 chr17 78774742 24065985 24066045 1 60, 1, 24065985,
60 0 0 0 0 0 0 0 + AS-PIN_probe_1859 60 1 60 chr17 78774742 24272892 24272952 1 60, 1, 24272892,
60 0 0 0 0 0 0 0 + AS-PIN_probe_1860 60 1 60 chr17 78774742 24933077 24933137 1 60, 1, 24933077,
60 0 0 0 0 0 0 0 - AS-PIN_probe_1861 60 1 60 chr17 78774742 26216847 26216907 1 60, 1, 26216847,
60 0 0 0 0 0 0 0 - AS-PIN_probe_1862 60 1 60 chr17 78774742 26220639 26220699 1 60, 1, 26220639,
60 0 0 0 0 0 0 0 - AS-PIN_probe_1863 60 1 60 chr17 78774742 26600127 26600187 1 60, 1, 26600127,
60 0 0 0 0 0 0 0 - AS-PIN_probe_1864 60 1 60 chr17 78774742 26681439 26681499 1 60, 1, 26681439,
60 0 0 0 0 0 0 0 - AS-PIN_probe_1865 60 1 60 chr17 78774742 26688962 26689022 1 60, 1, 26688962,
60 0 0 0 0 0 0 0 - AS-PIN_probe_1866 60 1 60 chr17 78774742 26691653 26691713 1 60, 1, 26691653,
60 0 0 0 0 0 0 0 + AS-PIN_probe_1867 60 1 60 chr17 78774742 27229853 27229913 1 60, 1, 27229853,
60 0 0 0 0 0 0 0 - AS-PIN_probe_1868 60 1 60 chr17 78774742 27346695 27346755 1 60, 1, 27346695,
60 0 0 0 0 0 0 0 + AS-PIN_probe_1869 60 1 60 chr17 78774742 27689423 27689483 1 60, 1, 27689423,
60 0 0 0 0 0 0 0 - AS-PIN_probe_1870 60 1 60 chr17 78774742 29622274 29622334 1 60, 1, 29622274,
60 0 0 0 0 0 0 0 + AS-PIN_probe_1871 60 1 60 chr17 78774742 31130380 31130440 1 60, 1, 31130380,
60 0 0 0 0 0 0 0 - AS-PIN_probe_1872 60 1 60 chr17 78774742 31171280 31171340 1 60, 1, 31171280,
60 0 0 0 0 0 0 0 + AS-PIN_probe_1873 60 1 60 chr17 78774742 31945886 31945946 1 60, 1, 31945886,
60 0 0 0 0 0 0 0 - AS-PIN_probe_1874 60 1 60 chr17 78774742 31975863 31975923 1 60, 1, 31975863,
60 0 0 0 0 0 0 0 + AS-PIN_probe_1875 60 1 60 chr17 78774742 32954804 32954864 1 60, 1, 32954804,
60 0 0 0 0 0 0 0 + AS-PIN_probe_1876 60 1 60 chr17 78774742 32995412 32995472 1 60, 1, 32995412,
60 0 0 0 0 0 0 0 + AS-PIN_probe_1877 60 1 60 chr17 78774742 34263147 34263207 1 60, 1, 34263147,
60 0 0 0 0 0 0 0 + AS-PIN_probe_1878 60 1 60 chr17 78774742 34487712 34487772 1 60, 1, 34487712,
60 0 0 0 0 0 0 0 + AS-PIN_probe_1879 60 1 60 chr17 78774742 34597320 34597380 1 60, 1, 34597320,
60 0 0 0 0 0 0 0 + AS-PIN_probe_1880 60 1 60 chr17 78774742 34841733 34841793 1 60, 1, 34841733,
60 0 0 0 0 0 0 0 - AS-PIN_probe_1881 60 1 60 chr17 78774742 34911028 34911088 1 60, 1, 34911028,
60 0 0 0 0 0 0 0 - AS-PIN_probe_1882 60 1 60 chr17 78774742 35120144 35120204 1 60, 1, 35120144,
60 0 0 0 0 0 0 0 - AS-PIN_probe_1883 60 1 60 chr17 78774742 35139463 35139523 1 60, 1, 35139463,
60 0 0 0 0 0 0 0 + AS-PIN_probe_1884 60 1 60 chr17 78774742 35139480 35139540 1 60, 1, 35139480,
60 0 0 0 0 0 0 0 - AS-PIN_probe_1885 60 1 60 chr17 78774742 35153848 35153908 1 60, 1, 35153848,
60 0 0 0 0 0 0 0 - AS-PIN_probe_1886 60 1 60 chr17 78774742 35404954 35405014 1 60, 1, 35404954,
60 0 0 0 0 0 0 0 + AS-PIN_probe_1887 60 1 60 chr17 78774742 35436465 35436525 1 60, 1, 35436465,
60 0 0 0 0 0 0 0 - AS-PIN_probe_1888 60 1 60 chr17 78774742 35576575 35576635 1 60, 1, 35576575,
60 0 0 0 0 0 0 0 - AS-PIN_probe_1889 60 1 60 chr17 78774742 35598985 35599045 1 60, 1, 35598985,
60 0 0 0 0 0 0 0 + AS-PIN_probe_1890 60 1 60 chr17 78774742 35826230 35826290 1 60, 1, 35826230,
60 0 0 0 0 0 0 0 - AS-PIN_probe_1891 60 1 60 chr17 78774742 35862828 35862888 1 60, 1, 35862828,
60 0 0 0 0 0 0 0 + AS-PIN_probe_1892 60 1 60 chr17 78774742 35894327 35894387 1 60, 1, 35894327,
60 0 0 0 0 0 0 0 + AS-PIN_probe_1893 60 1 60 chr17 78774742 36108368 36108428 1 60, 1, 36108368,
60 0 0 0 0 0 0 0 + AS-PIN_probe_1894 60 1 60 chr17 78774742 36273517 36273577 1 60, 1, 36273517,
60 0 0 0 0 0 0 0 - AS-PIN_probe_1895 60 1 60 chr17 78774742 37100769 37100829 1 60, 1, 37100769,
60 0 0 0 0 0 0 0 + AS-PIN_probe_1896 60 1 60 chr17 78774742 37220971 37221031 1 60, 1, 37220971,
60 0 0 0 0 0 0 0 + AS-PIN_probe_1897 60 1 60 chr17 78774742 37308504 37308564 1 60, 1, 37308504,
60 0 0 0 0 0 0 0 + AS-PIN_probe_1898 60 1 60 chr17 78774742 37516390 37516450 1 60, 1, 37516390,
60 0 0 0 0 0 0 0 - AS-PIN_probe_1899 60 1 60 chr17 78774742 37710101 37710161 1 60, 1, 37710101,
60 0 0 0 0 0 0 0 + AS-PIN_probe_1900 60 1 60 chr17 78774742 37722385 37722445 1 60, 1, 37722385,
60 0 0 0 0 0 0 0 + AS-PIN_probe_1901 60 1 60 chr17 78774742 37728838 37728898 1 60, 1, 37728838,
60 0 0 0 0 0 0 0 + AS-PIN_probe_1902 60 1 60 chr17 78774742 37751138 37751198 1 60, 1, 37751138,
60 0 0 0 0 0 0 0 - AS-PIN_probe_1903 60 1 60 chr17 78774742 37888581 37888641 1 60, 1, 37888581,
60 0 0 0 0 0 0 0 - AS-PIN_probe_1904 60 1 60 chr17 78774742 37970252 37970312 1 60, 1, 37970252,
60 0 0 0 0 0 0 0 + AS-PIN_probe_1905 60 1 60 chr17 78774742 38221538 38221598 1 60, 1, 38221538,
60 0 0 0 0 0 0 0 - AS-PIN_probe_1906 60 1 60 chr17 78774742 38243635 38243695 1 60, 1, 38243635,
60 0 0 0 0 0 0 0 - AS-PIN_probe_1907 60 1 60 chr17 78774742 38418607 38418667 1 60, 1, 38418607,
60 0 0 0 0 0 0 0 + AS-PIN_probe_1908 60 1 60 chr17 78774742 38453186 38453246 1 60, 1, 38453186,
60 0 0 0 0 0 0 0 - AS-PIN_probe_1909 60 1 60 chr17 78774742 38956521 38956581 1 60, 1, 38956521,
60 0 0 0 0 0 0 0 + AS-PIN_probe_1910 60 1 60 chr17 78774742 39511706 39511766 1 60, 1, 39511706,
60 0 0 0 0 0 0 0 - AS-PIN_probe_1911 60 1 60 chr17 78774742 39783946 39784006 1 60, 1, 39783946,
60 0 0 0 0 0 0 0 + AS-PIN_probe_1912 60 1 60 chr17 78774742 39818755 39818815 1 60, 1, 39818755,
60 0 0 0 0 0 0 0 - AS-PIN_probe_1913 60 1 60 chr17 78774742 40155773 40155833 1 60, 1, 40155773,
60 0 0 0 0 0 0 0 + AS-PIN_probe_1914 60 1 60 chr17 78774742 40286224 40286284 1 60, 1, 40286224,
60 0 0 0 0 0 0 0 + AS-PIN_probe_1915 60 1 60 chr17 78774742 40463013 40463073 1 60, 1, 40463013,
60 0 0 0 0 0 0 0 - AS-PIN_probe_1916 60 1 60 chr17 78774742 40665516 40665576 1 60, 1, 40665516,
60 0 0 0 0 0 0 0 - AS-PIN_probe_1917 60 1 60 chr17 78774742 40677968 40678028 1 60, 1, 40677968,
60 0 0 0 0 0 0 0 + AS-PIN_probe_1918 60 1 60 chr17 78774742 40838081 40838141 1 60, 1, 40838081,
60 0 0 0 0 0 0 0 + AS-PIN_probe_1919 60 1 60 chr17 78774742 41467438 41467498 1 60, 1, 41467438,
60 0 0 0 0 0 0 0 + AS-PIN_probe_1920 60 1 60 chr17 78774742 42561826 42561886 1 60, 1, 42561826,
60 0 0 0 0 0 0 0 + AS-PIN_probe_1921 60 1 60 chr17 78774742 42576287 42576347 1 60, 1, 42576287,
60 0 0 0 0 0 0 0 - AS-PIN_probe_1922 60 1 60 chr17 78774742 42758588 42758648 1 60, 1, 42758588,
60 0 0 0 0 0 0 0 - AS-PIN_probe_1923 60 1 60 chr17 78774742 43028717 43028777 1 60, 1, 43028717,
60 0 0 0 0 0 0 0 - AS-PIN_probe_1924 60 1 60 chr17 78774742 43090872 43090932 1 60, 1, 43090872,
60 0 0 0 0 0 0 0 - AS-PIN_probe_1925 60 1 60 chr17 78774742 43108773 43108833 1 60, 1, 43108773,
60 0 0 0 0 0 0 0 + AS-PIN_probe_1926 60 1 60 chr17 78774742 43464525 43464585 1 60, 1, 43464525,
60 0 0 0 0 0 0 0 + AS-PIN_probe_1927 60 1 60 chr17 78774742 44226625 44226685 1 60, 1, 44226625,
60 0 0 0 0 0 0 0 + AS-PIN_probe_1928 60 1 60 chr17 78774742 44232061 44232121 1 60, 1, 44232061,
60 0 0 0 0 0 0 0 - AS-PIN_probe_1929 60 1 60 chr17 78774742 44284866 44284926 1 60, 1, 44284866,
60 0 0 0 0 0 0 0 - AS-PIN_probe_1930 60 1 60 chr17 78774742 44288452 44288512 1 60, 1, 44288452,
52 0 0 0 0 0 0 0 + AS-PIN_probe_1931 52 1 52 chr17 78774742 44754776 44754828 1 52, 1, 44754776,
60 0 0 0 0 0 0 0 + AS-PIN_probe_1932 60 1 60 chr17 78774742 45034308 45034368 1 60, 1, 45034308,
60 0 0 0 0 0 0 0 + AS-PIN_probe_1933 60 1 60 chr17 78774742 45148614 45148674 1 60, 1, 45148614,
60 0 0 0 0 0 0 0 + AS-PIN_probe_1934 60 1 60 chr17 78774742 45152135 45152195 1 60, 1, 45152135,
60 0 0 0 0 0 0 0 + AS-PIN_probe_1935 60 1 60 chr17 78774742 45152737 45152797 1 60, 1, 45152737,
60 0 0 0 0 0 0 0 - AS-PIN_probe_1936 60 1 60 chr17 78774742 45496890 45496950 1 60, 1, 45496890,
60 0 0 0 0 0 0 0 - AS-PIN_probe_1937 60 1 60 chr17 78774742 45509338 45509398 1 60, 1, 45509338,
60 0 0 0 0 0 0 0 - AS-PIN_probe_1938 60 1 60 chr17 78774742 45513672 45513732 1 60, 1, 45513672,
60 0 0 0 0 0 0 0 - AS-PIN_probe_1939 60 1 60 chr17 78774742 45540519 45540579 1 60, 1, 45540519,
60 0 0 0 0 0 0 0 - AS-PIN_probe_1940 60 1 60 chr17 78774742 45893059 45893119 1 60, 1, 45893059,
60 0 0 0 0 0 0 0 - AS-PIN_probe_1941 60 1 60 chr17 78774742 45906284 45906344 1 60, 1, 45906284,
60 0 0 0 0 0 0 0 - AS-PIN_probe_1942 60 1 60 chr17 78774742 45915749 45915809 1 60, 1, 45915749,
60 0 0 0 0 0 0 0 - AS-PIN_probe_1943 60 1 60 chr17 78774742 45962124 45962184 1 60, 1, 45962124,
60 0 0 0 0 0 0 0 - AS-PIN_probe_1944 60 1 60 chr17 78774742 45983875 45983935 1 60, 1, 45983875,
60 0 0 0 0 0 0 0 - AS-PIN_probe_1945 60 1 60 chr17 78774742 46088298 46088358 1 60, 1, 46088298,
60 0 0 0 0 0 0 0 - AS-PIN_probe_1946 60 1 60 chr17 78774742 46090441 46090501 1 60, 1, 46090441,
60 0 0 0 0 0 0 0 - AS-PIN_probe_1947 60 1 60 chr17 78774742 46097512 46097572 1 60, 1, 46097512,
60 0 0 0 0 0 0 0 - AS-PIN_probe_1948 60 1 60 chr17 78774742 46108300 46108360 1 60, 1, 46108300,
60 0 0 0 0 0 0 0 + AS-PIN_probe_1949 60 1 60 chr17 78774742 46427833 46427893 1 60, 1, 46427833,
60 0 0 0 0 0 0 0 + AS-PIN_probe_1950 60 1 60 chr17 78774742 46428994 46429054 1 60, 1, 46428994,
60 0 0 0 0 0 0 0 + AS-PIN_probe_1951 60 1 60 chr17 78774742 46473951 46474011 1 60, 1, 46473951,
60 0 0 0 0 0 0 0 + AS-PIN_probe_1952 60 1 60 chr17 78774742 46649716 46649776 1 60, 1, 46649716,
60 0 0 0 0 0 0 0 + AS-PIN_probe_1953 60 1 60 chr17 78774742 46651344 46651404 1 60, 1, 46651344,
60 0 0 0 0 0 0 0 + AS-PIN_probe_1954 60 1 60 chr17 78774742 46652763 46652823 1 60, 1, 46652763,
60 0 0 0 0 0 0 0 - AS-PIN_probe_1956 60 1 60 chr17 78774742 50392925 50392985 1 60, 1, 50392925,
60 0 0 0 0 0 0 0 + AS-PIN_probe_1955 60 1 60 chr17 78774742 50395731 50395791 1 60, 1, 50395731,
60 0 0 0 0 0 0 0 + AS-PIN_probe_1957 60 1 60 chr17 78774742 52327900 52327960 1 60, 1, 52327900,
60 0 0 0 0 0 0 0 - AS-PIN_probe_1958 60 1 60 chr17 78774742 52429321 52429381 1 60, 1, 52429321,
60 0 0 0 0 0 0 0 - AS-PIN_probe_1959 60 1 60 chr17 78774742 52540323 52540383 1 60, 1, 52540323,
60 0 0 0 0 0 0 0 - AS-PIN_probe_1960 60 1 60 chr17 78774742 52549219 52549279 1 60, 1, 52549219,
60 0 0 0 0 0 0 0 - AS-PIN_probe_1961 60 1 60 chr17 78774742 53064150 53064210 1 60, 1, 53064150,
60 0 0 0 0 0 0 0 + AS-PIN_probe_1962 60 1 60 chr17 78774742 53925252 53925312 1 60, 1, 53925252,
60 0 0 0 0 0 0 0 - AS-PIN_probe_1963 60 1 60 chr17 78774742 54135591 54135651 1 60, 1, 54135591,
60 0 0 0 0 0 0 0 - AS-PIN_probe_1964 60 1 60 chr17 78774742 54153105 54153165 1 60, 1, 54153105,
60 0 0 0 0 0 0 0 - AS-PIN_probe_1965 60 1 60 chr17 78774742 54156399 54156459 1 60, 1, 54156399,
60 0 0 0 0 0 0 0 - AS-PIN_probe_1966 60 1 60 chr17 78774742 56088741 56088801 1 60, 1, 56088741,
60 0 0 0 0 0 0 0 + AS-PIN_probe_1967 60 1 60 chr17 78774742 57301463 57301523 1 60, 1, 57301463,
60 0 0 0 0 0 0 0 + AS-PIN_probe_1968 60 1 60 chr17 78774742 57317088 57317148 1 60, 1, 57317088,
60 0 0 0 0 0 0 0 + AS-PIN_probe_1969 60 1 60 chr17 78774742 57427413 57427473 1 60, 1, 57427413,
60 0 0 0 0 0 0 0 + AS-PIN_probe_1970 60 1 60 chr17 78774742 58236080 58236140 1 60, 1, 58236080,
60 0 0 0 0 0 0 0 - AS-PIN_probe_1971 60 1 60 chr17 78774742 58928634 58928694 1 60, 1, 58928634,
60 0 0 0 0 0 0 0 - AS-PIN_probe_1972 60 1 60 chr17 78774742 59065800 59065860 1 60, 1, 59065800,
60 0 0 0 0 0 0 0 + AS-PIN_probe_1973 60 1 60 chr17 78774742 59145140 59145200 1 60, 1, 59145140,
60 0 0 0 0 0 0 0 + AS-PIN_probe_1974 60 1 60 chr17 78774742 59496319 59496379 1 60, 1, 59496319,
60 0 0 0 0 0 0 0 + AS-PIN_probe_1975 60 1 60 chr17 78774742 59912387 59912447 1 60, 1, 59912387,
60 0 0 0 0 0 0 0 + AS-PIN_probe_1976 60 1 60 chr17 78774742 59919540 59919600 1 60, 1, 59919540,
60 0 0 0 0 0 0 0 + AS-PIN_probe_1977 60 1 60 chr17 78774742 59930388 59930448 1 60, 1, 59930388,
60 0 0 0 0 0 0 0 + AS-PIN_probe_1978 60 1 60 chr17 78774742 62534203 62534263 1 60, 1, 62534203,
60 0 0 0 0 0 0 0 + AS-PIN_probe_1979 60 1 60 chr17 78774742 62616873 62616933 1 60, 1, 62616873,
60 0 0 0 0 0 0 0 + AS-PIN_probe_1980 60 1 60 chr17 78774742 62772375 62772435 1 60, 1, 62772375,
60 0 0 0 0 0 0 0 + AS-PIN_probe_1981 60 1 60 chr17 78774742 62775168 62775228 1 60, 1, 62775168,
60 0 0 0 0 0 0 0 - AS-PIN_probe_1982 60 1 60 chr17 78774742 63336226 63336286 1 60, 1, 63336226,
60 0 0 0 0 0 0 0 - AS-PIN_probe_1983 60 1 60 chr17 78774742 63402349 63402409 1 60, 1, 63402349,
60 0 0 0 0 0 0 0 + AS-PIN_probe_1984 60 1 60 chr17 78774742 63936612 63936672 1 60, 1, 63936612,
60 0 0 0 0 0 0 0 - AS-PIN_probe_1985 60 1 60 chr17 78774742 64037655 64037715 1 60, 1, 64037655,
60 0 0 0 0 0 0 0 + AS-PIN_probe_1986 60 1 60 chr17 78774742 64499942 64500002 1 60, 1, 64499942,
60 0 0 0 0 0 0 0 + AS-PIN_probe_1987 60 1 60 chr17 78774742 64543477 64543537 1 60, 1, 64543477,
60 0 0 0 0 0 0 0 + AS-PIN_probe_1988 60 1 60 chr17 78774742 64595934 64595994 1 60, 1, 64595934,
60 0 0 0 0 0 0 0 - AS-PIN_probe_1989 60 1 60 chr17 78774742 65010164 65010224 1 60, 1, 65010164,
60 0 0 0 0 0 0 0 - AS-PIN_probe_1990 60 1 60 chr17 78774742 65034305 65034365 1 60, 1, 65034305,
60 0 0 0 0 0 0 0 + AS-PIN_probe_1991 60 1 60 chr17 78774742 68244393 68244453 1 60, 1, 68244393,
60 0 0 0 0 0 0 0 - AS-PIN_probe_1992 60 1 60 chr17 78774742 68704240 68704300 1 60, 1, 68704240,
60 0 0 0 0 0 0 0 - AS-PIN_probe_1993 60 1 60 chr17 78774742 68713286 68713346 1 60, 1, 68713286,
60 0 0 0 0 0 0 0 - AS-PIN_probe_1994 60 1 60 chr17 78774742 68749977 68750037 1 60, 1, 68749977,
60 0 0 0 0 0 0 0 - AS-PIN_probe_1995 60 1 60 chr17 78774742 68752901 68752961 1 60, 1, 68752901,
52 0 0 0 0 0 0 0 - AS-PIN_probe_1996 52 1 52 chr17 78774742 69821940 69821992 1 52, 1, 69821940,
60 0 0 0 0 0 0 0 - AS-PIN_probe_1997 60 1 60 chr17 78774742 70611659 70611719 1 60, 1, 70611659,
60 0 0 0 0 0 0 0 - AS-PIN_probe_1998 60 1 60 chr17 78774742 70636396 70636456 1 60, 1, 70636396,
60 0 0 0 0 0 0 0 + AS-PIN_probe_1999 60 1 60 chr17 78774742 70638481 70638541 1 60, 1, 70638481,
60 0 0 0 0 0 0 0 - AS-PIN_probe_2000 60 1 60 chr17 78774742 70725910 70725970 1 60, 1, 70725910,
60 0 0 0 0 0 0 0 - AS-PIN_probe_2001 60 1 60 chr17 78774742 70740540 70740600 1 60, 1, 70740540,
60 0 0 0 0 0 0 0 - AS-PIN_probe_2002 60 1 60 chr17 78774742 70742326 70742386 1 60, 1, 70742326,
60 0 0 0 0 0 0 0 - AS-PIN_probe_2003 60 1 60 chr17 78774742 71000157 71000217 1 60, 1, 71000157,
60 0 0 0 0 0 0 0 - AS-PIN_probe_2004 60 1 60 chr17 78774742 71029099 71029159 1 60, 1, 71029099,
60 0 0 0 0 0 0 0 - AS-PIN_probe_2005 60 1 60 chr17 78774742 71244302 71244362 1 60, 1, 71244302,
60 0 0 0 0 0 0 0 - AS-PIN_probe_2006 60 1 60 chr17 78774742 71262374 71262434 1 60, 1, 71262374,
60 0 0 0 0 0 0 0 + AS-PIN_probe_2007 60 1 60 chr17 78774742 71342669 71342729 1 60, 1, 71342669,
60 0 0 0 0 0 0 0 + AS-PIN_probe_2008 60 1 60 chr17 78774742 71348192 71348252 1 60, 1, 71348192,
60 0 0 0 0 0 0 0 + AS-PIN_probe_2009 60 1 60 chr17 78774742 71383084 71383144 1 60, 1, 71383084,
60 0 0 0 0 0 0 0 + AS-PIN_probe_2010 60 1 60 chr17 78774742 71408882 71408942 1 60, 1, 71408882,
60 0 0 0 0 0 0 0 + AS-PIN_probe_2011 60 1 60 chr17 78774742 72191544 72191604 1 60, 1, 72191544,
60 0 0 0 0 0 0 0 + AS-PIN_probe_2012 60 1 60 chr17 78774742 72226378 72226438 1 60, 1, 72226378,
60 0 0 0 0 0 0 0 - AS-PIN_probe_2013 60 1 60 chr17 78774742 72795808 72795868 1 60, 1, 72795808,
60 0 0 0 0 0 0 0 + AS-PIN_probe_2014 60 1 60 chr17 78774742 73631679 73631739 1 60, 1, 73631679,
60 0 0 0 0 0 0 0 + AS-PIN_probe_2015 60 1 60 chr17 78774742 73948816 73948876 1 60, 1, 73948816,
60 0 0 0 0 0 0 0 + AS-PIN_probe_2016 60 1 60 chr17 78774742 74206585 74206645 1 60, 1, 74206585,
60 0 0 0 0 0 0 0 + AS-PIN_probe_2017 60 1 60 chr17 78774742 74306640 74306700 1 60, 1, 74306640,
60 0 0 0 0 0 0 0 + AS-PIN_probe_2018 60 1 60 chr17 78774742 75537338 75537398 1 60, 1, 75537338,
60 0 0 0 0 0 0 0 - AS-PIN_probe_2019 60 1 60 chr17 78774742 75792641 75792701 1 60, 1, 75792641,
60 0 0 0 0 0 0 0 - AS-PIN_probe_2020 60 1 60 chr17 78774742 75811055 75811115 1 60, 1, 75811055,
60 0 0 0 0 0 0 0 - AS-PIN_probe_2021 60 1 60 chr17 78774742 75913424 75913484 1 60, 1, 75913424,
60 0 0 0 0 0 0 0 - AS-PIN_probe_2022 60 1 60 chr17 78774742 75916210 75916270 1 60, 1, 75916210,
60 0 0 0 0 0 0 0 - AS-PIN_probe_2023 60 1 60 chr17 78774742 75922499 75922559 1 60, 1, 75922499,
60 0 0 0 0 0 0 0 - AS-PIN_probe_2024 60 1 60 chr17 78774742 75941335 75941395 1 60, 1, 75941335,
60 0 0 0 0 0 0 0 - AS-PIN_probe_2025 60 1 60 chr17 78774742 75960915 75960975 1 60, 1, 75960915,
60 0 0 0 0 0 0 0 - AS-PIN_probe_2026 60 1 60 chr17 78774742 75968022 75968082 1 60, 1, 75968022,
60 0 0 0 0 0 0 0 - AS-PIN_probe_2027 60 1 60 chr17 78774742 75970781 75970841 1 60, 1, 75970781,
60 0 0 0 0 0 0 0 + AS-PIN_probe_2028 60 1 60 chr17 78774742 76786223 76786283 1 60, 1, 76786223,
60 0 0 0 0 0 0 0 + AS-PIN_probe_2029 60 1 60 chr17 78774742 76826572 76826632 1 60, 1, 76826572,
60 0 0 0 0 0 0 0 + AS-PIN_probe_2030 60 1 60 chr17 78774742 77177831 77177891 1 60, 1, 77177831,
60 0 0 0 0 0 0 0 + AS-PIN_probe_2031 60 1 60 chr17 78774742 78119306 78119366 1 60, 1, 78119306,
60 0 0 0 0 0 0 0 + AS-PIN_probe_2032 60 1 60 chr17 78774742 78122975 78123035 1 60, 1, 78122975,
60 0 0 0 0 0 0 0 - AS-PIN_probe_2033 60 1 60 chr17 78774742 78472665 78472725 1 60, 1, 78472665,
60 0 0 0 0 0 0 0 - AS-PIN_probe_2034 60 1 60 chr18 76117153 660691 660751 1 60, 1, 660691,
60 0 0 0 0 0 0 0 + AS-PIN_probe_2035 60 1 60 chr18 76117153 665342 665402 1 60, 1, 665342,
60 0 0 0 0 0 0 0 + AS-PIN_probe_2036 60 1 60 chr18 76117153 667384 667444 1 60, 1, 667384,
60 0 0 0 0 0 0 0 + AS-PIN_probe_2037 60 1 60 chr18 76117153 696519 696579 1 60, 1, 696519,
60 0 0 0 0 0 0 0 + AS-PIN_probe_2038 60 1 60 chr18 76117153 2930650 2930710 1 60, 1, 2930650,
60 0 0 0 0 0 0 0 + AS-PIN_probe_2039 60 1 60 chr18 76117153 2950787 2950847 1 60, 1, 2950787,
60 0 0 0 0 0 0 0 + AS-PIN_probe_2040 60 1 60 chr18 76117153 3124762 3124822 1 60, 1, 3124762,
60 0 0 0 0 0 0 0 - AS-PIN_probe_2041 60 1 60 chr18 76117153 9211849 9211909 1 60, 1, 9211849,
60 0 0 0 0 0 0 0 + AS-PIN_probe_2042 60 1 60 chr18 76117153 9560621 9560681 1 60, 1, 9560621,
60 0 0 0 0 0 0 0 - AS-PIN_probe_2043 60 1 60 chr18 76117153 10538295 10538355 1 60, 1, 10538295,
60 0 0 0 0 0 0 0 + AS-PIN_probe_2044 60 1 60 chr18 76117153 11874982 11875042 1 60, 1, 11874982,
60 0 0 0 0 0 0 0 + AS-PIN_probe_2045 60 1 60 chr18 76117153 11887551 11887611 1 60, 1, 11887551,
60 0 0 0 0 0 0 0 - AS-PIN_probe_2046 60 1 60 chr18 76117153 12002264 12002324 1 60, 1, 12002264,
60 0 0 0 0 0 0 0 - AS-PIN_probe_2047 60 1 60 chr18 76117153 12018041 12018101 1 60, 1, 12018041,
60 0 0 0 0 0 0 0 - AS-PIN_probe_2048 60 1 60 chr18 76117153 12714495 12714555 1 60, 1, 12714495,
60 0 0 0 0 0 0 0 + AS-PIN_probe_2049 60 1 60 chr18 76117153 12778063 12778123 1 60, 1, 12778063,
60 0 0 0 0 0 0 0 + AS-PIN_probe_2050 60 1 60 chr18 76117153 12784424 12784484 1 60, 1, 12784424,
60 0 0 0 0 0 0 0 + AS-PIN_probe_2051 60 1 60 chr18 76117153 12804275 12804335 1 60, 1, 12804275,
60 0 0 0 0 0 0 0 - AS-PIN_probe_2052 60 1 60 chr18 76117153 13039763 13039823 1 60, 1, 13039763,
60 0 0 0 0 0 0 0 + AS-PIN_probe_2053 60 1 60 chr18 76117153 16883761 16883821 1 60, 1, 16883761,
60 0 0 0 0 0 0 0 - AS-PIN_probe_2054 60 1 60 chr18 76117153 17284981 17285041 1 60, 1, 17284981,
60 0 0 0 0 0 0 0 + AS-PIN_probe_2055 60 1 60 chr18 76117153 17498129 17498189 1 60, 1, 17498129,
60 0 0 0 0 0 0 0 - AS-PIN_probe_2056 60 1 60 chr18 76117153 17687098 17687158 1 60, 1, 17687098,
60 0 0 0 0 0 0 0 + AS-PIN_probe_2057 60 1 60 chr18 76117153 19233549 19233609 1 60, 1, 19233549,
60 0 0 0 0 0 0 0 - AS-PIN_probe_2058 60 1 60 chr18 76117153 19948515 19948575 1 60, 1, 19948515,
60 0 0 0 0 0 0 0 - AS-PIN_probe_2059 60 1 60 chr18 76117153 19964274 19964334 1 60, 1, 19964274,
60 0 0 0 0 0 0 0 + AS-PIN_probe_2060 60 1 60 chr18 76117153 26965743 26965803 1 60, 1, 26965743,
60 0 0 0 0 0 0 0 - AS-PIN_probe_2061 60 1 60 chr18 76117153 27167578 27167638 1 60, 1, 27167578,
60 0 0 0 0 0 0 0 - AS-PIN_probe_2062 60 1 60 chr18 76117153 27177410 27177470 1 60, 1, 27177410,
60 0 0 0 0 0 0 0 - AS-PIN_probe_2063 60 1 60 chr18 76117153 31088193 31088253 1 60, 1, 31088193,
60 0 0 0 0 0 0 0 - AS-PIN_probe_2064 60 1 60 chr18 76117153 31811371 31811431 1 60, 1, 31811371,
60 0 0 0 0 0 0 0 - AS-PIN_probe_2065 60 1 60 chr18 76117153 32004023 32004083 1 60, 1, 32004023,
60 0 0 0 0 0 0 0 - AS-PIN_probe_2066 60 1 60 chr18 76117153 32100709 32100769 1 60, 1, 32100709,
60 0 0 0 0 0 0 0 + AS-PIN_probe_2067 60 1 60 chr18 76117153 32630951 32631011 1 60, 1, 32630951,
60 0 0 0 0 0 0 0 + AS-PIN_probe_2068 60 1 60 chr18 76117153 41920398 41920458 1 60, 1, 41920398,
60 0 0 0 0 0 0 0 + AS-PIN_probe_2069 60 1 60 chr18 76117153 41923636 41923696 1 60, 1, 41923636,
60 0 0 0 0 0 0 0 + AS-PIN_probe_2070 60 1 60 chr18 76117153 43626109 43626169 1 60, 1, 43626109,
60 0 0 0 0 0 0 0 + AS-PIN_probe_2071 60 1 60 chr18 76117153 46051848 46051908 1 60, 1, 46051848,
60 0 0 0 0 0 0 0 + AS-PIN_probe_2072 60 1 60 chr18 76117153 46064300 46064360 1 60, 1, 46064300,
60 0 0 0 0 0 0 0 - AS-PIN_probe_2073 60 1 60 chr18 76117153 48686411 48686471 1 60, 1, 48686411,
60 0 0 0 0 0 0 0 - AS-PIN_probe_2074 60 1 60 chr18 76117153 50702561 50702621 1 60, 1, 50702561,
60 0 0 0 0 0 0 0 + AS-PIN_probe_2075 60 1 60 chr18 76117153 51403521 51403581 1 60, 1, 51403521,
60 0 0 0 0 0 0 0 + AS-PIN_probe_2076 60 1 60 chr18 76117153 52429248 52429308 1 60, 1, 52429248,
60 0 0 0 0 0 0 0 - AS-PIN_probe_2077 60 1 60 chr18 76117153 53172630 53172690 1 60, 1, 53172630,
60 0 0 0 0 0 0 0 + AS-PIN_probe_2078 60 1 60 chr18 76117153 53377413 53377473 1 60, 1, 53377413,
60 0 0 0 0 0 0 0 + AS-PIN_probe_2079 60 1 60 chr18 76117153 53470899 53470959 1 60, 1, 53470899,
60 0 0 0 0 0 0 0 + AS-PIN_probe_2080 60 1 60 chr18 76117153 53479632 53479692 1 60, 1, 53479632,
60 0 0 0 0 0 0 0 + AS-PIN_probe_2081 60 1 60 chr18 76117153 53486710 53486770 1 60, 1, 53486710,
60 0 0 0 0 0 0 0 + AS-PIN_probe_2082 60 1 60 chr18 76117153 53506677 53506737 1 60, 1, 53506677,
60 0 0 0 0 0 0 0 + AS-PIN_probe_2083 60 1 60 chr18 76117153 53513691 53513751 1 60, 1, 53513691,
60 0 0 0 0 0 0 0 + AS-PIN_probe_2084 60 1 60 chr18 76117153 53519483 53519543 1 60, 1, 53519483,
60 0 0 0 0 0 0 0 - AS-PIN_probe_2085 60 1 60 chr18 76117153 53872938 53872998 1 60, 1, 53872938,
60 0 0 0 0 0 0 0 - AS-PIN_probe_2086 60 1 60 chr18 76117153 54182479 54182539 1 60, 1, 54182479,
60 0 0 0 0 0 0 0 - AS-PIN_probe_2087 60 1 60 chr18 76117153 58097986 58098046 1 60, 1, 58097986,
60 0 0 0 0 0 0 0 - AS-PIN_probe_2088 60 1 60 chr18 76117153 58098572 58098632 1 60, 1, 58098572,
60 0 0 0 0 0 0 0 - AS-PIN_probe_2089 60 1 60 chr18 76117153 59411080 59411140 1 60, 1, 59411080,
60 0 0 0 0 0 0 0 - AS-PIN_probe_2090 60 1 60 chr18 76117153 70319543 70319603 1 60, 1, 70319543,
60 0 0 0 0 0 0 0 - AS-PIN_probe_2091 60 1 60 chr18 76117153 70377556 70377616 1 60, 1, 70377556,
60 0 0 0 0 0 0 0 - AS-PIN_probe_2092 60 1 60 chr18 76117153 75233546 75233606 1 60, 1, 75233546,
60 0 0 0 0 0 0 0 + AS-PIN_probe_2093 60 1 60 chr18 76117153 76061746 76061806 1 60, 1, 76061746,
60 0 0 0 0 0 0 0 + AS-PIN_probe_2094 60 1 60 chr19 63811651 568783 568843 1 60, 1, 568783,
60 0 0 0 0 0 0 0 - AS-PIN_probe_2095 60 1 60 chr19 63811651 755035 755095 1 60, 1, 755035,
60 0 0 0 0 0 0 0 - AS-PIN_probe_2096 60 1 60 chr19 63811651 1056215 1056275 1 60, 1, 1056215,
60 0 0 0 0 0 0 0 - AS-PIN_probe_2097 60 1 60 chr19 63811651 1056656 1056716 1 60, 1, 1056656,
60 0 0 0 0 0 0 0 - AS-PIN_probe_2098 60 1 60 chr19 63811651 1157702 1157762 1 60, 1, 1157702,
60 0 0 0 0 0 0 0 - AS-PIN_probe_2099 60 1 60 chr19 63811651 1171371 1171431 1 60, 1, 1171371,
60 0 0 0 0 0 0 0 - AS-PIN_probe_2100 60 1 60 chr19 63811651 1372146 1372206 1 60, 1, 1372146,
60 0 0 0 0 0 0 0 + AS-PIN_probe_2101 60 1 60 chr19 63811651 1767224 1767284 1 60, 1, 1767224,
60 0 0 0 0 0 0 0 - AS-PIN_probe_2102 60 1 60 chr19 63811651 2428046 2428106 1 60, 1, 2428046,
60 0 0 0 0 0 0 0 + AS-PIN_probe_2103 60 1 60 chr19 63811651 3012186 3012246 1 60, 1, 3012186,
60 0 0 0 0 0 0 0 + AS-PIN_probe_2104 60 1 60 chr19 63811651 3495478 3495538 1 60, 1, 3495478,
60 0 0 0 0 0 0 0 + AS-PIN_probe_2105 60 1 60 chr19 63811651 3934229 3934289 1 60, 1, 3934229,
60 0 0 0 0 0 0 0 + AS-PIN_probe_2106 60 1 60 chr19 63811651 4249176 4249236 1 60, 1, 4249176,
60 0 0 0 0 0 0 0 + AS-PIN_probe_2107 60 1 60 chr19 63811651 4645775 4645835 1 60, 1, 4645775,
60 0 0 0 0 0 0 0 - AS-PIN_probe_2108 60 1 60 chr19 63811651 4861813 4861873 1 60, 1, 4861813,
60 0 0 0 0 0 0 0 + AS-PIN_probe_2109 60 1 60 chr19 63811651 5173171 5173231 1 60, 1, 5173171,
60 0 0 0 0 0 0 0 + AS-PIN_probe_2110 60 1 60 chr19 63811651 5737493 5737553 1 60, 1, 5737493,
60 0 0 0 0 0 0 0 + AS-PIN_probe_2111 60 1 60 chr19 63811651 6422447 6422507 1 60, 1, 6422447,
60 0 0 0 0 0 0 0 + AS-PIN_probe_2112 60 1 60 chr19 63811651 6629212 6629272 1 60, 1, 6629212,
60 0 0 0 0 0 0 0 - AS-PIN_probe_2113 60 1 60 chr19 63811651 6692035 6692095 1 60, 1, 6692035,
60 0 0 0 0 0 0 0 - AS-PIN_probe_2114 60 1 60 chr19 63811651 6693977 6694037 1 60, 1, 6693977,
60 0 0 0 0 0 0 0 - AS-PIN_probe_2115 60 1 60 chr19 63811651 6697121 6697181 1 60, 1, 6697121,
60 0 0 0 0 0 0 0 - AS-PIN_probe_2116 60 1 60 chr19 63811651 6799062 6799122 1 60, 1, 6799062,
60 0 0 0 0 0 0 0 + AS-PIN_probe_2117 60 1 60 chr19 63811651 7119039 7119099 1 60, 1, 7119039,
60 0 0 0 0 0 0 0 - AS-PIN_probe_2118 60 1 60 chr19 63811651 7881354 7881414 1 60, 1, 7881354,
60 0 0 0 0 0 0 0 - AS-PIN_probe_2119 60 1 60 chr19 63811651 7893098 7893158 1 60, 1, 7893098,
60 0 0 0 0 0 0 0 + AS-PIN_probe_2120 60 1 60 chr19 63811651 7938614 7938674 1 60, 1, 7938614,
60 0 0 0 0 0 0 0 + AS-PIN_probe_2121 60 1 60 chr19 63811651 8293724 8293784 1 60, 1, 8293724,
60 0 0 0 0 0 0 0 + AS-PIN_probe_2122 60 1 60 chr19 63811651 8482229 8482289 1 60, 1, 8482229,
60 0 0 0 0 0 0 0 + AS-PIN_probe_2123 60 1 60 chr19 63811651 8507141 8507201 1 60, 1, 8507141,
60 0 0 0 0 0 0 0 + AS-PIN_probe_2124 60 1 60 chr19 63811651 8525393 8525453 1 60, 1, 8525393,
60 0 0 0 0 0 0 0 + AS-PIN_probe_2125 60 1 60 chr19 63811651 8566998 8567058 1 60, 1, 8566998,
60 0 0 0 0 0 0 0 + AS-PIN_probe_2126 60 1 60 chr19 63811651 8568141 8568201 1 60, 1, 8568141,
60 0 0 0 0 0 0 0 - AS-PIN_probe_2127 60 1 60 chr19 63811651 9800002 9800062 1 60, 1, 9800002,
60 0 0 0 0 0 0 0 - AS-PIN_probe_2128 60 1 60 chr19 63811651 9820008 9820068 1 60, 1, 9820008,
60 0 0 0 0 0 0 0 + AS-PIN_probe_2129 60 1 60 chr19 63811651 10088767 10088827 1 60, 1, 10088767,
60 0 0 0 0 0 0 0 + AS-PIN_probe_2130 60 1 60 chr19 63811651 10105918 10105978 1 60, 1, 10105918,
60 0 0 0 0 0 0 0 + AS-PIN_probe_2131 60 1 60 chr19 63811651 10322778 10322838 1 60, 1, 10322778,
60 0 0 0 0 0 0 0 + AS-PIN_probe_2132 60 1 60 chr19 63811651 10324167 10324227 1 60, 1, 10324167,
60 0 0 0 0 0 0 0 + AS-PIN_probe_2133 60 1 60 chr19 63811651 10364773 10364833 1 60, 1, 10364773,
60 0 0 0 0 0 0 0 - AS-PIN_probe_2134 60 1 60 chr19 63811651 10606430 10606490 1 60, 1, 10606430,
60 0 0 0 0 0 0 0 - AS-PIN_probe_2135 60 1 60 chr19 63811651 10607106 10607166 1 60, 1, 10607106,
60 0 0 0 0 0 0 0 + AS-PIN_probe_2136 60 1 60 chr19 63811651 10895023 10895083 1 60, 1, 10895023,
60 0 0 0 0 0 0 0 - AS-PIN_probe_2137 60 1 60 chr19 63811651 11071898 11071958 1 60, 1, 11071898,
60 0 0 0 0 0 0 0 - AS-PIN_probe_2138 60 1 60 chr19 63811651 11079071 11079131 1 60, 1, 11079071,
60 0 0 0 0 0 0 0 + AS-PIN_probe_2139 60 1 60 chr19 63811651 11224166 11224226 1 60, 1, 11224166,
60 0 0 0 0 0 0 0 + AS-PIN_probe_2140 60 1 60 chr19 63811651 11548935 11548995 1 60, 1, 11548935,
60 0 0 0 0 0 0 0 + AS-PIN_probe_2141 60 1 60 chr19 63811651 12209857 12209917 1 60, 1, 12209857,
60 0 0 0 0 0 0 0 + AS-PIN_probe_2142 60 1 60 chr19 63811651 12621181 12621241 1 60, 1, 12621181,
60 0 0 0 0 0 0 0 + AS-PIN_probe_2143 60 1 60 chr19 63811651 12630095 12630155 1 60, 1, 12630095,
60 0 0 0 0 0 0 0 + AS-PIN_probe_2144 60 1 60 chr19 63811651 12640942 12641002 1 60, 1, 12640942,
60 0 0 0 0 0 0 0 + AS-PIN_probe_2145 60 1 60 chr19 63811651 12677522 12677582 1 60, 1, 12677522,
60 0 0 0 0 0 0 0 + AS-PIN_probe_2146 60 1 60 chr19 63811651 12691090 12691150 1 60, 1, 12691090,
60 0 0 0 0 0 0 0 + AS-PIN_probe_2147 60 1 60 chr19 63811651 12703175 12703235 1 60, 1, 12703175,
60 0 0 0 0 0 0 0 - AS-PIN_probe_2148 60 1 60 chr19 63811651 12719208 12719268 1 60, 1, 12719208,
57 0 0 0 0 0 0 0 + AS-PIN_probe_2149 57 1 57 chr19 63811651 12744009 12744066 1 57, 1, 12744009,
60 0 0 0 0 0 0 0 + AS-PIN_probe_2150 60 1 60 chr19 63811651 12746463 12746523 1 60, 1, 12746463,
60 0 0 0 0 0 0 0 - AS-PIN_probe_2151 60 1 60 chr19 63811651 12779232 12779292 1 60, 1, 12779232,
60 0 0 0 0 0 0 0 - AS-PIN_probe_2152 60 1 60 chr19 63811651 12784900 12784960 1 60, 1, 12784900,
60 0 0 0 0 0 0 0 - AS-PIN_probe_2153 60 1 60 chr19 63811651 12837219 12837279 1 60, 1, 12837219,
60 0 0 0 0 0 0 0 - AS-PIN_probe_2154 60 1 60 chr19 63811651 12924603 12924663 1 60, 1, 12924603,
60 0 0 0 0 0 0 0 - AS-PIN_probe_2155 60 1 60 chr19 63811651 13891700 13891760 1 60, 1, 13891700,
60 0 0 0 0 0 0 0 + AS-PIN_probe_2156 60 1 60 chr19 63811651 14065538 14065598 1 60, 1, 14065538,
60 0 0 0 0 0 0 0 + AS-PIN_probe_2157 60 1 60 chr19 63811651 14127235 14127295 1 60, 1, 14127235,
60 0 0 0 0 0 0 0 - AS-PIN_probe_2158 60 1 60 chr19 63811651 14373197 14373257 1 60, 1, 14373197,
60 0 0 0 0 0 0 0 - AS-PIN_probe_2159 60 1 60 chr19 63811651 14378914 14378974 1 60, 1, 14378914,
60 0 0 0 0 0 0 0 + AS-PIN_probe_2160 60 1 60 chr19 63811651 14488772 14488832 1 60, 1, 14488772,
60 0 0 0 0 0 0 0 + AS-PIN_probe_2161 60 1 60 chr19 63811651 14718075 14718135 1 60, 1, 14718075,
60 0 0 0 0 0 0 0 + AS-PIN_probe_2162 60 1 60 chr19 63811651 15094956 15095016 1 60, 1, 15094956,
60 0 0 0 0 0 0 0 + AS-PIN_probe_2163 60 1 60 chr19 63811651 15226013 15226073 1 60, 1, 15226013,
60 0 0 0 0 0 0 0 + AS-PIN_probe_2164 60 1 60 chr19 63811651 15252202 15252262 1 60, 1, 15252202,
60 0 0 0 0 0 0 0 - AS-PIN_probe_2165 60 1 60 chr19 63811651 16060854 16060914 1 60, 1, 16060854,
60 0 0 0 0 0 0 0 + AS-PIN_probe_2166 60 1 60 chr19 63811651 16491457 16491517 1 60, 1, 16491457,
60 0 0 0 0 0 0 0 + AS-PIN_probe_2167 60 1 60 chr19 63811651 16492239 16492299 1 60, 1, 16492239,
60 0 0 0 0 0 0 0 - AS-PIN_probe_2168 60 1 60 chr19 63811651 16834162 16834222 1 60, 1, 16834162,
60 0 0 0 0 0 0 0 - AS-PIN_probe_2169 60 1 60 chr19 63811651 16834694 16834754 1 60, 1, 16834694,
60 0 0 0 0 0 0 0 - AS-PIN_probe_2170 60 1 60 chr19 63811651 17124453 17124513 1 60, 1, 17124453,
60 0 0 0 0 0 0 0 - AS-PIN_probe_2171 60 1 60 chr19 63811651 17248303 17248363 1 60, 1, 17248303,
60 0 0 0 0 0 0 0 + AS-PIN_probe_2172 60 1 60 chr19 63811651 17337944 17338004 1 60, 1, 17337944,
60 0 0 0 0 0 0 0 - AS-PIN_probe_2173 60 1 60 chr19 63811651 17489562 17489622 1 60, 1, 17489562,
60 0 0 0 0 0 0 0 - AS-PIN_probe_2174 60 1 60 chr19 63811651 18147120 18147180 1 60, 1, 18147120,
60 0 0 0 0 0 0 0 + AS-PIN_probe_2175 60 1 60 chr19 63811651 18407425 18407485 1 60, 1, 18407425,
60 0 0 0 0 0 0 0 - AS-PIN_probe_2176 60 1 60 chr19 63811651 18832654 18832714 1 60, 1, 18832654,
60 0 0 0 0 0 0 0 + AS-PIN_probe_2177 60 1 60 chr19 63811651 18882505 18882565 1 60, 1, 18882505,
60 0 0 0 0 0 0 0 + AS-PIN_probe_2178 60 1 60 chr19 63811651 19275197 19275257 1 60, 1, 19275197,
60 0 0 0 0 0 0 0 + AS-PIN_probe_2179 60 1 60 chr19 63811651 19542458 19542518 1 60, 1, 19542458,
60 0 0 0 0 0 0 0 - AS-PIN_probe_2180 60 1 60 chr19 63811651 35193863 35193923 1 60, 1, 35193863,
60 0 0 0 0 0 0 0 - AS-PIN_probe_2181 60 1 60 chr19 63811651 37565212 37565272 1 60, 1, 37565212,
60 0 0 0 0 0 0 0 + AS-PIN_probe_2182 60 1 60 chr19 63811651 37825885 37825945 1 60, 1, 37825885,
60 0 0 0 0 0 0 0 - AS-PIN_probe_2183 60 1 60 chr19 63811651 39398340 39398400 1 60, 1, 39398340,
60 0 0 0 0 0 0 0 - AS-PIN_probe_2184 60 1 60 chr19 63811651 39404251 39404311 1 60, 1, 39404251,
60 0 0 0 0 0 0 0 - AS-PIN_probe_2185 60 1 60 chr19 63811651 39524166 39524226 1 60, 1, 39524166,
60 0 0 0 0 0 0 0 - AS-PIN_probe_2186 60 1 60 chr19 63811651 39582463 39582523 1 60, 1, 39582463,
60 0 0 0 0 0 0 0 - AS-PIN_probe_2187 60 1 60 chr19 63811651 40305624 40305684 1 60, 1, 40305624,
60 0 0 0 0 0 0 0 + AS-PIN_probe_2188 60 1 60 chr19 63811651 40314726 40314786 1 60, 1, 40314726,
60 0 0 0 0 0 0 0 + AS-PIN_probe_2189 60 1 60 chr19 63811651 40683256 40683316 1 60, 1, 40683256,
60 0 0 0 0 0 0 0 - AS-PIN_probe_2190 60 1 60 chr19 63811651 40725256 40725316 1 60, 1, 40725256,
60 0 0 0 0 0 0 0 - AS-PIN_probe_2191 60 1 60 chr19 63811651 40725699 40725759 1 60, 1, 40725699,
60 0 0 0 0 0 0 0 - AS-PIN_probe_2192 60 1 60 chr19 63811651 40727653 40727713 1 60, 1, 40727653,
60 0 0 0 0 0 0 0 - AS-PIN_probe_2193 60 1 60 chr19 63811651 40851196 40851256 1 60, 1, 40851196,
60 0 0 0 0 0 0 0 - AS-PIN_probe_2194 60 1 60 chr19 63811651 40912763 40912823 1 60, 1, 40912763,
60 0 0 0 0 0 0 0 - AS-PIN_probe_2195 60 1 60 chr19 63811651 40919433 40919493 1 60, 1, 40919433,
60 0 0 0 0 0 0 0 - AS-PIN_probe_2196 60 1 60 chr19 63811651 40951225 40951285 1 60, 1, 40951225,
60 0 0 0 0 0 0 0 - AS-PIN_probe_2197 60 1 60 chr19 63811651 41055231 41055291 1 60, 1, 41055231,
60 0 0 0 0 0 0 0 + AS-PIN_probe_2198 60 1 60 chr19 63811651 41297094 41297154 1 60, 1, 41297094,
60 0 0 0 0 0 0 0 + AS-PIN_probe_2199 60 1 60 chr19 63811651 42008374 42008434 1 60, 1, 42008374,
60 0 0 0 0 0 0 0 - AS-PIN_probe_2200 60 1 60 chr19 63811651 42033631 42033691 1 60, 1, 42033631,
60 0 0 0 0 0 0 0 - AS-PIN_probe_2201 60 1 60 chr19 63811651 43564596 43564656 1 60, 1, 43564596,
60 0 0 0 0 0 0 0 + AS-PIN_probe_2202 60 1 60 chr19 63811651 44022084 44022144 1 60, 1, 44022084,
60 0 0 0 0 0 0 0 + AS-PIN_probe_2203 60 1 60 chr19 63811651 44028510 44028570 1 60, 1, 44028510,
60 0 0 0 0 0 0 0 + AS-PIN_probe_2204 60 1 60 chr19 63811651 44512046 44512106 1 60, 1, 44512046,
60 0 0 0 0 0 0 0 - AS-PIN_probe_2205 60 1 60 chr19 63811651 44651558 44651618 1 60, 1, 44651558,
60 0 0 0 0 0 0 0 + AS-PIN_probe_2206 60 1 60 chr19 63811651 45046312 45046372 1 60, 1, 45046312,
60 0 0 0 0 0 0 0 - AS-PIN_probe_2207 60 1 60 chr19 63811651 45177624 45177684 1 60, 1, 45177624,
60 0 0 0 0 0 0 0 + AS-PIN_probe_2208 60 1 60 chr19 63811651 45526172 45526232 1 60, 1, 45526172,
60 0 0 0 0 0 0 0 - AS-PIN_probe_2209 60 1 60 chr19 63811651 45769289 45769349 1 60, 1, 45769289,
60 0 0 0 0 0 0 0 - AS-PIN_probe_2210 60 1 60 chr19 63811651 45780099 45780159 1 60, 1, 45780099,
60 0 0 0 0 0 0 0 - AS-PIN_probe_2211 60 1 60 chr19 63811651 45811341 45811401 1 60, 1, 45811341,
60 0 0 0 0 0 0 0 - AS-PIN_probe_2212 60 1 60 chr19 63811651 45817091 45817151 1 60, 1, 45817091,
60 0 0 0 0 0 0 0 - AS-PIN_probe_2213 60 1 60 chr19 63811651 46499280 46499340 1 60, 1, 46499280,
60 0 0 0 0 0 0 0 - AS-PIN_probe_2214 60 1 60 chr19 63811651 46622194 46622254 1 60, 1, 46622194,
60 0 0 0 0 0 0 0 + AS-PIN_probe_2215 60 1 60 chr19 63811651 46631358 46631418 1 60, 1, 46631358,
60 0 0 0 0 0 0 0 - AS-PIN_probe_2216 60 1 60 chr19 63811651 46910921 46910981 1 60, 1, 46910921,
60 0 0 0 0 0 0 0 + AS-PIN_probe_2217 60 1 60 chr19 63811651 47428557 47428617 1 60, 1, 47428557,
60 0 0 0 0 0 0 0 + AS-PIN_probe_2218 60 1 60 chr19 63811651 47496219 47496279 1 60, 1, 47496219,
60 0 0 0 0 0 0 0 - AS-PIN_probe_2219 60 1 60 chr19 63811651 48729794 48729854 1 60, 1, 48729794,
60 0 0 0 0 0 0 0 + AS-PIN_probe_2220 60 1 60 chr19 63811651 48810366 48810426 1 60, 1, 48810366,
60 0 0 0 0 0 0 0 + AS-PIN_probe_2221 60 1 60 chr19 63811651 48928836 48928896 1 60, 1, 48928836,
60 0 0 0 0 0 0 0 - AS-PIN_probe_2222 60 1 60 chr19 63811651 49409079 49409139 1 60, 1, 49409079,
60 0 0 0 0 0 0 0 - AS-PIN_probe_2223 60 1 60 chr19 63811651 49430802 49430862 1 60, 1, 49430802,
60 0 0 0 0 0 0 0 - AS-PIN_probe_2224 60 1 60 chr19 63811651 49845087 49845147 1 60, 1, 49845087,
60 0 0 0 0 0 0 0 - AS-PIN_probe_2225 60 1 60 chr19 63811651 49977484 49977544 1 60, 1, 49977484,
60 0 0 0 0 0 0 0 - AS-PIN_probe_2226 60 1 60 chr19 63811651 50014159 50014219 1 60, 1, 50014159,
60 0 0 0 0 0 0 0 - AS-PIN_probe_2227 60 1 60 chr19 63811651 50181556 50181616 1 60, 1, 50181556,
60 0 0 0 0 0 0 0 + AS-PIN_probe_2228 60 1 60 chr19 63811651 50359987 50360047 1 60, 1, 50359987,
60 0 0 0 0 0 0 0 - AS-PIN_probe_2229 60 1 60 chr19 63811651 50545438 50545498 1 60, 1, 50545438,
60 0 0 0 0 0 0 0 + AS-PIN_probe_2230 60 1 60 chr19 63811651 50609980 50610040 1 60, 1, 50609980,
60 0 0 0 0 0 0 0 + AS-PIN_probe_2231 60 1 60 chr19 63811651 50683744 50683804 1 60, 1, 50683744,
60 0 0 0 0 0 0 0 + AS-PIN_probe_2232 60 1 60 chr19 63811651 50819856 50819916 1 60, 1, 50819856,
60 0 0 0 0 0 0 0 - AS-PIN_probe_2233 60 1 60 chr19 63811651 51524303 51524363 1 60, 1, 51524303,
60 0 0 0 0 0 0 0 - AS-PIN_probe_2234 60 1 60 chr19 63811651 51579900 51579960 1 60, 1, 51579900,
60 0 0 0 0 0 0 0 - AS-PIN_probe_2235 60 1 60 chr19 63811651 51585381 51585441 1 60, 1, 51585381,
60 0 0 0 0 0 0 0 - AS-PIN_probe_2236 60 1 60 chr19 63811651 51803058 51803118 1 60, 1, 51803058,
60 0 0 0 0 0 0 0 + AS-PIN_probe_2237 60 1 60 chr19 63811651 51876785 51876845 1 60, 1, 51876785,
60 0 0 0 0 0 0 0 + AS-PIN_probe_2238 60 1 60 chr19 63811651 51892339 51892399 1 60, 1, 51892339,
60 0 0 0 0 0 0 0 - AS-PIN_probe_2239 60 1 60 chr19 63811651 52227740 52227800 1 60, 1, 52227740,
60 0 0 0 0 0 0 0 - AS-PIN_probe_2240 60 1 60 chr19 63811651 52455874 52455934 1 60, 1, 52455874,
60 0 0 0 0 0 0 0 + AS-PIN_probe_2241 60 1 60 chr19 63811651 52613440 52613500 1 60, 1, 52613440,
60 0 0 0 0 0 0 0 - AS-PIN_probe_2242 60 1 60 chr19 63811651 52946590 52946650 1 60, 1, 52946590,
60 0 0 0 0 0 0 0 - AS-PIN_probe_2243 60 1 60 chr19 63811651 52976358 52976418 1 60, 1, 52976358,
60 0 0 0 0 0 0 0 + AS-PIN_probe_2244 60 1 60 chr19 63811651 53257152 53257212 1 60, 1, 53257152,
60 0 0 0 0 0 0 0 + AS-PIN_probe_2245 60 1 60 chr19 63811651 53269883 53269943 1 60, 1, 53269883,
60 0 0 0 0 0 0 0 + AS-PIN_probe_2246 60 1 60 chr19 63811651 53290591 53290651 1 60, 1, 53290591,
60 0 0 0 0 0 0 0 + AS-PIN_probe_2247 60 1 60 chr19 63811651 53344846 53344906 1 60, 1, 53344846,
60 0 0 0 0 0 0 0 + AS-PIN_probe_2248 60 1 60 chr19 63811651 53834062 53834122 1 60, 1, 53834062,
60 0 0 0 0 0 0 0 + AS-PIN_probe_2249 60 1 60 chr19 63811651 53936487 53936547 1 60, 1, 53936487,
60 0 0 0 0 0 0 0 - AS-PIN_probe_2250 60 1 60 chr19 63811651 54068438 54068498 1 60, 1, 54068438,
60 0 0 0 0 0 0 0 - AS-PIN_probe_2251 60 1 60 chr19 63811651 54155880 54155940 1 60, 1, 54155880,
60 0 0 0 0 0 0 0 - AS-PIN_probe_2252 60 1 60 chr19 63811651 54323438 54323498 1 60, 1, 54323438,
60 0 0 0 0 0 0 0 - AS-PIN_probe_2253 60 1 60 chr19 63811651 54367077 54367137 1 60, 1, 54367077,
60 0 0 0 0 0 0 0 + AS-PIN_probe_2254 60 1 60 chr19 63811651 54489037 54489097 1 60, 1, 54489037,
60 0 0 0 0 0 0 0 + AS-PIN_probe_2255 60 1 60 chr19 63811651 54504835 54504895 1 60, 1, 54504835,
60 0 0 0 0 0 0 0 + AS-PIN_probe_2256 60 1 60 chr19 63811651 54642912 54642972 1 60, 1, 54642912,
60 0 0 0 0 0 0 0 + AS-PIN_probe_2257 60 1 60 chr19 63811651 54755037 54755097 1 60, 1, 54755037,
60 0 0 0 0 0 0 0 + AS-PIN_probe_2258 60 1 60 chr19 63811651 54855840 54855900 1 60, 1, 54855840,
60 0 0 0 0 0 0 0 - AS-PIN_probe_2259 60 1 60 chr19 63811651 54880230 54880290 1 60, 1, 54880230,
60 0 0 0 0 0 0 0 - AS-PIN_probe_2260 60 1 60 chr19 63811651 54881698 54881758 1 60, 1, 54881698,
60 0 0 0 0 0 0 0 - AS-PIN_probe_2261 60 1 60 chr19 63811651 54907805 54907865 1 60, 1, 54907805,
60 0 0 0 0 0 0 0 + AS-PIN_probe_2262 60 1 60 chr19 63811651 55007745 55007805 1 60, 1, 55007745,
60 0 0 0 0 0 0 0 - AS-PIN_probe_2263 60 1 60 chr19 63811651 55014252 55014312 1 60, 1, 55014252,
60 0 0 0 0 0 0 0 - AS-PIN_probe_2264 60 1 60 chr19 63811651 55023535 55023595 1 60, 1, 55023535,
60 0 0 0 0 0 0 0 - AS-PIN_probe_2265 60 1 60 chr19 63811651 55050054 55050114 1 60, 1, 55050054,
60 0 0 0 0 0 0 0 - AS-PIN_probe_2266 60 1 60 chr19 63811651 55055055 55055115 1 60, 1, 55055055,
60 0 0 0 0 0 0 0 + AS-PIN_probe_2267 60 1 60 chr19 63811651 55056864 55056924 1 60, 1, 55056864,
60 0 0 0 0 0 0 0 + AS-PIN_probe_2268 60 1 60 chr19 63811651 55061975 55062035 1 60, 1, 55061975,
60 0 0 0 0 0 0 0 - AS-PIN_probe_2269 60 1 60 chr19 63811651 55073204 55073264 1 60, 1, 55073204,
60 0 0 0 0 0 0 0 - AS-PIN_probe_2270 60 1 60 chr19 63811651 55075347 55075407 1 60, 1, 55075347,
60 0 0 0 0 0 0 0 + AS-PIN_probe_2271 60 1 60 chr19 63811651 55204394 55204454 1 60, 1, 55204394,
60 0 0 0 0 0 0 0 + AS-PIN_probe_2272 60 1 60 chr19 63811651 55353357 55353417 1 60, 1, 55353357,
60 0 0 0 0 0 0 0 - AS-PIN_probe_2273 60 1 60 chr19 63811651 55573590 55573650 1 60, 1, 55573590,
60 0 0 0 0 0 0 0 + AS-PIN_probe_2274 60 1 60 chr19 63811651 56015451 56015511 1 60, 1, 56015451,
60 0 0 0 0 0 0 0 + AS-PIN_probe_2275 60 1 60 chr19 63811651 56567016 56567076 1 60, 1, 56567016,
60 0 0 0 0 0 0 0 - AS-PIN_probe_2276 60 1 60 chr19 63811651 56896722 56896782 1 60, 1, 56896722,
60 0 0 0 0 0 0 0 - AS-PIN_probe_2277 60 1 60 chr19 63811651 56898292 56898352 1 60, 1, 56898292,
60 0 0 0 0 0 0 0 + AS-PIN_probe_2278 60 1 60 chr19 63811651 57055983 57056043 1 60, 1, 57055983,
60 0 0 0 0 0 0 0 + AS-PIN_probe_2279 60 1 60 chr19 63811651 57068711 57068771 1 60, 1, 57068711,
60 0 0 0 0 0 0 0 - AS-PIN_probe_2280 60 1 60 chr19 63811651 57407804 57407864 1 60, 1, 57407804,
60 0 0 0 0 0 0 0 - AS-PIN_probe_2281 60 1 60 chr19 63811651 59338666 59338726 1 60, 1, 59338666,
60 0 0 0 0 0 0 0 + AS-PIN_probe_2282 60 1 60 chr19 63811651 59560417 59560477 1 60, 1, 59560417,
60 0 0 0 0 0 0 0 - AS-PIN_probe_2283 60 1 60 chr19 63811651 62554669 62554729 1 60, 1, 62554669,
60 0 0 0 0 0 0 0 - AS-PIN_probe_2284 60 1 60 chr19 63811651 63750554 63750614 1 60, 1, 63750554,
60 0 0 0 0 0 0 0 - AS-PIN_probe_2285 60 1 60 chr19 63811651 63753390 63753450 1 60, 1, 63753390,
60 0 0 0 0 0 0 0 - AS-PIN_probe_2286 60 1 60 chr1_random 1663265 1260028 1260088 1 60, 1, 1260028,
60 0 0 0 0 0 0 0 - AS-PIN_probe_2287 60 1 60 chr2 242951149 261865 261925 1 60, 1, 261865,
60 0 0 0 0 0 0 0 + AS-PIN_probe_2288 60 1 60 chr2 242951149 273115 273175 1 60, 1, 273115,
53 0 0 0 0 0 0 0 - AS-PIN_probe_2289 53 1 53 chr2 242951149 5020709 5020762 1 53, 1, 5020709,
60 0 0 0 0 0 0 0 + AS-PIN_probe_2290 60 1 60 chr2 242951149 8953392 8953452 1 60, 1, 8953392,
60 0 0 0 0 0 0 0 - AS-PIN_probe_2291 60 1 60 chr2 242951149 9465481 9465541 1 60, 1, 9465481,
60 0 0 0 0 0 0 0 - AS-PIN_probe_2292 60 1 60 chr2 242951149 9475971 9476031 1 60, 1, 9475971,
60 0 0 0 0 0 0 0 - AS-PIN_probe_2293 60 1 60 chr2 242951149 9547682 9547742 1 60, 1, 9547682,
60 0 0 0 0 0 0 0 - AS-PIN_probe_2294 60 1 60 chr2 242951149 9562069 9562129 1 60, 1, 9562069,
60 0 0 0 0 0 0 0 + AS-PIN_probe_2295 60 1 60 chr2 242951149 9583653 9583713 1 60, 1, 9583653,
60 0 0 0 0 0 0 0 + AS-PIN_probe_2296 60 1 60 chr2 242951149 9584492 9584552 1 60, 1, 9584492,
60 0 0 0 0 0 0 0 + AS-PIN_probe_2297 60 1 60 chr2 242951149 9611983 9612043 1 60, 1, 9611983,
60 0 0 0 0 0 0 0 - AS-PIN_probe_2298 60 1 60 chr2 242951149 10054612 10054672 1 60, 1, 10054612,
60 0 0 0 0 0 0 0 - AS-PIN_probe_2299 60 1 60 chr2 242951149 10214460 10214520 1 60, 1, 10214460,
60 0 0 0 0 0 0 0 - AS-PIN_probe_2300 60 1 60 chr2 242951149 10215441 10215501 1 60, 1, 10215441,
60 0 0 0 0 0 0 0 - AS-PIN_probe_2301 60 1 60 chr2 242951149 10217599 10217659 1 60, 1, 10217599,
60 0 0 0 0 0 0 0 + AS-PIN_probe_2302 60 1 60 chr2 242951149 10534931 10534991 1 60, 1, 10534931,
60 0 0 0 0 0 0 0 + AS-PIN_probe_2303 60 1 60 chr2 242951149 10883861 10883921 1 60, 1, 10883861,
60 0 0 0 0 0 0 0 + AS-PIN_probe_2304 60 1 60 chr2 242951149 10887871 10887931 1 60, 1, 10887871,
60 0 0 0 0 0 0 0 + AS-PIN_probe_2305 60 1 60 chr2 242951149 11262709 11262769 1 60, 1, 11262709,
60 0 0 0 0 0 0 0 + AS-PIN_probe_2306 60 1 60 chr2 242951149 11312021 11312081 1 60, 1, 11312021,
60 0 0 0 0 0 0 0 - AS-PIN_probe_2307 60 1 60 chr2 242951149 11630766 11630826 1 60, 1, 11630766,
60 0 0 0 0 0 0 0 - AS-PIN_probe_2308 60 1 60 chr2 242951149 11647202 11647262 1 60, 1, 11647202,
60 0 0 0 0 0 0 0 - AS-PIN_probe_2309 60 1 60 chr2 242951149 15719359 15719419 1 60, 1, 15719359,
60 0 0 0 0 0 0 0 - AS-PIN_probe_2310 60 1 60 chr2 242951149 15720711 15720771 1 60, 1, 15720711,
60 0 0 0 0 0 0 0 - AS-PIN_probe_2311 60 1 60 chr2 242951149 16032816 16032876 1 60, 1, 16032816,
60 0 0 0 0 0 0 0 + AS-PIN_probe_2312 60 1 60 chr2 242951149 17855899 17855959 1 60, 1, 17855899,
60 0 0 0 0 0 0 0 - AS-PIN_probe_2313 60 1 60 chr2 242951149 17876117 17876177 1 60, 1, 17876117,
60 0 0 0 0 0 0 0 + AS-PIN_probe_2314 60 1 60 chr2 242951149 20375343 20375403 1 60, 1, 20375343,
60 0 0 0 0 0 0 0 + AS-PIN_probe_2315 60 1 60 chr2 242951149 20433752 20433812 1 60, 1, 20433752,
60 0 0 0 0 0 0 0 + AS-PIN_probe_2316 60 1 60 chr2 242951149 21176940 21177000 1 60, 1, 21176940,
60 0 0 0 0 0 0 0 + AS-PIN_probe_2317 60 1 60 chr2 242951149 24215396 24215456 1 60, 1, 24215396,
60 0 0 0 0 0 0 0 - AS-PIN_probe_2318 60 1 60 chr2 242951149 24258886 24258946 1 60, 1, 24258886,
59 0 0 0 0 0 0 0 - AS-PIN_probe_2319 59 1 59 chr2 242951149 24309148 24309207 1 59, 1, 24309148,
60 0 0 0 0 0 0 0 + AS-PIN_probe_2320 60 1 60 chr2 242951149 24343681 24343741 1 60, 1, 24343681,
60 0 0 0 0 0 0 0 + AS-PIN_probe_2321 60 1 60 chr2 242951149 24376666 24376726 1 60, 1, 24376666,
60 0 0 0 0 0 0 0 + AS-PIN_probe_2322 60 1 60 chr2 242951149 24436562 24436622 1 60, 1, 24436562,
60 0 0 0 0 0 0 0 + AS-PIN_probe_2323 60 1 60 chr2 242951149 24962589 24962649 1 60, 1, 24962589,
60 0 0 0 0 0 0 0 + AS-PIN_probe_2324 60 1 60 chr2 242951149 25378434 25378494 1 60, 1, 25378434,
60 0 0 0 0 0 0 0 + AS-PIN_probe_2325 60 1 60 chr2 242951149 25384178 25384238 1 60, 1, 25384178,
60 0 0 0 0 0 0 0 + AS-PIN_probe_2326 60 1 60 chr2 242951149 26326884 26326944 1 60, 1, 26326884,
60 0 0 0 0 0 0 0 + AS-PIN_probe_2327 60 1 60 chr2 242951149 26338635 26338695 1 60, 1, 26338635,
60 0 0 0 0 0 0 0 - AS-PIN_probe_2328 60 1 60 chr2 242951149 27191141 27191201 1 60, 1, 27191141,
60 0 0 0 0 0 0 0 - AS-PIN_probe_2329 60 1 60 chr2 242951149 27193712 27193772 1 60, 1, 27193712,
60 0 0 0 0 0 0 0 - AS-PIN_probe_2330 60 1 60 chr2 242951149 27219743 27219803 1 60, 1, 27219743,
60 0 0 0 0 0 0 0 + AS-PIN_probe_2331 60 1 60 chr2 242951149 27339374 27339434 1 60, 1, 27339374,
60 0 0 0 0 0 0 0 - AS-PIN_probe_2332 60 1 60 chr2 242951149 27351021 27351081 1 60, 1, 27351021,
60 0 0 0 0 0 0 0 + AS-PIN_probe_2333 60 1 60 chr2 242951149 27470794 27470854 1 60, 1, 27470794,
60 0 0 0 0 0 0 0 + AS-PIN_probe_2334 60 1 60 chr2 242951149 27472016 27472076 1 60, 1, 27472016,
60 0 0 0 0 0 0 0 + AS-PIN_probe_2335 60 1 60 chr2 242951149 27472478 27472538 1 60, 1, 27472478,
60 0 0 0 0 0 0 0 + AS-PIN_probe_2336 60 1 60 chr2 242951149 27517063 27517123 1 60, 1, 27517063,
60 0 0 0 0 0 0 0 - AS-PIN_probe_2337 60 1 60 chr2 242951149 27575784 27575844 1 60, 1, 27575784,
60 0 0 0 0 0 0 0 - AS-PIN_probe_2338 60 1 60 chr2 242951149 27578466 27578526 1 60, 1, 27578466,
60 0 0 0 0 0 0 0 + AS-PIN_probe_2339 60 1 60 chr2 242951149 27792057 27792117 1 60, 1, 27792057,
60 0 0 0 0 0 0 0 + AS-PIN_probe_2340 60 1 60 chr2 242951149 28984862 28984922 1 60, 1, 28984862,
60 0 0 0 0 0 0 0 - AS-PIN_probe_2341 60 1 60 chr2 242951149 30702622 30702682 1 60, 1, 30702622,
60 0 0 0 0 0 0 0 - AS-PIN_probe_2342 60 1 60 chr2 242951149 32329055 32329115 1 60, 1, 32329055,
60 0 0 0 0 0 0 0 - AS-PIN_probe_2343 60 1 60 chr2 242951149 32334037 32334097 1 60, 1, 32334037,
60 0 0 0 0 0 0 0 - AS-PIN_probe_2344 60 1 60 chr2 242951149 32576226 32576286 1 60, 1, 32576226,
60 0 0 0 0 0 0 0 - AS-PIN_probe_2345 60 1 60 chr2 242951149 32614086 32614146 1 60, 1, 32614086,
60 0 0 0 0 0 0 0 - AS-PIN_probe_2346 60 1 60 chr2 242951149 32626758 32626818 1 60, 1, 32626758,
60 0 0 0 0 0 0 0 - AS-PIN_probe_2347 60 1 60 chr2 242951149 32646455 32646515 1 60, 1, 32646455,
60 0 0 0 0 0 0 0 - AS-PIN_probe_2348 60 1 60 chr2 242951149 32815573 32815633 1 60, 1, 32815573,
60 0 0 0 0 0 0 0 - AS-PIN_probe_2349 60 1 60 chr2 242951149 36683169 36683229 1 60, 1, 36683169,
60 0 0 0 0 0 0 0 - AS-PIN_probe_2350 60 1 60 chr2 242951149 36685777 36685837 1 60, 1, 36685777,
60 0 0 0 0 0 0 0 + AS-PIN_probe_2351 60 1 60 chr2 242951149 36729745 36729805 1 60, 1, 36729745,
60 0 0 0 0 0 0 0 + AS-PIN_probe_2352 60 1 60 chr2 242951149 37197294 37197354 1 60, 1, 37197294,
60 0 0 0 0 0 0 0 + AS-PIN_probe_2353 60 1 60 chr2 242951149 37341599 37341659 1 60, 1, 37341599,
60 0 0 0 0 0 0 0 + AS-PIN_probe_2354 60 1 60 chr2 242951149 37350773 37350833 1 60, 1, 37350773,
60 0 0 0 0 0 0 0 + AS-PIN_probe_2355 60 1 60 chr2 242951149 37355152 37355212 1 60, 1, 37355152,
60 0 0 0 0 0 0 0 - AS-PIN_probe_2356 60 1 60 chr2 242951149 37380370 37380430 1 60, 1, 37380370,
60 0 0 0 0 0 0 0 - AS-PIN_probe_2357 60 1 60 chr2 242951149 38136234 38136294 1 60, 1, 38136234,
60 0 0 0 0 0 0 0 + AS-PIN_probe_2358 60 1 60 chr2 242951149 38437308 38437368 1 60, 1, 38437308,
60 0 0 0 0 0 0 0 + AS-PIN_probe_2359 60 1 60 chr2 242951149 38720906 38720966 1 60, 1, 38720906,
60 0 0 0 0 0 0 0 + AS-PIN_probe_2360 60 1 60 chr2 242951149 38888933 38888993 1 60, 1, 38888933,
60 0 0 0 0 0 0 0 + AS-PIN_probe_2361 60 1 60 chr2 242951149 38945426 38945486 1 60, 1, 38945426,
52 0 0 0 0 0 0 0 + AS-PIN_probe_2362 52 1 52 chr2 242951149 39190231 39190283 1 52, 1, 39190231,
52 0 0 0 0 0 0 0 - AS-PIN_probe_2363 52 1 52 chr2 242951149 42399966 42400018 1 52, 1, 42399966,
60 0 0 0 0 0 0 0 - AS-PIN_probe_2364 60 1 60 chr2 242951149 42633961 42634021 1 60, 1, 42633961,
60 0 0 0 0 0 0 0 + AS-PIN_probe_2365 60 1 60 chr2 242951149 43536868 43536928 1 60, 1, 43536868,
60 0 0 0 0 0 0 0 + AS-PIN_probe_2366 60 1 60 chr2 242951149 43711722 43711782 1 60, 1, 43711722,
60 0 0 0 0 0 0 0 - AS-PIN_probe_2367 60 1 60 chr2 242951149 43903017 43903077 1 60, 1, 43903017,
60 0 0 0 0 0 0 0 - AS-PIN_probe_2368 60 1 60 chr2 242951149 43939630 43939690 1 60, 1, 43939630,
60 0 0 0 0 0 0 0 + AS-PIN_probe_2369 60 1 60 chr2 242951149 43958830 43958890 1 60, 1, 43958830,
60 0 0 0 0 0 0 0 - AS-PIN_probe_2370 60 1 60 chr2 242951149 44012612 44012672 1 60, 1, 44012612,
60 0 0 0 0 0 0 0 - AS-PIN_probe_2371 60 1 60 chr2 242951149 44013196 44013256 1 60, 1, 44013196,
60 0 0 0 0 0 0 0 + AS-PIN_probe_2372 60 1 60 chr2 242951149 44035438 44035498 1 60, 1, 44035438,
60 0 0 0 0 0 0 0 + AS-PIN_probe_2373 60 1 60 chr2 242951149 44460630 44460690 1 60, 1, 44460630,
60 0 0 0 0 0 0 0 - AS-PIN_probe_2374 60 1 60 chr2 242951149 46495513 46495573 1 60, 1, 46495513,
60 0 0 0 0 0 0 0 - AS-PIN_probe_2375 60 1 60 chr2 242951149 46499674 46499734 1 60, 1, 46499674,
60 0 0 0 0 0 0 0 - AS-PIN_probe_2376 60 1 60 chr2 242951149 47517758 47517818 1 60, 1, 47517758,
60 0 0 0 0 0 0 0 + AS-PIN_probe_2377 60 1 60 chr2 242951149 47952107 47952167 1 60, 1, 47952107,
60 0 0 0 0 0 0 0 + AS-PIN_probe_2378 60 1 60 chr2 242951149 47959186 47959246 1 60, 1, 47959186,
60 0 0 0 0 0 0 0 - AS-PIN_probe_2379 60 1 60 chr2 242951149 48609876 48609936 1 60, 1, 48609876,
60 0 0 0 0 0 0 0 + AS-PIN_probe_2380 60 1 60 chr2 242951149 54033804 54033864 1 60, 1, 54033804,
60 0 0 0 0 0 0 0 - AS-PIN_probe_2381 60 1 60 chr2 242951149 54769645 54769705 1 60, 1, 54769645,
60 0 0 0 0 0 0 0 - AS-PIN_probe_2382 60 1 60 chr2 242951149 54801688 54801748 1 60, 1, 54801688,
60 0 0 0 0 0 0 0 - AS-PIN_probe_2383 60 1 60 chr2 242951149 54804702 54804762 1 60, 1, 54804702,
60 0 0 0 0 0 0 0 + AS-PIN_probe_2384 60 1 60 chr2 242951149 55113491 55113551 1 60, 1, 55113491,
60 0 0 0 0 0 0 0 + AS-PIN_probe_2385 60 1 60 chr2 242951149 55345103 55345163 1 60, 1, 55345103,
60 0 0 0 0 0 0 0 + AS-PIN_probe_2386 60 1 60 chr2 242951149 55434779 55434839 1 60, 1, 55434779,
60 0 0 0 0 0 0 0 + AS-PIN_probe_2387 60 1 60 chr2 242951149 55440004 55440064 1 60, 1, 55440004,
60 0 0 0 0 0 0 0 + AS-PIN_probe_2388 60 1 60 chr2 242951149 55473891 55473951 1 60, 1, 55473891,
60 0 0 0 0 0 0 0 + AS-PIN_probe_2389 60 1 60 chr2 242951149 55811805 55811865 1 60, 1, 55811805,
60 0 0 0 0 0 0 0 + AS-PIN_probe_2390 60 1 60 chr2 242951149 56061685 56061745 1 60, 1, 56061685,
60 0 0 0 0 0 0 0 - AS-PIN_probe_2391 60 1 60 chr2 242951149 58225128 58225188 1 60, 1, 58225128,
60 0 0 0 0 0 0 0 - AS-PIN_probe_2392 60 1 60 chr2 242951149 61057179 61057239 1 60, 1, 61057179,
60 0 0 0 0 0 0 0 - AS-PIN_probe_2393 60 1 60 chr2 242951149 61215705 61215765 1 60, 1, 61215705,
60 0 0 0 0 0 0 0 - AS-PIN_probe_2394 60 1 60 chr2 242951149 61254764 61254824 1 60, 1, 61254764,
60 0 0 0 0 0 0 0 - AS-PIN_probe_2395 60 1 60 chr2 242951149 61324287 61324347 1 60, 1, 61324287,
60 0 0 0 0 0 0 0 + AS-PIN_probe_2396 60 1 60 chr2 242951149 61329140 61329200 1 60, 1, 61329140,
60 0 0 0 0 0 0 0 + AS-PIN_probe_2397 60 1 60 chr2 242951149 61343106 61343166 1 60, 1, 61343106,
60 0 0 0 0 0 0 0 + AS-PIN_probe_2398 60 1 60 chr2 242951149 61417011 61417071 1 60, 1, 61417011,
60 0 0 0 0 0 0 0 + AS-PIN_probe_2399 60 1 60 chr2 242951149 62008279 62008339 1 60, 1, 62008279,
60 0 0 0 0 0 0 0 + AS-PIN_probe_2400 60 1 60 chr2 242951149 64104684 64104744 1 60, 1, 64104684,
60 0 0 0 0 0 0 0 - AS-PIN_probe_2401 60 1 60 chr2 242951149 64711730 64711790 1 60, 1, 64711730,
60 0 0 0 0 0 0 0 + AS-PIN_probe_2402 60 1 60 chr2 242951149 65227795 65227855 1 60, 1, 65227795,
60 0 0 0 0 0 0 0 + AS-PIN_probe_2403 60 1 60 chr2 242951149 65243531 65243591 1 60, 1, 65243531,
60 0 0 0 0 0 0 0 - AS-PIN_probe_2404 60 1 60 chr2 242951149 65385308 65385368 1 60, 1, 65385308,
60 0 0 0 0 0 0 0 + AS-PIN_probe_2405 60 1 60 chr2 242951149 68458026 68458086 1 60, 1, 68458026,
60 0 0 0 0 0 0 0 - AS-PIN_probe_2406 60 1 60 chr2 242951149 68527169 68527229 1 60, 1, 68527169,
60 0 0 0 0 0 0 0 + AS-PIN_probe_2407 60 1 60 chr2 242951149 69487057 69487117 1 60, 1, 69487057,
60 0 0 0 0 0 0 0 - AS-PIN_probe_2408 60 1 60 chr2 242951149 70041963 70042023 1 60, 1, 70041963,
60 0 0 0 0 0 0 0 + AS-PIN_probe_2409 60 1 60 chr2 242951149 70355717 70355777 1 60, 1, 70355717,
60 0 0 0 0 0 0 0 + AS-PIN_probe_2410 60 1 60 chr2 242951149 70363352 70363412 1 60, 1, 70363352,
60 0 0 0 0 0 0 0 + AS-PIN_probe_2411 60 1 60 chr2 242951149 70440241 70440301 1 60, 1, 70440241,
60 0 0 0 0 0 0 0 - AS-PIN_probe_2412 60 1 60 chr2 242951149 71288009 71288069 1 60, 1, 71288009,
60 0 0 0 0 0 0 0 - AS-PIN_probe_2413 60 1 60 chr2 242951149 71538896 71538956 1 60, 1, 71538896,
60 0 0 0 0 0 0 0 - AS-PIN_probe_2414 60 1 60 chr2 242951149 71563434 71563494 1 60, 1, 71563434,
60 0 0 0 0 0 0 0 - AS-PIN_probe_2415 60 1 60 chr2 242951149 71570111 71570171 1 60, 1, 71570111,
60 0 0 0 0 0 0 0 - AS-PIN_probe_2416 60 1 60 chr2 242951149 71808389 71808449 1 60, 1, 71808389,
60 0 0 0 0 0 0 0 - AS-PIN_probe_2417 60 1 60 chr2 242951149 71812981 71813041 1 60, 1, 71812981,
60 0 0 0 0 0 0 0 + AS-PIN_probe_2418 60 1 60 chr2 242951149 73367640 73367700 1 60, 1, 73367640,
60 0 0 0 0 0 0 0 - AS-PIN_probe_2419 60 1 60 chr2 242951149 73389150 73389210 1 60, 1, 73389150,
60 0 0 0 0 0 0 0 - AS-PIN_probe_2420 60 1 60 chr2 242951149 74089366 74089426 1 60, 1, 74089366,
60 0 0 0 0 0 0 0 - AS-PIN_probe_2421 60 1 60 chr2 242951149 74096927 74096987 1 60, 1, 74096927,
60 0 0 0 0 0 0 0 + AS-PIN_probe_2422 60 1 60 chr2 242951149 74658461 74658521 1 60, 1, 74658461,
60 0 0 0 0 0 0 0 + AS-PIN_probe_2423 60 1 60 chr2 242951149 74666085 74666145 1 60, 1, 74666085,
60 0 0 0 0 0 0 0 + AS-PIN_probe_2424 60 1 60 chr2 242951149 74667043 74667103 1 60, 1, 74667043,
60 0 0 0 0 0 0 0 - AS-PIN_probe_2425 60 1 60 chr2 242951149 74669718 74669778 1 60, 1, 74669718,
60 0 0 0 0 0 0 0 - AS-PIN_probe_2426 60 1 60 chr2 242951149 74813297 74813357 1 60, 1, 74813297,
60 0 0 0 0 0 0 0 - AS-PIN_probe_2427 60 1 60 chr2 242951149 75108190 75108250 1 60, 1, 75108190,
60 0 0 0 0 0 0 0 + AS-PIN_probe_2428 60 1 60 chr2 242951149 75810737 75810797 1 60, 1, 75810737,
60 0 0 0 0 0 0 0 + AS-PIN_probe_2429 60 1 60 chr2 242951149 84572157 84572217 1 60, 1, 84572157,
60 0 0 0 0 0 0 0 - AS-PIN_probe_2430 60 1 60 chr2 242951149 84820138 84820198 1 60, 1, 84820138,
60 0 0 0 0 0 0 0 - AS-PIN_probe_2431 60 1 60 chr2 242951149 85528531 85528591 1 60, 1, 85528531,
60 0 0 0 0 0 0 0 + AS-PIN_probe_2432 60 1 60 chr2 242951149 85691288 85691348 1 60, 1, 85691288,
60 0 0 0 0 0 0 0 - AS-PIN_probe_2433 60 1 60 chr2 242951149 85892674 85892734 1 60, 1, 85892674,
60 0 0 0 0 0 0 0 + AS-PIN_probe_2434 60 1 60 chr2 242951149 85990402 85990462 1 60, 1, 85990402,
60 0 0 0 0 0 0 0 - AS-PIN_probe_2435 60 1 60 chr2 242951149 86260259 86260319 1 60, 1, 86260259,
60 0 0 0 0 0 0 0 + AS-PIN_probe_2436 60 1 60 chr2 242951149 86284918 86284978 1 60, 1, 86284918,
60 0 0 0 0 0 0 0 + AS-PIN_probe_2437 60 1 60 chr2 242951149 86681033 86681093 1 60, 1, 86681033,
60 0 0 0 0 0 0 0 + AS-PIN_probe_2438 60 1 60 chr2 242951149 88265068 88265128 1 60, 1, 88265068,
60 0 0 0 0 0 0 0 - AS-PIN_probe_2439 60 1 60 chr2 242951149 96354995 96355055 1 60, 1, 96354995,
60 0 0 0 0 0 0 0 - AS-PIN_probe_2440 60 1 60 chr2 242951149 96355447 96355507 1 60, 1, 96355447,
60 0 0 0 0 0 0 0 - AS-PIN_probe_2441 60 1 60 chr2 242951149 96356068 96356128 1 60, 1, 96356068,
60 0 0 0 0 0 0 0 + AS-PIN_probe_2442 60 1 60 chr2 242951149 96366173 96366233 1 60, 1, 96366173,
60 0 0 0 0 0 0 0 - AS-PIN_probe_2443 60 1 60 chr2 242951149 96452092 96452152 1 60, 1, 96452092,
60 0 0 0 0 0 0 0 + AS-PIN_probe_2444 60 1 60 chr2 242951149 96698434 96698494 1 60, 1, 96698434,
60 0 0 0 0 0 0 0 + AS-PIN_probe_2445 60 1 60 chr2 242951149 96707313 96707373 1 60, 1, 96707313,
60 0 0 0 0 0 0 0 + AS-PIN_probe_2446 60 1 60 chr2 242951149 97047981 97048041 1 60, 1, 97047981,
60 0 0 0 0 0 0 0 - AS-PIN_probe_2447 60 1 60 chr2 242951149 97813027 97813087 1 60, 1, 97813027,
60 0 0 0 0 0 0 0 - AS-PIN_probe_2448 60 1 60 chr2 242951149 98656598 98656658 1 60, 1, 98656598,
60 0 0 0 0 0 0 0 - AS-PIN_probe_2449 60 1 60 chr2 242951149 98691187 98691247 1 60, 1, 98691187,
60 0 0 0 0 0 0 0 + AS-PIN_probe_2450 60 1 60 chr2 242951149 99397130 99397190 1 60, 1, 99397130,
60 0 0 0 0 0 0 0 + AS-PIN_probe_2451 60 1 60 chr2 242951149 99633883 99633943 1 60, 1, 99633883,
60 0 0 0 0 0 0 0 + AS-PIN_probe_2452 60 1 60 chr2 242951149 100081920 100081980 1 60, 1, 100081920,
60 0 0 0 0 0 0 0 - AS-PIN_probe_2453 60 1 60 chr2 242951149 101339824 101339884 1 60, 1, 101339824,
60 0 0 0 0 0 0 0 + AS-PIN_probe_2454 60 1 60 chr2 242951149 101348261 101348321 1 60, 1, 101348261,
60 0 0 0 0 0 0 0 - AS-PIN_probe_2455 60 1 60 chr2 242951149 101773452 101773512 1 60, 1, 101773452,
60 0 0 0 0 0 0 0 - AS-PIN_probe_2456 60 1 60 chr2 242951149 101957547 101957607 1 60, 1, 101957547,
60 0 0 0 0 0 0 0 - AS-PIN_probe_2457 60 1 60 chr2 242951149 102412234 102412294 1 60, 1, 102412234,
60 0 0 0 0 0 0 0 - AS-PIN_probe_2458 60 1 60 chr2 242951149 102442802 102442862 1 60, 1, 102442802,
60 0 0 0 0 0 0 0 - AS-PIN_probe_2459 60 1 60 chr2 242951149 102465033 102465093 1 60, 1, 102465033,
60 0 0 0 0 0 0 0 - AS-PIN_probe_2460 60 1 60 chr2 242951149 105172130 105172190 1 60, 1, 105172130,
60 0 0 0 0 0 0 0 + AS-PIN_probe_2461 60 1 60 chr2 242951149 105471831 105471891 1 60, 1, 105471831,
60 0 0 0 0 0 0 0 - AS-PIN_probe_2462 60 1 60 chr2 242951149 108663284 108663344 1 60, 1, 108663284,
60 0 0 0 0 0 0 0 + AS-PIN_probe_2463 60 1 60 chr2 242951149 110275147 110275207 1 60, 1, 110275147,
60 0 0 0 0 0 0 0 + AS-PIN_probe_2464 60 1 60 chr2 242951149 111132270 111132330 1 60, 1, 111132270,
60 0 0 0 0 0 0 0 - AS-PIN_probe_2465 60 1 60 chr2 242951149 111437431 111437491 1 60, 1, 111437431,
60 0 0 0 0 0 0 0 - AS-PIN_probe_2466 60 1 60 chr2 242951149 111566672 111566732 1 60, 1, 111566672,
60 0 0 0 0 0 0 0 - AS-PIN_probe_2467 60 1 60 chr2 242951149 112554864 112554924 1 60, 1, 112554864,
60 0 0 0 0 0 0 0 - AS-PIN_probe_2468 60 1 60 chr2 242951149 112570856 112570916 1 60, 1, 112570856,
60 0 0 0 0 0 0 0 - AS-PIN_probe_2469 60 1 60 chr2 242951149 113020819 113020879 1 60, 1, 113020819,
60 0 0 0 0 0 0 0 - AS-PIN_probe_2470 60 1 60 chr2 242951149 113452437 113452497 1 60, 1, 113452437,
60 0 0 0 0 0 0 0 + AS-PIN_probe_2471 60 1 60 chr2 242951149 113715472 113715532 1 60, 1, 113715472,
60 0 0 0 0 0 0 0 - AS-PIN_probe_2472 60 1 60 chr2 242951149 114415994 114416054 1 60, 1, 114415994,
60 0 0 0 0 0 0 0 - AS-PIN_probe_2473 60 1 60 chr2 242951149 116265092 116265152 1 60, 1, 116265092,
60 0 0 0 0 0 0 0 - AS-PIN_probe_2474 60 1 60 chr2 242951149 118580542 118580602 1 60, 1, 118580542,
60 0 0 0 0 0 0 0 + AS-PIN_probe_2475 60 1 60 chr2 242951149 119920598 119920658 1 60, 1, 119920598,
60 0 0 0 0 0 0 0 + AS-PIN_probe_2476 60 1 60 chr2 242951149 119937971 119938031 1 60, 1, 119937971,
60 0 0 0 0 0 0 0 - AS-PIN_probe_2477 60 1 60 chr2 242951149 120620030 120620090 1 60, 1, 120620030,
60 0 0 0 0 0 0 0 + AS-PIN_probe_2478 60 1 60 chr2 242951149 121921253 121921313 1 60, 1, 121921253,
60 0 0 0 0 0 0 0 + AS-PIN_probe_2479 60 1 60 chr2 242951149 122202282 122202342 1 60, 1, 122202282,
60 0 0 0 0 0 0 0 + AS-PIN_probe_2480 60 1 60 chr2 242951149 127745199 127745259 1 60, 1, 127745199,
60 0 0 0 0 0 0 0 + AS-PIN_probe_2481 60 1 60 chr2 242951149 127997537 127997597 1 60, 1, 127997537,
60 0 0 0 0 0 0 0 - AS-PIN_probe_2482 60 1 60 chr2 242951149 128101001 128101061 1 60, 1, 128101001,
60 0 0 0 0 0 0 0 + AS-PIN_probe_2483 60 1 60 chr2 242951149 128198709 128198769 1 60, 1, 128198709,
60 0 0 0 0 0 0 0 + AS-PIN_probe_2484 60 1 60 chr2 242951149 128348016 128348076 1 60, 1, 128348016,
60 0 0 0 0 0 0 0 + AS-PIN_probe_2485 60 1 60 chr2 242951149 128358604 128358664 1 60, 1, 128358604,
60 0 0 0 0 0 0 0 - AS-PIN_probe_2486 60 1 60 chr2 242951149 128652271 128652331 1 60, 1, 128652271,
60 0 0 0 0 0 0 0 - AS-PIN_probe_2487 60 1 60 chr2 242951149 130844507 130844567 1 60, 1, 130844507,
60 0 0 0 0 0 0 0 + AS-PIN_probe_2488 60 1 60 chr2 242951149 131663183 131663243 1 60, 1, 131663183,
60 0 0 0 0 0 0 0 + AS-PIN_probe_2489 60 1 60 chr2 242951149 131673902 131673962 1 60, 1, 131673902,
60 0 0 0 0 0 0 0 - AS-PIN_probe_2490 60 1 60 chr2 242951149 131737941 131738001 1 60, 1, 131737941,
60 0 0 0 0 0 0 0 - AS-PIN_probe_2491 60 1 60 chr2 242951149 135458884 135458944 1 60, 1, 135458884,
60 0 0 0 0 0 0 0 + AS-PIN_probe_2492 60 1 60 chr2 242951149 136413340 136413400 1 60, 1, 136413340,
60 0 0 0 0 0 0 0 + AS-PIN_probe_2493 60 1 60 chr2 242951149 136437634 136437694 1 60, 1, 136437634,
60 0 0 0 0 0 0 0 - AS-PIN_probe_2494 60 1 60 chr2 242951149 143580642 143580702 1 60, 1, 143580642,
60 0 0 0 0 0 0 0 + AS-PIN_probe_2495 60 1 60 chr2 242951149 144908827 144908887 1 60, 1, 144908827,
60 0 0 0 0 0 0 0 + AS-PIN_probe_2496 60 1 60 chr2 242951149 144987831 144987891 1 60, 1, 144987831,
60 0 0 0 0 0 0 0 - AS-PIN_probe_2497 60 1 60 chr2 242951149 148517331 148517391 1 60, 1, 148517331,
60 0 0 0 0 0 0 0 - AS-PIN_probe_2498 60 1 60 chr2 242951149 149101360 149101420 1 60, 1, 149101360,
60 0 0 0 0 0 0 0 - AS-PIN_probe_2499 60 1 60 chr2 242951149 149281562 149281622 1 60, 1, 149281562,
60 0 0 0 0 0 0 0 + AS-PIN_probe_2500 60 1 60 chr2 242951149 151953672 151953732 1 60, 1, 151953672,
60 0 0 0 0 0 0 0 - AS-PIN_probe_2501 60 1 60 chr2 242951149 152117484 152117544 1 60, 1, 152117484,
60 0 0 0 0 0 0 0 - AS-PIN_probe_2502 60 1 60 chr2 242951149 152125550 152125610 1 60, 1, 152125550,
60 0 0 0 0 0 0 0 - AS-PIN_probe_2503 60 1 60 chr2 242951149 152139782 152139842 1 60, 1, 152139782,
60 0 0 0 0 0 0 0 - AS-PIN_probe_2504 60 1 60 chr2 242951149 152181366 152181426 1 60, 1, 152181366,
60 0 0 0 0 0 0 0 + AS-PIN_probe_2505 60 1 60 chr2 242951149 152201031 152201091 1 60, 1, 152201031,
60 0 0 0 0 0 0 0 + AS-PIN_probe_2506 60 1 60 chr2 242951149 152229495 152229555 1 60, 1, 152229495,
60 0 0 0 0 0 0 0 + AS-PIN_probe_2507 60 1 60 chr2 242951149 152307570 152307630 1 60, 1, 152307570,
60 0 0 0 0 0 0 0 + AS-PIN_probe_2508 60 1 60 chr2 242951149 157008880 157008940 1 60, 1, 157008880,
60 0 0 0 0 0 0 0 + AS-PIN_probe_2509 60 1 60 chr2 242951149 157012751 157012811 1 60, 1, 157012751,
60 0 0 0 0 0 0 0 - AS-PIN_probe_2510 60 1 60 chr2 242951149 157260908 157260968 1 60, 1, 157260908,
60 0 0 0 0 0 0 0 + AS-PIN_probe_2511 60 1 60 chr2 242951149 158226572 158226632 1 60, 1, 158226572,
60 0 0 0 0 0 0 0 - AS-PIN_probe_2512 60 1 60 chr2 242951149 159358757 159358817 1 60, 1, 159358757,
60 0 0 0 0 0 0 0 + AS-PIN_probe_2513 60 1 60 chr2 242951149 160019730 160019790 1 60, 1, 160019730,
60 0 0 0 0 0 0 0 + AS-PIN_probe_2514 60 1 60 chr2 242951149 160111218 160111278 1 60, 1, 160111218,
60 0 0 0 0 0 0 0 + AS-PIN_probe_2515 60 1 60 chr2 242951149 160298529 160298589 1 60, 1, 160298529,
60 0 0 0 0 0 0 0 - AS-PIN_probe_2516 60 1 60 chr2 242951149 161886693 161886753 1 60, 1, 161886693,
60 0 0 0 0 0 0 0 - AS-PIN_probe_2517 60 1 60 chr2 242951149 161912988 161913048 1 60, 1, 161912988,
60 0 0 0 0 0 0 0 + AS-PIN_probe_2518 60 1 60 chr2 242951149 165176481 165176541 1 60, 1, 165176481,
60 0 0 0 0 0 0 0 - AS-PIN_probe_2519 60 1 60 chr2 242951149 169533295 169533355 1 60, 1, 169533295,
60 0 0 0 0 0 0 0 - AS-PIN_probe_2520 60 1 60 chr2 242951149 170290687 170290747 1 60, 1, 170290687,
60 0 0 0 0 0 0 0 - AS-PIN_probe_2521 60 1 60 chr2 242951149 170492874 170492934 1 60, 1, 170492874,
60 0 0 0 0 0 0 0 - AS-PIN_probe_2522 60 1 60 chr2 242951149 170629558 170629618 1 60, 1, 170629558,
60 0 0 0 0 0 0 0 - AS-PIN_probe_2523 60 1 60 chr2 242951149 170743095 170743155 1 60, 1, 170743095,
60 0 0 0 0 0 0 0 - AS-PIN_probe_2524 60 1 60 chr2 242951149 170882166 170882226 1 60, 1, 170882166,
60 0 0 0 0 0 0 0 - AS-PIN_probe_2525 60 1 60 chr2 242951149 171511491 171511551 1 60, 1, 171511491,
60 0 0 0 0 0 0 0 - AS-PIN_probe_2526 60 1 60 chr2 242951149 171518809 171518869 1 60, 1, 171518809,
60 0 0 0 0 0 0 0 - AS-PIN_probe_2527 60 1 60 chr2 242951149 171527522 171527582 1 60, 1, 171527522,
60 0 0 0 0 0 0 0 + AS-PIN_probe_2528 60 1 60 chr2 242951149 171743113 171743173 1 60, 1, 171743113,
60 0 0 0 0 0 0 0 + AS-PIN_probe_2529 60 1 60 chr2 242951149 172475724 172475784 1 60, 1, 172475724,
60 0 0 0 0 0 0 0 + AS-PIN_probe_2530 60 1 60 chr2 242951149 172491643 172491703 1 60, 1, 172491643,
60 0 0 0 0 0 0 0 - AS-PIN_probe_2531 60 1 60 chr2 242951149 172755838 172755898 1 60, 1, 172755838,
60 0 0 0 0 0 0 0 - AS-PIN_probe_2532 60 1 60 chr2 242951149 173192006 173192066 1 60, 1, 173192006,
60 0 0 0 0 0 0 0 + AS-PIN_probe_2533 60 1 60 chr2 242951149 175804283 175804343 1 60, 1, 175804283,
60 0 0 0 0 0 0 0 - AS-PIN_probe_2534 60 1 60 chr2 242951149 178132641 178132701 1 60, 1, 178132641,
60 0 0 0 0 0 0 0 - AS-PIN_probe_2535 60 1 60 chr2 242951149 178211503 178211563 1 60, 1, 178211503,
60 0 0 0 0 0 0 0 - AS-PIN_probe_2536 60 1 60 chr2 242951149 179062359 179062419 1 60, 1, 179062359,
60 0 0 0 0 0 0 0 - AS-PIN_probe_2537 60 1 60 chr2 242951149 179084546 179084606 1 60, 1, 179084546,
60 0 0 0 0 0 0 0 + AS-PIN_probe_2538 60 1 60 chr2 242951149 179803018 179803078 1 60, 1, 179803018,
60 0 0 0 0 0 0 0 - AS-PIN_probe_2539 60 1 60 chr2 242951149 182148449 182148509 1 60, 1, 182148449,
60 0 0 0 0 0 0 0 - AS-PIN_probe_2540 60 1 60 chr2 242951149 182176113 182176173 1 60, 1, 182176113,
60 0 0 0 0 0 0 0 - AS-PIN_probe_2541 60 1 60 chr2 242951149 182220756 182220816 1 60, 1, 182220756,
60 0 0 0 0 0 0 0 - AS-PIN_probe_2542 60 1 60 chr2 242951149 182221920 182221980 1 60, 1, 182221920,
60 0 0 0 0 0 0 0 - AS-PIN_probe_2543 60 1 60 chr2 242951149 182224504 182224564 1 60, 1, 182224504,
60 0 0 0 0 0 0 0 + AS-PIN_probe_2544 60 1 60 chr2 242951149 182858462 182858522 1 60, 1, 182858462,
60 0 0 0 0 0 0 0 + AS-PIN_probe_2545 60 1 60 chr2 242951149 183625549 183625609 1 60, 1, 183625549,
60 0 0 0 0 0 0 0 - AS-PIN_probe_2546 60 1 60 chr2 242951149 187192728 187192788 1 60, 1, 187192728,
60 0 0 0 0 0 0 0 + AS-PIN_probe_2547 60 1 60 chr2 242951149 188174389 188174449 1 60, 1, 188174389,
60 0 0 0 0 0 0 0 - AS-PIN_probe_2548 60 1 60 chr2 242951149 189698296 189698356 1 60, 1, 189698296,
60 0 0 0 0 0 0 0 - AS-PIN_probe_2549 60 1 60 chr2 242951149 190154077 190154137 1 60, 1, 190154077,
60 0 0 0 0 0 0 0 - AS-PIN_probe_2550 60 1 60 chr2 242951149 190164948 190165008 1 60, 1, 190164948,
60 0 0 0 0 0 0 0 - AS-PIN_probe_2551 60 1 60 chr2 242951149 190357995 190358055 1 60, 1, 190357995,
60 0 0 0 0 0 0 0 + AS-PIN_probe_2552 60 1 60 chr2 242951149 190445732 190445792 1 60, 1, 190445732,
52 0 0 0 0 0 0 0 + AS-PIN_probe_2553 52 1 52 chr2 242951149 190453110 190453162 1 52, 1, 190453110,
60 0 0 0 0 0 0 0 - AS-PIN_probe_2554 60 1 60 chr2 242951149 191595235 191595295 1 60, 1, 191595235,
60 0 0 0 0 0 0 0 - AS-PIN_probe_2555 60 1 60 chr2 242951149 191622947 191623007 1 60, 1, 191622947,
60 0 0 0 0 0 0 0 - AS-PIN_probe_2556 60 1 60 chr2 242951149 191644815 191644875 1 60, 1, 191644815,
60 0 0 0 0 0 0 0 + AS-PIN_probe_2557 60 1 60 chr2 242951149 191838376 191838436 1 60, 1, 191838376,
60 0 0 0 0 0 0 0 - AS-PIN_probe_2558 60 1 60 chr2 242951149 192090980 192091040 1 60, 1, 192090980,
60 0 0 0 0 0 0 0 + AS-PIN_probe_2559 60 1 60 chr2 242951149 196738574 196738634 1 60, 1, 196738574,
60 0 0 0 0 0 0 0 + AS-PIN_probe_2560 60 1 60 chr2 242951149 196996782 196996842 1 60, 1, 196996782,
60 0 0 0 0 0 0 0 + AS-PIN_probe_2561 60 1 60 chr2 242951149 198083358 198083418 1 60, 1, 198083358,
60 0 0 0 0 0 0 0 + AS-PIN_probe_2562 60 1 60 chr2 242951149 198098751 198098811 1 60, 1, 198098751,
60 0 0 0 0 0 0 0 - AS-PIN_probe_2563 60 1 60 chr2 242951149 201163060 201163120 1 60, 1, 201163060,
60 0 0 0 0 0 0 0 - AS-PIN_probe_2564 60 1 60 chr2 242951149 201304032 201304092 1 60, 1, 201304032,
60 0 0 0 0 0 0 0 + AS-PIN_probe_2565 60 1 60 chr2 242951149 201624134 201624194 1 60, 1, 201624134,
60 0 0 0 0 0 0 0 - AS-PIN_probe_2566 60 1 60 chr2 242951149 201890685 201890745 1 60, 1, 201890685,
60 0 0 0 0 0 0 0 + AS-PIN_probe_2567 60 1 60 chr2 242951149 202091263 202091323 1 60, 1, 202091263,
60 0 0 0 0 0 0 0 + AS-PIN_probe_2568 60 1 60 chr2 242951149 202317602 202317662 1 60, 1, 202317602,
60 0 0 0 0 0 0 0 - AS-PIN_probe_2569 60 1 60 chr2 242951149 202983005 202983065 1 60, 1, 202983005,
60 0 0 0 0 0 0 0 - AS-PIN_probe_2570 60 1 60 chr2 242951149 203672300 203672360 1 60, 1, 203672300,
60 0 0 0 0 0 0 0 - AS-PIN_probe_2571 60 1 60 chr2 242951149 203986705 203986765 1 60, 1, 203986705,
60 0 0 0 0 0 0 0 + AS-PIN_probe_2572 60 1 60 chr2 242951149 204139005 204139065 1 60, 1, 204139005,
60 0 0 0 0 0 0 0 - AS-PIN_probe_2573 60 1 60 chr2 242951149 205866674 205866734 1 60, 1, 205866674,
60 0 0 0 0 0 0 0 + AS-PIN_probe_2574 60 1 60 chr2 242951149 206707983 206708043 1 60, 1, 206707983,
60 0 0 0 0 0 0 0 + AS-PIN_probe_2575 60 1 60 chr2 242951149 206814446 206814506 1 60, 1, 206814446,
60 0 0 0 0 0 0 0 - AS-PIN_probe_2576 60 1 60 chr2 242951149 207286280 207286340 1 60, 1, 207286280,
60 0 0 0 0 0 0 0 + AS-PIN_probe_2577 60 1 60 chr2 242951149 208944351 208944411 1 60, 1, 208944351,
60 0 0 0 0 0 0 0 - AS-PIN_probe_2578 60 1 60 chr2 242951149 210269908 210269968 1 60, 1, 210269908,
60 0 0 0 0 0 0 0 + AS-PIN_probe_2579 60 1 60 chr2 242951149 210714370 210714430 1 60, 1, 210714370,
60 0 0 0 0 0 0 0 + AS-PIN_probe_2580 60 1 60 chr2 242951149 211125629 211125689 1 60, 1, 211125629,
60 0 0 0 0 0 0 0 - AS-PIN_probe_2581 60 1 60 chr2 242951149 211280335 211280395 1 60, 1, 211280335,
60 0 0 0 0 0 0 0 - AS-PIN_probe_2582 60 1 60 chr2 242951149 211348828 211348888 1 60, 1, 211348828,
60 0 0 0 0 0 0 0 - AS-PIN_probe_2583 60 1 60 chr2 242951149 216039322 216039382 1 60, 1, 216039322,
60 0 0 0 0 0 0 0 + AS-PIN_probe_2584 60 1 60 chr2 242951149 216058196 216058256 1 60, 1, 216058196,
60 0 0 0 0 0 0 0 + AS-PIN_probe_2585 60 1 60 chr2 242951149 216062544 216062604 1 60, 1, 216062544,
60 0 0 0 0 0 0 0 + AS-PIN_probe_2586 60 1 60 chr2 242951149 216063580 216063640 1 60, 1, 216063580,
60 0 0 0 0 0 0 0 + AS-PIN_probe_2587 60 1 60 chr2 242951149 216065562 216065622 1 60, 1, 216065562,
60 0 0 0 0 0 0 0 + AS-PIN_probe_2588 60 1 60 chr2 242951149 216110970 216111030 1 60, 1, 216110970,
60 0 0 0 0 0 0 0 + AS-PIN_probe_2589 60 1 60 chr2 242951149 216118507 216118567 1 60, 1, 216118507,
60 0 0 0 0 0 0 0 + AS-PIN_probe_2590 60 1 60 chr2 242951149 216635166 216635226 1 60, 1, 216635166,
60 0 0 0 0 0 0 0 - AS-PIN_probe_2591 60 1 60 chr2 242951149 217168431 217168491 1 60, 1, 217168431,
60 0 0 0 0 0 0 0 + AS-PIN_probe_2592 60 1 60 chr2 242951149 218494689 218494749 1 60, 1, 218494689,
60 0 0 0 0 0 0 0 + AS-PIN_probe_2593 60 1 60 chr2 242951149 218505167 218505227 1 60, 1, 218505167,
60 0 0 0 0 0 0 0 + AS-PIN_probe_2594 60 1 60 chr2 242951149 218581214 218581274 1 60, 1, 218581214,
60 0 0 0 0 0 0 0 - AS-PIN_probe_2595 60 1 60 chr2 242951149 218928892 218928952 1 60, 1, 218928892,
60 0 0 0 0 0 0 0 + AS-PIN_probe_2596 60 1 60 chr2 242951149 218956714 218956774 1 60, 1, 218956714,
60 0 0 0 0 0 0 0 + AS-PIN_probe_2597 60 1 60 chr2 242951149 218959734 218959794 1 60, 1, 218959734,
60 0 0 0 0 0 0 0 - AS-PIN_probe_2598 60 1 60 chr2 242951149 219312874 219312934 1 60, 1, 219312874,
60 0 0 0 0 0 0 0 - AS-PIN_probe_2599 60 1 60 chr2 242951149 219323832 219323892 1 60, 1, 219323832,
60 0 0 0 0 0 0 0 - AS-PIN_probe_2600 60 1 60 chr2 242951149 219326470 219326530 1 60, 1, 219326470,
60 0 0 0 0 0 0 0 - AS-PIN_probe_2601 60 1 60 chr2 242951149 219350072 219350132 1 60, 1, 219350072,
60 0 0 0 0 0 0 0 - AS-PIN_probe_2602 60 1 60 chr2 242951149 219352424 219352484 1 60, 1, 219352424,
60 0 0 0 0 0 0 0 - AS-PIN_probe_2603 60 1 60 chr2 242951149 219443342 219443402 1 60, 1, 219443342,
60 0 0 0 0 0 0 0 - AS-PIN_probe_2604 60 1 60 chr2 242951149 219898113 219898173 1 60, 1, 219898113,
60 0 0 0 0 0 0 0 + AS-PIN_probe_2605 60 1 60 chr2 242951149 219903492 219903552 1 60, 1, 219903492,
60 0 0 0 0 0 0 0 - AS-PIN_probe_2606 60 1 60 chr2 242951149 219922716 219922776 1 60, 1, 219922716,
60 0 0 0 0 0 0 0 + AS-PIN_probe_2607 60 1 60 chr2 242951149 220072222 220072282 1 60, 1, 220072222,
60 0 0 0 0 0 0 0 - AS-PIN_probe_2608 60 1 60 chr2 242951149 220237732 220237792 1 60, 1, 220237732,
60 0 0 0 0 0 0 0 - AS-PIN_probe_2609 60 1 60 chr2 242951149 220305324 220305384 1 60, 1, 220305324,
60 0 0 0 0 0 0 0 - AS-PIN_probe_2610 60 1 60 chr2 242951149 223623388 223623448 1 60, 1, 223623388,
60 0 0 0 0 0 0 0 + AS-PIN_probe_2611 60 1 60 chr2 242951149 224448912 224448972 1 60, 1, 224448912,
60 0 0 0 0 0 0 0 + AS-PIN_probe_2612 60 1 60 chr2 242951149 224574911 224574971 1 60, 1, 224574911,
60 0 0 0 0 0 0 0 + AS-PIN_probe_2613 60 1 60 chr2 242951149 225204908 225204968 1 60, 1, 225204908,
60 0 0 0 0 0 0 0 + AS-PIN_probe_2614 60 1 60 chr2 242951149 227698464 227698524 1 60, 1, 227698464,
60 0 0 0 0 0 0 0 - AS-PIN_probe_2615 60 1 60 chr2 242951149 227983421 227983481 1 60, 1, 227983421,
60 0 0 0 0 0 0 0 - AS-PIN_probe_2616 60 1 60 chr2 242951149 228032965 228033025 1 60, 1, 228032965,
60 0 0 0 0 0 0 0 - AS-PIN_probe_2617 60 1 60 chr2 242951149 228036990 228037050 1 60, 1, 228036990,
60 0 0 0 0 0 0 0 - AS-PIN_probe_2618 60 1 60 chr2 242951149 228505674 228505734 1 60, 1, 228505674,
60 0 0 0 0 0 0 0 + AS-PIN_probe_2619 60 1 60 chr2 242951149 230891126 230891186 1 60, 1, 230891126,
60 0 0 0 0 0 0 0 - AS-PIN_probe_2620 60 1 60 chr2 242951149 231152654 231152714 1 60, 1, 231152654,
60 0 0 0 0 0 0 0 - AS-PIN_probe_2621 60 1 60 chr2 242951149 231154286 231154346 1 60, 1, 231154286,
60 0 0 0 0 0 0 0 - AS-PIN_probe_2622 60 1 60 chr2 242951149 231567677 231567737 1 60, 1, 231567677,
60 0 0 0 0 0 0 0 - AS-PIN_probe_2623 60 1 60 chr2 242951149 231828954 231829014 1 60, 1, 231828954,
60 0 0 0 0 0 0 0 - AS-PIN_probe_2624 60 1 60 chr2 242951149 231853853 231853913 1 60, 1, 231853853,
60 0 0 0 0 0 0 0 - AS-PIN_probe_2625 60 1 60 chr2 242951149 231860784 231860844 1 60, 1, 231860784,
60 0 0 0 0 0 0 0 - AS-PIN_probe_2626 60 1 60 chr2 242951149 231981570 231981630 1 60, 1, 231981570,
60 0 0 0 0 0 0 0 - AS-PIN_probe_2627 60 1 60 chr2 242951149 233254462 233254522 1 60, 1, 233254462,
60 0 0 0 0 0 0 0 - AS-PIN_probe_2628 60 1 60 chr2 242951149 233352947 233353007 1 60, 1, 233352947,
60 0 0 0 0 0 0 0 + AS-PIN_probe_2629 60 1 60 chr2 242951149 233461560 233461620 1 60, 1, 233461560,
60 0 0 0 0 0 0 0 - AS-PIN_probe_2630 60 1 60 chr2 242951149 233530063 233530123 1 60, 1, 233530063,
60 0 0 0 0 0 0 0 - AS-PIN_probe_2631 60 1 60 chr2 242951149 233968214 233968274 1 60, 1, 233968214,
60 0 0 0 0 0 0 0 - AS-PIN_probe_2632 60 1 60 chr2 242951149 234128862 234128922 1 60, 1, 234128862,
60 0 0 0 0 0 0 0 + AS-PIN_probe_2633 60 1 60 chr2 242951149 234178890 234178950 1 60, 1, 234178890,
60 0 0 0 0 0 0 0 + AS-PIN_probe_2634 60 1 60 chr2 242951149 234181847 234181907 1 60, 1, 234181847,
60 0 0 0 0 0 0 0 + AS-PIN_probe_2635 60 1 60 chr2 242951149 234245112 234245172 1 60, 1, 234245112,
60 0 0 0 0 0 0 0 - AS-PIN_probe_2636 60 1 60 chr2 242951149 238184045 238184105 1 60, 1, 238184045,
60 0 0 0 0 0 0 0 - AS-PIN_probe_2637 60 1 60 chr2 242951149 238218021 238218081 1 60, 1, 238218021,
60 0 0 0 0 0 0 0 - AS-PIN_probe_2638 60 1 60 chr2 242951149 238237248 238237308 1 60, 1, 238237248,
60 0 0 0 0 0 0 0 - AS-PIN_probe_2639 60 1 60 chr2 242951149 238448098 238448158 1 60, 1, 238448098,
60 0 0 0 0 0 0 0 + AS-PIN_probe_2640 60 1 60 chr2 242951149 238952909 238952969 1 60, 1, 238952909,
60 0 0 0 0 0 0 0 + AS-PIN_probe_2641 60 1 60 chr2 242951149 240649529 240649589 1 60, 1, 240649529,
60 0 0 0 0 0 0 0 - AS-PIN_probe_2642 60 1 60 chr2 242951149 241254510 241254570 1 60, 1, 241254510,
60 0 0 0 0 0 0 0 + AS-PIN_probe_2643 60 1 60 chr2 242951149 241890289 241890349 1 60, 1, 241890289,
60 0 0 0 0 0 0 0 + AS-PIN_probe_2644 60 1 60 chr2 242951149 241894939 241894999 1 60, 1, 241894939,
60 0 0 0 0 0 0 0 + AS-PIN_probe_2645 60 1 60 chr2 242951149 241896068 241896128 1 60, 1, 241896068,
60 0 0 0 0 0 0 0 + AS-PIN_probe_2646 60 1 60 chr2 242951149 241899467 241899527 1 60, 1, 241899467,
60 0 0 0 0 0 0 0 + AS-PIN_probe_2647 60 1 60 chr2 242951149 241901918 241901978 1 60, 1, 241901918,
60 0 0 0 0 0 0 0 + AS-PIN_probe_2648 60 1 60 chr2 242951149 241910282 241910342 1 60, 1, 241910282,
52 0 0 0 0 0 0 0 - AS-PIN_probe_2649 52 1 52 chr2 242951149 241984089 241984141 1 52, 1, 241984089,
60 0 0 0 0 0 0 0 - AS-PIN_probe_2650 60 1 60 chr2 242951149 241996786 241996846 1 60, 1, 241996786,
60 0 0 0 0 0 0 0 + AS-PIN_probe_2651 60 1 60 chr20 62435964 205964 206024 1 60, 1, 205964,
60 0 0 0 0 0 0 0 + AS-PIN_probe_2652 60 1 60 chr20 62435964 207010 207070 1 60, 1, 207010,
60 0 0 0 0 0 0 0 + AS-PIN_probe_2653 60 1 60 chr20 62435964 218257 218317 1 60, 1, 218257,
60 0 0 0 0 0 0 0 - AS-PIN_probe_2654 60 1 60 chr20 62435964 774005 774065 1 60, 1, 774005,
60 0 0 0 0 0 0 0 + AS-PIN_probe_2655 60 1 60 chr20 62435964 1300674 1300734 1 60, 1, 1300674,
60 0 0 0 0 0 0 0 + AS-PIN_probe_2656 60 1 60 chr20 62435964 2394405 2394465 1 60, 1, 2394405,
60 0 0 0 0 0 0 0 - AS-PIN_probe_2657 60 1 60 chr20 62435964 2583970 2584030 1 60, 1, 2583970,
60 0 0 0 0 0 0 0 + AS-PIN_probe_2658 60 1 60 chr20 62435964 2724482 2724542 1 60, 1, 2724482,
60 0 0 0 0 0 0 0 + AS-PIN_probe_2659 60 1 60 chr20 62435964 3158362 3158422 1 60, 1, 3158362,
60 0 0 0 0 0 0 0 - AS-PIN_probe_2660 60 1 60 chr20 62435964 3493994 3494054 1 60, 1, 3493994,
60 0 0 0 0 0 0 0 - AS-PIN_probe_2661 60 1 60 chr20 62435964 3674139 3674199 1 60, 1, 3674139,
60 0 0 0 0 0 0 0 + AS-PIN_probe_2662 60 1 60 chr20 62435964 4798606 4798666 1 60, 1, 4798606,
60 0 0 0 0 0 0 0 + AS-PIN_probe_2663 60 1 60 chr20 62435964 4831139 4831199 1 60, 1, 4831139,
60 0 0 0 0 0 0 0 + AS-PIN_probe_2664 60 1 60 chr20 62435964 4841543 4841603 1 60, 1, 4841543,
60 0 0 0 0 0 0 0 + AS-PIN_probe_2665 60 1 60 chr20 62435964 5504564 5504624 1 60, 1, 5504564,
60 0 0 0 0 0 0 0 - AS-PIN_probe_2666 60 1 60 chr20 62435964 8300028 8300088 1 60, 1, 8300028,
60 0 0 0 0 0 0 0 - AS-PIN_probe_2667 60 1 60 chr20 62435964 8626272 8626332 1 60, 1, 8626272,
60 0 0 0 0 0 0 0 + AS-PIN_probe_2668 60 1 60 chr20 62435964 10574672 10574732 1 60, 1, 10574672,
60 0 0 0 0 0 0 0 + AS-PIN_probe_2669 60 1 60 chr20 62435964 10580838 10580898 1 60, 1, 10580838,
60 0 0 0 0 0 0 0 + AS-PIN_probe_2670 60 1 60 chr20 62435964 10587310 10587370 1 60, 1, 10587310,
60 0 0 0 0 0 0 0 + AS-PIN_probe_2671 60 1 60 chr20 62435964 13487701 13487761 1 60, 1, 13487701,
60 0 0 0 0 0 0 0 - AS-PIN_probe_2672 60 1 60 chr20 62435964 13981818 13981878 1 60, 1, 13981818,
60 0 0 0 0 0 0 0 + AS-PIN_probe_2673 60 1 60 chr20 62435964 17890511 17890571 1 60, 1, 17890511,
60 0 0 0 0 0 0 0 - AS-PIN_probe_2674 60 1 60 chr20 62435964 18090463 18090523 1 60, 1, 18090463,
60 0 0 0 0 0 0 0 - AS-PIN_probe_2675 60 1 60 chr20 62435964 18401485 18401545 1 60, 1, 18401485,
60 0 0 0 0 0 0 0 - AS-PIN_probe_2676 60 1 60 chr20 62435964 19918649 19918709 1 60, 1, 19918649,
60 0 0 0 0 0 0 0 - AS-PIN_probe_2677 60 1 60 chr20 62435964 19954320 19954380 1 60, 1, 19954320,
60 0 0 0 0 0 0 0 - AS-PIN_probe_2678 60 1 60 chr20 62435964 19955427 19955487 1 60, 1, 19955427,
60 0 0 0 0 0 0 0 - AS-PIN_probe_2679 60 1 60 chr20 62435964 24887563 24887623 1 60, 1, 24887563,
60 0 0 0 0 0 0 0 + AS-PIN_probe_2680 60 1 60 chr20 62435964 24898236 24898296 1 60, 1, 24898236,
60 0 0 0 0 0 0 0 - AS-PIN_probe_2681 60 1 60 chr20 62435964 29589642 29589702 1 60, 1, 29589642,
60 0 0 0 0 0 0 0 - AS-PIN_probe_2682 60 1 60 chr20 62435964 29606209 29606269 1 60, 1, 29606209,
60 0 0 0 0 0 0 0 + AS-PIN_probe_2683 60 1 60 chr20 62435964 29774086 29774146 1 60, 1, 29774086,
60 0 0 0 0 0 0 0 - AS-PIN_probe_2684 60 1 60 chr20 62435964 29849828 29849888 1 60, 1, 29849828,
60 0 0 0 0 0 0 0 - AS-PIN_probe_2685 60 1 60 chr20 62435964 30184475 30184535 1 60, 1, 30184475,
60 0 0 0 0 0 0 0 - AS-PIN_probe_2686 60 1 60 chr20 62435964 30198248 30198308 1 60, 1, 30198248,
60 0 0 0 0 0 0 0 - AS-PIN_probe_2687 60 1 60 chr20 62435964 30410721 30410781 1 60, 1, 30410721,
60 0 0 0 0 0 0 0 - AS-PIN_probe_2688 60 1 60 chr20 62435964 30885183 30885243 1 60, 1, 30885183,
60 0 0 0 0 0 0 0 - AS-PIN_probe_2689 60 1 60 chr20 62435964 31291313 31291373 1 60, 1, 31291313,
60 0 0 0 0 0 0 0 + AS-PIN_probe_2690 60 1 60 chr20 62435964 31425619 31425679 1 60, 1, 31425619,
52 0 0 0 0 0 0 0 - AS-PIN_probe_2691 52 1 52 chr20 62435964 31675309 31675361 1 52, 1, 31675309,
60 0 0 0 0 0 0 0 - AS-PIN_probe_2692 60 1 60 chr20 62435964 32125029 32125089 1 60, 1, 32125029,
60 0 0 0 0 0 0 0 - AS-PIN_probe_2693 60 1 60 chr20 62435964 32529237 32529297 1 60, 1, 32529237,
60 0 0 0 0 0 0 0 - AS-PIN_probe_2694 60 1 60 chr20 62435964 32965575 32965635 1 60, 1, 32965575,
60 0 0 0 0 0 0 0 - AS-PIN_probe_2695 60 1 60 chr20 62435964 32970898 32970958 1 60, 1, 32970898,
60 0 0 0 0 0 0 0 - AS-PIN_probe_2696 60 1 60 chr20 62435964 32973249 32973309 1 60, 1, 32973249,
60 0 0 0 0 0 0 0 + AS-PIN_probe_2697 60 1 60 chr20 62435964 33067546 33067606 1 60, 1, 33067546,
60 0 0 0 0 0 0 0 - AS-PIN_probe_2698 60 1 60 chr20 62435964 33518542 33518602 1 60, 1, 33518542,
60 0 0 0 0 0 0 0 - AS-PIN_probe_2699 60 1 60 chr20 62435964 33527687 33527747 1 60, 1, 33527687,
60 0 0 0 0 0 0 0 - AS-PIN_probe_2700 60 1 60 chr20 62435964 33608157 33608217 1 60, 1, 33608157,
60 0 0 0 0 0 0 0 + AS-PIN_probe_2701 60 1 60 chr20 62435964 33780803 33780863 1 60, 1, 33780803,
60 0 0 0 0 0 0 0 - AS-PIN_probe_2702 60 1 60 chr20 62435964 34306913 34306973 1 60, 1, 34306913,
60 0 0 0 0 0 0 0 + AS-PIN_probe_2703 60 1 60 chr20 62435964 34829799 34829859 1 60, 1, 34829799,
60 0 0 0 0 0 0 0 + AS-PIN_probe_2704 60 1 60 chr20 62435964 34833230 34833290 1 60, 1, 34833230,
60 0 0 0 0 0 0 0 + AS-PIN_probe_2705 60 1 60 chr20 62435964 34974309 34974369 1 60, 1, 34974309,
60 0 0 0 0 0 0 0 - AS-PIN_probe_2706 60 1 60 chr20 62435964 35294145 35294205 1 60, 1, 35294145,
60 0 0 0 0 0 0 0 - AS-PIN_probe_2707 60 1 60 chr20 62435964 36386589 36386649 1 60, 1, 36386589,
60 0 0 0 0 0 0 0 - AS-PIN_probe_2708 60 1 60 chr20 62435964 36396245 36396305 1 60, 1, 36396245,
60 0 0 0 0 0 0 0 - AS-PIN_probe_2709 60 1 60 chr20 62435964 36512318 36512378 1 60, 1, 36512318,
60 0 0 0 0 0 0 0 - AS-PIN_probe_2710 60 1 60 chr20 62435964 36594786 36594846 1 60, 1, 36594786,
60 0 0 0 0 0 0 0 - AS-PIN_probe_2711 60 1 60 chr20 62435964 36632825 36632885 1 60, 1, 36632825,
60 0 0 0 0 0 0 0 - AS-PIN_probe_2712 60 1 60 chr20 62435964 37031137 37031197 1 60, 1, 37031137,
60 0 0 0 0 0 0 0 - AS-PIN_probe_2713 60 1 60 chr20 62435964 37063786 37063846 1 60, 1, 37063786,
60 0 0 0 0 0 0 0 - AS-PIN_probe_2714 60 1 60 chr20 62435964 39146533 39146593 1 60, 1, 39146533,
60 0 0 0 0 0 0 0 - AS-PIN_probe_2715 60 1 60 chr20 62435964 39160273 39160333 1 60, 1, 39160273,
60 0 0 0 0 0 0 0 - AS-PIN_probe_2716 60 1 60 chr20 62435964 39229910 39229970 1 60, 1, 39229910,
60 0 0 0 0 0 0 0 + AS-PIN_probe_2717 60 1 60 chr20 62435964 39267060 39267120 1 60, 1, 39267060,
60 0 0 0 0 0 0 0 + AS-PIN_probe_2718 60 1 60 chr20 62435964 39513099 39513159 1 60, 1, 39513099,
60 0 0 0 0 0 0 0 + AS-PIN_probe_2719 60 1 60 chr20 62435964 39514936 39514996 1 60, 1, 39514936,
60 0 0 0 0 0 0 0 - AS-PIN_probe_2720 60 1 60 chr20 62435964 41578146 41578206 1 60, 1, 41578146,
60 0 0 0 0 0 0 0 - AS-PIN_probe_2721 60 1 60 chr20 62435964 41642025 41642085 1 60, 1, 41642025,
60 0 0 0 0 0 0 0 - AS-PIN_probe_2722 60 1 60 chr20 62435964 42464607 42464667 1 60, 1, 42464607,
60 0 0 0 0 0 0 0 - AS-PIN_probe_2723 60 1 60 chr20 62435964 43482189 43482249 1 60, 1, 43482189,
57 0 0 0 0 0 0 0 - AS-PIN_probe_2724 57 1 57 chr20 62435964 43533209 43533266 1 57, 1, 43533209,
60 0 0 0 0 0 0 0 + AS-PIN_probe_2725 60 1 60 chr20 62435964 43851968 43852028 1 60, 1, 43851968,
60 0 0 0 0 0 0 0 - AS-PIN_probe_2726 60 1 60 chr20 62435964 43955266 43955326 1 60, 1, 43955266,
60 0 0 0 0 0 0 0 + AS-PIN_probe_2727 60 1 60 chr20 62435964 43968345 43968405 1 60, 1, 43968345,
60 0 0 0 0 0 0 0 + AS-PIN_probe_2728 60 1 60 chr20 62435964 43973995 43974055 1 60, 1, 43973995,
60 0 0 0 0 0 0 0 - AS-PIN_probe_2729 60 1 60 chr20 62435964 44075779 44075839 1 60, 1, 44075779,
60 0 0 0 0 0 0 0 - AS-PIN_probe_2730 60 1 60 chr20 62435964 44188685 44188745 1 60, 1, 44188685,
60 0 0 0 0 0 0 0 + AS-PIN_probe_2731 60 1 60 chr20 62435964 44451148 44451208 1 60, 1, 44451148,
60 0 0 0 0 0 0 0 + AS-PIN_probe_2732 60 1 60 chr20 62435964 44456518 44456578 1 60, 1, 44456518,
60 0 0 0 0 0 0 0 + AS-PIN_probe_2733 60 1 60 chr20 62435964 45298476 45298536 1 60, 1, 45298476,
60 0 0 0 0 0 0 0 + AS-PIN_probe_2734 60 1 60 chr20 62435964 45353979 45354039 1 60, 1, 45353979,
60 0 0 0 0 0 0 0 + AS-PIN_probe_2735 60 1 60 chr20 62435964 45381147 45381207 1 60, 1, 45381147,
60 0 0 0 0 0 0 0 - AS-PIN_probe_2736 60 1 60 chr20 62435964 45701727 45701787 1 60, 1, 45701727,
60 0 0 0 0 0 0 0 - AS-PIN_probe_2737 60 1 60 chr20 62435964 45709221 45709281 1 60, 1, 45709221,
60 0 0 0 0 0 0 0 - AS-PIN_probe_2738 60 1 60 chr20 62435964 45714556 45714616 1 60, 1, 45714556,
60 0 0 0 0 0 0 0 + AS-PIN_probe_2739 60 1 60 chr20 62435964 46689779 46689839 1 60, 1, 46689779,
60 0 0 0 0 0 0 0 - AS-PIN_probe_2740 60 1 60 chr20 62435964 47021063 47021123 1 60, 1, 47021063,
60 0 0 0 0 0 0 0 - AS-PIN_probe_2741 60 1 60 chr20 62435964 47068827 47068887 1 60, 1, 47068827,
60 0 0 0 0 0 0 0 - AS-PIN_probe_2742 60 1 60 chr20 62435964 47122229 47122289 1 60, 1, 47122229,
60 0 0 0 0 0 0 0 - AS-PIN_probe_2743 60 1 60 chr20 62435964 47144675 47144735 1 60, 1, 47144675,
60 0 0 0 0 0 0 0 - AS-PIN_probe_2744 60 1 60 chr20 62435964 47288892 47288952 1 60, 1, 47288892,
60 0 0 0 0 0 0 0 - AS-PIN_probe_2745 60 1 60 chr20 62435964 47291836 47291896 1 60, 1, 47291836,
60 0 0 0 0 0 0 0 + AS-PIN_probe_2746 60 1 60 chr20 62435964 47696962 47697022 1 60, 1, 47696962,
60 0 0 0 0 0 0 0 - AS-PIN_probe_2747 60 1 60 chr20 62435964 48624460 48624520 1 60, 1, 48624460,
60 0 0 0 0 0 0 0 - AS-PIN_probe_2748 60 1 60 chr20 62435964 48631208 48631268 1 60, 1, 48631208,
60 0 0 0 0 0 0 0 + AS-PIN_probe_2749 60 1 60 chr20 62435964 48978709 48978769 1 60, 1, 48978709,
60 0 0 0 0 0 0 0 + AS-PIN_probe_2750 60 1 60 chr20 62435964 49524036 49524096 1 60, 1, 49524036,
60 0 0 0 0 0 0 0 + AS-PIN_probe_2751 60 1 60 chr20 62435964 50138529 50138589 1 60, 1, 50138529,
60 0 0 0 0 0 0 0 + AS-PIN_probe_2752 60 1 60 chr20 62435964 50210260 50210320 1 60, 1, 50210260,
60 0 0 0 0 0 0 0 + AS-PIN_probe_2753 60 1 60 chr20 62435964 52016959 52017019 1 60, 1, 52016959,
60 0 0 0 0 0 0 0 + AS-PIN_probe_2754 60 1 60 chr20 62435964 52222985 52223045 1 60, 1, 52222985,
60 0 0 0 0 0 0 0 + AS-PIN_probe_2755 60 1 60 chr20 62435964 56248247 56248307 1 60, 1, 56248247,
60 0 0 0 0 0 0 0 - AS-PIN_probe_2756 60 1 60 chr20 62435964 56352179 56352239 1 60, 1, 56352179,
60 0 0 0 0 0 0 0 - AS-PIN_probe_2757 60 1 60 chr20 62435964 56903674 56903734 1 60, 1, 56903674,
60 0 0 0 0 0 0 0 - AS-PIN_probe_2758 60 1 60 chr20 62435964 56908398 56908458 1 60, 1, 56908398,
60 0 0 0 0 0 0 0 - AS-PIN_probe_2759 60 1 60 chr20 62435964 56913832 56913892 1 60, 1, 56913832,
60 0 0 0 0 0 0 0 - AS-PIN_probe_2760 60 1 60 chr20 62435964 56995203 56995263 1 60, 1, 56995203,
60 0 0 0 0 0 0 0 - AS-PIN_probe_2761 60 1 60 chr20 62435964 57001447 57001507 1 60, 1, 57001447,
60 0 0 0 0 0 0 0 - AS-PIN_probe_2762 60 1 60 chr20 62435964 57031939 57031999 1 60, 1, 57031939,
60 0 0 0 0 0 0 0 - AS-PIN_probe_2763 60 1 60 chr20 62435964 60281763 60281823 1 60, 1, 60281763,
60 0 0 0 0 0 0 0 - AS-PIN_probe_2764 60 1 60 chr20 62435964 60766812 60766872 1 60, 1, 60766812,
60 0 0 0 0 0 0 0 - AS-PIN_probe_2765 60 1 60 chr20 62435964 60773546 60773606 1 60, 1, 60773546,
60 0 0 0 0 0 0 0 + AS-PIN_probe_2766 60 1 60 chr20 62435964 60959375 60959435 1 60, 1, 60959375,
60 0 0 0 0 0 0 0 + AS-PIN_probe_2767 60 1 60 chr20 62435964 60961263 60961323 1 60, 1, 60961263,
60 0 0 0 0 0 0 0 - AS-PIN_probe_2768 60 1 60 chr20 62435964 61379930 61379990 1 60, 1, 61379930,
60 0 0 0 0 0 0 0 - AS-PIN_probe_2769 60 1 60 chr20 62435964 61844133 61844193 1 60, 1, 61844133,
60 0 0 0 0 0 0 0 + AS-PIN_probe_2770 60 1 60 chr20 62435964 62065586 62065646 1 60, 1, 62065586,
60 0 0 0 0 0 0 0 - AS-PIN_probe_2771 60 1 60 chr20 62435964 62084899 62084959 1 60, 1, 62084899,
60 0 0 0 0 0 0 0 - AS-PIN_probe_2772 60 1 60 chr20 62435964 62129402 62129462 1 60, 1, 62129402,
60 0 0 0 0 0 0 0 - AS-PIN_probe_2773 60 1 60 chr20 62435964 62164486 62164546 1 60, 1, 62164486,
60 0 0 0 0 0 0 0 - AS-PIN_probe_2774 60 1 60 chr21 46944323 16057080 16057140 1 60, 1, 16057080,
60 0 0 0 0 0 0 0 - AS-PIN_probe_2775 60 1 60 chr21 46944323 16102998 16103058 1 60, 1, 16102998,
60 0 0 0 0 0 0 0 - AS-PIN_probe_2776 60 1 60 chr21 46944323 16475781 16475841 1 60, 1, 16475781,
60 0 0 0 0 0 0 0 + AS-PIN_probe_2777 60 1 60 chr21 46944323 25881912 25881972 1 60, 1, 25881912,
60 0 0 0 0 0 0 0 - AS-PIN_probe_2778 60 1 60 chr21 46944323 26005549 26005609 1 60, 1, 26005549,
60 0 0 0 0 0 0 0 + AS-PIN_probe_2779 60 1 60 chr21 46944323 29253770 29253830 1 60, 1, 29253770,
60 0 0 0 0 0 0 0 + AS-PIN_probe_2780 60 1 60 chr21 46944323 31986573 31986633 1 60, 1, 31986573,
60 0 0 0 0 0 0 0 + AS-PIN_probe_2781 60 1 60 chr21 46944323 31996042 31996102 1 60, 1, 31996042,
60 0 0 0 0 0 0 0 - AS-PIN_probe_2782 60 1 60 chr21 46944323 32600836 32600896 1 60, 1, 32600836,
60 0 0 0 0 0 0 0 + AS-PIN_probe_2783 60 1 60 chr21 46944323 32960256 32960316 1 60, 1, 32960256,
60 0 0 0 0 0 0 0 + AS-PIN_probe_2784 60 1 60 chr21 46944323 33050916 33050976 1 60, 1, 33050916,
60 0 0 0 0 0 0 0 - AS-PIN_probe_2785 60 1 60 chr21 46944323 33726348 33726408 1 60, 1, 33726348,
60 0 0 0 0 0 0 0 + AS-PIN_probe_2786 60 1 60 chr21 46944323 33822720 33822780 1 60, 1, 33822720,
60 0 0 0 0 0 0 0 + AS-PIN_probe_2787 60 1 60 chr21 46944323 33824994 33825054 1 60, 1, 33824994,
60 0 0 0 0 0 0 0 - AS-PIN_probe_2788 60 1 60 chr21 46944323 33851721 33851781 1 60, 1, 33851721,
60 0 0 0 0 0 0 0 - AS-PIN_probe_2789 60 1 60 chr21 46944323 33854054 33854114 1 60, 1, 33854054,
60 0 0 0 0 0 0 0 - AS-PIN_probe_2790 60 1 60 chr21 46944323 33866563 33866623 1 60, 1, 33866563,
60 0 0 0 0 0 0 0 - AS-PIN_probe_2791 60 1 60 chr21 46944323 34075634 34075694 1 60, 1, 34075634,
60 0 0 0 0 0 0 0 - AS-PIN_probe_2792 60 1 60 chr21 46944323 34113414 34113474 1 60, 1, 34113414,
60 0 0 0 0 0 0 0 + AS-PIN_probe_2793 60 1 60 chr21 46944323 34198648 34198708 1 60, 1, 34198648,
60 0 0 0 0 0 0 0 + AS-PIN_probe_2794 60 1 60 chr21 46944323 34815766 34815826 1 60, 1, 34815766,
60 0 0 0 0 0 0 0 + AS-PIN_probe_2795 60 1 60 chr21 46944323 34819495 34819555 1 60, 1, 34819495,
60 0 0 0 0 0 0 0 + AS-PIN_probe_2796 60 1 60 chr21 46944323 35115803 35115863 1 60, 1, 35115803,
60 0 0 0 0 0 0 0 + AS-PIN_probe_2797 60 1 60 chr21 46944323 35124078 35124138 1 60, 1, 35124078,
60 0 0 0 0 0 0 0 + AS-PIN_probe_2798 60 1 60 chr21 46944323 36332381 36332441 1 60, 1, 36332381,
60 0 0 0 0 0 0 0 + AS-PIN_probe_2799 60 1 60 chr21 46944323 36354593 36354653 1 60, 1, 36354593,
60 0 0 0 0 0 0 0 - AS-PIN_probe_2800 60 1 60 chr21 46944323 36526971 36527031 1 60, 1, 36526971,
60 0 0 0 0 0 0 0 - AS-PIN_probe_2801 60 1 60 chr21 46944323 36575650 36575710 1 60, 1, 36575650,
60 0 0 0 0 0 0 0 + AS-PIN_probe_2802 60 1 60 chr21 46944323 37361490 37361550 1 60, 1, 37361490,
60 0 0 0 0 0 0 0 - AS-PIN_probe_2803 60 1 60 chr21 46944323 37787188 37787248 1 60, 1, 37787188,
60 0 0 0 0 0 0 0 + AS-PIN_probe_2804 60 1 60 chr21 46944323 38694377 38694437 1 60, 1, 38694377,
60 0 0 0 0 0 0 0 - AS-PIN_probe_2805 60 1 60 chr21 46944323 39108579 39108639 1 60, 1, 39108579,
60 0 0 0 0 0 0 0 - AS-PIN_probe_2806 60 1 60 chr21 46944323 39110801 39110861 1 60, 1, 39110801,
60 0 0 0 0 0 0 0 + AS-PIN_probe_2807 60 1 60 chr21 46944323 39564169 39564229 1 60, 1, 39564169,
60 0 0 0 0 0 0 0 + AS-PIN_probe_2808 60 1 60 chr21 46944323 39641219 39641279 1 60, 1, 39641219,
60 0 0 0 0 0 0 0 - AS-PIN_probe_2809 60 1 60 chr21 46944323 41735512 41735572 1 60, 1, 41735512,
60 0 0 0 0 0 0 0 + AS-PIN_probe_2810 60 1 60 chr21 46944323 42039031 42039091 1 60, 1, 42039031,
60 0 0 0 0 0 0 0 + AS-PIN_probe_2811 60 1 60 chr21 46944323 42044414 42044474 1 60, 1, 42044414,
60 0 0 0 0 0 0 0 + AS-PIN_probe_2812 60 1 60 chr21 46944323 42094890 42094950 1 60, 1, 42094890,
60 0 0 0 0 0 0 0 + AS-PIN_probe_2813 60 1 60 chr21 46944323 42296079 42296139 1 60, 1, 42296079,
60 0 0 0 0 0 0 0 - AS-PIN_probe_2814 60 1 60 chr21 46944323 42736525 42736585 1 60, 1, 42736525,
60 0 0 0 0 0 0 0 - AS-PIN_probe_2815 60 1 60 chr21 46944323 42818954 42819014 1 60, 1, 42818954,
60 0 0 0 0 0 0 0 + AS-PIN_probe_2816 60 1 60 chr21 46944323 43662013 43662073 1 60, 1, 43662013,
60 0 0 0 0 0 0 0 + AS-PIN_probe_2817 60 1 60 chr21 46944323 43666285 43666345 1 60, 1, 43666285,
60 0 0 0 0 0 0 0 + AS-PIN_probe_2818 60 1 60 chr21 46944323 43669756 43669816 1 60, 1, 43669756,
60 0 0 0 0 0 0 0 - AS-PIN_probe_2819 60 1 60 chr21 46944323 43934596 43934656 1 60, 1, 43934596,
60 0 0 0 0 0 0 0 - AS-PIN_probe_2820 60 1 60 chr21 46944323 44380390 44380450 1 60, 1, 44380390,
60 0 0 0 0 0 0 0 - AS-PIN_probe_2821 60 1 60 chr21 46944323 45465209 45465269 1 60, 1, 45465209,
60 0 0 0 0 0 0 0 + AS-PIN_probe_2822 60 1 60 chr21 46944323 45514284 45514344 1 60, 1, 45514284,
60 0 0 0 0 0 0 0 + AS-PIN_probe_2823 60 1 60 chr21 46944323 45522452 45522512 1 60, 1, 45522452,
60 0 0 0 0 0 0 0 + AS-PIN_probe_2824 60 1 60 chr21 46944323 45526742 45526802 1 60, 1, 45526742,
60 0 0 0 0 0 0 0 + AS-PIN_probe_2825 60 1 60 chr21 46944323 46466257 46466317 1 60, 1, 46466257,
60 0 0 0 0 0 0 0 + AS-PIN_probe_2826 60 1 60 chr21 46944323 46471972 46472032 1 60, 1, 46471972,
60 0 0 0 0 0 0 0 + AS-PIN_probe_2827 60 1 60 chr21 46944323 46514845 46514905 1 60, 1, 46514845,
60 0 0 0 0 0 0 0 - AS-PIN_probe_2828 60 1 60 chr21 46944323 46535675 46535735 1 60, 1, 46535675,
60 0 0 0 0 0 0 0 + AS-PIN_probe_2829 60 1 60 chr21 46944323 46555806 46555866 1 60, 1, 46555806,
60 0 0 0 0 0 0 0 - AS-PIN_probe_2830 60 1 60 chr21 46944323 46671977 46672037 1 60, 1, 46671977,
60 0 0 0 0 0 0 0 - AS-PIN_probe_2831 60 1 60 chr22 49691432 16424542 16424602 1 60, 1, 16424542,
60 0 0 0 0 0 0 0 + AS-PIN_probe_2832 60 1 60 chr22 49691432 16743275 16743335 1 60, 1, 16743275,
60 0 0 0 0 0 0 0 + AS-PIN_probe_2833 60 1 60 chr22 49691432 16748892 16748952 1 60, 1, 16748892,
60 0 0 0 0 0 0 0 + AS-PIN_probe_2834 60 1 60 chr22 49691432 16752670 16752730 1 60, 1, 16752670,
60 0 0 0 0 0 0 0 + AS-PIN_probe_2835 60 1 60 chr22 49691432 17570315 17570375 1 60, 1, 17570315,
60 0 0 0 0 0 0 0 + AS-PIN_probe_2836 60 1 60 chr22 49691432 17717882 17717942 1 60, 1, 17717882,
60 0 0 0 0 0 0 0 + AS-PIN_probe_2837 60 1 60 chr22 49691432 17740030 17740090 1 60, 1, 17740030,
60 0 0 0 0 0 0 0 - AS-PIN_probe_2838 60 1 60 chr22 49691432 17877043 17877103 1 60, 1, 17877043,
60 0 0 0 0 0 0 0 + AS-PIN_probe_2839 60 1 60 chr22 49691432 19125433 19125493 1 60, 1, 19125433,
60 0 0 0 0 0 0 0 + AS-PIN_probe_2840 60 1 60 chr22 49691432 19423501 19423561 1 60, 1, 19423501,
60 0 0 0 0 0 0 0 + AS-PIN_probe_2841 60 1 60 chr22 49691432 19443677 19443737 1 60, 1, 19443677,
60 0 0 0 0 0 0 0 + AS-PIN_probe_2842 60 1 60 chr22 49691432 19478005 19478065 1 60, 1, 19478005,
60 0 0 0 0 0 0 0 + AS-PIN_probe_2843 60 1 60 chr22 49691432 20618535 20618595 1 60, 1, 20618535,
60 0 0 0 0 0 0 0 + AS-PIN_probe_2844 60 1 60 chr22 49691432 20646582 20646642 1 60, 1, 20646582,
57 0 0 0 0 0 0 0 - AS-PIN_probe_2845 57 1 57 chr22 49691432 22448531 22448588 1 57, 1, 22448531,
60 0 0 0 0 0 0 0 - AS-PIN_probe_2846 60 1 60 chr22 49691432 22470035 22470095 1 60, 1, 22470035,
60 0 0 0 0 0 0 0 - AS-PIN_probe_2847 60 1 60 chr22 49691432 22491965 22492025 1 60, 1, 22491965,
60 0 0 0 0 0 0 0 - AS-PIN_probe_2848 60 1 60 chr22 49691432 22500378 22500438 1 60, 1, 22500378,
60 0 0 0 0 0 0 0 + AS-PIN_probe_2849 60 1 60 chr22 49691432 22505074 22505134 1 60, 1, 22505074,
60 0 0 0 0 0 0 0 + AS-PIN_probe_2850 60 1 60 chr22 49691432 22701439 22701499 1 60, 1, 22701439,
60 0 0 0 0 0 0 0 + AS-PIN_probe_2851 60 1 60 chr22 49691432 25285853 25285913 1 60, 1, 25285853,
60 0 0 0 0 0 0 0 - AS-PIN_probe_2852 60 1 60 chr22 49691432 27465156 27465216 1 60, 1, 27465156,
60 0 0 0 0 0 0 0 + AS-PIN_probe_2853 60 1 60 chr22 49691432 27517687 27517747 1 60, 1, 27517687,
60 0 0 0 0 0 0 0 + AS-PIN_probe_2854 60 1 60 chr22 49691432 27520602 27520662 1 60, 1, 27520602,
60 0 0 0 0 0 0 0 - AS-PIN_probe_2855 60 1 60 chr22 49691432 28359632 28359692 1 60, 1, 28359632,
60 0 0 0 0 0 0 0 - AS-PIN_probe_2856 60 1 60 chr22 49691432 28709022 28709082 1 60, 1, 28709022,
60 0 0 0 0 0 0 0 - AS-PIN_probe_2857 60 1 60 chr22 49691432 28712046 28712106 1 60, 1, 28712046,
60 0 0 0 0 0 0 0 + AS-PIN_probe_2858 60 1 60 chr22 49691432 29186875 29186935 1 60, 1, 29186875,
60 0 0 0 0 0 0 0 + AS-PIN_probe_2859 60 1 60 chr22 49691432 29301157 29301217 1 60, 1, 29301157,
60 0 0 0 0 0 0 0 - AS-PIN_probe_2860 60 1 60 chr22 49691432 29592858 29592918 1 60, 1, 29592858,
60 0 0 0 0 0 0 0 - AS-PIN_probe_2861 60 1 60 chr22 49691432 29986535 29986595 1 60, 1, 29986535,
60 0 0 0 0 0 0 0 - AS-PIN_probe_2862 60 1 60 chr22 49691432 29995690 29995750 1 60, 1, 29995690,
60 0 0 0 0 0 0 0 + AS-PIN_probe_2863 60 1 60 chr22 49691432 30161348 30161408 1 60, 1, 30161348,
60 0 0 0 0 0 0 0 + AS-PIN_probe_2864 60 1 60 chr22 49691432 30174856 30174916 1 60, 1, 30174856,
60 0 0 0 0 0 0 0 - AS-PIN_probe_2865 60 1 60 chr22 49691432 30323146 30323206 1 60, 1, 30323146,
60 0 0 0 0 0 0 0 - AS-PIN_probe_2866 60 1 60 chr22 49691432 30328486 30328546 1 60, 1, 30328486,
60 0 0 0 0 0 0 0 + AS-PIN_probe_2867 60 1 60 chr22 49691432 30425206 30425266 1 60, 1, 30425206,
60 0 0 0 0 0 0 0 - AS-PIN_probe_2868 60 1 60 chr22 49691432 30475401 30475461 1 60, 1, 30475401,
60 0 0 0 0 0 0 0 - AS-PIN_probe_2869 60 1 60 chr22 49691432 34006543 34006603 1 60, 1, 34006543,
60 0 0 0 0 0 0 0 - AS-PIN_probe_2870 60 1 60 chr22 49691432 34043646 34043706 1 60, 1, 34043646,
60 0 0 0 0 0 0 0 - AS-PIN_probe_2871 60 1 60 chr22 49691432 34143820 34143880 1 60, 1, 34143820,
60 0 0 0 0 0 0 0 + AS-PIN_probe_2872 60 1 60 chr22 49691432 34337995 34338055 1 60, 1, 34337995,
60 0 0 0 0 0 0 0 + AS-PIN_probe_2873 60 1 60 chr22 49691432 35040114 35040174 1 60, 1, 35040114,
60 0 0 0 0 0 0 0 + AS-PIN_probe_2874 60 1 60 chr22 49691432 35487849 35487909 1 60, 1, 35487849,
60 0 0 0 0 0 0 0 - AS-PIN_probe_2875 60 1 60 chr22 49691432 35782200 35782260 1 60, 1, 35782200,
60 0 0 0 0 0 0 0 - AS-PIN_probe_2876 60 1 60 chr22 49691432 36398989 36399049 1 60, 1, 36398989,
60 0 0 0 0 0 0 0 + AS-PIN_probe_2877 60 1 60 chr22 49691432 36664964 36665024 1 60, 1, 36664964,
60 0 0 0 0 0 0 0 + AS-PIN_probe_2878 60 1 60 chr22 49691432 36665620 36665680 1 60, 1, 36665620,
60 0 0 0 0 0 0 0 + AS-PIN_probe_2879 60 1 60 chr22 49691432 36671969 36672029 1 60, 1, 36671969,
54 0 0 0 0 0 0 0 + AS-PIN_probe_2880 54 1 54 chr22 49691432 36841547 36841601 1 54, 1, 36841547,
60 0 0 0 0 0 0 0 + AS-PIN_probe_2881 60 1 60 chr22 49691432 37214216 37214276 1 60, 1, 37214216,
60 0 0 0 0 0 0 0 - AS-PIN_probe_2882 60 1 60 chr22 49691432 37388521 37388581 1 60, 1, 37388521,
60 0 0 0 0 0 0 0 + AS-PIN_probe_2883 60 1 60 chr22 49691432 38035410 38035470 1 60, 1, 38035410,
60 0 0 0 0 0 0 0 - AS-PIN_probe_2884 60 1 60 chr22 49691432 38098128 38098188 1 60, 1, 38098128,
60 0 0 0 0 0 0 0 - AS-PIN_probe_2885 60 1 60 chr22 49691432 39081991 39082051 1 60, 1, 39081991,
60 0 0 0 0 0 0 0 - AS-PIN_probe_2886 60 1 60 chr22 49691432 39884556 39884616 1 60, 1, 39884556,
60 0 0 0 0 0 0 0 - AS-PIN_probe_2887 60 1 60 chr22 49691432 39896753 39896813 1 60, 1, 39896753,
60 0 0 0 0 0 0 0 - AS-PIN_probe_2888 60 1 60 chr22 49691432 39930199 39930259 1 60, 1, 39930199,
60 0 0 0 0 0 0 0 - AS-PIN_probe_2889 60 1 60 chr22 49691432 40243333 40243393 1 60, 1, 40243333,
60 0 0 0 0 0 0 0 - AS-PIN_probe_2890 60 1 60 chr22 49691432 40245374 40245434 1 60, 1, 40245374,
60 0 0 0 0 0 0 0 + AS-PIN_probe_2891 60 1 60 chr22 49691432 40400813 40400873 1 60, 1, 40400813,
60 0 0 0 0 0 0 0 - AS-PIN_probe_2892 60 1 60 chr22 49691432 40594303 40594363 1 60, 1, 40594303,
60 0 0 0 0 0 0 0 - AS-PIN_probe_2893 60 1 60 chr22 49691432 40619740 40619800 1 60, 1, 40619740,
60 0 0 0 0 0 0 0 - AS-PIN_probe_2894 60 1 60 chr22 49691432 40707709 40707769 1 60, 1, 40707709,
60 0 0 0 0 0 0 0 - AS-PIN_probe_2895 60 1 60 chr22 49691432 40802428 40802488 1 60, 1, 40802428,
60 0 0 0 0 0 0 0 + AS-PIN_probe_2896 60 1 60 chr22 49691432 41322500 41322560 1 60, 1, 41322500,
60 0 0 0 0 0 0 0 + AS-PIN_probe_2897 60 1 60 chr22 49691432 41323559 41323619 1 60, 1, 41323559,
60 0 0 0 0 0 0 0 + AS-PIN_probe_2898 60 1 60 chr22 49691432 41348132 41348192 1 60, 1, 41348132,
60 0 0 0 0 0 0 0 + AS-PIN_probe_2899 60 1 60 chr22 49691432 41416077 41416137 1 60, 1, 41416077,
60 0 0 0 0 0 0 0 + AS-PIN_probe_2900 60 1 60 chr22 49691432 41542853 41542913 1 60, 1, 41542853,
60 0 0 0 0 0 0 0 + AS-PIN_probe_2901 60 1 60 chr22 49691432 41552080 41552140 1 60, 1, 41552080,
60 0 0 0 0 0 0 0 - AS-PIN_probe_2902 60 1 60 chr22 49691432 42657858 42657918 1 60, 1, 42657858,
60 0 0 0 0 0 0 0 - AS-PIN_probe_2903 60 1 60 chr22 49691432 44005478 44005538 1 60, 1, 44005478,
60 0 0 0 0 0 0 0 + AS-PIN_probe_2904 60 1 60 chr22 49691432 44076315 44076375 1 60, 1, 44076315,
60 0 0 0 0 0 0 0 - AS-PIN_probe_2905 60 1 60 chr22 49691432 44868307 44868367 1 60, 1, 44868307,
60 0 0 0 0 0 0 0 - AS-PIN_probe_2906 60 1 60 chr22 49691432 45045103 45045163 1 60, 1, 45045103,
60 0 0 0 0 0 0 0 - AS-PIN_probe_2907 60 1 60 chr22 49691432 45889698 45889758 1 60, 1, 45889698,
60 0 0 0 0 0 0 0 + AS-PIN_probe_2908 60 1 60 chr22 49691432 48826136 48826196 1 60, 1, 48826136,
60 0 0 0 0 0 0 0 - AS-PIN_probe_2909 60 1 60 chr22 49691432 48894028 48894088 1 60, 1, 48894028,
54 0 0 0 0 0 0 0 - AS-PIN_probe_2910 54 1 54 chr22 49691432 48949332 48949386 1 54, 1, 48949332,
60 0 0 0 0 0 0 0 - AS-PIN_probe_2911 60 1 60 chr22 49691432 49120439 49120499 1 60, 1, 49120439,
60 0 0 0 0 0 0 0 - AS-PIN_probe_2912 60 1 60 chr3 199501827 407383 407443 1 60, 1, 407383,
60 0 0 0 0 0 0 0 + AS-PIN_probe_2913 60 1 60 chr3 199501827 3169211 3169271 1 60, 1, 3169211,
60 0 0 0 0 0 0 0 - AS-PIN_probe_2914 60 1 60 chr3 199501827 4996646 4996706 1 60, 1, 4996646,
60 0 0 0 0 0 0 0 - AS-PIN_probe_2915 60 1 60 chr3 199501827 8582207 8582267 1 60, 1, 8582207,
60 0 0 0 0 0 0 0 - AS-PIN_probe_2916 60 1 60 chr3 199501827 9757991 9758051 1 60, 1, 9757991,
60 0 0 0 0 0 0 0 + AS-PIN_probe_2917 60 1 60 chr3 199501827 9778381 9778441 1 60, 1, 9778381,
60 0 0 0 0 0 0 0 + AS-PIN_probe_2918 60 1 60 chr3 199501827 10303436 10303496 1 60, 1, 10303436,
60 0 0 0 0 0 0 0 - AS-PIN_probe_2919 60 1 60 chr3 199501827 11331817 11331877 1 60, 1, 11331817,
60 0 0 0 0 0 0 0 + AS-PIN_probe_2920 60 1 60 chr3 199501827 11846278 11846338 1 60, 1, 11846278,
60 0 0 0 0 0 0 0 - AS-PIN_probe_2921 60 1 60 chr3 199501827 12167736 12167796 1 60, 1, 12167736,
60 0 0 0 0 0 0 0 - AS-PIN_probe_2922 60 1 60 chr3 199501827 12508634 12508694 1 60, 1, 12508634,
60 0 0 0 0 0 0 0 - AS-PIN_probe_2923 60 1 60 chr3 199501827 12585373 12585433 1 60, 1, 12585373,
60 0 0 0 0 0 0 0 + AS-PIN_probe_2924 60 1 60 chr3 199501827 12602236 12602296 1 60, 1, 12602236,
60 0 0 0 0 0 0 0 + AS-PIN_probe_2925 60 1 60 chr3 199501827 13390306 13390366 1 60, 1, 13390306,
60 0 0 0 0 0 0 0 - AS-PIN_probe_2926 60 1 60 chr3 199501827 14927371 14927431 1 60, 1, 14927371,
60 0 0 0 0 0 0 0 - AS-PIN_probe_2927 60 1 60 chr3 199501827 14940545 14940605 1 60, 1, 14940545,
60 0 0 0 0 0 0 0 - AS-PIN_probe_2928 60 1 60 chr3 199501827 15048889 15048949 1 60, 1, 15048889,
60 0 0 0 0 0 0 0 - AS-PIN_probe_2929 60 1 60 chr3 199501827 15051252 15051312 1 60, 1, 15051252,
60 0 0 0 0 0 0 0 + AS-PIN_probe_2930 60 1 60 chr3 199501827 15275501 15275561 1 60, 1, 15275501,
60 0 0 0 0 0 0 0 + AS-PIN_probe_2931 60 1 60 chr3 199501827 15584453 15584513 1 60, 1, 15584453,
60 0 0 0 0 0 0 0 + AS-PIN_probe_2932 60 1 60 chr3 199501827 15695835 15695895 1 60, 1, 15695835,
60 0 0 0 0 0 0 0 + AS-PIN_probe_2933 60 1 60 chr3 199501827 15726187 15726247 1 60, 1, 15726187,
60 0 0 0 0 0 0 0 + AS-PIN_probe_2934 60 1 60 chr3 199501827 15737578 15737638 1 60, 1, 15737578,
60 0 0 0 0 0 0 0 - AS-PIN_probe_2935 60 1 60 chr3 199501827 16311366 16311426 1 60, 1, 16311366,
60 0 0 0 0 0 0 0 + AS-PIN_probe_2936 60 1 60 chr3 199501827 16339908 16339968 1 60, 1, 16339908,
60 0 0 0 0 0 0 0 + AS-PIN_probe_2937 60 1 60 chr3 199501827 16386730 16386790 1 60, 1, 16386730,
60 0 0 0 0 0 0 0 + AS-PIN_probe_2938 60 1 60 chr3 199501827 20000732 20000792 1 60, 1, 20000732,
60 0 0 0 0 0 0 0 + AS-PIN_probe_2939 60 1 60 chr3 199501827 23917484 23917544 1 60, 1, 23917484,
60 0 0 0 0 0 0 0 + AS-PIN_probe_2940 60 1 60 chr3 199501827 25615964 25616024 1 60, 1, 25615964,
60 0 0 0 0 0 0 0 + AS-PIN_probe_2941 60 1 60 chr3 199501827 25617660 25617720 1 60, 1, 25617660,
60 0 0 0 0 0 0 0 + AS-PIN_probe_2942 60 1 60 chr3 199501827 25643731 25643791 1 60, 1, 25643731,
60 0 0 0 0 0 0 0 + AS-PIN_probe_2943 60 1 60 chr3 199501827 25661876 25661936 1 60, 1, 25661876,
60 0 0 0 0 0 0 0 + AS-PIN_probe_2944 60 1 60 chr3 199501827 25752835 25752895 1 60, 1, 25752835,
60 0 0 0 0 0 0 0 + AS-PIN_probe_2945 60 1 60 chr3 199501827 27301396 27301456 1 60, 1, 27301396,
60 0 0 0 0 0 0 0 + AS-PIN_probe_2946 60 1 60 chr3 199501827 27450539 27450599 1 60, 1, 27450539,
60 0 0 0 0 0 0 0 + AS-PIN_probe_2947 60 1 60 chr3 199501827 27468933 27468993 1 60, 1, 27468933,
60 0 0 0 0 0 0 0 + AS-PIN_probe_2948 60 1 60 chr3 199501827 28343385 28343445 1 60, 1, 28343385,
60 0 0 0 0 0 0 0 - AS-PIN_probe_2949 60 1 60 chr3 199501827 30666765 30666825 1 60, 1, 30666765,
60 0 0 0 0 0 0 0 - AS-PIN_probe_2950 60 1 60 chr3 199501827 30690600 30690660 1 60, 1, 30690600,
60 0 0 0 0 0 0 0 - AS-PIN_probe_2951 60 1 60 chr3 199501827 31596304 31596364 1 60, 1, 31596304,
60 0 0 0 0 0 0 0 - AS-PIN_probe_2952 60 1 60 chr3 199501827 32786384 32786444 1 60, 1, 32786384,
60 0 0 0 0 0 0 0 - AS-PIN_probe_2953 60 1 60 chr3 199501827 37064014 37064074 1 60, 1, 37064014,
60 0 0 0 0 0 0 0 + AS-PIN_probe_2954 60 1 60 chr3 199501827 37071581 37071641 1 60, 1, 37071581,
60 0 0 0 0 0 0 0 + AS-PIN_probe_2955 60 1 60 chr3 199501827 37089317 37089377 1 60, 1, 37089317,
60 0 0 0 0 0 0 0 - AS-PIN_probe_2956 60 1 60 chr3 199501827 37351547 37351607 1 60, 1, 37351547,
60 0 0 0 0 0 0 0 - AS-PIN_probe_2957 60 1 60 chr3 199501827 38010081 38010141 1 60, 1, 38010081,
60 0 0 0 0 0 0 0 - AS-PIN_probe_2958 60 1 60 chr3 199501827 38020812 38020872 1 60, 1, 38020812,
60 0 0 0 0 0 0 0 - AS-PIN_probe_2959 60 1 60 chr3 199501827 38133276 38133336 1 60, 1, 38133276,
60 0 0 0 0 0 0 0 - AS-PIN_probe_2960 60 1 60 chr3 199501827 38330221 38330281 1 60, 1, 38330221,
60 0 0 0 0 0 0 0 - AS-PIN_probe_2961 60 1 60 chr3 199501827 38515420 38515480 1 60, 1, 38515420,
60 0 0 0 0 0 0 0 + AS-PIN_probe_2962 60 1 60 chr3 199501827 39163138 39163198 1 60, 1, 39163138,
60 0 0 0 0 0 0 0 - AS-PIN_probe_2963 60 1 60 chr3 199501827 39425031 39425091 1 60, 1, 39425031,
60 0 0 0 0 0 0 0 - AS-PIN_probe_2964 60 1 60 chr3 199501827 40408517 40408577 1 60, 1, 40408517,
60 0 0 0 0 0 0 0 - AS-PIN_probe_2965 60 1 60 chr3 199501827 41252843 41252903 1 60, 1, 41252843,
60 0 0 0 0 0 0 0 - AS-PIN_probe_2966 60 1 60 chr3 199501827 42215686 42215746 1 60, 1, 42215686,
60 0 0 0 0 0 0 0 - AS-PIN_probe_2967 60 1 60 chr3 199501827 42677980 42678040 1 60, 1, 42677980,
60 0 0 0 0 0 0 0 + AS-PIN_probe_2968 60 1 60 chr3 199501827 42710254 42710314 1 60, 1, 42710254,
60 0 0 0 0 0 0 0 + AS-PIN_probe_2969 60 1 60 chr3 199501827 43449163 43449223 1 60, 1, 43449163,
52 0 0 0 0 0 0 0 - AS-PIN_probe_2970 52 1 52 chr3 199501827 44731106 44731158 1 52, 1, 44731106,
60 0 0 0 0 0 0 0 - AS-PIN_probe_2971 60 1 60 chr3 199501827 45018033 45018093 1 60, 1, 45018033,
60 0 0 0 0 0 0 0 - AS-PIN_probe_2972 60 1 60 chr3 199501827 45684789 45684849 1 60, 1, 45684789,
60 0 0 0 0 0 0 0 + AS-PIN_probe_2973 60 1 60 chr3 199501827 45843889 45843949 1 60, 1, 45843889,
60 0 0 0 0 0 0 0 - AS-PIN_probe_2974 60 1 60 chr3 199501827 46918260 46918320 1 60, 1, 46918260,
60 0 0 0 0 0 0 0 + AS-PIN_probe_2975 60 1 60 chr3 199501827 47261358 47261418 1 60, 1, 47261358,
60 0 0 0 0 0 0 0 + AS-PIN_probe_2976 60 1 60 chr3 199501827 47527660 47527720 1 60, 1, 47527660,
60 0 0 0 0 0 0 0 + AS-PIN_probe_2977 60 1 60 chr3 199501827 47687151 47687211 1 60, 1, 47687151,
60 0 0 0 0 0 0 0 - AS-PIN_probe_2978 60 1 60 chr3 199501827 47865685 47865745 1 60, 1, 47865685,
60 0 0 0 0 0 0 0 + AS-PIN_probe_2979 60 1 60 chr3 199501827 47892334 47892394 1 60, 1, 47892334,
60 0 0 0 0 0 0 0 + AS-PIN_probe_2980 60 1 60 chr3 199501827 47893957 47894017 1 60, 1, 47893957,
60 0 0 0 0 0 0 0 + AS-PIN_probe_2981 60 1 60 chr3 199501827 48428362 48428422 1 60, 1, 48428362,
60 0 0 0 0 0 0 0 + AS-PIN_probe_2982 60 1 60 chr3 199501827 48431700 48431760 1 60, 1, 48431700,
60 0 0 0 0 0 0 0 - AS-PIN_probe_2983 60 1 60 chr3 199501827 48481360 48481420 1 60, 1, 48481360,
60 0 0 0 0 0 0 0 + AS-PIN_probe_2984 60 1 60 chr3 199501827 48612087 48612147 1 60, 1, 48612087,
60 0 0 0 0 0 0 0 + AS-PIN_probe_2985 60 1 60 chr3 199501827 48616808 48616868 1 60, 1, 48616808,
60 0 0 0 0 0 0 0 + AS-PIN_probe_2986 60 1 60 chr3 199501827 48666808 48666868 1 60, 1, 48666808,
60 0 0 0 0 0 0 0 + AS-PIN_probe_2987 60 1 60 chr3 199501827 48667749 48667809 1 60, 1, 48667749,
60 0 0 0 0 0 0 0 + AS-PIN_probe_2988 60 1 60 chr3 199501827 48707797 48707857 1 60, 1, 48707797,
60 0 0 0 0 0 0 0 - AS-PIN_probe_2989 60 1 60 chr3 199501827 48986134 48986194 1 60, 1, 48986134,
60 0 0 0 0 0 0 0 - AS-PIN_probe_2990 60 1 60 chr3 199501827 48995332 48995392 1 60, 1, 48995332,
60 0 0 0 0 0 0 0 - AS-PIN_probe_2991 60 1 60 chr3 199501827 49024071 49024131 1 60, 1, 49024071,
60 0 0 0 0 0 0 0 + AS-PIN_probe_2992 60 1 60 chr3 199501827 49039424 49039484 1 60, 1, 49039424,
60 0 0 0 0 0 0 0 + AS-PIN_probe_2993 60 1 60 chr3 199501827 49040909 49040969 1 60, 1, 49040909,
60 0 0 0 0 0 0 0 + AS-PIN_probe_2994 60 1 60 chr3 199501827 49110849 49110909 1 60, 1, 49110849,
60 0 0 0 0 0 0 0 + AS-PIN_probe_2995 60 1 60 chr3 199501827 49135648 49135708 1 60, 1, 49135648,
60 0 0 0 0 0 0 0 + AS-PIN_probe_2996 60 1 60 chr3 199501827 49138267 49138327 1 60, 1, 49138267,
60 0 0 0 0 0 0 0 - AS-PIN_probe_2997 60 1 60 chr3 199501827 49522872 49522932 1 60, 1, 49522872,
60 0 0 0 0 0 0 0 + AS-PIN_probe_2998 60 1 60 chr3 199501827 49853449 49853509 1 60, 1, 49853449,
60 0 0 0 0 0 0 0 + AS-PIN_probe_2999 60 1 60 chr3 199501827 49907750 49907810 1 60, 1, 49907750,
60 0 0 0 0 0 0 0 - AS-PIN_probe_3000 60 1 60 chr3 199501827 50011876 50011936 1 60, 1, 50011876,
60 0 0 0 0 0 0 0 - AS-PIN_probe_3001 60 1 60 chr3 199501827 50072085 50072145 1 60, 1, 50072085,
60 0 0 0 0 0 0 0 - AS-PIN_probe_3002 60 1 60 chr3 199501827 50077467 50077527 1 60, 1, 50077467,
60 0 0 0 0 0 0 0 - AS-PIN_probe_3003 60 1 60 chr3 199501827 50081126 50081186 1 60, 1, 50081126,
60 0 0 0 0 0 0 0 - AS-PIN_probe_3004 60 1 60 chr3 199501827 50115519 50115579 1 60, 1, 50115519,
60 0 0 0 0 0 0 0 - AS-PIN_probe_3005 60 1 60 chr3 199501827 50116684 50116744 1 60, 1, 50116684,
60 0 0 0 0 0 0 0 - AS-PIN_probe_3006 60 1 60 chr3 199501827 50124942 50125002 1 60, 1, 50124942,
60 0 0 0 0 0 0 0 - AS-PIN_probe_3007 60 1 60 chr3 199501827 51351411 51351471 1 60, 1, 51351411,
60 0 0 0 0 0 0 0 + AS-PIN_probe_3008 60 1 60 chr3 199501827 51410197 51410257 1 60, 1, 51410197,
60 0 0 0 0 0 0 0 + AS-PIN_probe_3009 60 1 60 chr3 199501827 51942777 51942837 1 60, 1, 51942777,
60 0 0 0 0 0 0 0 + AS-PIN_probe_3010 60 1 60 chr3 199501827 51971084 51971144 1 60, 1, 51971084,
60 0 0 0 0 0 0 0 + AS-PIN_probe_3011 60 1 60 chr3 199501827 52269497 52269557 1 60, 1, 52269497,
60 0 0 0 0 0 0 0 + AS-PIN_probe_3012 60 1 60 chr3 199501827 52412858 52412918 1 60, 1, 52412858,
60 0 0 0 0 0 0 0 - AS-PIN_probe_3013 60 1 60 chr3 199501827 52488804 52488864 1 60, 1, 52488804,
60 0 0 0 0 0 0 0 + AS-PIN_probe_3014 60 1 60 chr3 199501827 52536683 52536743 1 60, 1, 52536683,
60 0 0 0 0 0 0 0 + AS-PIN_probe_3015 60 1 60 chr3 199501827 52567308 52567368 1 60, 1, 52567308,
60 0 0 0 0 0 0 0 + AS-PIN_probe_3016 60 1 60 chr3 199501827 52612703 52612763 1 60, 1, 52612703,
60 0 0 0 0 0 0 0 - AS-PIN_probe_3017 60 1 60 chr3 199501827 52698129 52698189 1 60, 1, 52698129,
60 0 0 0 0 0 0 0 - AS-PIN_probe_3018 60 1 60 chr3 199501827 52702242 52702302 1 60, 1, 52702242,
60 0 0 0 0 0 0 0 + AS-PIN_probe_3019 60 1 60 chr3 199501827 52712615 52712675 1 60, 1, 52712615,
60 0 0 0 0 0 0 0 + AS-PIN_probe_3020 60 1 60 chr3 199501827 52755900 52755960 1 60, 1, 52755900,
60 0 0 0 0 0 0 0 + AS-PIN_probe_3021 60 1 60 chr3 199501827 52922613 52922673 1 60, 1, 52922613,
60 0 0 0 0 0 0 0 + AS-PIN_probe_3022 60 1 60 chr3 199501827 53238123 53238183 1 60, 1, 53238123,
60 0 0 0 0 0 0 0 + AS-PIN_probe_3023 60 1 60 chr3 199501827 53239571 53239631 1 60, 1, 53239571,
60 0 0 0 0 0 0 0 + AS-PIN_probe_3024 60 1 60 chr3 199501827 56633651 56633711 1 60, 1, 56633651,
60 0 0 0 0 0 0 0 + AS-PIN_probe_3025 60 1 60 chr3 199501827 56754470 56754530 1 60, 1, 56754470,
60 0 0 0 0 0 0 0 + AS-PIN_probe_3026 60 1 60 chr3 199501827 56760140 56760200 1 60, 1, 56760140,
60 0 0 0 0 0 0 0 + AS-PIN_probe_3027 60 1 60 chr3 199501827 57289481 57289541 1 60, 1, 57289481,
60 0 0 0 0 0 0 0 + AS-PIN_probe_3028 60 1 60 chr3 199501827 57538094 57538154 1 60, 1, 57538094,
60 0 0 0 0 0 0 0 - AS-PIN_probe_3029 60 1 60 chr3 199501827 57886611 57886671 1 60, 1, 57886611,
60 0 0 0 0 0 0 0 - AS-PIN_probe_3030 60 1 60 chr3 199501827 58056907 58056967 1 60, 1, 58056907,
60 0 0 0 0 0 0 0 - AS-PIN_probe_3031 60 1 60 chr3 199501827 58070342 58070402 1 60, 1, 58070342,
60 0 0 0 0 0 0 0 - AS-PIN_probe_3032 60 1 60 chr3 199501827 58103416 58103476 1 60, 1, 58103416,
60 0 0 0 0 0 0 0 - AS-PIN_probe_3033 60 1 60 chr3 199501827 58106687 58106747 1 60, 1, 58106687,
60 0 0 0 0 0 0 0 + AS-PIN_probe_3034 60 1 60 chr3 199501827 58165588 58165648 1 60, 1, 58165588,
60 0 0 0 0 0 0 0 - AS-PIN_probe_3035 60 1 60 chr3 199501827 58351348 58351408 1 60, 1, 58351348,
60 0 0 0 0 0 0 0 - AS-PIN_probe_3036 60 1 60 chr3 199501827 58352539 58352599 1 60, 1, 58352539,
60 0 0 0 0 0 0 0 - AS-PIN_probe_3037 60 1 60 chr3 199501827 58358371 58358431 1 60, 1, 58358371,
60 0 0 0 0 0 0 0 - AS-PIN_probe_3038 60 1 60 chr3 199501827 58370298 58370358 1 60, 1, 58370298,
60 0 0 0 0 0 0 0 + AS-PIN_probe_3039 60 1 60 chr3 199501827 58389321 58389381 1 60, 1, 58389321,
60 0 0 0 0 0 0 0 + AS-PIN_probe_3040 60 1 60 chr3 199501827 58495871 58495931 1 60, 1, 58495871,
60 0 0 0 0 0 0 0 - AS-PIN_probe_3041 60 1 60 chr3 199501827 62223512 62223572 1 60, 1, 62223512,
60 0 0 0 0 0 0 0 - AS-PIN_probe_3042 60 1 60 chr3 199501827 63951453 63951513 1 60, 1, 63951453,
60 0 0 0 0 0 0 0 + AS-PIN_probe_3043 60 1 60 chr3 199501827 63979693 63979753 1 60, 1, 63979693,
60 0 0 0 0 0 0 0 + AS-PIN_probe_3044 60 1 60 chr3 199501827 64117953 64118013 1 60, 1, 64117953,
60 0 0 0 0 0 0 0 + AS-PIN_probe_3045 60 1 60 chr3 199501827 64502070 64502130 1 60, 1, 64502070,
60 0 0 0 0 0 0 0 + AS-PIN_probe_3046 60 1 60 chr3 199501827 64576826 64576886 1 60, 1, 64576826,
60 0 0 0 0 0 0 0 + AS-PIN_probe_3047 60 1 60 chr3 199501827 66527198 66527258 1 60, 1, 66527198,
60 0 0 0 0 0 0 0 + AS-PIN_probe_3048 60 1 60 chr3 199501827 69157878 69157938 1 60, 1, 69157878,
60 0 0 0 0 0 0 0 + AS-PIN_probe_3049 60 1 60 chr3 199501827 69170501 69170561 1 60, 1, 69170501,
60 0 0 0 0 0 0 0 + AS-PIN_probe_3050 60 1 60 chr3 199501827 69187844 69187904 1 60, 1, 69187844,
60 0 0 0 0 0 0 0 - AS-PIN_probe_3051 60 1 60 chr3 199501827 69233678 69233738 1 60, 1, 69233678,
60 0 0 0 0 0 0 0 - AS-PIN_probe_3052 60 1 60 chr3 199501827 70070938 70070998 1 60, 1, 70070938,
60 0 0 0 0 0 0 0 + AS-PIN_probe_3053 60 1 60 chr3 199501827 71329849 71329909 1 60, 1, 71329849,
60 0 0 0 0 0 0 0 + AS-PIN_probe_3054 60 1 60 chr3 199501827 72510919 72510979 1 60, 1, 72510919,
60 0 0 0 0 0 0 0 + AS-PIN_probe_3055 60 1 60 chr3 199501827 78878680 78878740 1 60, 1, 78878680,
60 0 0 0 0 0 0 0 + AS-PIN_probe_3056 60 1 60 chr3 199501827 81667106 81667166 1 60, 1, 81667106,
60 0 0 0 0 0 0 0 - AS-PIN_probe_3057 60 1 60 chr3 199501827 95250939 95250999 1 60, 1, 95250939,
60 0 0 0 0 0 0 0 + AS-PIN_probe_3058 60 1 60 chr3 199501827 99148923 99148983 1 60, 1, 99148923,
60 0 0 0 0 0 0 0 - AS-PIN_probe_3059 60 1 60 chr3 199501827 101522310 101522370 1 60, 1, 101522310,
60 0 0 0 0 0 0 0 + AS-PIN_probe_3060 60 1 60 chr3 199501827 101588452 101588512 1 60, 1, 101588452,
52 0 0 0 0 0 0 0 + AS-PIN_probe_3061 52 1 52 chr3 199501827 102534743 102534795 1 52, 1, 102534743,
60 0 0 0 0 0 0 0 + AS-PIN_probe_3062 60 1 60 chr3 199501827 102566446 102566506 1 60, 1, 102566446,
60 0 0 0 0 0 0 0 - AS-PIN_probe_3063 60 1 60 chr3 199501827 103056595 103056655 1 60, 1, 103056595,
60 0 0 0 0 0 0 0 + AS-PIN_probe_3064 60 1 60 chr3 199501827 109368462 109368522 1 60, 1, 109368462,
60 0 0 0 0 0 0 0 + AS-PIN_probe_3065 60 1 60 chr3 199501827 113811557 113811617 1 60, 1, 113811557,
60 0 0 0 0 0 0 0 + AS-PIN_probe_3066 60 1 60 chr3 199501827 114543395 114543455 1 60, 1, 114543395,
60 0 0 0 0 0 0 0 - AS-PIN_probe_3067 60 1 60 chr3 199501827 114782144 114782204 1 60, 1, 114782144,
60 0 0 0 0 0 0 0 - AS-PIN_probe_3068 60 1 60 chr3 199501827 115150252 115150312 1 60, 1, 115150252,
60 0 0 0 0 0 0 0 + AS-PIN_probe_3069 60 1 60 chr3 199501827 120431721 120431781 1 60, 1, 120431721,
60 0 0 0 0 0 0 0 + AS-PIN_probe_3070 60 1 60 chr3 199501827 120652794 120652854 1 60, 1, 120652794,
60 0 0 0 0 0 0 0 - AS-PIN_probe_3071 60 1 60 chr3 199501827 120705490 120705550 1 60, 1, 120705490,
60 0 0 0 0 0 0 0 + AS-PIN_probe_3072 60 1 60 chr3 199501827 121065063 121065123 1 60, 1, 121065063,
60 0 0 0 0 0 0 0 + AS-PIN_probe_3073 60 1 60 chr3 199501827 121604831 121604891 1 60, 1, 121604831,
60 0 0 0 0 0 0 0 + AS-PIN_probe_3074 60 1 60 chr3 199501827 122858829 122858889 1 60, 1, 122858829,
60 0 0 0 0 0 0 0 + AS-PIN_probe_3075 60 1 60 chr3 199501827 122869087 122869147 1 60, 1, 122869087,
60 0 0 0 0 0 0 0 + AS-PIN_probe_3076 60 1 60 chr3 199501827 122923855 122923915 1 60, 1, 122923855,
60 0 0 0 0 0 0 0 + AS-PIN_probe_3077 60 1 60 chr3 199501827 122930770 122930830 1 60, 1, 122930770,
60 0 0 0 0 0 0 0 + AS-PIN_probe_3078 60 1 60 chr3 199501827 122998704 122998764 1 60, 1, 122998704,
60 0 0 0 0 0 0 0 + AS-PIN_probe_3079 60 1 60 chr3 199501827 123000795 123000855 1 60, 1, 123000795,
60 0 0 0 0 0 0 0 + AS-PIN_probe_3080 60 1 60 chr3 199501827 123635265 123635325 1 60, 1, 123635265,
60 0 0 0 0 0 0 0 + AS-PIN_probe_3081 60 1 60 chr3 199501827 123659320 123659380 1 60, 1, 123659320,
60 0 0 0 0 0 0 0 - AS-PIN_probe_3082 60 1 60 chr3 199501827 123812030 123812090 1 60, 1, 123812030,
60 0 0 0 0 0 0 0 - AS-PIN_probe_3083 60 1 60 chr3 199501827 123817284 123817344 1 60, 1, 123817284,
60 0 0 0 0 0 0 0 + AS-PIN_probe_3084 60 1 60 chr3 199501827 124112396 124112456 1 60, 1, 124112396,
60 0 0 0 0 0 0 0 - AS-PIN_probe_3085 60 1 60 chr3 199501827 125879726 125879786 1 60, 1, 125879726,
60 0 0 0 0 0 0 0 + AS-PIN_probe_3086 60 1 60 chr3 199501827 126109813 126109873 1 60, 1, 126109813,
60 0 0 0 0 0 0 0 + AS-PIN_probe_3087 60 1 60 chr3 199501827 127319573 127319633 1 60, 1, 127319573,
60 0 0 0 0 0 0 0 - AS-PIN_probe_3088 60 1 60 chr3 199501827 127634609 127634669 1 60, 1, 127634609,
60 0 0 0 0 0 0 0 - AS-PIN_probe_3089 60 1 60 chr3 199501827 127635799 127635859 1 60, 1, 127635799,
60 0 0 0 0 0 0 0 - AS-PIN_probe_3090 60 1 60 chr3 199501827 128817402 128817462 1 60, 1, 128817402,
60 0 0 0 0 0 0 0 - AS-PIN_probe_3091 60 1 60 chr3 199501827 128873037 128873097 1 60, 1, 128873037,
60 0 0 0 0 0 0 0 - AS-PIN_probe_3092 60 1 60 chr3 199501827 129999482 129999542 1 60, 1, 129999482,
60 0 0 0 0 0 0 0 - AS-PIN_probe_3093 60 1 60 chr3 199501827 130116170 130116230 1 60, 1, 130116170,
60 0 0 0 0 0 0 0 + AS-PIN_probe_3094 60 1 60 chr3 199501827 130373019 130373079 1 60, 1, 130373019,
60 0 0 0 0 0 0 0 - AS-PIN_probe_3095 60 1 60 chr3 199501827 130454416 130454476 1 60, 1, 130454416,
60 0 0 0 0 0 0 0 - AS-PIN_probe_3096 60 1 60 chr3 199501827 130461878 130461938 1 60, 1, 130461878,
60 0 0 0 0 0 0 0 - AS-PIN_probe_3097 60 1 60 chr3 199501827 130468564 130468624 1 60, 1, 130468564,
60 0 0 0 0 0 0 0 + AS-PIN_probe_3098 60 1 60 chr3 199501827 131882203 131882263 1 60, 1, 131882203,
60 0 0 0 0 0 0 0 - AS-PIN_probe_3099 60 1 60 chr3 199501827 133538997 133539057 1 60, 1, 133538997,
60 0 0 0 0 0 0 0 - AS-PIN_probe_3100 60 1 60 chr3 199501827 133544093 133544153 1 60, 1, 133544093,
60 0 0 0 0 0 0 0 + AS-PIN_probe_3101 60 1 60 chr3 199501827 134856947 134857007 1 60, 1, 134856947,
60 0 0 0 0 0 0 0 + AS-PIN_probe_3102 60 1 60 chr3 199501827 134860592 134860652 1 60, 1, 134860592,
60 0 0 0 0 0 0 0 - AS-PIN_probe_3103 60 1 60 chr3 199501827 135762916 135762976 1 60, 1, 135762916,
60 0 0 0 0 0 0 0 - AS-PIN_probe_3104 60 1 60 chr3 199501827 137307791 137307851 1 60, 1, 137307791,
60 0 0 0 0 0 0 0 - AS-PIN_probe_3105 60 1 60 chr3 199501827 137531444 137531504 1 60, 1, 137531444,
60 0 0 0 0 0 0 0 + AS-PIN_probe_3106 60 1 60 chr3 199501827 137678891 137678951 1 60, 1, 137678891,
60 0 0 0 0 0 0 0 + AS-PIN_probe_3107 60 1 60 chr3 199501827 137824728 137824788 1 60, 1, 137824728,
60 0 0 0 0 0 0 0 + AS-PIN_probe_3108 60 1 60 chr3 199501827 139266247 139266307 1 60, 1, 139266247,
60 0 0 0 0 0 0 0 - AS-PIN_probe_3109 60 1 60 chr3 199501827 139430458 139430518 1 60, 1, 139430458,
60 0 0 0 0 0 0 0 + AS-PIN_probe_3110 60 1 60 chr3 199501827 139505117 139505177 1 60, 1, 139505117,
60 0 0 0 0 0 0 0 + AS-PIN_probe_3111 60 1 60 chr3 199501827 139507576 139507636 1 60, 1, 139507576,
60 0 0 0 0 0 0 0 + AS-PIN_probe_3112 60 1 60 chr3 199501827 139699590 139699650 1 60, 1, 139699590,
60 0 0 0 0 0 0 0 + AS-PIN_probe_3113 60 1 60 chr3 199501827 139702047 139702107 1 60, 1, 139702047,
60 0 0 0 0 0 0 0 - AS-PIN_probe_3114 60 1 60 chr3 199501827 140557221 140557281 1 60, 1, 140557221,
60 0 0 0 0 0 0 0 - AS-PIN_probe_3115 60 1 60 chr3 199501827 142488853 142488913 1 60, 1, 142488853,
60 0 0 0 0 0 0 0 + AS-PIN_probe_3116 60 1 60 chr3 199501827 143709589 143709649 1 60, 1, 143709589,
60 0 0 0 0 0 0 0 + AS-PIN_probe_3117 60 1 60 chr3 199501827 143755428 143755488 1 60, 1, 143755428,
60 0 0 0 0 0 0 0 - AS-PIN_probe_3118 60 1 60 chr3 199501827 143982373 143982433 1 60, 1, 143982373,
60 0 0 0 0 0 0 0 + AS-PIN_probe_3119 60 1 60 chr3 199501827 147304767 147304827 1 60, 1, 147304767,
60 0 0 0 0 0 0 0 + AS-PIN_probe_3120 60 1 60 chr3 199501827 147729198 147729258 1 60, 1, 147729198,
60 0 0 0 0 0 0 0 + AS-PIN_probe_3121 60 1 60 chr3 199501827 148603237 148603297 1 60, 1, 148603237,
60 0 0 0 0 0 0 0 + AS-PIN_probe_3122 60 1 60 chr3 199501827 150240118 150240178 1 60, 1, 150240118,
60 0 0 0 0 0 0 0 + AS-PIN_probe_3123 60 1 60 chr3 199501827 150268760 150268820 1 60, 1, 150268760,
60 0 0 0 0 0 0 0 - AS-PIN_probe_3124 60 1 60 chr3 199501827 151638686 151638746 1 60, 1, 151638686,
60 0 0 0 0 0 0 0 - AS-PIN_probe_3125 60 1 60 chr3 199501827 151776133 151776193 1 60, 1, 151776133,
60 0 0 0 0 0 0 0 - AS-PIN_probe_3126 60 1 60 chr3 199501827 151782102 151782162 1 60, 1, 151782102,
60 0 0 0 0 0 0 0 + AS-PIN_probe_3127 60 1 60 chr3 199501827 155481096 155481156 1 60, 1, 155481096,
60 0 0 0 0 0 0 0 + AS-PIN_probe_3128 60 1 60 chr3 199501827 155510251 155510311 1 60, 1, 155510251,
60 0 0 0 0 0 0 0 + AS-PIN_probe_3129 60 1 60 chr3 199501827 156968100 156968160 1 60, 1, 156968100,
60 0 0 0 0 0 0 0 - AS-PIN_probe_3130 60 1 60 chr3 199501827 157098417 157098477 1 60, 1, 157098417,
60 0 0 0 0 0 0 0 - AS-PIN_probe_3131 60 1 60 chr3 199501827 157491527 157491587 1 60, 1, 157491527,
60 0 0 0 0 0 0 0 - AS-PIN_probe_3132 60 1 60 chr3 199501827 157715590 157715650 1 60, 1, 157715590,
60 0 0 0 0 0 0 0 - AS-PIN_probe_3133 60 1 60 chr3 199501827 157724317 157724377 1 60, 1, 157724317,
60 0 0 0 0 0 0 0 + AS-PIN_probe_3134 60 1 60 chr3 199501827 157749434 157749494 1 60, 1, 157749434,
60 0 0 0 0 0 0 0 + AS-PIN_probe_3135 60 1 60 chr3 199501827 158349020 158349080 1 60, 1, 158349020,
60 0 0 0 0 0 0 0 + AS-PIN_probe_3136 60 1 60 chr3 199501827 158355091 158355151 1 60, 1, 158355091,
60 0 0 0 0 0 0 0 - AS-PIN_probe_3137 60 1 60 chr3 199501827 159885016 159885076 1 60, 1, 159885016,
60 0 0 0 0 0 0 0 + AS-PIN_probe_3138 60 1 60 chr3 199501827 159911364 159911424 1 60, 1, 159911364,
60 0 0 0 0 0 0 0 - AS-PIN_probe_3139 60 1 60 chr3 199501827 161612409 161612469 1 60, 1, 161612409,
60 0 0 0 0 0 0 0 - AS-PIN_probe_3140 60 1 60 chr3 199501827 161616753 161616813 1 60, 1, 161616753,
60 0 0 0 0 0 0 0 - AS-PIN_probe_3141 60 1 60 chr3 199501827 162439225 162439285 1 60, 1, 162439225,
60 0 0 0 0 0 0 0 + AS-PIN_probe_3142 60 1 60 chr3 199501827 166275097 166275157 1 60, 1, 166275097,
60 0 0 0 0 0 0 0 + AS-PIN_probe_3143 60 1 60 chr3 199501827 168674257 168674317 1 60, 1, 168674257,
60 0 0 0 0 0 0 0 + AS-PIN_probe_3144 60 1 60 chr3 199501827 168888104 168888164 1 60, 1, 168888104,
60 0 0 0 0 0 0 0 + AS-PIN_probe_3145 60 1 60 chr3 199501827 169241299 169241359 1 60, 1, 169241299,
60 0 0 0 0 0 0 0 + AS-PIN_probe_3146 60 1 60 chr3 199501827 170997329 170997389 1 60, 1, 170997329,
60 0 0 0 0 0 0 0 - AS-PIN_probe_3147 60 1 60 chr3 199501827 171176097 171176157 1 60, 1, 171176097,
60 0 0 0 0 0 0 0 + AS-PIN_probe_3148 60 1 60 chr3 199501827 171303364 171303424 1 60, 1, 171303364,
60 0 0 0 0 0 0 0 - AS-PIN_probe_3149 60 1 60 chr3 199501827 171492197 171492257 1 60, 1, 171492197,
60 0 0 0 0 0 0 0 - AS-PIN_probe_3150 60 1 60 chr3 199501827 171497793 171497853 1 60, 1, 171497793,
60 0 0 0 0 0 0 0 - AS-PIN_probe_3151 60 1 60 chr3 199501827 171560112 171560172 1 60, 1, 171560112,
60 0 0 0 0 0 0 0 + AS-PIN_probe_3152 60 1 60 chr3 199501827 172267166 172267226 1 60, 1, 172267166,
60 0 0 0 0 0 0 0 + AS-PIN_probe_3153 60 1 60 chr3 199501827 172280071 172280131 1 60, 1, 172280071,
60 0 0 0 0 0 0 0 - AS-PIN_probe_3154 60 1 60 chr3 199501827 173974394 173974454 1 60, 1, 173974394,
60 0 0 0 0 0 0 0 + AS-PIN_probe_3155 60 1 60 chr3 199501827 180605836 180605896 1 60, 1, 180605836,
60 0 0 0 0 0 0 0 - AS-PIN_probe_3156 60 1 60 chr3 199501827 180783842 180783902 1 60, 1, 180783842,
60 0 0 0 0 0 0 0 + AS-PIN_probe_3157 60 1 60 chr3 199501827 181080553 181080613 1 60, 1, 181080553,
60 0 0 0 0 0 0 0 - AS-PIN_probe_3158 60 1 60 chr3 199501827 184836693 184836753 1 60, 1, 184836693,
60 0 0 0 0 0 0 0 - AS-PIN_probe_3159 60 1 60 chr3 199501827 184937207 184937267 1 60, 1, 184937207,
60 0 0 0 0 0 0 0 - AS-PIN_probe_3160 60 1 60 chr3 199501827 184972794 184972854 1 60, 1, 184972794,
60 0 0 0 0 0 0 0 + AS-PIN_probe_3161 60 1 60 chr3 199501827 185182304 185182364 1 60, 1, 185182304,
60 0 0 0 0 0 0 0 - AS-PIN_probe_3162 60 1 60 chr3 199501827 185337101 185337161 1 60, 1, 185337101,
60 0 0 0 0 0 0 0 - AS-PIN_probe_3163 60 1 60 chr3 199501827 185342446 185342506 1 60, 1, 185342446,
60 0 0 0 0 0 0 0 - AS-PIN_probe_3164 60 1 60 chr3 199501827 185343665 185343725 1 60, 1, 185343665,
60 0 0 0 0 0 0 0 - AS-PIN_probe_3165 60 1 60 chr3 199501827 185381331 185381391 1 60, 1, 185381331,
60 0 0 0 0 0 0 0 - AS-PIN_probe_3166 60 1 60 chr3 199501827 185382185 185382245 1 60, 1, 185382185,
60 0 0 0 0 0 0 0 - AS-PIN_probe_3167 60 1 60 chr3 199501827 185387886 185387946 1 60, 1, 185387886,
60 0 0 0 0 0 0 0 - AS-PIN_probe_3168 60 1 60 chr3 199501827 185502383 185502443 1 60, 1, 185502383,
60 0 0 0 0 0 0 0 - AS-PIN_probe_3169 60 1 60 chr3 199501827 185504132 185504192 1 60, 1, 185504132,
60 0 0 0 0 0 0 0 - AS-PIN_probe_3170 60 1 60 chr3 199501827 185506556 185506616 1 60, 1, 185506556,
60 0 0 0 0 0 0 0 - AS-PIN_probe_3171 60 1 60 chr3 199501827 185508938 185508998 1 60, 1, 185508938,
60 0 0 0 0 0 0 0 - AS-PIN_probe_3172 60 1 60 chr3 199501827 185532217 185532277 1 60, 1, 185532217,
60 0 0 0 0 0 0 0 - AS-PIN_probe_3173 60 1 60 chr3 199501827 185565455 185565515 1 60, 1, 185565455,
60 0 0 0 0 0 0 0 - AS-PIN_probe_3174 60 1 60 chr3 199501827 186799447 186799507 1 60, 1, 186799447,
60 0 0 0 0 0 0 0 - AS-PIN_probe_3175 60 1 60 chr3 199501827 186806819 186806879 1 60, 1, 186806819,
60 0 0 0 0 0 0 0 - AS-PIN_probe_3176 60 1 60 chr3 199501827 186812140 186812200 1 60, 1, 186812140,
60 0 0 0 0 0 0 0 + AS-PIN_probe_3177 60 1 60 chr3 199501827 187023643 187023703 1 60, 1, 187023643,
60 0 0 0 0 0 0 0 + AS-PIN_probe_3178 60 1 60 chr3 199501827 187126027 187126087 1 60, 1, 187126027,
60 0 0 0 0 0 0 0 + AS-PIN_probe_3179 60 1 60 chr3 199501827 187132273 187132333 1 60, 1, 187132273,
60 0 0 0 0 0 0 0 + AS-PIN_probe_3180 60 1 60 chr3 199501827 187264907 187264967 1 60, 1, 187264907,
60 0 0 0 0 0 0 0 + AS-PIN_probe_3181 60 1 60 chr3 199501827 187388810 187388870 1 60, 1, 187388810,
60 0 0 0 0 0 0 0 - AS-PIN_probe_3182 60 1 60 chr3 199501827 187819026 187819086 1 60, 1, 187819026,
60 0 0 0 0 0 0 0 + AS-PIN_probe_3183 60 1 60 chr3 199501827 187990686 187990746 1 60, 1, 187990686,
60 0 0 0 0 0 0 0 + AS-PIN_probe_3184 60 1 60 chr3 199501827 188005155 188005215 1 60, 1, 188005155,
60 0 0 0 0 0 0 0 + AS-PIN_probe_3185 60 1 60 chr3 199501827 188447815 188447875 1 60, 1, 188447815,
60 0 0 0 0 0 0 0 - AS-PIN_probe_3186 60 1 60 chr3 199501827 190439223 190439283 1 60, 1, 190439223,
60 0 0 0 0 0 0 0 - AS-PIN_probe_3187 60 1 60 chr3 199501827 191008782 191008842 1 60, 1, 191008782,
60 0 0 0 0 0 0 0 + AS-PIN_probe_3188 60 1 60 chr3 199501827 196509289 196509349 1 60, 1, 196509289,
60 0 0 0 0 0 0 0 + AS-PIN_probe_3189 60 1 60 chr3 199501827 196522779 196522839 1 60, 1, 196522779,
60 0 0 0 0 0 0 0 + AS-PIN_probe_3190 60 1 60 chr3 199501827 197270422 197270482 1 60, 1, 197270422,
60 0 0 0 0 0 0 0 + AS-PIN_probe_3191 60 1 60 chr3 199501827 197284681 197284741 1 60, 1, 197284681,
60 0 0 0 0 0 0 0 + AS-PIN_probe_3192 60 1 60 chr3 199501827 197413995 197414055 1 60, 1, 197413995,
60 0 0 0 0 0 0 0 - AS-PIN_probe_3193 60 1 60 chr3 199501827 198022962 198023022 1 60, 1, 198022962,
60 0 0 0 0 0 0 0 + AS-PIN_probe_3194 60 1 60 chr3 199501827 198219220 198219280 1 60, 1, 198219220,
60 0 0 0 0 0 0 0 + AS-PIN_probe_3195 60 1 60 chr3 199501827 198727428 198727488 1 60, 1, 198727428,
60 0 0 0 0 0 0 0 - AS-PIN_probe_3196 60 1 60 chr3 199501827 199042058 199042118 1 60, 1, 199042058,
60 0 0 0 0 0 0 0 - AS-PIN_probe_3197 60 1 60 chr3 199501827 199047377 199047437 1 60, 1, 199047377,
60 0 0 0 0 0 0 0 - AS-PIN_probe_3198 60 1 60 chr3 199501827 199050854 199050914 1 60, 1, 199050854,
60 0 0 0 0 0 0 0 - AS-PIN_probe_3199 60 1 60 chr3 199501827 199098721 199098781 1 60, 1, 199098721,
60 0 0 0 0 0 0 0 - AS-PIN_probe_3200 60 1 60 chr3 199501827 199253747 199253807 1 60, 1, 199253747,
60 0 0 0 0 0 0 0 + AS-PIN_probe_3201 60 1 60 chr4 191273063 880107 880167 1 60, 1, 880107,
60 0 0 0 0 0 0 0 - AS-PIN_probe_3202 60 1 60 chr4 191273063 985085 985145 1 60, 1, 985085,
60 0 0 0 0 0 0 0 + AS-PIN_probe_3203 60 1 60 chr4 191273063 1687324 1687384 1 60, 1, 1687324,
60 0 0 0 0 0 0 0 - AS-PIN_probe_3204 60 1 60 chr4 191273063 1885828 1885888 1 60, 1, 1885828,
60 0 0 0 0 0 0 0 + AS-PIN_probe_3205 60 1 60 chr4 191273063 2310513 2310573 1 60, 1, 2310513,
60 0 0 0 0 0 0 0 - AS-PIN_probe_3206 60 1 60 chr4 191273063 2465964 2466024 1 60, 1, 2465964,
60 0 0 0 0 0 0 0 - AS-PIN_probe_3207 60 1 60 chr4 191273063 2728438 2728498 1 60, 1, 2728438,
60 0 0 0 0 0 0 0 - AS-PIN_probe_3208 60 1 60 chr4 191273063 2937167 2937227 1 60, 1, 2937167,
60 0 0 0 0 0 0 0 - AS-PIN_probe_3209 60 1 60 chr4 191273063 2964745 2964805 1 60, 1, 2964745,
60 0 0 0 0 0 0 0 - AS-PIN_probe_3210 60 1 60 chr4 191273063 3138004 3138064 1 60, 1, 3138004,
60 0 0 0 0 0 0 0 - AS-PIN_probe_3211 60 1 60 chr4 191273063 3164279 3164339 1 60, 1, 3164279,
60 0 0 0 0 0 0 0 - AS-PIN_probe_3212 60 1 60 chr4 191273063 3170415 3170475 1 60, 1, 3170415,
60 0 0 0 0 0 0 0 - AS-PIN_probe_3213 60 1 60 chr4 191273063 3267575 3267635 1 60, 1, 3267575,
60 0 0 0 0 0 0 0 + AS-PIN_probe_3214 60 1 60 chr4 191273063 4576996 4577056 1 60, 1, 4576996,
60 0 0 0 0 0 0 0 - AS-PIN_probe_3215 60 1 60 chr4 191273063 5646014 5646074 1 60, 1, 5646014,
60 0 0 0 0 0 0 0 - AS-PIN_probe_3216 60 1 60 chr4 191273063 5867946 5868006 1 60, 1, 5867946,
60 0 0 0 0 0 0 0 + AS-PIN_probe_3217 60 1 60 chr4 191273063 5941507 5941567 1 60, 1, 5941507,
60 0 0 0 0 0 0 0 + AS-PIN_probe_3218 60 1 60 chr4 191273063 7183962 7184022 1 60, 1, 7183962,
60 0 0 0 0 0 0 0 + AS-PIN_probe_3219 60 1 60 chr4 191273063 7898911 7898971 1 60, 1, 7898911,
60 0 0 0 0 0 0 0 + AS-PIN_probe_3220 60 1 60 chr4 191273063 8490732 8490792 1 60, 1, 8490732,
60 0 0 0 0 0 0 0 - AS-PIN_probe_3221 60 1 60 chr4 191273063 8574539 8574599 1 60, 1, 8574539,
60 0 0 0 0 0 0 0 + AS-PIN_probe_3222 60 1 60 chr4 191273063 9766574 9766634 1 60, 1, 9766574,
60 0 0 0 0 0 0 0 + AS-PIN_probe_3223 60 1 60 chr4 191273063 13293335 13293395 1 60, 1, 13293335,
60 0 0 0 0 0 0 0 + AS-PIN_probe_3224 60 1 60 chr4 191273063 15691170 15691230 1 60, 1, 15691170,
60 0 0 0 0 0 0 0 + AS-PIN_probe_3225 60 1 60 chr4 191273063 16189936 16189996 1 60, 1, 16189936,
60 0 0 0 0 0 0 0 - AS-PIN_probe_3226 60 1 60 chr4 191273063 17282479 17282539 1 60, 1, 17282479,
60 0 0 0 0 0 0 0 - AS-PIN_probe_3227 60 1 60 chr4 191273063 17303547 17303607 1 60, 1, 17303547,
60 0 0 0 0 0 0 0 - AS-PIN_probe_3228 60 1 60 chr4 191273063 17517961 17518021 1 60, 1, 17517961,
60 0 0 0 0 0 0 0 + AS-PIN_probe_3229 60 1 60 chr4 191273063 17639864 17639924 1 60, 1, 17639864,
60 0 0 0 0 0 0 0 - AS-PIN_probe_3230 60 1 60 chr4 191273063 20385694 20385754 1 60, 1, 20385694,
60 0 0 0 0 0 0 0 - AS-PIN_probe_3231 60 1 60 chr4 191273063 20390679 20390739 1 60, 1, 20390679,
60 0 0 0 0 0 0 0 - AS-PIN_probe_3232 60 1 60 chr4 191273063 25071700 25071760 1 60, 1, 25071700,
60 0 0 0 0 0 0 0 - AS-PIN_probe_3233 60 1 60 chr4 191273063 25072719 25072779 1 60, 1, 25072719,
60 0 0 0 0 0 0 0 + AS-PIN_probe_3234 60 1 60 chr4 191273063 25460251 25460311 1 60, 1, 25460251,
60 0 0 0 0 0 0 0 - AS-PIN_probe_3235 60 1 60 chr4 191273063 26102521 26102581 1 60, 1, 26102521,
60 0 0 0 0 0 0 0 - AS-PIN_probe_3236 60 1 60 chr4 191273063 26106610 26106670 1 60, 1, 26106610,
60 0 0 0 0 0 0 0 - AS-PIN_probe_3237 60 1 60 chr4 191273063 26107788 26107848 1 60, 1, 26107788,
60 0 0 0 0 0 0 0 - AS-PIN_probe_3238 60 1 60 chr4 191273063 26426301 26426361 1 60, 1, 26426301,
60 0 0 0 0 0 0 0 - AS-PIN_probe_3239 60 1 60 chr4 191273063 37671388 37671448 1 60, 1, 37671388,
60 0 0 0 0 0 0 0 - AS-PIN_probe_3240 60 1 60 chr4 191273063 37838750 37838810 1 60, 1, 37838750,
60 0 0 0 0 0 0 0 - AS-PIN_probe_3241 60 1 60 chr4 191273063 37914118 37914178 1 60, 1, 37914118,
60 0 0 0 0 0 0 0 - AS-PIN_probe_3242 60 1 60 chr4 191273063 38739107 38739167 1 60, 1, 38739107,
60 0 0 0 0 0 0 0 - AS-PIN_probe_3243 60 1 60 chr4 191273063 39029748 39029808 1 60, 1, 39029748,
60 0 0 0 0 0 0 0 + AS-PIN_probe_3244 60 1 60 chr4 191273063 39141148 39141208 1 60, 1, 39141148,
60 0 0 0 0 0 0 0 + AS-PIN_probe_3245 60 1 60 chr4 191273063 39687585 39687645 1 60, 1, 39687585,
60 0 0 0 0 0 0 0 + AS-PIN_probe_3246 60 1 60 chr4 191273063 40668855 40668915 1 60, 1, 40668855,
60 0 0 0 0 0 0 0 - AS-PIN_probe_3247 60 1 60 chr4 191273063 41921156 41921216 1 60, 1, 41921156,
60 0 0 0 0 0 0 0 + AS-PIN_probe_3248 60 1 60 chr4 191273063 42286557 42286617 1 60, 1, 42286557,
60 0 0 0 0 0 0 0 - AS-PIN_probe_3249 60 1 60 chr4 191273063 46875367 46875427 1 60, 1, 46875367,
60 0 0 0 0 0 0 0 - AS-PIN_probe_3250 60 1 60 chr4 191273063 47403893 47403953 1 60, 1, 47403893,
60 0 0 0 0 0 0 0 - AS-PIN_probe_3251 60 1 60 chr4 191273063 47429963 47430023 1 60, 1, 47429963,
60 0 0 0 0 0 0 0 + AS-PIN_probe_3252 60 1 60 chr4 191273063 47718176 47718236 1 60, 1, 47718176,
60 0 0 0 0 0 0 0 + AS-PIN_probe_3253 60 1 60 chr4 191273063 47785033 47785093 1 60, 1, 47785033,
60 0 0 0 0 0 0 0 - AS-PIN_probe_3254 60 1 60 chr4 191273063 52618163 52618223 1 60, 1, 52618163,
60 0 0 0 0 0 0 0 + AS-PIN_probe_3255 60 1 60 chr4 191273063 54168628 54168688 1 60, 1, 54168628,
60 0 0 0 0 0 0 0 + AS-PIN_probe_3256 60 1 60 chr4 191273063 55814928 55814988 1 60, 1, 55814928,
60 0 0 0 0 0 0 0 - AS-PIN_probe_3257 60 1 60 chr4 191273063 56571324 56571384 1 60, 1, 56571324,
60 0 0 0 0 0 0 0 - AS-PIN_probe_3258 60 1 60 chr4 191273063 56585010 56585070 1 60, 1, 56585010,
60 0 0 0 0 0 0 0 + AS-PIN_probe_3259 60 1 60 chr4 191273063 57103773 57103833 1 60, 1, 57103773,
60 0 0 0 0 0 0 0 + AS-PIN_probe_3260 60 1 60 chr4 191273063 57109212 57109272 1 60, 1, 57109212,
60 0 0 0 0 0 0 0 + AS-PIN_probe_3261 60 1 60 chr4 191273063 68184543 68184603 1 60, 1, 68184543,
60 0 0 0 0 0 0 0 + AS-PIN_probe_3262 60 1 60 chr4 191273063 68205449 68205509 1 60, 1, 68205449,
60 0 0 0 0 0 0 0 + AS-PIN_probe_3263 60 1 60 chr4 191273063 68213926 68213986 1 60, 1, 68213926,
60 0 0 0 0 0 0 0 - AS-PIN_probe_3264 60 1 60 chr4 191273063 68285367 68285427 1 60, 1, 68285367,
60 0 0 0 0 0 0 0 + AS-PIN_probe_3265 60 1 60 chr4 191273063 68359716 68359776 1 60, 1, 68359716,
60 0 0 0 0 0 0 0 + AS-PIN_probe_3266 60 1 60 chr4 191273063 69010872 69010932 1 60, 1, 69010872,
60 0 0 0 0 0 0 0 - AS-PIN_probe_3267 60 1 60 chr4 191273063 72020961 72021021 1 60, 1, 72020961,
60 0 0 0 0 0 0 0 - AS-PIN_probe_3268 60 1 60 chr4 191273063 72678397 72678457 1 60, 1, 72678397,
60 0 0 0 0 0 0 0 - AS-PIN_probe_3269 60 1 60 chr4 191273063 72778399 72778459 1 60, 1, 72778399,
60 0 0 0 0 0 0 0 + AS-PIN_probe_3270 60 1 60 chr4 191273063 72983342 72983402 1 60, 1, 72983342,
60 0 0 0 0 0 0 0 + AS-PIN_probe_3271 60 1 60 chr4 191273063 72985200 72985260 1 60, 1, 72985200,
60 0 0 0 0 0 0 0 + AS-PIN_probe_3272 60 1 60 chr4 191273063 74346608 74346668 1 60, 1, 74346608,
60 0 0 0 0 0 0 0 + AS-PIN_probe_3273 60 1 60 chr4 191273063 74453760 74453820 1 60, 1, 74453760,
60 0 0 0 0 0 0 0 - AS-PIN_probe_3275 60 1 60 chr4 191273063 74640096 74640156 1 60, 1, 74640096,
60 0 0 0 0 0 0 0 + AS-PIN_probe_3274 60 1 60 chr4 191273063 74640179 74640239 1 60, 1, 74640179,
60 0 0 0 0 0 0 0 - AS-PIN_probe_3277 60 1 60 chr4 191273063 74644171 74644231 1 60, 1, 74644171,
60 0 0 0 0 0 0 0 + AS-PIN_probe_3276 60 1 60 chr4 191273063 74644326 74644386 1 60, 1, 74644326,
60 0 0 0 0 0 0 0 - AS-PIN_probe_3278 60 1 60 chr4 191273063 74648839 74648899 1 60, 1, 74648839,
60 0 0 0 0 0 0 0 + AS-PIN_probe_3279 60 1 60 chr4 191273063 74650331 74650391 1 60, 1, 74650331,
60 0 0 0 0 0 0 0 - AS-PIN_probe_3281 60 1 60 chr4 191273063 74651005 74651065 1 60, 1, 74651005,
60 0 0 0 0 0 0 0 + AS-PIN_probe_3280 60 1 60 chr4 191273063 74651013 74651073 1 60, 1, 74651013,
60 0 0 0 0 0 0 0 + AS-PIN_probe_3282 60 1 60 chr4 191273063 76944352 76944412 1 60, 1, 76944352,
60 0 0 0 0 0 0 0 + AS-PIN_probe_3283 60 1 60 chr4 191273063 77198247 77198307 1 60, 1, 77198247,
60 0 0 0 0 0 0 0 + AS-PIN_probe_3284 60 1 60 chr4 191273063 77410991 77411051 1 60, 1, 77410991,
60 0 0 0 0 0 0 0 + AS-PIN_probe_3285 60 1 60 chr4 191273063 77448257 77448317 1 60, 1, 77448257,
60 0 0 0 0 0 0 0 + AS-PIN_probe_3286 60 1 60 chr4 191273063 77609675 77609735 1 60, 1, 77609675,
60 0 0 0 0 0 0 0 - AS-PIN_probe_3287 60 1 60 chr4 191273063 77833952 77834012 1 60, 1, 77833952,
52 0 0 0 0 0 0 0 - AS-PIN_probe_3288 52 1 52 chr4 191273063 78252887 78252939 1 52, 1, 78252887,
60 0 0 0 0 0 0 0 - AS-PIN_probe_3289 60 1 60 chr4 191273063 78283932 78283992 1 60, 1, 78283932,
60 0 0 0 0 0 0 0 - AS-PIN_probe_3290 60 1 60 chr4 191273063 78888946 78889006 1 60, 1, 78888946,
60 0 0 0 0 0 0 0 + AS-PIN_probe_3291 60 1 60 chr4 191273063 79051439 79051499 1 60, 1, 79051439,
60 0 0 0 0 0 0 0 - AS-PIN_probe_3292 60 1 60 chr4 191273063 79728483 79728543 1 60, 1, 79728483,
60 0 0 0 0 0 0 0 - AS-PIN_probe_3293 60 1 60 chr4 191273063 79817626 79817686 1 60, 1, 79817626,
60 0 0 0 0 0 0 0 + AS-PIN_probe_3294 60 1 60 chr4 191273063 80166421 80166481 1 60, 1, 80166421,
60 0 0 0 0 0 0 0 + AS-PIN_probe_3295 60 1 60 chr4 191273063 80200694 80200754 1 60, 1, 80200694,
60 0 0 0 0 0 0 0 - AS-PIN_probe_3296 60 1 60 chr4 191273063 81474362 81474422 1 60, 1, 81474362,
60 0 0 0 0 0 0 0 + AS-PIN_probe_3297 60 1 60 chr4 191273063 83637911 83637971 1 60, 1, 83637911,
60 0 0 0 0 0 0 0 + AS-PIN_probe_3298 60 1 60 chr4 191273063 83704907 83704967 1 60, 1, 83704907,
60 0 0 0 0 0 0 0 + AS-PIN_probe_3299 60 1 60 chr4 191273063 84099380 84099440 1 60, 1, 84099380,
60 0 0 0 0 0 0 0 + AS-PIN_probe_3300 60 1 60 chr4 191273063 84127249 84127309 1 60, 1, 84127249,
60 0 0 0 0 0 0 0 + AS-PIN_probe_3301 60 1 60 chr4 191273063 84173966 84174026 1 60, 1, 84173966,
60 0 0 0 0 0 0 0 + AS-PIN_probe_3302 60 1 60 chr4 191273063 84215570 84215630 1 60, 1, 84215570,
60 0 0 0 0 0 0 0 + AS-PIN_probe_3303 60 1 60 chr4 191273063 84719650 84719710 1 60, 1, 84719650,
60 0 0 0 0 0 0 0 + AS-PIN_probe_3304 60 1 60 chr4 191273063 86029988 86030048 1 60, 1, 86029988,
60 0 0 0 0 0 0 0 + AS-PIN_probe_3305 60 1 60 chr4 191273063 87342662 87342722 1 60, 1, 87342662,
60 0 0 0 0 0 0 0 - AS-PIN_probe_3306 60 1 60 chr4 191273063 87979572 87979632 1 60, 1, 87979572,
60 0 0 0 0 0 0 0 - AS-PIN_probe_3307 60 1 60 chr4 191273063 88044763 88044823 1 60, 1, 88044763,
60 0 0 0 0 0 0 0 - AS-PIN_probe_3308 60 1 60 chr4 191273063 89661550 89661610 1 60, 1, 89661550,
60 0 0 0 0 0 0 0 + AS-PIN_probe_3309 60 1 60 chr4 191273063 90134295 90134355 1 60, 1, 90134295,
60 0 0 0 0 0 0 0 + AS-PIN_probe_3310 60 1 60 chr4 191273063 99406861 99406921 1 60, 1, 99406861,
60 0 0 0 0 0 0 0 - AS-PIN_probe_3311 60 1 60 chr4 191273063 99715268 99715328 1 60, 1, 99715268,
60 0 0 0 0 0 0 0 + AS-PIN_probe_3312 60 1 60 chr4 191273063 100485842 100485902 1 60, 1, 100485842,
60 0 0 0 0 0 0 0 + AS-PIN_probe_3313 60 1 60 chr4 191273063 100492022 100492082 1 60, 1, 100492022,
60 0 0 0 0 0 0 0 + AS-PIN_probe_3314 60 1 60 chr4 191273063 100841886 100841946 1 60, 1, 100841886,
60 0 0 0 0 0 0 0 - AS-PIN_probe_3315 60 1 60 chr4 191273063 100885082 100885142 1 60, 1, 100885082,
60 0 0 0 0 0 0 0 - AS-PIN_probe_3316 60 1 60 chr4 191273063 100897308 100897368 1 60, 1, 100897308,
60 0 0 0 0 0 0 0 - AS-PIN_probe_3317 60 1 60 chr4 191273063 103885499 103885559 1 60, 1, 103885499,
60 0 0 0 0 0 0 0 + AS-PIN_probe_3318 60 1 60 chr4 191273063 104105523 104105583 1 60, 1, 104105523,
60 0 0 0 0 0 0 0 + AS-PIN_probe_3319 60 1 60 chr4 191273063 104461592 104461652 1 60, 1, 104461592,
60 0 0 0 0 0 0 0 - AS-PIN_probe_3320 60 1 60 chr4 191273063 109187324 109187384 1 60, 1, 109187324,
60 0 0 0 0 0 0 0 - AS-PIN_probe_3321 60 1 60 chr4 191273063 109306447 109306507 1 60, 1, 109306447,
60 0 0 0 0 0 0 0 - AS-PIN_probe_3322 60 1 60 chr4 191273063 110792506 110792566 1 60, 1, 110792506,
60 0 0 0 0 0 0 0 - AS-PIN_probe_3323 60 1 60 chr4 191273063 110806081 110806141 1 60, 1, 110806081,
60 0 0 0 0 0 0 0 - AS-PIN_probe_3324 60 1 60 chr4 191273063 110809048 110809108 1 60, 1, 110809048,
60 0 0 0 0 0 0 0 - AS-PIN_probe_3325 60 1 60 chr4 191273063 110817252 110817312 1 60, 1, 110817252,
60 0 0 0 0 0 0 0 - AS-PIN_probe_3326 60 1 60 chr4 191273063 110961341 110961401 1 60, 1, 110961341,
60 0 0 0 0 0 0 0 - AS-PIN_probe_3327 60 1 60 chr4 191273063 113916403 113916463 1 60, 1, 113916403,
60 0 0 0 0 0 0 0 - AS-PIN_probe_3328 60 1 60 chr4 191273063 113923184 113923244 1 60, 1, 113923184,
60 0 0 0 0 0 0 0 - AS-PIN_probe_3329 60 1 60 chr4 191273063 113925347 113925407 1 60, 1, 113925347,
60 0 0 0 0 0 0 0 + AS-PIN_probe_3330 60 1 60 chr4 191273063 114734521 114734581 1 60, 1, 114734521,
60 0 0 0 0 0 0 0 + AS-PIN_probe_3331 60 1 60 chr4 191273063 114738941 114739001 1 60, 1, 114738941,
60 0 0 0 0 0 0 0 - AS-PIN_probe_3332 60 1 60 chr4 191273063 119979308 119979368 1 60, 1, 119979308,
60 0 0 0 0 0 0 0 + AS-PIN_probe_3333 60 1 60 chr4 191273063 120007348 120007408 1 60, 1, 120007348,
60 0 0 0 0 0 0 0 - AS-PIN_probe_3334 60 1 60 chr4 191273063 120315869 120315929 1 60, 1, 120315869,
60 0 0 0 0 0 0 0 - AS-PIN_probe_3335 60 1 60 chr4 191273063 120546077 120546137 1 60, 1, 120546077,
60 0 0 0 0 0 0 0 + AS-PIN_probe_3336 60 1 60 chr4 191273063 120781353 120781413 1 60, 1, 120781353,
60 0 0 0 0 0 0 0 + AS-PIN_probe_3337 60 1 60 chr4 191273063 120832420 120832480 1 60, 1, 120832420,
60 0 0 0 0 0 0 0 + AS-PIN_probe_3338 60 1 60 chr4 191273063 122186257 122186317 1 60, 1, 122186257,
60 0 0 0 0 0 0 0 + AS-PIN_probe_3339 60 1 60 chr4 191273063 122948424 122948484 1 60, 1, 122948424,
60 0 0 0 0 0 0 0 + AS-PIN_probe_3340 60 1 60 chr4 191273063 122957194 122957254 1 60, 1, 122957194,
60 0 0 0 0 0 0 0 - AS-PIN_probe_3341 60 1 60 chr4 191273063 123091993 123092053 1 60, 1, 123091993,
60 0 0 0 0 0 0 0 + AS-PIN_probe_3342 60 1 60 chr4 191273063 123122698 123122758 1 60, 1, 123122698,
60 0 0 0 0 0 0 0 - AS-PIN_probe_3343 60 1 60 chr4 191273063 128982987 128983047 1 60, 1, 128982987,
60 0 0 0 0 0 0 0 + AS-PIN_probe_3344 60 1 60 chr4 191273063 129199536 129199596 1 60, 1, 129199536,
60 0 0 0 0 0 0 0 - AS-PIN_probe_3345 60 1 60 chr4 191273063 129296117 129296177 1 60, 1, 129296117,
60 0 0 0 0 0 0 0 + AS-PIN_probe_3346 60 1 60 chr4 191273063 140416566 140416626 1 60, 1, 140416566,
60 0 0 0 0 0 0 0 - AS-PIN_probe_3347 60 1 60 chr4 191273063 142508329 142508389 1 60, 1, 142508329,
60 0 0 0 0 0 0 0 - AS-PIN_probe_3348 60 1 60 chr4 191273063 144718559 144718619 1 60, 1, 144718559,
60 0 0 0 0 0 0 0 - AS-PIN_probe_3349 60 1 60 chr4 191273063 144744860 144744920 1 60, 1, 144744860,
60 0 0 0 0 0 0 0 + AS-PIN_probe_3350 60 1 60 chr4 191273063 146376457 146376517 1 60, 1, 146376457,
60 0 0 0 0 0 0 0 - AS-PIN_probe_3351 60 1 60 chr4 191273063 146921119 146921179 1 60, 1, 146921119,
60 0 0 0 0 0 0 0 - AS-PIN_probe_3352 60 1 60 chr4 191273063 148819134 148819194 1 60, 1, 148819134,
60 0 0 0 0 0 0 0 + AS-PIN_probe_3353 60 1 60 chr4 191273063 152076839 152076899 1 60, 1, 152076839,
60 0 0 0 0 0 0 0 + AS-PIN_probe_3354 60 1 60 chr4 191273063 152171846 152171906 1 60, 1, 152171846,
60 0 0 0 0 0 0 0 - AS-PIN_probe_3355 60 1 60 chr4 191273063 154904903 154904963 1 60, 1, 154904903,
60 0 0 0 0 0 0 0 + AS-PIN_probe_3356 60 1 60 chr4 191273063 155824910 155824970 1 60, 1, 155824910,
60 0 0 0 0 0 0 0 - AS-PIN_probe_3357 60 1 60 chr4 191273063 155845244 155845304 1 60, 1, 155845244,
60 0 0 0 0 0 0 0 - AS-PIN_probe_3358 60 1 60 chr4 191273063 155846354 155846414 1 60, 1, 155846354,
60 0 0 0 0 0 0 0 - AS-PIN_probe_3359 60 1 60 chr4 191273063 155847933 155847993 1 60, 1, 155847933,
60 0 0 0 0 0 0 0 + AS-PIN_probe_3360 60 1 60 chr4 191273063 155887346 155887406 1 60, 1, 155887346,
60 0 0 0 0 0 0 0 - AS-PIN_probe_3361 60 1 60 chr4 191273063 158600194 158600254 1 60, 1, 158600194,
60 0 0 0 0 0 0 0 - AS-PIN_probe_3362 60 1 60 chr4 191273063 158615133 158615193 1 60, 1, 158615133,
60 0 0 0 0 0 0 0 - AS-PIN_probe_3363 60 1 60 chr4 191273063 158641554 158641614 1 60, 1, 158641554,
60 0 0 0 0 0 0 0 - AS-PIN_probe_3364 60 1 60 chr4 191273063 159496077 159496137 1 60, 1, 159496077,
60 0 0 0 0 0 0 0 - AS-PIN_probe_3365 60 1 60 chr4 191273063 166618977 166619037 1 60, 1, 166618977,
60 0 0 0 0 0 0 0 + AS-PIN_probe_3366 60 1 60 chr4 191273063 169576411 169576471 1 60, 1, 169576411,
60 0 0 0 0 0 0 0 - AS-PIN_probe_3367 60 1 60 chr4 191273063 170220135 170220195 1 60, 1, 170220135,
60 0 0 0 0 0 0 0 + AS-PIN_probe_3368 60 1 60 chr4 191273063 171385621 171385681 1 60, 1, 171385621,
60 0 0 0 0 0 0 0 - AS-PIN_probe_3369 60 1 60 chr4 191273063 174597927 174597987 1 60, 1, 174597927,
60 0 0 0 0 0 0 0 - AS-PIN_probe_3370 60 1 60 chr4 191273063 174669827 174669887 1 60, 1, 174669827,
60 0 0 0 0 0 0 0 - AS-PIN_probe_3371 60 1 60 chr4 191273063 177623461 177623521 1 60, 1, 177623461,
60 0 0 0 0 0 0 0 - AS-PIN_probe_3372 60 1 60 chr4 191273063 178647682 178647742 1 60, 1, 178647682,
60 0 0 0 0 0 0 0 - AS-PIN_probe_3373 60 1 60 chr4 191273063 185953386 185953446 1 60, 1, 185953386,
60 0 0 0 0 0 0 0 + AS-PIN_probe_3374 60 1 60 chr4 191273063 185994046 185994106 1 60, 1, 185994046,
60 0 0 0 0 0 0 0 + AS-PIN_probe_3375 60 1 60 chr4 191273063 186059502 186059562 1 60, 1, 186059502,
60 0 0 0 0 0 0 0 - AS-PIN_probe_3376 60 1 60 chr4 191273063 186441657 186441717 1 60, 1, 186441657,
60 0 0 0 0 0 0 0 - AS-PIN_probe_3377 60 1 60 chr4 191273063 186638278 186638338 1 60, 1, 186638278,
60 0 0 0 0 0 0 0 + AS-PIN_probe_3378 60 1 60 chr4 191273063 186702202 186702262 1 60, 1, 186702202,
60 0 0 0 0 0 0 0 - AS-PIN_probe_3379 60 1 60 chr4 191273063 187459777 187459837 1 60, 1, 187459777,
60 0 0 0 0 0 0 0 - AS-PIN_probe_3380 60 1 60 chr4 191273063 187547521 187547581 1 60, 1, 187547521,
60 0 0 0 0 0 0 0 - AS-PIN_probe_3381 60 1 60 chr4 191273063 187553573 187553633 1 60, 1, 187553573,
60 0 0 0 0 0 0 0 + AS-PIN_probe_3382 60 1 60 chr4 191273063 187932478 187932538 1 60, 1, 187932478,
60 0 0 0 0 0 0 0 + AS-PIN_probe_3383 60 1 60 chr4_random 1030282 915721 915781 1 60, 1, 915721,
60 0 0 0 0 0 0 0 - AS-PIN_probe_3384 60 1 60 chr5 180857866 518855 518915 1 60, 1, 518855,
60 0 0 0 0 0 0 0 - AS-PIN_probe_3385 60 1 60 chr5 180857866 522913 522973 1 60, 1, 522913,
60 0 0 0 0 0 0 0 + AS-PIN_probe_3386 60 1 60 chr5 180857866 532971 533031 1 60, 1, 532971,
60 0 0 0 0 0 0 0 - AS-PIN_probe_3387 60 1 60 chr5 180857866 677597 677657 1 60, 1, 677597,
60 0 0 0 0 0 0 0 + AS-PIN_probe_3388 60 1 60 chr5 180857866 6427479 6427539 1 60, 1, 6427479,
60 0 0 0 0 0 0 0 + AS-PIN_probe_3389 60 1 60 chr5 180857866 6430302 6430362 1 60, 1, 6430302,
60 0 0 0 0 0 0 0 + AS-PIN_probe_3390 60 1 60 chr5 180857866 6660437 6660497 1 60, 1, 6660437,
60 0 0 0 0 0 0 0 - AS-PIN_probe_3391 60 1 60 chr5 180857866 6803443 6803503 1 60, 1, 6803443,
60 0 0 0 0 0 0 0 - AS-PIN_probe_3392 60 1 60 chr5 180857866 6805985 6806045 1 60, 1, 6805985,
60 0 0 0 0 0 0 0 - AS-PIN_probe_3393 60 1 60 chr5 180857866 7842755 7842815 1 60, 1, 7842755,
60 0 0 0 0 0 0 0 + AS-PIN_probe_3394 60 1 60 chr5 180857866 7914316 7914376 1 60, 1, 7914316,
60 0 0 0 0 0 0 0 + AS-PIN_probe_3395 60 1 60 chr5 180857866 7916050 7916110 1 60, 1, 7916050,
60 0 0 0 0 0 0 0 - AS-PIN_probe_3396 60 1 60 chr5 180857866 7939727 7939787 1 60, 1, 7939727,
60 0 0 0 0 0 0 0 - AS-PIN_probe_3397 60 1 60 chr5 180857866 10313903 10313963 1 60, 1, 10313903,
60 0 0 0 0 0 0 0 - AS-PIN_probe_3398 60 1 60 chr5 180857866 14346120 14346180 1 60, 1, 14346120,
60 0 0 0 0 0 0 0 - AS-PIN_probe_3399 60 1 60 chr5 180857866 14427337 14427397 1 60, 1, 14427337,
60 0 0 0 0 0 0 0 - AS-PIN_probe_3400 60 1 60 chr5 180857866 14534649 14534709 1 60, 1, 14534649,
60 0 0 0 0 0 0 0 - AS-PIN_probe_3401 60 1 60 chr5 180857866 14734572 14734632 1 60, 1, 14734572,
60 0 0 0 0 0 0 0 - AS-PIN_probe_3402 60 1 60 chr5 180857866 14743147 14743207 1 60, 1, 14743147,
60 0 0 0 0 0 0 0 + AS-PIN_probe_3403 60 1 60 chr5 180857866 14764359 14764419 1 60, 1, 14764359,
60 0 0 0 0 0 0 0 + AS-PIN_probe_3404 60 1 60 chr5 180857866 14766716 14766776 1 60, 1, 14766716,
60 0 0 0 0 0 0 0 + AS-PIN_probe_3405 60 1 60 chr5 180857866 16807957 16808017 1 60, 1, 16807957,
60 0 0 0 0 0 0 0 + AS-PIN_probe_3406 60 1 60 chr5 180857866 31442749 31442809 1 60, 1, 31442749,
60 0 0 0 0 0 0 0 + AS-PIN_probe_3407 60 1 60 chr5 180857866 31446691 31446751 1 60, 1, 31446691,
60 0 0 0 0 0 0 0 + AS-PIN_probe_3408 60 1 60 chr5 180857866 31457181 31457241 1 60, 1, 31457181,
60 0 0 0 0 0 0 0 + AS-PIN_probe_3409 60 1 60 chr5 180857866 31564909 31564969 1 60, 1, 31564909,
60 0 0 0 0 0 0 0 - AS-PIN_probe_3410 60 1 60 chr5 180857866 31576812 31576872 1 60, 1, 31576812,
60 0 0 0 0 0 0 0 - AS-PIN_probe_3411 60 1 60 chr5 180857866 31972011 31972071 1 60, 1, 31972011,
60 0 0 0 0 0 0 0 - AS-PIN_probe_3412 60 1 60 chr5 180857866 32095101 32095161 1 60, 1, 32095101,
60 0 0 0 0 0 0 0 + AS-PIN_probe_3413 60 1 60 chr5 180857866 35120438 35120498 1 60, 1, 35120438,
60 0 0 0 0 0 0 0 - AS-PIN_probe_3414 60 1 60 chr5 180857866 36217676 36217736 1 60, 1, 36217676,
60 0 0 0 0 0 0 0 + AS-PIN_probe_3415 60 1 60 chr5 180857866 36287298 36287358 1 60, 1, 36287298,
60 0 0 0 0 0 0 0 + AS-PIN_probe_3416 60 1 60 chr5 180857866 36300897 36300957 1 60, 1, 36300897,
60 0 0 0 0 0 0 0 - AS-PIN_probe_3417 60 1 60 chr5 180857866 36993962 36994022 1 60, 1, 36993962,
60 0 0 0 0 0 0 0 - AS-PIN_probe_3418 60 1 60 chr5 180857866 37062088 37062148 1 60, 1, 37062088,
60 0 0 0 0 0 0 0 - AS-PIN_probe_3419 60 1 60 chr5 180857866 37081301 37081361 1 60, 1, 37081301,
60 0 0 0 0 0 0 0 - AS-PIN_probe_3420 60 1 60 chr5 180857866 38484159 38484219 1 60, 1, 38484159,
60 0 0 0 0 0 0 0 - AS-PIN_probe_3421 60 1 60 chr5 180857866 38921899 38921959 1 60, 1, 38921899,
60 0 0 0 0 0 0 0 - AS-PIN_probe_3422 60 1 60 chr5 180857866 38957473 38957533 1 60, 1, 38957473,
60 0 0 0 0 0 0 0 - AS-PIN_probe_3423 60 1 60 chr5 180857866 38967741 38967801 1 60, 1, 38967741,
60 0 0 0 0 0 0 0 + AS-PIN_probe_3424 60 1 60 chr5 180857866 39161934 39161994 1 60, 1, 39161934,
60 0 0 0 0 0 0 0 + AS-PIN_probe_3425 60 1 60 chr5 180857866 39170813 39170873 1 60, 1, 39170813,
60 0 0 0 0 0 0 0 + AS-PIN_probe_3426 60 1 60 chr5 180857866 39410883 39410943 1 60, 1, 39410883,
60 0 0 0 0 0 0 0 + AS-PIN_probe_3427 60 1 60 chr5 180857866 39419070 39419130 1 60, 1, 39419070,
60 0 0 0 0 0 0 0 + AS-PIN_probe_3428 60 1 60 chr5 180857866 39428262 39428322 1 60, 1, 39428262,
60 0 0 0 0 0 0 0 + AS-PIN_probe_3429 60 1 60 chr5 180857866 43333933 43333993 1 60, 1, 43333933,
60 0 0 0 0 0 0 0 + AS-PIN_probe_3430 60 1 60 chr5 180857866 43334774 43334834 1 60, 1, 43334774,
60 0 0 0 0 0 0 0 + AS-PIN_probe_3431 60 1 60 chr5 180857866 43490401 43490461 1 60, 1, 43490401,
60 0 0 0 0 0 0 0 - AS-PIN_probe_3432 60 1 60 chr5 180857866 50147022 50147082 1 60, 1, 50147022,
60 0 0 0 0 0 0 0 - AS-PIN_probe_3433 60 1 60 chr5 180857866 50164371 50164431 1 60, 1, 50164371,
60 0 0 0 0 0 0 0 - AS-PIN_probe_3434 60 1 60 chr5 180857866 50722895 50722955 1 60, 1, 50722895,
60 0 0 0 0 0 0 0 - AS-PIN_probe_3435 60 1 60 chr5 180857866 52421532 52421592 1 60, 1, 52421532,
60 0 0 0 0 0 0 0 + AS-PIN_probe_3436 60 1 60 chr5 180857866 54591469 54591529 1 60, 1, 54591469,
60 0 0 0 0 0 0 0 + AS-PIN_probe_3437 60 1 60 chr5 180857866 54598756 54598816 1 60, 1, 54598756,
60 0 0 0 0 0 0 0 + AS-PIN_probe_3438 60 1 60 chr5 180857866 54627049 54627109 1 60, 1, 54627049,
60 0 0 0 0 0 0 0 + AS-PIN_probe_3439 60 1 60 chr5 180857866 54996388 54996448 1 60, 1, 54996388,
60 0 0 0 0 0 0 0 + AS-PIN_probe_3440 60 1 60 chr5 180857866 56272657 56272717 1 60, 1, 56272657,
60 0 0 0 0 0 0 0 + AS-PIN_probe_3441 60 1 60 chr5 180857866 57787672 57787732 1 60, 1, 57787672,
60 0 0 0 0 0 0 0 + AS-PIN_probe_3442 60 1 60 chr5 180857866 57790052 57790112 1 60, 1, 57790052,
60 0 0 0 0 0 0 0 + AS-PIN_probe_3443 60 1 60 chr5 180857866 57790616 57790676 1 60, 1, 57790616,
60 0 0 0 0 0 0 0 + AS-PIN_probe_3444 60 1 60 chr5 180857866 59100093 59100153 1 60, 1, 59100093,
60 0 0 0 0 0 0 0 + AS-PIN_probe_3445 60 1 60 chr5 180857866 60222605 60222665 1 60, 1, 60222605,
60 0 0 0 0 0 0 0 - AS-PIN_probe_3446 60 1 60 chr5 180857866 64899095 64899155 1 60, 1, 64899095,
60 0 0 0 0 0 0 0 - AS-PIN_probe_3447 60 1 60 chr5 180857866 64908461 64908521 1 60, 1, 64908461,
60 0 0 0 0 0 0 0 - AS-PIN_probe_3448 60 1 60 chr5 180857866 64917581 64917641 1 60, 1, 64917581,
60 0 0 0 0 0 0 0 - AS-PIN_probe_3449 60 1 60 chr5 180857866 65345132 65345192 1 60, 1, 65345132,
60 0 0 0 0 0 0 0 - AS-PIN_probe_3450 60 1 60 chr5 180857866 65408458 65408518 1 60, 1, 65408458,
60 0 0 0 0 0 0 0 - AS-PIN_probe_3451 60 1 60 chr5 180857866 70972585 70972645 1 60, 1, 70972585,
60 0 0 0 0 0 0 0 + AS-PIN_probe_3452 60 1 60 chr5 180857866 72885007 72885067 1 60, 1, 72885007,
60 0 0 0 0 0 0 0 - AS-PIN_probe_3453 60 1 60 chr5 180857866 72909436 72909496 1 60, 1, 72909436,
60 0 0 0 0 0 0 0 - AS-PIN_probe_3454 60 1 60 chr5 180857866 74049871 74049931 1 60, 1, 74049871,
60 0 0 0 0 0 0 0 + AS-PIN_probe_3455 60 1 60 chr5 180857866 74054082 74054142 1 60, 1, 74054082,
60 0 0 0 0 0 0 0 + AS-PIN_probe_3456 60 1 60 chr5 180857866 74061919 74061979 1 60, 1, 74061919,
60 0 0 0 0 0 0 0 + AS-PIN_probe_3457 60 1 60 chr5 180857866 74068506 74068566 1 60, 1, 74068506,
60 0 0 0 0 0 0 0 - AS-PIN_probe_3458 60 1 60 chr5 180857866 74686977 74687037 1 60, 1, 74686977,
60 0 0 0 0 0 0 0 + AS-PIN_probe_3459 60 1 60 chr5 180857866 75009471 75009531 1 60, 1, 75009471,
60 0 0 0 0 0 0 0 - AS-PIN_probe_3460 60 1 60 chr5 180857866 76005532 76005592 1 60, 1, 76005532,
60 0 0 0 0 0 0 0 + AS-PIN_probe_3461 60 1 60 chr5 180857866 78385867 78385927 1 60, 1, 78385867,
60 0 0 0 0 0 0 0 - AS-PIN_probe_3462 60 1 60 chr5 180857866 78451928 78451988 1 60, 1, 78451928,
60 0 0 0 0 0 0 0 - AS-PIN_probe_3463 60 1 60 chr5 180857866 78645835 78645895 1 60, 1, 78645835,
60 0 0 0 0 0 0 0 - AS-PIN_probe_3464 60 1 60 chr5 180857866 78972429 78972489 1 60, 1, 78972429,
60 0 0 0 0 0 0 0 - AS-PIN_probe_3465 60 1 60 chr5 180857866 78974413 78974473 1 60, 1, 78974413,
60 0 0 0 0 0 0 0 - AS-PIN_probe_3466 60 1 60 chr5 180857866 78980640 78980700 1 60, 1, 78980640,
60 0 0 0 0 0 0 0 + AS-PIN_probe_3467 60 1 60 chr5 180857866 79509576 79509636 1 60, 1, 79509576,
60 0 0 0 0 0 0 0 - AS-PIN_probe_3468 60 1 60 chr5 180857866 80399607 80399667 1 60, 1, 80399607,
60 0 0 0 0 0 0 0 - AS-PIN_probe_3469 60 1 60 chr5 180857866 80458648 80458708 1 60, 1, 80458648,
60 0 0 0 0 0 0 0 - AS-PIN_probe_3470 60 1 60 chr5 180857866 80589307 80589367 1 60, 1, 80589307,
60 0 0 0 0 0 0 0 + AS-PIN_probe_3471 60 1 60 chr5 180857866 80679445 80679505 1 60, 1, 80679445,
60 0 0 0 0 0 0 0 + AS-PIN_probe_3472 60 1 60 chr5 180857866 80752048 80752108 1 60, 1, 80752048,
60 0 0 0 0 0 0 0 - AS-PIN_probe_3473 60 1 60 chr5 180857866 86701391 86701451 1 60, 1, 86701391,
60 0 0 0 0 0 0 0 - AS-PIN_probe_3474 60 1 60 chr5 180857866 86707965 86708025 1 60, 1, 86707965,
60 0 0 0 0 0 0 0 + AS-PIN_probe_3475 60 1 60 chr5 180857866 86725997 86726057 1 60, 1, 86725997,
60 0 0 0 0 0 0 0 + AS-PIN_probe_3476 60 1 60 chr5 180857866 90707126 90707186 1 60, 1, 90707126,
60 0 0 0 0 0 0 0 + AS-PIN_probe_3477 60 1 60 chr5 180857866 90710288 90710348 1 60, 1, 90710288,
60 0 0 0 0 0 0 0 + AS-PIN_probe_3478 60 1 60 chr5 180857866 94232818 94232878 1 60, 1, 94232818,
60 0 0 0 0 0 0 0 + AS-PIN_probe_3479 60 1 60 chr5 180857866 94859991 94860051 1 60, 1, 94859991,
60 0 0 0 0 0 0 0 - AS-PIN_probe_3480 60 1 60 chr5 180857866 95145256 95145316 1 60, 1, 95145256,
60 0 0 0 0 0 0 0 + AS-PIN_probe_3481 60 1 60 chr5 180857866 95268182 95268242 1 60, 1, 95268182,
60 0 0 0 0 0 0 0 - AS-PIN_probe_3482 60 1 60 chr5 180857866 96057253 96057313 1 60, 1, 96057253,
60 0 0 0 0 0 0 0 - AS-PIN_probe_3483 60 1 60 chr5 180857866 96119042 96119102 1 60, 1, 96119042,
60 0 0 0 0 0 0 0 + AS-PIN_probe_3484 60 1 60 chr5 180857866 96137951 96138011 1 60, 1, 96137951,
60 0 0 0 0 0 0 0 + AS-PIN_probe_3485 60 1 60 chr5 180857866 98227130 98227190 1 60, 1, 98227130,
60 0 0 0 0 0 0 0 + AS-PIN_probe_3486 60 1 60 chr5 180857866 98246781 98246841 1 60, 1, 98246781,
60 0 0 0 0 0 0 0 + AS-PIN_probe_3487 60 1 60 chr5 180857866 98249192 98249252 1 60, 1, 98249192,
60 0 0 0 0 0 0 0 + AS-PIN_probe_3488 60 1 60 chr5 180857866 98262308 98262368 1 60, 1, 98262308,
60 0 0 0 0 0 0 0 - AS-PIN_probe_3489 60 1 60 chr5 180857866 102500334 102500394 1 60, 1, 102500334,
60 0 0 0 0 0 0 0 - AS-PIN_probe_3490 60 1 60 chr5 180857866 102549933 102549993 1 60, 1, 102549933,
60 0 0 0 0 0 0 0 + AS-PIN_probe_3491 60 1 60 chr5 180857866 111094582 111094642 1 60, 1, 111094582,
60 0 0 0 0 0 0 0 + AS-PIN_probe_3492 60 1 60 chr5 180857866 111547671 111547731 1 60, 1, 111547671,
60 0 0 0 0 0 0 0 - AS-PIN_probe_3493 60 1 60 chr5 180857866 112118466 112118526 1 60, 1, 112118466,
60 0 0 0 0 0 0 0 - AS-PIN_probe_3494 60 1 60 chr5 180857866 112917185 112917245 1 60, 1, 112917185,
60 0 0 0 0 0 0 0 + AS-PIN_probe_3495 60 1 60 chr5 180857866 115850501 115850561 1 60, 1, 115850501,
60 0 0 0 0 0 0 0 - AS-PIN_probe_3496 60 1 60 chr5 180857866 118528100 118528160 1 60, 1, 118528100,
60 0 0 0 0 0 0 0 - AS-PIN_probe_3497 60 1 60 chr5 180857866 118870411 118870471 1 60, 1, 118870411,
60 0 0 0 0 0 0 0 - AS-PIN_probe_3498 60 1 60 chr5 180857866 118894859 118894919 1 60, 1, 118894859,
53 0 0 0 0 0 0 0 + AS-PIN_probe_3499 53 1 53 chr5 180857866 122721931 122721984 1 53, 1, 122721931,
60 0 0 0 0 0 0 0 - AS-PIN_probe_3500 60 1 60 chr5 180857866 126196284 126196344 1 60, 1, 126196284,
60 0 0 0 0 0 0 0 - AS-PIN_probe_3501 60 1 60 chr5 180857866 129064979 129065039 1 60, 1, 129064979,
60 0 0 0 0 0 0 0 + AS-PIN_probe_3502 60 1 60 chr5 180857866 131358111 131358171 1 60, 1, 131358111,
60 0 0 0 0 0 0 0 + AS-PIN_probe_3503 60 1 60 chr5 180857866 131848028 131848088 1 60, 1, 131848028,
60 0 0 0 0 0 0 0 + AS-PIN_probe_3504 60 1 60 chr5 180857866 131849870 131849930 1 60, 1, 131849870,
60 0 0 0 0 0 0 0 + AS-PIN_probe_3505 60 1 60 chr5 180857866 131853014 131853074 1 60, 1, 131853014,
60 0 0 0 0 0 0 0 - AS-PIN_probe_3506 60 1 60 chr5 180857866 132230480 132230540 1 60, 1, 132230480,
60 0 0 0 0 0 0 0 + AS-PIN_probe_3507 60 1 60 chr5 180857866 132256649 132256709 1 60, 1, 132256649,
60 0 0 0 0 0 0 0 - AS-PIN_probe_3508 60 1 60 chr5 180857866 133737972 133738032 1 60, 1, 133737972,
60 0 0 0 0 0 0 0 - AS-PIN_probe_3509 60 1 60 chr5 180857866 134130577 134130637 1 60, 1, 134130577,
60 0 0 0 0 0 0 0 + AS-PIN_probe_3510 60 1 60 chr5 180857866 135314896 135314956 1 60, 1, 135314896,
60 0 0 0 0 0 0 0 - AS-PIN_probe_3511 60 1 60 chr5 180857866 137299384 137299444 1 60, 1, 137299384,
60 0 0 0 0 0 0 0 + AS-PIN_probe_3512 60 1 60 chr5 180857866 137309835 137309895 1 60, 1, 137309835,
60 0 0 0 0 0 0 0 + AS-PIN_probe_3513 60 1 60 chr5 180857866 137325997 137326057 1 60, 1, 137325997,
60 0 0 0 0 0 0 0 + AS-PIN_probe_3514 60 1 60 chr5 180857866 137504410 137504470 1 60, 1, 137504410,
60 0 0 0 0 0 0 0 + AS-PIN_probe_3515 60 1 60 chr5 180857866 137531606 137531666 1 60, 1, 137531606,
60 0 0 0 0 0 0 0 + AS-PIN_probe_3516 60 1 60 chr5 180857866 137556185 137556245 1 60, 1, 137556185,
60 0 0 0 0 0 0 0 + AS-PIN_probe_3517 60 1 60 chr5 180857866 137649661 137649721 1 60, 1, 137649661,
60 0 0 0 0 0 0 0 - AS-PIN_probe_3518 60 1 60 chr5 180857866 137756758 137756818 1 60, 1, 137756758,
60 0 0 0 0 0 0 0 - AS-PIN_probe_3519 60 1 60 chr5 180857866 137761765 137761825 1 60, 1, 137761765,
60 0 0 0 0 0 0 0 - AS-PIN_probe_3520 60 1 60 chr5 180857866 137808002 137808062 1 60, 1, 137808002,
60 0 0 0 0 0 0 0 - AS-PIN_probe_3521 60 1 60 chr5 180857866 138173625 138173685 1 60, 1, 138173625,
60 0 0 0 0 0 0 0 - AS-PIN_probe_3522 60 1 60 chr5 180857866 138292833 138292893 1 60, 1, 138292833,
60 0 0 0 0 0 0 0 - AS-PIN_probe_3523 60 1 60 chr5 180857866 138727346 138727406 1 60, 1, 138727346,
60 0 0 0 0 0 0 0 - AS-PIN_probe_3524 60 1 60 chr5 180857866 140001074 140001134 1 60, 1, 140001074,
60 0 0 0 0 0 0 0 - AS-PIN_probe_3525 60 1 60 chr5 180857866 140003341 140003401 1 60, 1, 140003341,
60 0 0 0 0 0 0 0 + AS-PIN_probe_3526 60 1 60 chr5 180857866 140985056 140985116 1 60, 1, 140985056,
60 0 0 0 0 0 0 0 + AS-PIN_probe_3527 60 1 60 chr5 180857866 140985974 140986034 1 60, 1, 140985974,
60 0 0 0 0 0 0 0 + AS-PIN_probe_3528 60 1 60 chr5 180857866 140987878 140987938 1 60, 1, 140987878,
60 0 0 0 0 0 0 0 + AS-PIN_probe_3529 60 1 60 chr5 180857866 140989811 140989871 1 60, 1, 140989811,
60 0 0 0 0 0 0 0 + AS-PIN_probe_3530 60 1 60 chr5 180857866 141024682 141024742 1 60, 1, 141024682,
60 0 0 0 0 0 0 0 + AS-PIN_probe_3531 60 1 60 chr5 180857866 141029747 141029807 1 60, 1, 141029747,
60 0 0 0 0 0 0 0 - AS-PIN_probe_3532 60 1 60 chr5 180857866 141296946 141297006 1 60, 1, 141296946,
60 0 0 0 0 0 0 0 + AS-PIN_probe_3533 60 1 60 chr5 180857866 141311279 141311339 1 60, 1, 141311279,
60 0 0 0 0 0 0 0 - AS-PIN_probe_3534 60 1 60 chr5 180857866 141497482 141497542 1 60, 1, 141497482,
60 0 0 0 0 0 0 0 - AS-PIN_probe_3535 60 1 60 chr5 180857866 142291798 142291858 1 60, 1, 142291798,
60 0 0 0 0 0 0 0 - AS-PIN_probe_3536 60 1 60 chr5 180857866 142373837 142373897 1 60, 1, 142373837,
60 0 0 0 0 0 0 0 - AS-PIN_probe_3537 60 1 60 chr5 180857866 145415736 145415796 1 60, 1, 145415736,
60 0 0 0 0 0 0 0 - AS-PIN_probe_3538 60 1 60 chr5 180857866 145852675 145852735 1 60, 1, 145852675,
60 0 0 0 0 0 0 0 + AS-PIN_probe_3539 60 1 60 chr5 180857866 146784659 146784719 1 60, 1, 146784659,
60 0 0 0 0 0 0 0 + AS-PIN_probe_3540 60 1 60 chr5 180857866 146996744 146996804 1 60, 1, 146996744,
60 0 0 0 0 0 0 0 - AS-PIN_probe_3541 60 1 60 chr5 180857866 147484520 147484580 1 60, 1, 147484520,
60 0 0 0 0 0 0 0 - AS-PIN_probe_3542 60 1 60 chr5 180857866 148689421 148689481 1 60, 1, 148689421,
60 0 0 0 0 0 0 0 + AS-PIN_probe_3543 60 1 60 chr5 180857866 148909995 148910055 1 60, 1, 148909995,
60 0 0 0 0 0 0 0 + AS-PIN_probe_3544 60 1 60 chr5 180857866 149244563 149244623 1 60, 1, 149244563,
60 0 0 0 0 0 0 0 + AS-PIN_probe_3545 60 1 60 chr5 180857866 149246066 149246126 1 60, 1, 149246066,
60 0 0 0 0 0 0 0 + AS-PIN_probe_3546 60 1 60 chr5 180857866 149484055 149484115 1 60, 1, 149484055,
60 0 0 0 0 0 0 0 + AS-PIN_probe_3547 60 1 60 chr5 180857866 149492613 149492673 1 60, 1, 149492613,
60 0 0 0 0 0 0 0 + AS-PIN_probe_3548 60 1 60 chr5 180857866 149493704 149493764 1 60, 1, 149493704,
60 0 0 0 0 0 0 0 - AS-PIN_probe_3549 60 1 60 chr5 180857866 149751740 149751800 1 60, 1, 149751740,
60 0 0 0 0 0 0 0 + AS-PIN_probe_3550 60 1 60 chr5 180857866 149762957 149763017 1 60, 1, 149762957,
60 0 0 0 0 0 0 0 + AS-PIN_probe_3551 60 1 60 chr5 180857866 149764863 149764923 1 60, 1, 149764863,
60 0 0 0 0 0 0 0 + AS-PIN_probe_3552 60 1 60 chr5 180857866 149766914 149766974 1 60, 1, 149766914,
60 0 0 0 0 0 0 0 - AS-PIN_probe_3553 60 1 60 chr5 180857866 149909432 149909492 1 60, 1, 149909432,
60 0 0 0 0 0 0 0 - AS-PIN_probe_3554 60 1 60 chr5 180857866 150032196 150032256 1 60, 1, 150032196,
60 0 0 0 0 0 0 0 + AS-PIN_probe_3555 60 1 60 chr5 180857866 150082672 150082732 1 60, 1, 150082672,
60 0 0 0 0 0 0 0 - AS-PIN_probe_3556 60 1 60 chr5 180857866 150386653 150386713 1 60, 1, 150386653,
60 0 0 0 0 0 0 0 + AS-PIN_probe_3557 60 1 60 chr5 180857866 150392077 150392137 1 60, 1, 150392077,
60 0 0 0 0 0 0 0 + AS-PIN_probe_3558 60 1 60 chr5 180857866 150394761 150394821 1 60, 1, 150394761,
60 0 0 0 0 0 0 0 + AS-PIN_probe_3559 60 1 60 chr5 180857866 150463386 150463446 1 60, 1, 150463386,
60 0 0 0 0 0 0 0 + AS-PIN_probe_3560 60 1 60 chr5 180857866 150492265 150492325 1 60, 1, 150492265,
60 0 0 0 0 0 0 0 + AS-PIN_probe_3561 60 1 60 chr5 180857866 150561382 150561442 1 60, 1, 150561382,
60 0 0 0 0 0 0 0 - AS-PIN_probe_3562 60 1 60 chr5 180857866 150836343 150836403 1 60, 1, 150836343,
60 0 0 0 0 0 0 0 + AS-PIN_probe_3563 60 1 60 chr5 180857866 150872300 150872360 1 60, 1, 150872300,
60 0 0 0 0 0 0 0 + AS-PIN_probe_3564 60 1 60 chr5 180857866 151026165 151026225 1 60, 1, 151026165,
60 0 0 0 0 0 0 0 + AS-PIN_probe_3565 60 1 60 chr5 180857866 153386208 153386268 1 60, 1, 153386208,
52 0 0 0 0 0 0 0 - AS-PIN_probe_3566 52 1 52 chr5 180857866 153763670 153763722 1 52, 1, 153763670,
60 0 0 0 0 0 0 0 - AS-PIN_probe_3567 60 1 60 chr5 180857866 153810846 153810906 1 60, 1, 153810846,
60 0 0 0 0 0 0 0 - AS-PIN_probe_3568 60 1 60 chr5 180857866 154230409 154230469 1 60, 1, 154230409,
60 0 0 0 0 0 0 0 + AS-PIN_probe_3569 60 1 60 chr5 180857866 154271573 154271633 1 60, 1, 154271573,
60 0 0 0 0 0 0 0 - AS-PIN_probe_3570 60 1 60 chr5 180857866 156663823 156663883 1 60, 1, 156663823,
60 0 0 0 0 0 0 0 + AS-PIN_probe_3571 60 1 60 chr5 180857866 157150009 157150069 1 60, 1, 157150009,
60 0 0 0 0 0 0 0 + AS-PIN_probe_3572 60 1 60 chr5 180857866 158533684 158533744 1 60, 1, 158533684,
60 0 0 0 0 0 0 0 - AS-PIN_probe_3573 60 1 60 chr5 180857866 159781792 159781852 1 60, 1, 159781792,
60 0 0 0 0 0 0 0 - AS-PIN_probe_3574 60 1 60 chr5 180857866 162830946 162831006 1 60, 1, 162830946,
60 0 0 0 0 0 0 0 - AS-PIN_probe_3575 60 1 60 chr5 180857866 167773989 167774049 1 60, 1, 167773989,
60 0 0 0 0 0 0 0 - AS-PIN_probe_3576 60 1 60 chr5 180857866 167854139 167854199 1 60, 1, 167854139,
60 0 0 0 0 0 0 0 - AS-PIN_probe_3577 60 1 60 chr5 180857866 167856810 167856870 1 60, 1, 167856810,
60 0 0 0 0 0 0 0 - AS-PIN_probe_3578 60 1 60 chr5 180857866 168947983 168948043 1 60, 1, 168947983,
60 0 0 0 0 0 0 0 - AS-PIN_probe_3579 60 1 60 chr5 180857866 169063530 169063590 1 60, 1, 169063530,
60 0 0 0 0 0 0 0 - AS-PIN_probe_3580 60 1 60 chr5 180857866 169071516 169071576 1 60, 1, 169071516,
60 0 0 0 0 0 0 0 - AS-PIN_probe_3581 60 1 60 chr5 180857866 170278321 170278381 1 60, 1, 170278321,
60 0 0 0 0 0 0 0 + AS-PIN_probe_3582 60 1 60 chr5 180857866 171449895 171449955 1 60, 1, 171449895,
60 0 0 0 0 0 0 0 + AS-PIN_probe_3583 60 1 60 chr5 180857866 171453509 171453569 1 60, 1, 171453509,
60 0 0 0 0 0 0 0 + AS-PIN_probe_3584 60 1 60 chr5 180857866 171465286 171465346 1 60, 1, 171465286,
60 0 0 0 0 0 0 0 + AS-PIN_probe_3585 60 1 60 chr5 180857866 172129302 172129362 1 60, 1, 172129302,
60 0 0 0 0 0 0 0 - AS-PIN_probe_3586 60 1 60 chr5 180857866 173252659 173252719 1 60, 1, 173252659,
60 0 0 0 0 0 0 0 - AS-PIN_probe_3587 60 1 60 chr5 180857866 173309116 173309176 1 60, 1, 173309116,
60 0 0 0 0 0 0 0 - AS-PIN_probe_3588 60 1 60 chr5 180857866 174868640 174868700 1 60, 1, 174868640,
52 0 0 0 0 0 0 0 - AS-PIN_probe_3589 52 1 52 chr5 180857866 175672878 175672930 1 52, 1, 175672878,
60 0 0 0 0 0 0 0 - AS-PIN_probe_3590 60 1 60 chr5 180857866 175684254 175684314 1 60, 1, 175684254,
60 0 0 0 0 0 0 0 - AS-PIN_probe_3591 60 1 60 chr5 180857866 175948637 175948697 1 60, 1, 175948637,
60 0 0 0 0 0 0 0 + AS-PIN_probe_3592 60 1 60 chr5 180857866 176329228 176329288 1 60, 1, 176329228,
60 0 0 0 0 0 0 0 - AS-PIN_probe_3593 60 1 60 chr5 180857866 176403995 176404055 1 60, 1, 176403995,
60 0 0 0 0 0 0 0 - AS-PIN_probe_3594 60 1 60 chr5 180857866 176494690 176494750 1 60, 1, 176494690,
60 0 0 0 0 0 0 0 + AS-PIN_probe_3595 60 1 60 chr5 180857866 176872178 176872238 1 60, 1, 176872178,
60 0 0 0 0 0 0 0 - AS-PIN_probe_3596 60 1 60 chr5 180857866 176953745 176953805 1 60, 1, 176953745,
60 0 0 0 0 0 0 0 - AS-PIN_probe_3597 60 1 60 chr5 180857866 177568936 177568996 1 60, 1, 177568936,
60 0 0 0 0 0 0 0 + AS-PIN_probe_3598 60 1 60 chr5 180857866 177572650 177572710 1 60, 1, 177572650,
60 0 0 0 0 0 0 0 + AS-PIN_probe_3599 60 1 60 chr5 180857866 177591070 177591130 1 60, 1, 177591070,
60 0 0 0 0 0 0 0 - AS-PIN_probe_3600 60 1 60 chr5 180857866 179068584 179068644 1 60, 1, 179068584,
60 0 0 0 0 0 0 0 - AS-PIN_probe_3601 60 1 60 chr5 180857866 179083276 179083336 1 60, 1, 179083276,
60 0 0 0 0 0 0 0 + AS-PIN_probe_3602 60 1 60 chr5 180857866 179251045 179251105 1 60, 1, 179251045,
60 0 0 0 0 0 0 0 + AS-PIN_probe_3603 60 1 60 chr5 180857866 179258853 179258913 1 60, 1, 179258853,
60 0 0 0 0 0 0 0 + AS-PIN_probe_3604 60 1 60 chr5 180857866 179628955 179629015 1 60, 1, 179628955,
60 0 0 0 0 0 0 0 + AS-PIN_probe_3605 60 1 60 chr5 180857866 179672090 179672150 1 60, 1, 179672090,
60 0 0 0 0 0 0 0 - AS-PIN_probe_3606 60 1 60 chr5 180857866 179912991 179913051 1 60, 1, 179912991,
60 0 0 0 0 0 0 0 - AS-PIN_probe_3607 60 1 60 chr5 180857866 179924094 179924154 1 60, 1, 179924094,
60 0 0 0 0 0 0 0 - AS-PIN_probe_3608 60 1 60 chr5 180857866 179928715 179928775 1 60, 1, 179928715,
60 0 0 0 0 0 0 0 + AS-PIN_probe_3609 60 1 60 chr5 180857866 180168624 180168684 1 60, 1, 180168624,
60 0 0 0 0 0 0 0 + AS-PIN_probe_3610 60 1 60 chr5 180857866 180169954 180170014 1 60, 1, 180169954,
60 0 0 0 0 0 0 0 + AS-PIN_probe_3611 60 1 60 chr6 170899992 574901 574961 1 60, 1, 574901,
60 0 0 0 0 0 0 0 + AS-PIN_probe_3612 60 1 60 chr6 170899992 2783859 2783919 1 60, 1, 2783859,
60 0 0 0 0 0 0 0 + AS-PIN_probe_3613 60 1 60 chr6 170899992 2838726 2838786 1 60, 1, 2838726,
60 0 0 0 0 0 0 0 + AS-PIN_probe_3614 60 1 60 chr6 170899992 2894240 2894300 1 60, 1, 2894240,
60 0 0 0 0 0 0 0 - AS-PIN_probe_3615 60 1 60 chr6 170899992 2962131 2962191 1 60, 1, 2962131,
60 0 0 0 0 0 0 0 - AS-PIN_probe_3616 60 1 60 chr6 170899992 3026211 3026271 1 60, 1, 3026211,
60 0 0 0 0 0 0 0 - AS-PIN_probe_3617 60 1 60 chr6 170899992 3049452 3049512 1 60, 1, 3049452,
60 0 0 0 0 0 0 0 - AS-PIN_probe_3618 60 1 60 chr6 170899992 4001553 4001613 1 60, 1, 4001553,
60 0 0 0 0 0 0 0 - AS-PIN_probe_3619 60 1 60 chr6 170899992 4007789 4007849 1 60, 1, 4007789,
60 0 0 0 0 0 0 0 - AS-PIN_probe_3620 60 1 60 chr6 170899992 7185669 7185729 1 60, 1, 7185669,
60 0 0 0 0 0 0 0 + AS-PIN_probe_3621 60 1 60 chr6 170899992 7243995 7244055 1 60, 1, 7243995,
60 0 0 0 0 0 0 0 - AS-PIN_probe_3622 60 1 60 chr6 170899992 7341937 7341997 1 60, 1, 7341937,
60 0 0 0 0 0 0 0 - AS-PIN_probe_3623 60 1 60 chr6 170899992 7510590 7510650 1 60, 1, 7510590,
60 0 0 0 0 0 0 0 - AS-PIN_probe_3624 60 1 60 chr6 170899992 7523010 7523070 1 60, 1, 7523010,
60 0 0 0 0 0 0 0 + AS-PIN_probe_3625 60 1 60 chr6 170899992 8362658 8362718 1 60, 1, 8362658,
60 0 0 0 0 0 0 0 - AS-PIN_probe_3626 60 1 60 chr6 170899992 11069523 11069583 1 60, 1, 11069523,
60 0 0 0 0 0 0 0 - AS-PIN_probe_3627 60 1 60 chr6 170899992 13391632 13391692 1 60, 1, 13391632,
60 0 0 0 0 0 0 0 + AS-PIN_probe_3628 60 1 60 chr6 170899992 13413338 13413398 1 60, 1, 13413338,
60 0 0 0 0 0 0 0 - AS-PIN_probe_3629 60 1 60 chr6 170899992 13707266 13707326 1 60, 1, 13707266,
60 0 0 0 0 0 0 0 - AS-PIN_probe_3630 60 1 60 chr6 170899992 15518433 15518493 1 60, 1, 15518433,
60 0 0 0 0 0 0 0 - AS-PIN_probe_3631 60 1 60 chr6 170899992 16238766 16238826 1 60, 1, 16238766,
60 0 0 0 0 0 0 0 - AS-PIN_probe_3632 60 1 60 chr6 170899992 16362771 16362831 1 60, 1, 16362771,
60 0 0 0 0 0 0 0 - AS-PIN_probe_3633 60 1 60 chr6 170899992 16398671 16398731 1 60, 1, 16398671,
60 0 0 0 0 0 0 0 + AS-PIN_probe_3634 60 1 60 chr6 170899992 16541227 16541287 1 60, 1, 16541227,
60 0 0 0 0 0 0 0 + AS-PIN_probe_3635 60 1 60 chr6 170899992 16858243 16858303 1 60, 1, 16858243,
60 0 0 0 0 0 0 0 - AS-PIN_probe_3636 60 1 60 chr6 170899992 17534799 17534859 1 60, 1, 17534799,
60 0 0 0 0 0 0 0 - AS-PIN_probe_3637 60 1 60 chr6 170899992 17713144 17713204 1 60, 1, 17713144,
60 0 0 0 0 0 0 0 + AS-PIN_probe_3638 60 1 60 chr6 170899992 17754304 17754364 1 60, 1, 17754304,
60 0 0 0 0 0 0 0 + AS-PIN_probe_3639 60 1 60 chr6 170899992 17889056 17889116 1 60, 1, 17889056,
60 0 0 0 0 0 0 0 + AS-PIN_probe_3640 60 1 60 chr6 170899992 17902854 17902914 1 60, 1, 17902854,
60 0 0 0 0 0 0 0 + AS-PIN_probe_3641 60 1 60 chr6 170899992 24410191 24410251 1 60, 1, 24410191,
60 0 0 0 0 0 0 0 + AS-PIN_probe_3642 60 1 60 chr6 170899992 24466144 24466204 1 60, 1, 24466144,
60 0 0 0 0 0 0 0 - AS-PIN_probe_3643 60 1 60 chr6 170899992 24531600 24531660 1 60, 1, 24531600,
60 0 0 0 0 0 0 0 + AS-PIN_probe_3644 60 1 60 chr6 170899992 24584425 24584485 1 60, 1, 24584425,
60 0 0 0 0 0 0 0 + AS-PIN_probe_3645 60 1 60 chr6 170899992 24774792 24774852 1 60, 1, 24774792,
60 0 0 0 0 0 0 0 - AS-PIN_probe_3646 60 1 60 chr6 170899992 24889683 24889743 1 60, 1, 24889683,
60 0 0 0 0 0 0 0 + AS-PIN_probe_3647 60 1 60 chr6 170899992 24926772 24926832 1 60, 1, 24926772,
60 0 0 0 0 0 0 0 - AS-PIN_probe_3648 60 1 60 chr6 170899992 25718256 25718316 1 60, 1, 25718256,
60 0 0 0 0 0 0 0 + AS-PIN_probe_3649 60 1 60 chr6 170899992 25927745 25927805 1 60, 1, 25927745,
60 0 0 0 0 0 0 0 + AS-PIN_probe_3650 60 1 60 chr6 170899992 30148944 30149004 1 60, 1, 30148944,
60 0 0 0 0 0 0 0 + AS-PIN_probe_3651 60 1 60 chr6 170899992 30183864 30183924 1 60, 1, 30183864,
60 0 0 0 0 0 0 0 + AS-PIN_probe_3652 60 1 60 chr6 170899992 30187439 30187499 1 60, 1, 30187439,
60 0 0 0 0 0 0 0 + AS-PIN_probe_3653 60 1 60 chr6 170899992 30234938 30234998 1 60, 1, 30234938,
60 0 0 0 0 0 0 0 - AS-PIN_probe_3654 60 1 60 chr6 170899992 30246256 30246316 1 60, 1, 30246256,
60 0 0 0 0 0 0 0 + AS-PIN_probe_3655 60 1 60 chr6 170899992 30276809 30276869 1 60, 1, 30276809,
60 0 0 0 0 0 0 0 - AS-PIN_probe_3656 60 1 60 chr6 170899992 30566140 30566200 1 60, 1, 30566140,
52 0 0 0 0 0 0 0 + AS-PIN_probe_3657 52 1 52 chr6 170899992 30623983 30624035 1 52, 1, 30623983,
60 0 0 0 0 0 0 0 - AS-PIN_probe_3658 60 1 60 chr6 170899992 30703391 30703451 1 60, 1, 30703391,
60 0 0 0 0 0 0 0 - AS-PIN_probe_3659 60 1 60 chr6 170899992 30717931 30717991 1 60, 1, 30717931,
60 0 0 0 0 0 0 0 + AS-PIN_probe_3660 60 1 60 chr6 170899992 30783150 30783210 1 60, 1, 30783150,
60 0 0 0 0 0 0 0 - AS-PIN_probe_3661 60 1 60 chr6 170899992 30987769 30987829 1 60, 1, 30987769,
60 0 0 0 0 0 0 0 + AS-PIN_probe_3662 60 1 60 chr6 170899992 31218828 31218888 1 60, 1, 31218828,
60 0 0 0 0 0 0 0 + AS-PIN_probe_3663 60 1 60 chr6 170899992 32030138 32030198 1 60, 1, 32030138,
60 0 0 0 0 0 0 0 + AS-PIN_probe_3664 60 1 60 chr6 170899992 32034553 32034613 1 60, 1, 32034553,
60 0 0 0 0 0 0 0 + AS-PIN_probe_3665 60 1 60 chr6 170899992 32919608 32919668 1 60, 1, 32919608,
60 0 0 0 0 0 0 0 + AS-PIN_probe_3666 60 1 60 chr6 170899992 33013151 33013211 1 60, 1, 33013151,
60 0 0 0 0 0 0 0 - AS-PIN_probe_3667 60 1 60 chr6 170899992 33285692 33285752 1 60, 1, 33285692,
60 0 0 0 0 0 0 0 + AS-PIN_probe_3668 60 1 60 chr6 170899992 33342393 33342453 1 60, 1, 33342393,
60 0 0 0 0 0 0 0 + AS-PIN_probe_3669 60 1 60 chr6 170899992 33363200 33363260 1 60, 1, 33363200,
60 0 0 0 0 0 0 0 + AS-PIN_probe_3670 60 1 60 chr6 170899992 33364165 33364225 1 60, 1, 33364165,
60 0 0 0 0 0 0 0 - AS-PIN_probe_3671 60 1 60 chr6 170899992 33489199 33489259 1 60, 1, 33489199,
60 0 0 0 0 0 0 0 + AS-PIN_probe_3672 60 1 60 chr6 170899992 34958758 34958818 1 60, 1, 34958758,
60 0 0 0 0 0 0 0 - AS-PIN_probe_3673 60 1 60 chr6 170899992 35042993 35043053 1 60, 1, 35042993,
60 0 0 0 0 0 0 0 - AS-PIN_probe_3674 60 1 60 chr6 170899992 35161587 35161647 1 60, 1, 35161587,
60 0 0 0 0 0 0 0 - AS-PIN_probe_3675 60 1 60 chr6 170899992 35318794 35318854 1 60, 1, 35318794,
60 0 0 0 0 0 0 0 - AS-PIN_probe_3676 60 1 60 chr6 170899992 35366020 35366080 1 60, 1, 35366020,
60 0 0 0 0 0 0 0 - AS-PIN_probe_3677 60 1 60 chr6 170899992 35370210 35370270 1 60, 1, 35370210,
60 0 0 0 0 0 0 0 + AS-PIN_probe_3678 60 1 60 chr6 170899992 35551743 35551803 1 60, 1, 35551743,
60 0 0 0 0 0 0 0 + AS-PIN_probe_3679 60 1 60 chr6 170899992 35556068 35556128 1 60, 1, 35556068,
60 0 0 0 0 0 0 0 + AS-PIN_probe_3680 60 1 60 chr6 170899992 36038316 36038376 1 60, 1, 36038316,
60 0 0 0 0 0 0 0 - AS-PIN_probe_3681 60 1 60 chr6 170899992 36214456 36214516 1 60, 1, 36214456,
60 0 0 0 0 0 0 0 - AS-PIN_probe_3682 60 1 60 chr6 170899992 36557316 36557376 1 60, 1, 36557316,
60 0 0 0 0 0 0 0 + AS-PIN_probe_3683 60 1 60 chr6 170899992 36593535 36593595 1 60, 1, 36593535,
60 0 0 0 0 0 0 0 - AS-PIN_probe_3684 60 1 60 chr6 170899992 36675192 36675252 1 60, 1, 36675192,
60 0 0 0 0 0 0 0 - AS-PIN_probe_3685 60 1 60 chr6 170899992 36760155 36760215 1 60, 1, 36760155,
60 0 0 0 0 0 0 0 - AS-PIN_probe_3686 60 1 60 chr6 170899992 36995331 36995391 1 60, 1, 36995331,
60 0 0 0 0 0 0 0 + AS-PIN_probe_3687 60 1 60 chr6 170899992 37725733 37725793 1 60, 1, 37725733,
60 0 0 0 0 0 0 0 + AS-PIN_probe_3688 60 1 60 chr6 170899992 38758569 38758629 1 60, 1, 38758569,
60 0 0 0 0 0 0 0 - AS-PIN_probe_3689 60 1 60 chr6 170899992 39967094 39967154 1 60, 1, 39967094,
60 0 0 0 0 0 0 0 + AS-PIN_probe_3690 60 1 60 chr6 170899992 41947293 41947353 1 60, 1, 41947293,
60 0 0 0 0 0 0 0 + AS-PIN_probe_3691 60 1 60 chr6 170899992 42330582 42330642 1 60, 1, 42330582,
60 0 0 0 0 0 0 0 - AS-PIN_probe_3692 60 1 60 chr6 170899992 42693124 42693184 1 60, 1, 42693124,
60 0 0 0 0 0 0 0 - AS-PIN_probe_3693 60 1 60 chr6 170899992 42745807 42745867 1 60, 1, 42745807,
60 0 0 0 0 0 0 0 - AS-PIN_probe_3694 60 1 60 chr6 170899992 42749841 42749901 1 60, 1, 42749841,
60 0 0 0 0 0 0 0 - AS-PIN_probe_3695 60 1 60 chr6 170899992 42752498 42752558 1 60, 1, 42752498,
60 0 0 0 0 0 0 0 - AS-PIN_probe_3696 60 1 60 chr6 170899992 43037927 43037987 1 60, 1, 43037927,
60 0 0 0 0 0 0 0 + AS-PIN_probe_3697 60 1 60 chr6 170899992 43045643 43045703 1 60, 1, 43045643,
60 0 0 0 0 0 0 0 - AS-PIN_probe_3698 60 1 60 chr6 170899992 43082911 43082971 1 60, 1, 43082911,
60 0 0 0 0 0 0 0 - AS-PIN_probe_3699 60 1 60 chr6 170899992 43085067 43085127 1 60, 1, 43085067,
60 0 0 0 0 0 0 0 + AS-PIN_probe_3700 60 1 60 chr6 170899992 43088684 43088744 1 60, 1, 43088684,
60 0 0 0 0 0 0 0 - AS-PIN_probe_3701 60 1 60 chr6 170899992 43100700 43100760 1 60, 1, 43100700,
60 0 0 0 0 0 0 0 - AS-PIN_probe_3702 60 1 60 chr6 170899992 43135163 43135223 1 60, 1, 43135163,
60 0 0 0 0 0 0 0 - AS-PIN_probe_3703 60 1 60 chr6 170899992 43375373 43375433 1 60, 1, 43375373,
60 0 0 0 0 0 0 0 - AS-PIN_probe_3704 60 1 60 chr6 170899992 43521992 43522052 1 60, 1, 43521992,
60 0 0 0 0 0 0 0 - AS-PIN_probe_3705 60 1 60 chr6 170899992 44307078 44307138 1 60, 1, 44307078,
60 0 0 0 0 0 0 0 - AS-PIN_probe_3706 60 1 60 chr6 170899992 44309167 44309227 1 60, 1, 44309167,
60 0 0 0 0 0 0 0 + AS-PIN_probe_3707 60 1 60 chr6 170899992 45029072 45029132 1 60, 1, 45029072,
60 0 0 0 0 0 0 0 + AS-PIN_probe_3708 60 1 60 chr6 170899992 46241199 46241259 1 60, 1, 46241199,
60 0 0 0 0 0 0 0 - AS-PIN_probe_3709 60 1 60 chr6 170899992 46731538 46731598 1 60, 1, 46731538,
60 0 0 0 0 0 0 0 + AS-PIN_probe_3710 60 1 60 chr6 170899992 46792732 46792792 1 60, 1, 46792732,
60 0 0 0 0 0 0 0 + AS-PIN_probe_3711 60 1 60 chr6 170899992 46938732 46938792 1 60, 1, 46938732,
60 0 0 0 0 0 0 0 - AS-PIN_probe_3712 60 1 60 chr6 170899992 49545828 49545888 1 60, 1, 49545828,
60 0 0 0 0 0 0 0 - AS-PIN_probe_3713 60 1 60 chr6 170899992 50911732 50911792 1 60, 1, 50911732,
60 0 0 0 0 0 0 0 + AS-PIN_probe_3714 60 1 60 chr6 170899992 51727635 51727695 1 60, 1, 51727635,
60 0 0 0 0 0 0 0 + AS-PIN_probe_3715 60 1 60 chr6 170899992 52477368 52477428 1 60, 1, 52477368,
60 0 0 0 0 0 0 0 + AS-PIN_probe_3716 60 1 60 chr6 170899992 53268404 53268464 1 60, 1, 53268404,
60 0 0 0 0 0 0 0 - AS-PIN_probe_3717 60 1 60 chr6 170899992 53478148 53478208 1 60, 1, 53478148,
60 0 0 0 0 0 0 0 + AS-PIN_probe_3718 60 1 60 chr6 170899992 53478193 53478253 1 60, 1, 53478193,
60 0 0 0 0 0 0 0 - AS-PIN_probe_3719 60 1 60 chr6 170899992 53479669 53479729 1 60, 1, 53479669,
60 0 0 0 0 0 0 0 - AS-PIN_probe_3720 60 1 60 chr6 170899992 53480236 53480296 1 60, 1, 53480236,
60 0 0 0 0 0 0 0 - AS-PIN_probe_3721 60 1 60 chr6 170899992 53481351 53481411 1 60, 1, 53481351,
60 0 0 0 0 0 0 0 + AS-PIN_probe_3722 60 1 60 chr6 170899992 53481408 53481468 1 60, 1, 53481408,
60 0 0 0 0 0 0 0 + AS-PIN_probe_3723 60 1 60 chr6 170899992 53488900 53488960 1 60, 1, 53488900,
60 0 0 0 0 0 0 0 + AS-PIN_probe_3724 60 1 60 chr6 170899992 56437009 56437069 1 60, 1, 56437009,
60 0 0 0 0 0 0 0 + AS-PIN_probe_3725 60 1 60 chr6 170899992 56507901 56507961 1 60, 1, 56507901,
60 0 0 0 0 0 0 0 + AS-PIN_probe_3726 60 1 60 chr6 170899992 56541289 56541349 1 60, 1, 56541289,
60 0 0 0 0 0 0 0 + AS-PIN_probe_3727 60 1 60 chr6 170899992 56602140 56602200 1 60, 1, 56602140,
60 0 0 0 0 0 0 0 + AS-PIN_probe_3728 60 1 60 chr6 170899992 56643504 56643564 1 60, 1, 56643504,
60 0 0 0 0 0 0 0 + AS-PIN_probe_3729 60 1 60 chr6 170899992 57169303 57169363 1 60, 1, 57169303,
52 0 0 0 0 0 0 0 - AS-PIN_probe_3730 52 1 52 chr6 170899992 64340530 64340582 1 52, 1, 64340530,
60 0 0 0 0 0 0 0 + AS-PIN_probe_3731 60 1 60 chr6 170899992 70443094 70443154 1 60, 1, 70443094,
60 0 0 0 0 0 0 0 - AS-PIN_probe_3732 60 1 60 chr6 170899992 71323155 71323215 1 60, 1, 71323155,
60 0 0 0 0 0 0 0 - AS-PIN_probe_3733 60 1 60 chr6 170899992 71623282 71623342 1 60, 1, 71623282,
60 0 0 0 0 0 0 0 + AS-PIN_probe_3734 60 1 60 chr6 170899992 75854052 75854112 1 60, 1, 75854052,
60 0 0 0 0 0 0 0 + AS-PIN_probe_3735 60 1 60 chr6 170899992 76007641 76007701 1 60, 1, 76007641,
60 0 0 0 0 0 0 0 - AS-PIN_probe_3736 60 1 60 chr6 170899992 80794320 80794380 1 60, 1, 80794320,
60 0 0 0 0 0 0 0 - AS-PIN_probe_3737 60 1 60 chr6 170899992 83919948 83920008 1 60, 1, 83919948,
60 0 0 0 0 0 0 0 + AS-PIN_probe_3738 60 1 60 chr6 170899992 88285268 88285328 1 60, 1, 88285268,
60 0 0 0 0 0 0 0 + AS-PIN_probe_3739 60 1 60 chr6 170899992 88330609 88330669 1 60, 1, 88330609,
60 0 0 0 0 0 0 0 - AS-PIN_probe_3740 60 1 60 chr6 170899992 90388328 90388388 1 60, 1, 90388328,
60 0 0 0 0 0 0 0 + AS-PIN_probe_3741 60 1 60 chr6 170899992 90412983 90413043 1 60, 1, 90412983,
60 0 0 0 0 0 0 0 + AS-PIN_probe_3742 60 1 60 chr6 170899992 90441959 90442019 1 60, 1, 90441959,
60 0 0 0 0 0 0 0 + AS-PIN_probe_3743 60 1 60 chr6 170899992 90450284 90450344 1 60, 1, 90450284,
60 0 0 0 0 0 0 0 + AS-PIN_probe_3744 60 1 60 chr6 170899992 90543075 90543135 1 60, 1, 90543075,
60 0 0 0 0 0 0 0 + AS-PIN_probe_3745 60 1 60 chr6 170899992 91311012 91311072 1 60, 1, 91311012,
60 0 0 0 0 0 0 0 + AS-PIN_probe_3746 60 1 60 chr6 170899992 100104846 100104906 1 60, 1, 100104846,
60 0 0 0 0 0 0 0 + AS-PIN_probe_3747 60 1 60 chr6 170899992 100117485 100117545 1 60, 1, 100117485,
60 0 0 0 0 0 0 0 + AS-PIN_probe_3748 60 1 60 chr6 170899992 100510711 100510771 1 60, 1, 100510711,
60 0 0 0 0 0 0 0 - AS-PIN_probe_3749 60 1 60 chr6 170899992 106653867 106653927 1 60, 1, 106653867,
60 0 0 0 0 0 0 0 + AS-PIN_probe_3750 60 1 60 chr6 170899992 106802752 106802812 1 60, 1, 106802752,
60 0 0 0 0 0 0 0 + AS-PIN_probe_3751 60 1 60 chr6 170899992 108349746 108349806 1 60, 1, 108349746,
60 0 0 0 0 0 0 0 + AS-PIN_probe_3752 60 1 60 chr6 170899992 108357336 108357396 1 60, 1, 108357336,
60 0 0 0 0 0 0 0 + AS-PIN_probe_3753 60 1 60 chr6 170899992 109420735 109420795 1 60, 1, 109420735,
60 0 0 0 0 0 0 0 + AS-PIN_probe_3754 60 1 60 chr6 170899992 109426591 109426651 1 60, 1, 109426591,
60 0 0 0 0 0 0 0 - AS-PIN_probe_3755 60 1 60 chr6 170899992 111387067 111387127 1 60, 1, 111387067,
60 0 0 0 0 0 0 0 + AS-PIN_probe_3756 60 1 60 chr6 170899992 111735406 111735466 1 60, 1, 111735406,
60 0 0 0 0 0 0 0 + AS-PIN_probe_3757 60 1 60 chr6 170899992 111739082 111739142 1 60, 1, 111739082,
60 0 0 0 0 0 0 0 + AS-PIN_probe_3758 60 1 60 chr6 170899992 111750514 111750574 1 60, 1, 111750514,
60 0 0 0 0 0 0 0 + AS-PIN_probe_3759 60 1 60 chr6 170899992 111757564 111757624 1 60, 1, 111757564,
60 0 0 0 0 0 0 0 + AS-PIN_probe_3760 60 1 60 chr6 170899992 111818016 111818076 1 60, 1, 111818016,
60 0 0 0 0 0 0 0 + AS-PIN_probe_3761 60 1 60 chr6 170899992 112008159 112008219 1 60, 1, 112008159,
60 0 0 0 0 0 0 0 + AS-PIN_probe_3762 60 1 60 chr6 170899992 112019936 112019996 1 60, 1, 112019936,
60 0 0 0 0 0 0 0 + AS-PIN_probe_3763 60 1 60 chr6 170899992 112029142 112029202 1 60, 1, 112029142,
60 0 0 0 0 0 0 0 + AS-PIN_probe_3764 60 1 60 chr6 170899992 112122364 112122424 1 60, 1, 112122364,
60 0 0 0 0 0 0 0 + AS-PIN_probe_3765 60 1 60 chr6 170899992 112124292 112124352 1 60, 1, 112124292,
60 0 0 0 0 0 0 0 + AS-PIN_probe_3766 60 1 60 chr6 170899992 112128094 112128154 1 60, 1, 112128094,
60 0 0 0 0 0 0 0 + AS-PIN_probe_3767 60 1 60 chr6 170899992 112135856 112135916 1 60, 1, 112135856,
60 0 0 0 0 0 0 0 + AS-PIN_probe_3768 60 1 60 chr6 170899992 112547147 112547207 1 60, 1, 112547147,
60 0 0 0 0 0 0 0 + AS-PIN_probe_3769 60 1 60 chr6 170899992 112583541 112583601 1 60, 1, 112583541,
60 0 0 0 0 0 0 0 + AS-PIN_probe_3770 60 1 60 chr6 170899992 112619685 112619745 1 60, 1, 112619685,
60 0 0 0 0 0 0 0 + AS-PIN_probe_3771 60 1 60 chr6 170899992 112682013 112682073 1 60, 1, 112682013,
60 0 0 0 0 0 0 0 + AS-PIN_probe_3772 60 1 60 chr6 170899992 114373941 114374001 1 60, 1, 114373941,
60 0 0 0 0 0 0 0 + AS-PIN_probe_3773 60 1 60 chr6 170899992 114386563 114386623 1 60, 1, 114386563,
60 0 0 0 0 0 0 0 - AS-PIN_probe_3774 60 1 60 chr6 170899992 116797680 116797740 1 60, 1, 116797680,
60 0 0 0 0 0 0 0 - AS-PIN_probe_3775 60 1 60 chr6 170899992 119263627 119263687 1 60, 1, 119263627,
60 0 0 0 0 0 0 0 + AS-PIN_probe_3776 60 1 60 chr6 170899992 119385884 119385944 1 60, 1, 119385884,
60 0 0 0 0 0 0 0 + AS-PIN_probe_3777 60 1 60 chr6 170899992 123892077 123892137 1 60, 1, 123892077,
60 0 0 0 0 0 0 0 - AS-PIN_probe_3778 60 1 60 chr6 170899992 126291019 126291079 1 60, 1, 126291019,
60 0 0 0 0 0 0 0 - AS-PIN_probe_3779 60 1 60 chr6 170899992 126371230 126371290 1 60, 1, 126371230,
60 0 0 0 0 0 0 0 - AS-PIN_probe_3780 60 1 60 chr6 170899992 127643066 127643126 1 60, 1, 127643066,
60 0 0 0 0 0 0 0 - AS-PIN_probe_3781 60 1 60 chr6 170899992 129849311 129849371 1 60, 1, 129849311,
60 0 0 0 0 0 0 0 + AS-PIN_probe_3782 60 1 60 chr6 170899992 131228407 131228467 1 60, 1, 131228407,
60 0 0 0 0 0 0 0 + AS-PIN_probe_3783 60 1 60 chr6 170899992 131319272 131319332 1 60, 1, 131319272,
60 0 0 0 0 0 0 0 + AS-PIN_probe_3784 60 1 60 chr6 170899992 131973008 131973068 1 60, 1, 131973008,
60 0 0 0 0 0 0 0 + AS-PIN_probe_3785 60 1 60 chr6 170899992 132312933 132312993 1 60, 1, 132312933,
60 0 0 0 0 0 0 0 + AS-PIN_probe_3786 60 1 60 chr6 170899992 133086679 133086739 1 60, 1, 133086679,
60 0 0 0 0 0 0 0 + AS-PIN_probe_3787 60 1 60 chr6 170899992 133134978 133135038 1 60, 1, 133134978,
60 0 0 0 0 0 0 0 - AS-PIN_probe_3788 60 1 60 chr6 170899992 134254729 134254789 1 60, 1, 134254729,
60 0 0 0 0 0 0 0 + AS-PIN_probe_3789 60 1 60 chr6 170899992 135332109 135332169 1 60, 1, 135332109,
60 0 0 0 0 0 0 0 - AS-PIN_probe_3790 60 1 60 chr6 170899992 135557184 135557244 1 60, 1, 135557184,
60 0 0 0 0 0 0 0 + AS-PIN_probe_3791 60 1 60 chr6 170899992 135648418 135648478 1 60, 1, 135648418,
60 0 0 0 0 0 0 0 + AS-PIN_probe_3792 60 1 60 chr6 170899992 135665588 135665648 1 60, 1, 135665588,
60 0 0 0 0 0 0 0 - AS-PIN_probe_3793 60 1 60 chr6 170899992 136518497 136518557 1 60, 1, 136518497,
60 0 0 0 0 0 0 0 + AS-PIN_probe_3794 60 1 60 chr6 170899992 136605744 136605804 1 60, 1, 136605744,
60 0 0 0 0 0 0 0 + AS-PIN_probe_3795 60 1 60 chr6 170899992 136629946 136630006 1 60, 1, 136629946,
60 0 0 0 0 0 0 0 + AS-PIN_probe_3796 60 1 60 chr6 170899992 136632383 136632443 1 60, 1, 136632383,
60 0 0 0 0 0 0 0 + AS-PIN_probe_3797 60 1 60 chr6 170899992 136634850 136634910 1 60, 1, 136634850,
60 0 0 0 0 0 0 0 + AS-PIN_probe_3798 60 1 60 chr6 170899992 136635958 136636018 1 60, 1, 136635958,
60 0 0 0 0 0 0 0 + AS-PIN_probe_3799 60 1 60 chr6 170899992 136723569 136723629 1 60, 1, 136723569,
60 0 0 0 0 0 0 0 + AS-PIN_probe_3800 60 1 60 chr6 170899992 136921642 136921702 1 60, 1, 136921642,
60 0 0 0 0 0 0 0 - AS-PIN_probe_3801 60 1 60 chr6 170899992 138230462 138230522 1 60, 1, 138230462,
60 0 0 0 0 0 0 0 + AS-PIN_probe_3802 60 1 60 chr6 170899992 139271586 139271646 1 60, 1, 139271586,
60 0 0 0 0 0 0 0 + AS-PIN_probe_3803 60 1 60 chr6 170899992 139274141 139274201 1 60, 1, 139274141,
60 0 0 0 0 0 0 0 + AS-PIN_probe_3804 60 1 60 chr6 170899992 139280397 139280457 1 60, 1, 139280397,
60 0 0 0 0 0 0 0 - AS-PIN_probe_3805 60 1 60 chr6 170899992 142561268 142561328 1 60, 1, 142561268,
60 0 0 0 0 0 0 0 - AS-PIN_probe_3806 60 1 60 chr6 170899992 142768517 142768577 1 60, 1, 142768517,
60 0 0 0 0 0 0 0 - AS-PIN_probe_3807 60 1 60 chr6 170899992 143697886 143697946 1 60, 1, 143697886,
60 0 0 0 0 0 0 0 - AS-PIN_probe_3808 60 1 60 chr6 170899992 143837615 143837675 1 60, 1, 143837615,
60 0 0 0 0 0 0 0 - AS-PIN_probe_3809 60 1 60 chr6 170899992 144789115 144789175 1 60, 1, 144789115,
60 0 0 0 0 0 0 0 - AS-PIN_probe_3810 60 1 60 chr6 170899992 145203594 145203654 1 60, 1, 145203594,
60 0 0 0 0 0 0 0 + AS-PIN_probe_3811 60 1 60 chr6 170899992 145998255 145998315 1 60, 1, 145998255,
60 0 0 0 0 0 0 0 + AS-PIN_probe_3812 60 1 60 chr6 170899992 146250857 146250917 1 60, 1, 146250857,
60 0 0 0 0 0 0 0 + AS-PIN_probe_3813 60 1 60 chr6 170899992 146311119 146311179 1 60, 1, 146311119,
60 0 0 0 0 0 0 0 + AS-PIN_probe_3814 60 1 60 chr6 170899992 149959958 149960018 1 60, 1, 149959958,
60 0 0 0 0 0 0 0 + AS-PIN_probe_3815 60 1 60 chr6 170899992 149961119 149961179 1 60, 1, 149961119,
60 0 0 0 0 0 0 0 + AS-PIN_probe_3816 60 1 60 chr6 170899992 150093647 150093707 1 60, 1, 150093647,
60 0 0 0 0 0 0 0 + AS-PIN_probe_3817 60 1 60 chr6 170899992 152775512 152775572 1 60, 1, 152775512,
60 0 0 0 0 0 0 0 + AS-PIN_probe_3818 60 1 60 chr6 170899992 152864394 152864454 1 60, 1, 152864394,
60 0 0 0 0 0 0 0 + AS-PIN_probe_3819 60 1 60 chr6 170899992 153386325 153386385 1 60, 1, 153386325,
60 0 0 0 0 0 0 0 - AS-PIN_probe_3820 60 1 60 chr6 170899992 155221316 155221376 1 60, 1, 155221316,
60 0 0 0 0 0 0 0 - AS-PIN_probe_3821 60 1 60 chr6 170899992 157348712 157348772 1 60, 1, 157348712,
60 0 0 0 0 0 0 0 - AS-PIN_probe_3822 60 1 60 chr6 170899992 158266491 158266551 1 60, 1, 158266491,
60 0 0 0 0 0 0 0 - AS-PIN_probe_3823 60 1 60 chr6 170899992 158293338 158293398 1 60, 1, 158293338,
60 0 0 0 0 0 0 0 - AS-PIN_probe_3824 60 1 60 chr6 170899992 158297568 158297628 1 60, 1, 158297568,
60 0 0 0 0 0 0 0 - AS-PIN_probe_3825 60 1 60 chr6 170899992 158457884 158457944 1 60, 1, 158457884,
60 0 0 0 0 0 0 0 - AS-PIN_probe_3826 60 1 60 chr6 170899992 158872495 158872555 1 60, 1, 158872495,
60 0 0 0 0 0 0 0 + AS-PIN_probe_3827 60 1 60 chr6 170899992 159178584 159178644 1 60, 1, 159178584,
60 0 0 0 0 0 0 0 + AS-PIN_probe_3828 60 1 60 chr6 170899992 160074021 160074081 1 60, 1, 160074021,
60 0 0 0 0 0 0 0 + AS-PIN_probe_3829 60 1 60 chr6 170899992 160171350 160171410 1 60, 1, 160171350,
60 0 0 0 0 0 0 0 + AS-PIN_probe_3830 60 1 60 chr6 170899992 160175450 160175510 1 60, 1, 160175450,
60 0 0 0 0 0 0 0 - AS-PIN_probe_3831 60 1 60 chr6 170899992 160197425 160197485 1 60, 1, 160197425,
60 0 0 0 0 0 0 0 + AS-PIN_probe_3832 60 1 60 chr6 170899992 161545692 161545752 1 60, 1, 161545692,
60 0 0 0 0 0 0 0 + AS-PIN_probe_3833 60 1 60 chr6 170899992 166749945 166750005 1 60, 1, 166749945,
60 0 0 0 0 0 0 0 - AS-PIN_probe_3834 60 1 60 chr6 170899992 168142091 168142151 1 60, 1, 168142091,
60 0 0 0 0 0 0 0 + AS-PIN_probe_3835 60 1 60 chr6 170899992 169439193 169439253 1 60, 1, 169439193,
60 0 0 0 0 0 0 0 + AS-PIN_probe_3836 60 1 60 chr6 170899992 169883224 169883284 1 60, 1, 169883224,
60 0 0 0 0 0 0 0 + AS-PIN_probe_3837 60 1 60 chr6 170899992 169888360 169888420 1 60, 1, 169888360,
60 0 0 0 0 0 0 0 + AS-PIN_probe_3838 60 1 60 chr6 170899992 170512083 170512143 1 60, 1, 170512083,
60 0 0 0 0 0 0 0 - AS-PIN_probe_3839 60 1 60 chr7 158821424 2188850 2188910 1 60, 1, 2188850,
60 0 0 0 0 0 0 0 - AS-PIN_probe_3840 60 1 60 chr7 158821424 3763836 3763896 1 60, 1, 3763836,
60 0 0 0 0 0 0 0 - AS-PIN_probe_3841 60 1 60 chr7 158821424 3864536 3864596 1 60, 1, 3864536,
60 0 0 0 0 0 0 0 - AS-PIN_probe_3842 60 1 60 chr7 158821424 3940265 3940325 1 60, 1, 3940265,
60 0 0 0 0 0 0 0 - AS-PIN_probe_3843 60 1 60 chr7 158821424 5035465 5035525 1 60, 1, 5035465,
52 0 0 0 0 0 0 0 + AS-PIN_probe_3844 52 1 52 chr7 158821424 5289703 5289755 1 52, 1, 5289703,
60 0 0 0 0 0 0 0 + AS-PIN_probe_3845 60 1 60 chr7 158821424 5984095 5984155 1 60, 1, 5984095,
60 0 0 0 0 0 0 0 + AS-PIN_probe_3846 60 1 60 chr7 158821424 7451955 7452015 1 60, 1, 7451955,
60 0 0 0 0 0 0 0 - AS-PIN_probe_3847 60 1 60 chr7 158821424 10874830 10874890 1 60, 1, 10874830,
60 0 0 0 0 0 0 0 - AS-PIN_probe_3848 60 1 60 chr7 158821424 17155807 17155867 1 60, 1, 17155807,
60 0 0 0 0 0 0 0 + AS-PIN_probe_3849 60 1 60 chr7 158821424 19983581 19983641 1 60, 1, 19983581,
60 0 0 0 0 0 0 0 - AS-PIN_probe_3850 60 1 60 chr7 158821424 20194589 20194649 1 60, 1, 20194589,
60 0 0 0 0 0 0 0 - AS-PIN_probe_3851 60 1 60 chr7 158821424 22937906 22937966 1 60, 1, 22937906,
60 0 0 0 0 0 0 0 - AS-PIN_probe_3852 60 1 60 chr7 158821424 22953627 22953687 1 60, 1, 22953627,
60 0 0 0 0 0 0 0 - AS-PIN_probe_3853 60 1 60 chr7 158821424 23086382 23086442 1 60, 1, 23086382,
60 0 0 0 0 0 0 0 - AS-PIN_probe_3854 60 1 60 chr7 158821424 23120726 23120786 1 60, 1, 23120726,
60 0 0 0 0 0 0 0 + AS-PIN_probe_3855 60 1 60 chr7 158821424 23318612 23318672 1 60, 1, 23318612,
60 0 0 0 0 0 0 0 - AS-PIN_probe_3856 60 1 60 chr7 158821424 23513644 23513704 1 60, 1, 23513644,
60 0 0 0 0 0 0 0 - AS-PIN_probe_3857 60 1 60 chr7 158821424 24102357 24102417 1 60, 1, 24102357,
60 0 0 0 0 0 0 0 + AS-PIN_probe_3858 60 1 60 chr7 158821424 24622750 24622810 1 60, 1, 24622750,
60 0 0 0 0 0 0 0 - AS-PIN_probe_3859 60 1 60 chr7 158821424 25996560 25996620 1 60, 1, 25996560,
60 0 0 0 0 0 0 0 + AS-PIN_probe_3860 60 1 60 chr7 158821424 26006494 26006554 1 60, 1, 26006494,
60 0 0 0 0 0 0 0 + AS-PIN_probe_3861 60 1 60 chr7 158821424 26009458 26009518 1 60, 1, 26009458,
60 0 0 0 0 0 0 0 + AS-PIN_probe_3862 60 1 60 chr7 158821424 26010261 26010321 1 60, 1, 26010261,
60 0 0 0 0 0 0 0 + AS-PIN_probe_3863 60 1 60 chr7 158821424 26935435 26935495 1 60, 1, 26935435,
60 0 0 0 0 0 0 0 + AS-PIN_probe_3864 60 1 60 chr7 158821424 27344147 27344207 1 60, 1, 27344147,
60 0 0 0 0 0 0 0 + AS-PIN_probe_3865 60 1 60 chr7 158821424 27462432 27462492 1 60, 1, 27462432,
60 0 0 0 0 0 0 0 + AS-PIN_probe_3866 60 1 60 chr7 158821424 30245975 30246035 1 60, 1, 30245975,
60 0 0 0 0 0 0 0 + AS-PIN_probe_3867 60 1 60 chr7 158821424 30250452 30250512 1 60, 1, 30250452,
60 0 0 0 0 0 0 0 + AS-PIN_probe_3868 60 1 60 chr7 158821424 30313477 30313537 1 60, 1, 30313477,
60 0 0 0 0 0 0 0 - AS-PIN_probe_3869 60 1 60 chr7 158821424 30441415 30441475 1 60, 1, 30441415,
60 0 0 0 0 0 0 0 - AS-PIN_probe_3870 60 1 60 chr7 158821424 30797025 30797085 1 60, 1, 30797025,
60 0 0 0 0 0 0 0 + AS-PIN_probe_3871 60 1 60 chr7 158821424 31660890 31660950 1 60, 1, 31660890,
60 0 0 0 0 0 0 0 - AS-PIN_probe_3872 60 1 60 chr7 158821424 36100550 36100610 1 60, 1, 36100550,
60 0 0 0 0 0 0 0 + AS-PIN_probe_3873 60 1 60 chr7 158821424 37127706 37127766 1 60, 1, 37127706,
60 0 0 0 0 0 0 0 - AS-PIN_probe_3874 60 1 60 chr7 158821424 38020287 38020347 1 60, 1, 38020287,
60 0 0 0 0 0 0 0 - AS-PIN_probe_3875 60 1 60 chr7 158821424 39383344 39383404 1 60, 1, 39383344,
60 0 0 0 0 0 0 0 - AS-PIN_probe_3876 60 1 60 chr7 158821424 39810351 39810411 1 60, 1, 39810351,
60 0 0 0 0 0 0 0 - AS-PIN_probe_3877 60 1 60 chr7 158821424 39890843 39890903 1 60, 1, 39890843,
60 0 0 0 0 0 0 0 - AS-PIN_probe_3878 60 1 60 chr7 158821424 43354707 43354767 1 60, 1, 43354707,
52 0 0 0 0 0 0 0 + AS-PIN_probe_3879 52 1 52 chr7 158821424 43453720 43453772 1 52, 1, 43453720,
52 0 0 0 0 0 0 0 + AS-PIN_probe_3880 52 1 52 chr7 158821424 43459088 43459140 1 52, 1, 43459088,
60 0 0 0 0 0 0 0 - AS-PIN_probe_3881 60 1 60 chr7 158821424 43924384 43924444 1 60, 1, 43924384,
60 0 0 0 0 0 0 0 + AS-PIN_probe_3882 60 1 60 chr7 158821424 43953566 43953626 1 60, 1, 43953566,
60 0 0 0 0 0 0 0 - AS-PIN_probe_3883 60 1 60 chr7 158821424 44020971 44021031 1 60, 1, 44020971,
60 0 0 0 0 0 0 0 - AS-PIN_probe_3884 60 1 60 chr7 158821424 44023861 44023921 1 60, 1, 44023861,
60 0 0 0 0 0 0 0 + AS-PIN_probe_3885 60 1 60 chr7 158821424 44033677 44033737 1 60, 1, 44033677,
60 0 0 0 0 0 0 0 + AS-PIN_probe_3886 60 1 60 chr7 158821424 44777298 44777358 1 60, 1, 44777298,
60 0 0 0 0 0 0 0 + AS-PIN_probe_3887 60 1 60 chr7 158821424 44914144 44914204 1 60, 1, 44914144,
60 0 0 0 0 0 0 0 + AS-PIN_probe_3888 60 1 60 chr7 158821424 44915189 44915249 1 60, 1, 44915189,
60 0 0 0 0 0 0 0 + AS-PIN_probe_3889 60 1 60 chr7 158821424 44916187 44916247 1 60, 1, 44916187,
60 0 0 0 0 0 0 0 + AS-PIN_probe_3890 60 1 60 chr7 158821424 47182152 47182212 1 60, 1, 47182152,
60 0 0 0 0 0 0 0 - AS-PIN_probe_3891 60 1 60 chr7 158821424 48272083 48272143 1 60, 1, 48272083,
60 0 0 0 0 0 0 0 - AS-PIN_probe_3892 60 1 60 chr7 158821424 55836795 55836855 1 60, 1, 55836795,
60 0 0 0 0 0 0 0 - AS-PIN_probe_3893 60 1 60 chr7 158821424 64998412 64998472 1 60, 1, 64998412,
60 0 0 0 0 0 0 0 - AS-PIN_probe_3894 60 1 60 chr7 158821424 65862362 65862422 1 60, 1, 65862362,
60 0 0 0 0 0 0 0 - AS-PIN_probe_3895 60 1 60 chr7 158821424 69681212 69681272 1 60, 1, 69681212,
60 0 0 0 0 0 0 0 + AS-PIN_probe_3896 60 1 60 chr7 158821424 70933345 70933405 1 60, 1, 70933345,
60 0 0 0 0 0 0 0 + AS-PIN_probe_3897 60 1 60 chr7 158821424 72596459 72596519 1 60, 1, 72596459,
60 0 0 0 0 0 0 0 + AS-PIN_probe_3898 60 1 60 chr7 158821424 72597342 72597402 1 60, 1, 72597342,
60 0 0 0 0 0 0 0 + AS-PIN_probe_3899 60 1 60 chr7 158821424 73096362 73096422 1 60, 1, 73096362,
60 0 0 0 0 0 0 0 + AS-PIN_probe_3900 60 1 60 chr7 158821424 73097909 73097969 1 60, 1, 73097909,
60 0 0 0 0 0 0 0 - AS-PIN_probe_3901 60 1 60 chr7 158821424 73557941 73558001 1 60, 1, 73557941,
60 0 0 0 0 0 0 0 - AS-PIN_probe_3902 60 1 60 chr7 158821424 73575864 73575924 1 60, 1, 73575864,
60 0 0 0 0 0 0 0 + AS-PIN_probe_3903 60 1 60 chr7 158821424 74836065 74836125 1 60, 1, 74836065,
60 0 0 0 0 0 0 0 - AS-PIN_probe_3904 60 1 60 chr7 158821424 76855394 76855454 1 60, 1, 76855394,
60 0 0 0 0 0 0 0 - AS-PIN_probe_3905 60 1 60 chr7 158821424 76906315 76906375 1 60, 1, 76906315,
60 0 0 0 0 0 0 0 - AS-PIN_probe_3906 60 1 60 chr7 158821424 77184211 77184271 1 60, 1, 77184211,
60 0 0 0 0 0 0 0 - AS-PIN_probe_3907 60 1 60 chr7 158821424 77216667 77216727 1 60, 1, 77216667,
60 0 0 0 0 0 0 0 + AS-PIN_probe_3908 60 1 60 chr7 158821424 77434147 77434207 1 60, 1, 77434147,
60 0 0 0 0 0 0 0 + AS-PIN_probe_3909 60 1 60 chr7 158821424 80979660 80979720 1 60, 1, 80979660,
60 0 0 0 0 0 0 0 + AS-PIN_probe_3910 60 1 60 chr7 158821424 86713636 86713696 1 60, 1, 86713636,
60 0 0 0 0 0 0 0 + AS-PIN_probe_3911 60 1 60 chr7 158821424 86750182 86750242 1 60, 1, 86750182,
60 0 0 0 0 0 0 0 + AS-PIN_probe_3912 60 1 60 chr7 158821424 86824745 86824805 1 60, 1, 86824745,
60 0 0 0 0 0 0 0 + AS-PIN_probe_3913 60 1 60 chr7 158821424 86874097 86874157 1 60, 1, 86874097,
60 0 0 0 0 0 0 0 + AS-PIN_probe_3914 60 1 60 chr7 158821424 87117735 87117795 1 60, 1, 87117735,
60 0 0 0 0 0 0 0 + AS-PIN_probe_3915 60 1 60 chr7 158821424 87132649 87132709 1 60, 1, 87132649,
60 0 0 0 0 0 0 0 - AS-PIN_probe_3916 60 1 60 chr7 158821424 87455923 87455983 1 60, 1, 87455923,
60 0 0 0 0 0 0 0 - AS-PIN_probe_3917 60 1 60 chr7 158821424 89532064 89532124 1 60, 1, 89532064,
60 0 0 0 0 0 0 0 - AS-PIN_probe_3918 60 1 60 chr7 158821424 91247675 91247735 1 60, 1, 91247675,
60 0 0 0 0 0 0 0 - AS-PIN_probe_3919 60 1 60 chr7 158821424 91316655 91316715 1 60, 1, 91316655,
60 0 0 0 0 0 0 0 - AS-PIN_probe_3920 60 1 60 chr7 158821424 91381257 91381317 1 60, 1, 91381257,
60 0 0 0 0 0 0 0 - AS-PIN_probe_3921 60 1 60 chr7 158821424 91722716 91722776 1 60, 1, 91722716,
60 0 0 0 0 0 0 0 + AS-PIN_probe_3922 60 1 60 chr7 158821424 92482780 92482840 1 60, 1, 92482780,
60 0 0 0 0 0 0 0 - AS-PIN_probe_3923 60 1 60 chr7 158821424 92526616 92526676 1 60, 1, 92526616,
60 0 0 0 0 0 0 0 + AS-PIN_probe_3924 60 1 60 chr7 158821424 93163123 93163183 1 60, 1, 93163123,
60 0 0 0 0 0 0 0 - AS-PIN_probe_3925 60 1 60 chr7 158821424 93700406 93700466 1 60, 1, 93700406,
60 0 0 0 0 0 0 0 - AS-PIN_probe_3926 60 1 60 chr7 158821424 97477906 97477966 1 60, 1, 97477906,
60 0 0 0 0 0 0 0 - AS-PIN_probe_3927 60 1 60 chr7 158821424 98145652 98145712 1 60, 1, 98145652,
60 0 0 0 0 0 0 0 - AS-PIN_probe_3928 60 1 60 chr7 158821424 98219212 98219272 1 60, 1, 98219212,
60 0 0 0 0 0 0 0 + AS-PIN_probe_3929 60 1 60 chr7 158821424 98272873 98272933 1 60, 1, 98272873,
60 0 0 0 0 0 0 0 + AS-PIN_probe_3930 60 1 60 chr7 158821424 98277930 98277990 1 60, 1, 98277930,
60 0 0 0 0 0 0 0 + AS-PIN_probe_3931 60 1 60 chr7 158821424 98280708 98280768 1 60, 1, 98280708,
60 0 0 0 0 0 0 0 + AS-PIN_probe_3932 60 1 60 chr7 158821424 98282770 98282830 1 60, 1, 98282770,
60 0 0 0 0 0 0 0 + AS-PIN_probe_3933 60 1 60 chr7 158821424 98284446 98284506 1 60, 1, 98284446,
60 0 0 0 0 0 0 0 - AS-PIN_probe_3934 60 1 60 chr7 158821424 98633453 98633513 1 60, 1, 98633453,
60 0 0 0 0 0 0 0 - AS-PIN_probe_3935 60 1 60 chr7 158821424 98806158 98806218 1 60, 1, 98806158,
60 0 0 0 0 0 0 0 - AS-PIN_probe_3936 60 1 60 chr7 158821424 99272165 99272225 1 60, 1, 99272165,
60 0 0 0 0 0 0 0 - AS-PIN_probe_3937 60 1 60 chr7 158821424 99299971 99300031 1 60, 1, 99299971,
60 0 0 0 0 0 0 0 - AS-PIN_probe_3938 60 1 60 chr7 158821424 99331888 99331948 1 60, 1, 99331888,
60 0 0 0 0 0 0 0 + AS-PIN_probe_3939 60 1 60 chr7 158821424 99336552 99336612 1 60, 1, 99336552,
60 0 0 0 0 0 0 0 + AS-PIN_probe_3940 60 1 60 chr7 158821424 99342799 99342859 1 60, 1, 99342799,
60 0 0 0 0 0 0 0 - AS-PIN_probe_3941 60 1 60 chr7 158821424 99366787 99366847 1 60, 1, 99366787,
60 0 0 0 0 0 0 0 - AS-PIN_probe_3942 60 1 60 chr7 158821424 99437582 99437642 1 60, 1, 99437582,
60 0 0 0 0 0 0 0 - AS-PIN_probe_3943 60 1 60 chr7 158821424 99855772 99855832 1 60, 1, 99855772,
60 0 0 0 0 0 0 0 - AS-PIN_probe_3944 60 1 60 chr7 158821424 101638523 101638583 1 60, 1, 101638523,
60 0 0 0 0 0 0 0 + AS-PIN_probe_3945 60 1 60 chr7 158821424 102730236 102730296 1 60, 1, 102730236,
60 0 0 0 0 0 0 0 + AS-PIN_probe_3946 60 1 60 chr7 158821424 104693597 104693657 1 60, 1, 104693597,
60 0 0 0 0 0 0 0 - AS-PIN_probe_3947 60 1 60 chr7 158821424 104799673 104799733 1 60, 1, 104799673,
60 0 0 0 0 0 0 0 - AS-PIN_probe_3948 60 1 60 chr7 158821424 105146879 105146939 1 60, 1, 105146879,
60 0 0 0 0 0 0 0 + AS-PIN_probe_3949 60 1 60 chr7 158821424 105487967 105488027 1 60, 1, 105487967,
60 0 0 0 0 0 0 0 - AS-PIN_probe_3950 60 1 60 chr7 158821424 106414273 106414333 1 60, 1, 106414273,
60 0 0 0 0 0 0 0 - AS-PIN_probe_3951 60 1 60 chr7 158821424 106420756 106420816 1 60, 1, 106420756,
60 0 0 0 0 0 0 0 - AS-PIN_probe_3952 60 1 60 chr7 158821424 106430229 106430289 1 60, 1, 106430229,
60 0 0 0 0 0 0 0 - AS-PIN_probe_3953 60 1 60 chr7 158821424 106983269 106983329 1 60, 1, 106983269,
60 0 0 0 0 0 0 0 + AS-PIN_probe_3954 60 1 60 chr7 158821424 107158670 107158730 1 60, 1, 107158670,
52 0 0 0 0 0 0 0 + AS-PIN_probe_3955 52 1 52 chr7 158821424 107164011 107164063 1 52, 1, 107164011,
60 0 0 0 0 0 0 0 + AS-PIN_probe_3956 60 1 60 chr7 158821424 107166690 107166750 1 60, 1, 107166690,
60 0 0 0 0 0 0 0 + AS-PIN_probe_3957 60 1 60 chr7 158821424 107188090 107188150 1 60, 1, 107188090,
60 0 0 0 0 0 0 0 + AS-PIN_probe_3958 60 1 60 chr7 158821424 107229296 107229356 1 60, 1, 107229296,
60 0 0 0 0 0 0 0 + AS-PIN_probe_3959 60 1 60 chr7 158821424 107326077 107326137 1 60, 1, 107326077,
60 0 0 0 0 0 0 0 - AS-PIN_probe_3960 60 1 60 chr7 158821424 111706224 111706284 1 60, 1, 111706224,
60 0 0 0 0 0 0 0 - AS-PIN_probe_3961 60 1 60 chr7 158821424 115974856 115974916 1 60, 1, 115974856,
60 0 0 0 0 0 0 0 - AS-PIN_probe_3962 60 1 60 chr7 158821424 115997054 115997114 1 60, 1, 115997054,
60 0 0 0 0 0 0 0 - AS-PIN_probe_3963 60 1 60 chr7 158821424 116433076 116433136 1 60, 1, 116433076,
60 0 0 0 0 0 0 0 - AS-PIN_probe_3964 60 1 60 chr7 158821424 116861526 116861586 1 60, 1, 116861526,
60 0 0 0 0 0 0 0 + AS-PIN_probe_3965 60 1 60 chr7 158821424 116991904 116991964 1 60, 1, 116991904,
60 0 0 0 0 0 0 0 - AS-PIN_probe_3966 60 1 60 chr7 158821424 121270604 121270664 1 60, 1, 121270604,
60 0 0 0 0 0 0 0 + AS-PIN_probe_3967 60 1 60 chr7 158821424 121332811 121332871 1 60, 1, 121332811,
60 0 0 0 0 0 0 0 + AS-PIN_probe_3968 60 1 60 chr7 158821424 121335625 121335685 1 60, 1, 121335625,
60 0 0 0 0 0 0 0 + AS-PIN_probe_3969 60 1 60 chr7 158821424 126605755 126605815 1 60, 1, 126605755,
60 0 0 0 0 0 0 0 - AS-PIN_probe_3970 60 1 60 chr7 158821424 127323511 127323571 1 60, 1, 127323511,
60 0 0 0 0 0 0 0 - AS-PIN_probe_3971 60 1 60 chr7 158821424 128045271 128045331 1 60, 1, 128045271,
57 0 0 0 0 0 0 0 - AS-PIN_probe_3972 57 1 57 chr7 158821424 128049618 128049675 1 57, 1, 128049618,
60 0 0 0 0 0 0 0 + AS-PIN_probe_3973 60 1 60 chr7 158821424 128239104 128239164 1 60, 1, 128239104,
60 0 0 0 0 0 0 0 - AS-PIN_probe_3974 60 1 60 chr7 158821424 128622847 128622907 1 60, 1, 128622847,
60 0 0 0 0 0 0 0 - AS-PIN_probe_3975 60 1 60 chr7 158821424 128951009 128951069 1 60, 1, 128951009,
60 0 0 0 0 0 0 0 - AS-PIN_probe_3976 60 1 60 chr7 158821424 128961095 128961155 1 60, 1, 128961095,
60 0 0 0 0 0 0 0 - AS-PIN_probe_3977 60 1 60 chr7 158821424 129350235 129350295 1 60, 1, 129350235,
60 0 0 0 0 0 0 0 + AS-PIN_probe_3978 60 1 60 chr7 158821424 130651539 130651599 1 60, 1, 130651539,
60 0 0 0 0 0 0 0 - AS-PIN_probe_3979 60 1 60 chr7 158821424 134074993 134075053 1 60, 1, 134074993,
60 0 0 0 0 0 0 0 - AS-PIN_probe_3980 60 1 60 chr7 158821424 134077693 134077753 1 60, 1, 134077693,
60 0 0 0 0 0 0 0 - AS-PIN_probe_3981 60 1 60 chr7 158821424 134131255 134131315 1 60, 1, 134131255,
60 0 0 0 0 0 0 0 - AS-PIN_probe_3982 60 1 60 chr7 158821424 134787470 134787530 1 60, 1, 134787470,
60 0 0 0 0 0 0 0 + AS-PIN_probe_3983 60 1 60 chr7 158821424 134843703 134843763 1 60, 1, 134843703,
60 0 0 0 0 0 0 0 - AS-PIN_probe_3984 60 1 60 chr7 158821424 138551563 138551623 1 60, 1, 138551563,
60 0 0 0 0 0 0 0 + AS-PIN_probe_3985 60 1 60 chr7 158821424 138768726 138768786 1 60, 1, 138768726,
60 0 0 0 0 0 0 0 + AS-PIN_probe_3986 60 1 60 chr7 158821424 139180330 139180390 1 60, 1, 139180330,
60 0 0 0 0 0 0 0 + AS-PIN_probe_3987 60 1 60 chr7 158821424 139187255 139187315 1 60, 1, 139187255,
60 0 0 0 0 0 0 0 + AS-PIN_probe_3988 60 1 60 chr7 158821424 139498894 139498954 1 60, 1, 139498894,
60 0 0 0 0 0 0 0 - AS-PIN_probe_3989 60 1 60 chr7 158821424 139847646 139847706 1 60, 1, 139847646,
60 0 0 0 0 0 0 0 - AS-PIN_probe_3990 60 1 60 chr7 158821424 139851144 139851204 1 60, 1, 139851144,
60 0 0 0 0 0 0 0 + AS-PIN_probe_3991 60 1 60 chr7 158821424 139947391 139947451 1 60, 1, 139947391,
60 0 0 0 0 0 0 0 - AS-PIN_probe_3992 60 1 60 chr7 158821424 140898490 140898550 1 60, 1, 140898490,
60 0 0 0 0 0 0 0 + AS-PIN_probe_3993 60 1 60 chr7 158821424 142166500 142166560 1 60, 1, 142166500,
60 0 0 0 0 0 0 0 - AS-PIN_probe_3994 60 1 60 chr7 158821424 142349123 142349183 1 60, 1, 142349123,
60 0 0 0 0 0 0 0 - AS-PIN_probe_3995 60 1 60 chr7 158821424 142478015 142478075 1 60, 1, 142478015,
60 0 0 0 0 0 0 0 - AS-PIN_probe_3996 60 1 60 chr7 158821424 142481546 142481606 1 60, 1, 142481546,
60 0 0 0 0 0 0 0 - AS-PIN_probe_3997 60 1 60 chr7 158821424 147925049 147925109 1 60, 1, 147925049,
60 0 0 0 0 0 0 0 - AS-PIN_probe_3998 60 1 60 chr7 158821424 147932676 147932736 1 60, 1, 147932676,
60 0 0 0 0 0 0 0 + AS-PIN_probe_3999 60 1 60 chr7 158821424 147945094 147945154 1 60, 1, 147945094,
60 0 0 0 0 0 0 0 + AS-PIN_probe_4000 60 1 60 chr7 158821424 147952797 147952857 1 60, 1, 147952797,
60 0 0 0 0 0 0 0 - AS-PIN_probe_4001 60 1 60 chr7 158821424 148384897 148384957 1 60, 1, 148384897,
60 0 0 0 0 0 0 0 + AS-PIN_probe_4002 60 1 60 chr7 158821424 149473756 149473816 1 60, 1, 149473756,
53 0 0 0 0 0 0 0 - AS-PIN_probe_4003 53 1 53 chr7 158821424 149505549 149505602 1 53, 1, 149505549,
60 0 0 0 0 0 0 0 + AS-PIN_probe_4004 60 1 60 chr7 158821424 149934381 149934441 1 60, 1, 149934381,
60 0 0 0 0 0 0 0 - AS-PIN_probe_4005 60 1 60 chr7 158821424 149995298 149995358 1 60, 1, 149995298,
60 0 0 0 0 0 0 0 + AS-PIN_probe_4006 60 1 60 chr7 158821424 150150389 150150449 1 60, 1, 150150389,
60 0 0 0 0 0 0 0 - AS-PIN_probe_4007 60 1 60 chr7 158821424 150210343 150210403 1 60, 1, 150210343,
60 0 0 0 0 0 0 0 - AS-PIN_probe_4008 60 1 60 chr7 158821424 150252970 150253030 1 60, 1, 150252970,
60 0 0 0 0 0 0 0 - AS-PIN_probe_4009 60 1 60 chr7 158821424 150257459 150257519 1 60, 1, 150257459,
60 0 0 0 0 0 0 0 + AS-PIN_probe_4010 60 1 60 chr7 158821424 150695291 150695351 1 60, 1, 150695291,
60 0 0 0 0 0 0 0 + AS-PIN_probe_4011 60 1 60 chr7 158821424 151298499 151298559 1 60, 1, 151298499,
60 0 0 0 0 0 0 0 + AS-PIN_probe_4012 60 1 60 chr7 158821424 151317267 151317327 1 60, 1, 151317267,
60 0 0 0 0 0 0 0 + AS-PIN_probe_4013 60 1 60 chr7 158821424 151329241 151329301 1 60, 1, 151329241,
60 0 0 0 0 0 0 0 + AS-PIN_probe_4014 60 1 60 chr7 158821424 151373575 151373635 1 60, 1, 151373575,
60 0 0 0 0 0 0 0 + AS-PIN_probe_4015 60 1 60 chr7 158821424 154176111 154176171 1 60, 1, 154176111,
60 0 0 0 0 0 0 0 - AS-PIN_probe_4016 60 1 60 chr7 158821424 156540537 156540597 1 60, 1, 156540537,
60 0 0 0 0 0 0 0 - AS-PIN_probe_4017 60 1 60 chr7 158821424 156546123 156546183 1 60, 1, 156546123,
60 0 0 0 0 0 0 0 - AS-PIN_probe_4018 60 1 60 chr7 158821424 158222621 158222681 1 60, 1, 158222621,
60 0 0 0 0 0 0 0 - AS-PIN_probe_4019 60 1 60 chr7 158821424 158226296 158226356 1 60, 1, 158226296,
60 0 0 0 0 0 0 0 + AS-PIN_probe_4020 60 1 60 chr7 158821424 158324164 158324224 1 60, 1, 158324164,
60 0 0 0 0 0 0 0 - AS-PIN_probe_4021 60 1 60 chr8 146274826 403010 403070 1 60, 1, 403010,
60 0 0 0 0 0 0 0 - AS-PIN_probe_4022 60 1 60 chr8 146274826 1859346 1859406 1 60, 1, 1859346,
60 0 0 0 0 0 0 0 - AS-PIN_probe_4023 60 1 60 chr8 146274826 1863999 1864059 1 60, 1, 1863999,
60 0 0 0 0 0 0 0 + AS-PIN_probe_4024 60 1 60 chr8 146274826 2810823 2810883 1 60, 1, 2810823,
60 0 0 0 0 0 0 0 + AS-PIN_probe_4025 60 1 60 chr8 146274826 2987543 2987603 1 60, 1, 2987543,
60 0 0 0 0 0 0 0 - AS-PIN_probe_4026 60 1 60 chr8 146274826 6592598 6592658 1 60, 1, 6592598,
60 0 0 0 0 0 0 0 - AS-PIN_probe_4027 60 1 60 chr8 146274826 6599986 6600046 1 60, 1, 6599986,
60 0 0 0 0 0 0 0 - AS-PIN_probe_4028 60 1 60 chr8 146274826 9642943 9643003 1 60, 1, 9642943,
60 0 0 0 0 0 0 0 - AS-PIN_probe_4029 60 1 60 chr8 146274826 11214605 11214665 1 60, 1, 11214605,
60 0 0 0 0 0 0 0 - AS-PIN_probe_4030 60 1 60 chr8 146274826 11697746 11697806 1 60, 1, 11697746,
60 0 0 0 0 0 0 0 + AS-PIN_probe_4031 60 1 60 chr8 146274826 12633677 12633737 1 60, 1, 12633677,
60 0 0 0 0 0 0 0 + AS-PIN_probe_4032 60 1 60 chr8 146274826 12988283 12988343 1 60, 1, 12988283,
60 0 0 0 0 0 0 0 + AS-PIN_probe_4033 60 1 60 chr8 146274826 12994608 12994668 1 60, 1, 12994608,
60 0 0 0 0 0 0 0 + AS-PIN_probe_4034 60 1 60 chr8 146274826 12997827 12997887 1 60, 1, 12997827,
60 0 0 0 0 0 0 0 - AS-PIN_probe_4035 60 1 60 chr8 146274826 17107547 17107607 1 60, 1, 17107547,
60 0 0 0 0 0 0 0 - AS-PIN_probe_4036 60 1 60 chr8 146274826 17119051 17119111 1 60, 1, 17119051,
60 0 0 0 0 0 0 0 - AS-PIN_probe_4037 60 1 60 chr8 146274826 17452187 17452247 1 60, 1, 17452187,
60 0 0 0 0 0 0 0 - AS-PIN_probe_4038 60 1 60 chr8 146274826 17908051 17908111 1 60, 1, 17908051,
60 0 0 0 0 0 0 0 + AS-PIN_probe_4039 60 1 60 chr8 146274826 18703112 18703172 1 60, 1, 18703112,
60 0 0 0 0 0 0 0 + AS-PIN_probe_4040 60 1 60 chr8 146274826 19322249 19322309 1 60, 1, 19322249,
60 0 0 0 0 0 0 0 - AS-PIN_probe_4041 60 1 60 chr8 146274826 19721363 19721423 1 60, 1, 19721363,
60 0 0 0 0 0 0 0 - AS-PIN_probe_4042 60 1 60 chr8 146274826 19747494 19747554 1 60, 1, 19747494,
60 0 0 0 0 0 0 0 - AS-PIN_probe_4043 60 1 60 chr8 146274826 21907819 21907879 1 60, 1, 21907819,
60 0 0 0 0 0 0 0 - AS-PIN_probe_4044 60 1 60 chr8 146274826 22014914 22014974 1 60, 1, 22014914,
60 0 0 0 0 0 0 0 + AS-PIN_probe_4045 60 1 60 chr8 146274826 22053481 22053541 1 60, 1, 22053481,
60 0 0 0 0 0 0 0 + AS-PIN_probe_4046 60 1 60 chr8 146274826 23058007 23058067 1 60, 1, 23058007,
60 0 0 0 0 0 0 0 - AS-PIN_probe_4047 60 1 60 chr8 146274826 24252923 24252983 1 60, 1, 24252923,
60 0 0 0 0 0 0 0 - AS-PIN_probe_4048 60 1 60 chr8 146274826 24405308 24405368 1 60, 1, 24405308,
60 0 0 0 0 0 0 0 - AS-PIN_probe_4049 60 1 60 chr8 146274826 27367587 27367647 1 60, 1, 27367587,
60 0 0 0 0 0 0 0 + AS-PIN_probe_4050 60 1 60 chr8 146274826 27665963 27666023 1 60, 1, 27665963,
60 0 0 0 0 0 0 0 + AS-PIN_probe_4051 60 1 60 chr8 146274826 27724510 27724570 1 60, 1, 27724510,
60 0 0 0 0 0 0 0 - AS-PIN_probe_4052 60 1 60 chr8 146274826 28252754 28252814 1 60, 1, 28252754,
60 0 0 0 0 0 0 0 + AS-PIN_probe_4053 60 1 60 chr8 146274826 30043916 30043976 1 60, 1, 30043916,
60 0 0 0 0 0 0 0 - AS-PIN_probe_4054 60 1 60 chr8 146274826 30082803 30082863 1 60, 1, 30082803,
60 0 0 0 0 0 0 0 - AS-PIN_probe_4055 60 1 60 chr8 146274826 30152142 30152202 1 60, 1, 30152142,
60 0 0 0 0 0 0 0 - AS-PIN_probe_4056 60 1 60 chr8 146274826 30524350 30524410 1 60, 1, 30524350,
60 0 0 0 0 0 0 0 - AS-PIN_probe_4057 60 1 60 chr8 146274826 30535955 30536015 1 60, 1, 30535955,
60 0 0 0 0 0 0 0 - AS-PIN_probe_4058 60 1 60 chr8 146274826 30740331 30740391 1 60, 1, 30740331,
60 0 0 0 0 0 0 0 + AS-PIN_probe_4059 60 1 60 chr8 146274826 30774754 30774814 1 60, 1, 30774754,
60 0 0 0 0 0 0 0 - AS-PIN_probe_4060 60 1 60 chr8 146274826 31053230 31053290 1 60, 1, 31053230,
60 0 0 0 0 0 0 0 + AS-PIN_probe_4061 60 1 60 chr8 146274826 33437771 33437831 1 60, 1, 33437771,
60 0 0 0 0 0 0 0 - AS-PIN_probe_4062 60 1 60 chr8 146274826 38214212 38214272 1 60, 1, 38214212,
60 0 0 0 0 0 0 0 + AS-PIN_probe_4063 60 1 60 chr8 146274826 38276205 38276265 1 60, 1, 38276205,
60 0 0 0 0 0 0 0 - AS-PIN_probe_4064 60 1 60 chr8 146274826 38376962 38377022 1 60, 1, 38376962,
60 0 0 0 0 0 0 0 - AS-PIN_probe_4065 60 1 60 chr8 146274826 38381079 38381139 1 60, 1, 38381079,
60 0 0 0 0 0 0 0 + AS-PIN_probe_4066 60 1 60 chr8 146274826 38398558 38398618 1 60, 1, 38398558,
60 0 0 0 0 0 0 0 - AS-PIN_probe_4067 60 1 60 chr8 146274826 38764140 38764200 1 60, 1, 38764140,
60 0 0 0 0 0 0 0 - AS-PIN_probe_4068 60 1 60 chr8 146274826 38815144 38815204 1 60, 1, 38815144,
60 0 0 0 0 0 0 0 - AS-PIN_probe_4069 60 1 60 chr8 146274826 41595359 41595419 1 60, 1, 41595359,
60 0 0 0 0 0 0 0 - AS-PIN_probe_4070 60 1 60 chr8 146274826 42142101 42142161 1 60, 1, 42142101,
60 0 0 0 0 0 0 0 - AS-PIN_probe_4071 60 1 60 chr8 146274826 42298728 42298788 1 60, 1, 42298728,
60 0 0 0 0 0 0 0 - AS-PIN_probe_4072 60 1 60 chr8 146274826 42305798 42305858 1 60, 1, 42305798,
60 0 0 0 0 0 0 0 + AS-PIN_probe_4073 60 1 60 chr8 146274826 42739444 42739504 1 60, 1, 42739444,
60 0 0 0 0 0 0 0 + AS-PIN_probe_4074 60 1 60 chr8 146274826 42813621 42813681 1 60, 1, 42813621,
60 0 0 0 0 0 0 0 - AS-PIN_probe_4075 60 1 60 chr8 146274826 42971849 42971909 1 60, 1, 42971849,
60 0 0 0 0 0 0 0 + AS-PIN_probe_4076 60 1 60 chr8 146274826 48852928 48852988 1 60, 1, 48852928,
60 0 0 0 0 0 0 0 + AS-PIN_probe_4077 60 1 60 chr8 146274826 48860365 48860425 1 60, 1, 48860365,
60 0 0 0 0 0 0 0 + AS-PIN_probe_4078 60 1 60 chr8 146274826 48903401 48903461 1 60, 1, 48903401,
60 0 0 0 0 0 0 0 + AS-PIN_probe_4079 60 1 60 chr8 146274826 48963661 48963721 1 60, 1, 48963661,
60 0 0 0 0 0 0 0 - AS-PIN_probe_4080 60 1 60 chr8 146274826 49041299 49041359 1 60, 1, 49041299,
60 0 0 0 0 0 0 0 - AS-PIN_probe_4081 60 1 60 chr8 146274826 49044910 49044970 1 60, 1, 49044910,
60 0 0 0 0 0 0 0 + AS-PIN_probe_4082 60 1 60 chr8 146274826 52945443 52945503 1 60, 1, 52945443,
60 0 0 0 0 0 0 0 + AS-PIN_probe_4083 60 1 60 chr8 146274826 53699840 53699900 1 60, 1, 53699840,
60 0 0 0 0 0 0 0 + AS-PIN_probe_4084 60 1 60 chr8 146274826 53720920 53720980 1 60, 1, 53720920,
60 0 0 0 0 0 0 0 + AS-PIN_probe_4085 60 1 60 chr8 146274826 53736060 53736120 1 60, 1, 53736060,
[truncated: 2,757,988 more chars]
